# Supplementary material for: Hyperactive nanobacteria with host-dependent traits pervade Omnitrophota
Source: Nat Microbiol. 2023 Mar 16;8(4):727–44. doi: 10.1038/s41564-022-01319-1 (PMC10066038; doi:10.1038/s41564-022-01319-1)
Supplement: Source Data Fig. 1 — Compiled genome data. [file 41564_2022_1319_MOESM4_ESM.xlsx]

## Sheet: souce-data-figure1
Genome Identifier	CheckM Completeness*	CheckM Contamination*	CheckM2 Completeness	CheckM2 Contamination	Scaffold N50	# Scaffolds	Bin Size (Mb)	Est. Bin Size (Mb)	tRNAs	SSU	LSU	TSU	Phylum	Class	Order	Family	Genus	Species	Type	GTDB-Tk taxonomy	Geolocation	Biome
1	100	0	93.46	0.54	33273	69	1.52665	1.52665	19/0	*	*	*	Omnitrophota	2-02-FULL-51-18	2-02-FULL-51-18	2-02-FULL-51-18	2-02-FULL-51-18	2-02-FULL-51-18 sp001804125		d__Bacteria;p__Omnitrophota;c__Koll11;o__2-02-FULL-51-18;f__2-02-FULL-51-18;g__2-02-FULL-51-18;s__2-02-FULL-51-18 sp001804125	USA: Rifle, Colorado	soil
2	74.55	5.98	67.94	4.55	10135	149	1.19141	1.50257	10/0	*			Omnitrophota	2-02-FULL-51-18	2-02-FULL-51-18	2-02-FULL-51-18	20-14-0-80-50-8	20-14-0-80-50-8 sp. GCA-001874025-1		d__Bacteria;p__Omnitrophota;c__Koll11;o__2-02-FULL-51-18;f__2-02-FULL-51-18;g__20-14-0-80-50-8;s__	USA: near Green River, Utah	water
3	74.55	5.98	67.94	4.55	10135	149	1.19141	1.50257	10/0	*			Omnitrophota	2-02-FULL-51-18	2-02-FULL-51-18	2-02-FULL-51-18	20-14-0-80-50-8	20-14-0-80-50-8 sp. GCA-001874025-1		d__Bacteria;p__Omnitrophota;c__Koll11;o__2-02-FULL-51-18;f__2-02-FULL-51-18;g__20-14-0-80-50-8;s__	USA: near Green River, Utah	water
4	57.77	7.27	71.78	8.8	18601	81	0.956248	1.53493	10/0				Omnitrophota	2-02-FULL-51-18	2-02-FULL-51-18	2-02-FULL-51-18	20-14-0-80-50-8	20-14-0-80-50-8 sp002779345		d__Bacteria;p__Omnitrophota;c__Koll11;o__2-02-FULL-51-18;f__2-02-FULL-51-18;g__20-14-0-80-50-8;s__20-14-0-80-50-8 sp002779345	USA: near Green River, Utah	water
5	66.45	0	73.27	0.11	5754	195	1.03923	1.56394	16/2	*			Omnitrophota	2-02-FULL-51-18	2-02-FULL-51-18	2-02-FULL-51-18	20-14-0-80-50-8	20-14-0-80-50-8 sp002779345		d__Bacteria;p__Omnitrophota;c__Koll11;o__2-02-FULL-51-18;f__2-02-FULL-51-18;g__20-14-0-80-50-8;s__20-14-0-80-50-8 sp002779345	USA: Utah, Grand County	groundwater
6	66.45	0	73.27	0.11	5754	195	1.03923	1.56394	16/1	*			Omnitrophota	2-02-FULL-51-18	2-02-FULL-51-18	2-02-FULL-51-18	20-14-0-80-50-8	20-14-0-80-50-8 sp002779345		d__Bacteria;p__Omnitrophota;c__Koll11;o__2-02-FULL-51-18;f__2-02-FULL-51-18;g__20-14-0-80-50-8;s__20-14-0-80-50-8 sp002779345	USA: Utah, Grand County	groundwater
7	57.77	7.27	71.78	8.8	18601	81	0.956248	1.53493	10/0				Omnitrophota	2-02-FULL-51-18	2-02-FULL-51-18	2-02-FULL-51-18	20-14-0-80-50-8	20-14-0-80-50-8 sp002779345		d__Bacteria;p__Omnitrophota;c__Koll11;o__2-02-FULL-51-18;f__2-02-FULL-51-18;g__20-14-0-80-50-8;s__20-14-0-80-50-8 sp002779345	USA: near Green River, Utah	water
8	22.98	0	27.33	0	10365	89	0.670048	-	9/1				Omnitrophota	2-02-FULL-51-18	2-02-FULL-51-18	2-02-FULL-51-18 fam.	2-02-FULL-51-18 fam. gen.	2-02-FULL-51-18 fam. gen. sp. SAG-3300015549		d__Bacteria;p__Omnitrophota;c__Koll11;o__2-02-FULL-51-18;f__;g__;s__	USA: Nevada	geothermal spring
9	14.88	0	15.3	0.1	14735	56	0.475721	-	8/1	*	*	*	Omnitrophota	2-02-FULL-51-18	2-02-FULL-51-18	2-02-FULL-51-18 fam.	2-02-FULL-51-18 fam. gen.	2-02-FULL-51-18 fam. gen. sp. SAG-3300016236		d__Bacteria;p__Omnitrophota;c__Koll11;o__2-02-FULL-51-18;f__;g__;s__	USA: South Dakota	wastewater
10	40	0	28.19	0.01	19777	57	0.756571	-	13/0	*	*		Omnitrophota	2-02-FULL-51-18	2-02-FULL-51-18	2-02-FULL-51-18 fam.	2-02-FULL-51-18 fam. gen.	2-02-FULL-51-18 fam. gen. sp. SAG-3300016275		d__Bacteria;p__Omnitrophota;c__Koll11;o__2-02-FULL-51-18;f__;g__;s__	USA: South Dakota	wastewater
11	45.45	0	47.74	0.81	34625	67	1.32072	-	14/0		*	*	Omnitrophota	2-02-FULL-51-18	2-02-FULL-51-18	2-02-FULL-51-18	2-02-FULL-51-18 gen.	2-02-FULL-51-18 gen. sp. SAG-3300016439		d__Bacteria;p__Omnitrophota;c__Koll11;o__2-02-FULL-51-18;f__2-02-FULL-51-18;g__;s__	USA: South Dakota	wastewater
12	63.64	5.45	66.74	6.3	22672	74	1.24372	1.8478	18/2	*			Omnitrophota	2-02-FULL-51-18	2-02-FULL-51-18	GCA-001804145-1	GCA-001804145-1	GCA-001804145-1 sp. GCA-001804145-1		d__Bacteria;p__Omnitrophota;c__Koll11;o__2-02-FULL-51-18;f__;g__;s__	USA: Rifle, Colorado	soil
13	87.27	0	77.57	0	29334	81	1.21412	1.39122	15/0	*	*	*	Omnitrophota	2-02-FULL-51-18	2-02-FULL-51-18	SAG-3300016432	SAG-3300016432	SAG-3300016432 sp. SAG-3300016432		d__Bacteria;p__Omnitrophota;c__Koll11;o__2-02-FULL-51-18;f__;g__;s__	USA: South Dakota	wastewater
14	85.54	10.91	86.31	2.57	23494	53	0.932608	-	17/1	*			Omnitrophota	4484-213	4484-213	4484-213	4484-213	4484-213 sp002085025		d__Bacteria;p__Omnitrophota;c__4484-213;o__4484-213;f__4484-213;g__4484-213;s__4484-213 sp002085025	USA: Guaymas Basin, Gulf of California	saline sediment
15	96.36	4.55	97.75	0.42	14669	79	0.869646	0.861433	19/1		*	*	Omnitrophota	4484-213	4484-213	4484-213	B17-G2	B17-G2 sp003645805		d__Bacteria;p__Omnitrophota;c__4484-213;o__4484-213;f__4484-213;g__B17-G2;s__B17-G2 sp003645805	Mexico: Guaymas Basin, Gulf of California	saline sediment
16	96.36	0	91.93	1.31	32043	73	1.72563	1.79081	19/0	*	*	*	Omnitrophota	Aquiviventia	1-14-0-20-64-10	1-14-0-20-64-10	1-14-0-20-64-10	1-14-0-20-64-10 sp002787095		d__Bacteria;p__Omnitrophota;c__Koll11;o__1-14-0-20-64-10;f__1-14-0-20-64-10;g__1-14-0-20-64-10;s__1-14-0-20-64-10 sp002787095	USA: Utah, Grand County	groundwater
17	96.36	0	91.93	1.31	32043	73	1.72563	1.79081	19/0	*	*	*	Omnitrophota	Aquiviventia	1-14-0-20-64-10	1-14-0-20-64-10	1-14-0-20-64-10	1-14-0-20-64-10 sp002787095		d__Bacteria;p__Omnitrophota;c__Koll11;o__1-14-0-20-64-10;f__1-14-0-20-64-10;g__1-14-0-20-64-10;s__1-14-0-20-64-10 sp002787095	USA: Utah, Grand County	groundwater
18	65.7	0	65.31	0	17394	90	1.01983	1.55225	14/0	*	*	*	Omnitrophota	Aquiviventia	1-14-0-20-64-10	1-14-0-20-64-10	JZ-2-99-201901	JZ-2-99-201901 sp. IMG-2713897464		d__Bacteria;p__Omnitrophota;c__Koll11;o__1-14-0-20-64-10;f__1-14-0-20-64-10;g__;s__	USA: Cold Creek Source, Nevada	groundwater
19	19.01	0	16.77	0.01	8739	73	0.512212	-	10/0	*	*	*	Omnitrophota	Aquiviventia	1-14-0-20-64-10	1-14-0-20-64-10	JZ-2-99-201901	JZ-2-99-201901 sp. IMG-2713897468		d__Bacteria;p__Omnitrophota;c__Koll11;o__1-14-0-20-64-10;f__1-14-0-20-64-10;g__;s__	USA: Crystal Spring, Nevada, USA	groundwater
20	33.64	0	53.05	0.04	624287	5	1.01025	-	14/0		*	*	Omnitrophota	Aquiviventia	1-14-0-20-64-10	1-14-0-20-64-10	JZ-2-99-201901	JZ-2-99-201901 sp. JZ-2-210-201901		d__Bacteria;p__Omnitrophota;c__Koll11;o__1-14-0-20-64-10;f__1-14-0-20-64-10;g__;s__	China: Jinze Spring, Tengchong	geothermal spring
21	63.64	0	61.66	0.23	697180	5	0.93682	1.47206	16/2				Omnitrophota	Aquiviventia	1-14-0-20-64-10	1-14-0-20-64-10	JZ-2-99-201901	JZ-2-99-201901 sp. JZ-2-99-201901		d__Bacteria;p__Omnitrophota;c__Koll11;o__1-14-0-20-64-10;f__1-14-0-20-64-10;g__;s__	China: Jinze Spring, Tengchong	geothermal spring
22	25.45	0	41.57	0.02	19331	103	1.20296	-	17/1	*	*	*	Omnitrophota	Aquiviventia	1-14-0-20-64-10	1-14-0-20-64-10	JZ-2-99-201901	JZ-2-99-201901 sp. SAG-3300015417		d__Bacteria;p__Omnitrophota;c__Koll11;o__1-14-0-20-64-10;f__1-14-0-20-64-10;g__;s__	USA: Nevada	water
23	81.82	5.45	89.79	10.59	19916	109	1.82052	2.10377	19/2	*	*	*	Omnitrophota	Aquiviventia	1-14-0-20-64-10	GCA-001805725-1	GCA-001805725-1	GCA-001805725-1 sp. GCA-001805725-1		d__Bacteria;p__Omnitrophota;c__Koll11;o__1-14-0-20-64-10;f__;g__;s__	USA: Rifle, Colorado	soil
24	70.55	1.82	73.27	0.1	27517	42	0.844698	1.17551	12/0				Omnitrophota	Aquiviventia	Aquiviventales	Aquiviventaceae	2-02-FULL-67-20	2-02-FULL-67-20 sp001805695		d__Bacteria;p__Omnitrophota;c__Koll11;o__UBA9649;f__UBA9649;g__2-02-FULL-67-20;s__2-02-FULL-67-20 sp001805695	USA: Rifle, Colorado	soil
25	79.92	0	84.48	0.38	25333	105	1.85792	2.32472	19/0		*	*	Omnitrophota	Aquiviventia	Aquiviventales	Aquiviventaceae	21-14-0-20-63-9	21-14-0-20-63-9 sp002796105		d__Bacteria;p__Omnitrophota;c__Koll11;o__UBA9649;f__UBA9649;g__21-14-0-20-63-9;s__21-14-0-20-63-9 sp002796105	USA: Utah, Grand County	groundwater
26	79.92	0	84.48	0.39	25333	105	1.85792	2.32472	19/0		*	*	Omnitrophota	Aquiviventia	Aquiviventales	Aquiviventaceae	21-14-0-20-63-9	21-14-0-20-63-9 sp002796105		d__Bacteria;p__Omnitrophota;c__Koll11;o__UBA9649;f__UBA9649;g__21-14-0-20-63-9;s__21-14-0-20-63-9 sp002796105	USA: Utah, Grand County	groundwater
27	16.12	0	11.66	0.6	8308	44	0.305338	-	7/0	*	*	*	Omnitrophota	Aquiviventia	Aquiviventales	Aquiviventaceae	Aquiviventaceae gen.	Aquiviventaceae gen. sp. SAG-3300010779		d__Bacteria;p__Omnitrophota;c__Koll11;o__UBA9649;f__UBA9649;g__;s__	USA: Beatty, Nevada	groundwater
28	14.38	0.17	16.53	0.1	10007	56	0.386354	-	8/0	*	*	*	Omnitrophota	Aquiviventia	Aquiviventales	Aquiviventaceae	Aquiviventaceae gen.	Aquiviventaceae gen. sp. SAG-3300015379		d__Bacteria;p__Omnitrophota;c__Koll11;o__UBA9649;f__UBA9649;g__;s__	USA: Nevada	water
29	38.6	0	44.34	0.01	11162	135	1.11278	-	16/1	*	*	*	Omnitrophota	Aquiviventia	Aquiviventales	Aquiviventaceae	Aquiviventaceae gen.	Aquiviventaceae gen. sp. SAG-3300015416		d__Bacteria;p__Omnitrophota;c__Koll11;o__UBA9649;f__UBA9649;g__;s__	USA: Nevada	water
30	11.82	0	10.39	0	8762	42	0.293205	-	4/0				Omnitrophota	Aquiviventia	Aquiviventales	Aquiviventaceae	Aquiviventaceae gen.	Aquiviventaceae gen. sp. SAG-3300015818		d__Bacteria;p__Omnitrophota;c__Koll11;o__UBA9649;f__UBA9649;g__SBAZ01;s__	USA: Nevada	groundwater
31	21.27	0	17.87	0.02	6958	85	0.492139	-	4/0				Omnitrophota	Aquiviventia	Aquiviventales	Aquiviventaceae	Aquiviventaceae gen.	Aquiviventaceae gen. sp. SAG-3300016014		d__Bacteria;p__Omnitrophota;c__Koll11;o__UBA9649;f__UBA9649;g__;s__	USA: Nevada	groundwater
32	13.55	0	10.83	0	5451	45	0.215605	-	9/0	*	*	*	Omnitrophota	Aquiviventia	Aquiviventales	Aquiviventaceae	Aquiviventaceae gen.	Aquiviventaceae gen. sp. SAG-3300016197		d__Bacteria;p__Omnitrophota;c__Koll11;o__UBA9649;f__UBA9649;g__;s__	USA: South Dakota	wastewater
33	35.45	0	29.22	0.23	15435	101	0.895405	-	14/0		*	*	Omnitrophota	Aquiviventia	Aquiviventales	Aquiviventaceae	Aquiviventaceae gen.	Aquiviventaceae gen. sp. SAG-3300016370		d__Bacteria;p__Omnitrophota;c__Koll11;o__UBA9649;f__UBA9649;g__;s__	USA: Nevada	groundwater
34	28.64	0	33.47	0	9826	140	0.95372	-	13/0	*	*	*	Omnitrophota	Aquiviventia	Aquiviventales	Aquiviventaceae	Aquiviventaceae gen.	Aquiviventaceae gen. sp. SAG-3300016410		d__Bacteria;p__Omnitrophota;c__Koll11;o__UBA9649;f__UBA9649;g__2-02-FULL-67-20;s__	USA: Nevada	groundwater
35	43.57	0	47.87	0.59	15594	109	1.02856	-	15/1	*	*	*	Omnitrophota	Aquiviventia	Aquiviventales	Aquiviventaceae	Aquiviventaceae gen.	Aquiviventaceae gen. sp. SAG-3300016411		d__Bacteria;p__Omnitrophota;c__Koll11;o__UBA9649;f__UBA9649;g__2-02-FULL-67-20;s__	USA: Nevada	groundwater
36	94.55	0	94.7	0.49	48868	46	1.4204	1.50227	19/0	*	*	*	Omnitrophota	Aquiviventia	Aquiviventales	Aquiviventaceae	Aquivivens	Aquivivens invisus	Yes	d__Bacteria;p__Omnitrophota;c__Koll11;o__UBA9649;f__UBA9649;g__UBA9649;s__UBA9649 sp001804415	USA: Rifle, Colorado	soil
37	73.45	0	71.7	0.01	17035	103	1.46283	1.9916	17/0	*	*	*	Omnitrophota	Aquiviventia	Aquiviventales	Aquiviventaceae	Aquivivens	Aquivivens invisus		d__Bacteria;p__Omnitrophota;c__Koll11;o__UBA9649;f__UBA9649;g__UBA9649;s__UBA9649 sp001804415	USA: Rifle, Colorado	soil
38	92.73	0	92.83	0.05	38615	61	1.3951	1.50448	18/0	*	*	*	Omnitrophota	Aquiviventia	Aquiviventales	Aquiviventaceae	Aquivivens	Aquivivens invisus		d__Bacteria;p__Omnitrophota;c__Koll11;o__UBA9649;f__UBA9649;g__UBA9649;s__UBA9649 sp001804415	USA: Rifle, Colorado	soil
39	68.76	0	75.76	0.28	11358	94	1.01448	1.47539	16/0				Omnitrophota	Aquiviventia	Aquiviventales	Aquiviventaceae	Aquivivens	Aquivivens invisus		d__Bacteria;p__Omnitrophota;c__Koll11;o__UBA9649;f__UBA9649;g__UBA9649;s__UBA9649 sp001804415	USA: Rifle, Colorado	soil
40	98.18	1.82	94.99	0.15	47310	62	1.70241	1.70241	19/0	imputed from _GCA_001804485.1	*	*	Omnitrophota	Aquiviventia	Aquiviventales	Aquiviventaceae	Aquivivens	Aquivivens invisus	No	d__Bacteria;p__Omnitrophota;c__Koll11;o__UBA9649;f__UBA9649;g__UBA9649;s__UBA9649 sp001804415	USA: Rifle, Colorado	groundwater
41	96.36	0	94.84	0.29	54370	51	1.65354	1.716	18/0	*	*	*	Omnitrophota	Aquiviventia	Aquiviventales	Aquiviventaceae	Aquivivens	Aquivivens invisus		d__Bacteria;p__Omnitrophota;c__Koll11;o__UBA9649;f__UBA9649;g__UBA9649;s__UBA9649 sp001804415	USA: Rifle, Colorado	soil
42	78.18	0	72.04	0.99	9986	299	2.21393	2.83183	18/0	*	*	*	Omnitrophota	Aquiviventia	Aquiviventales	Aquiviventaceae	Aquivivens	Aquivivens invisus		d__Bacteria;p__Omnitrophota;c__Koll11;o__UBA9649;f__UBA9649;g__UBA9649;s__UBA9649 sp001804415	USA: Rifle, Colorado	groundwater
43	89.92	1.82	81.18	0.24	14892	170	1.78991	1.95432	17/0	*			Omnitrophota	Aquiviventia	Aquiviventales	Aquiviventaceae	Aquivivens	Aquivivens invisus		d__Bacteria;p__Omnitrophota;c__Koll11;o__UBA9649;f__UBA9649;g__UBA9649;s__UBA9649 sp001804415	USA: Rifle, Colorado	groundwater
44	94.55	0	87.99	0.67	30494	97	1.65984	1.75552	18/2	*	*	*	Omnitrophota	Aquiviventia	Aquiviventales	Aquiviventaceae	Aquivivens	Aquivivens invisus		d__Bacteria;p__Omnitrophota;c__Koll11;o__UBA9649;f__UBA9649;g__UBA9649;s__UBA9649 sp001804415	USA: Rifle, Colorado	groundwater
45	57.32	0	46.77	0.08	6414	108	0.6391	1.11497	4/2				Omnitrophota	Aquiviventia	Aquiviventales	Aquiviventaceae	MAG-1639	MAG-1639 sp. MAG-1639		d__Bacteria;p__Omnitrophota;c__Koll11;o__UBA9649;f__UBA9649;g__;s__	USA: Beatty, Nevada	geothermal spring
46	61.24	7.05	60.75	2.73	6983	123	0.81551	1.23778	11/0	*			Omnitrophota	Aquiviventia	Aquiviventales	Aquiviventaceae	MAG-1639	MAG-1639 sp. MAG-1650		d__Bacteria;p__Omnitrophota;c__Koll11;o__UBA9649;f__UBA9649;g__;s__	USA: Beatty, Nevada	geothermal spring
47	40.2	0	27.72	0.46	12202	88	0.775984	-	14/1		*	*	Omnitrophota	Aquiviventia	Aquiviventales	Aquiviventaceae	MAG-1639	MAG-1639 sp. SAG-3300010840		d__Bacteria;p__Omnitrophota;c__Koll11;o__UBA9649;f__UBA9649;g__;s__	USA: Beatty, Nevada	groundwater
48	32.07	0	24.09	0	8549	69	0.452809	-	5/0		*	*	Omnitrophota	Aquiviventia	Aquiviventales	Aquiviventaceae	MAG-1639	MAG-1639 sp. SAG-3300015271		d__Bacteria;p__Omnitrophota;c__Koll11;o__UBA9649;f__;g__;s__	USA: Nevada	geothermal spring
49	18.68	0	25.97	0.01	13362	59	0.558501	-	9/1	*	*	*	Omnitrophota	Aquiviventia	Aquiviventales	Aquiviventaceae	MAG-1639	MAG-1639 sp. SAG-3300016085		d__Bacteria;p__Omnitrophota;c__Koll11;o__UBA9649;f__UBA9649;g__;s__	USA: Nevada	groundwater
50	58.18	0	58.24	0.56	18609	100	1.1668	2.0055	14/0	*	*	*	Omnitrophota	Aquiviventia	Aquiviventales	Aquiviventaceae	SAG-3300016430	SAG-3300016430 sp. SAG-3300016430		d__Bacteria;p__Omnitrophota;c__Koll11;o__UBA9649;f__UBA9649;g__;s__	USA: Nevada	groundwater
51	18.35	0	15.23	0.01	12299	52	0.41724	-	11/0	*	*	*	Omnitrophota	Aquiviventia	Aquiviventales	Aquiviventaceae	SBAZ01	SBAZ01 sp. IMG-2713897465		d__Bacteria;p__Omnitrophota;c__Koll11;o__UBA9649;f__UBA9649;g__;s__	USA: Cold Creek Source, Nevada	groundwater
52	36.78	0	27.03	1.75	14386	53	0.516716	-	12/1	*	*	*	Omnitrophota	Aquiviventia	Aquiviventales	Aquiviventaceae	SBAZ01	SBAZ01 sp. SAG-3300015125		d__Bacteria;p__Omnitrophota;c__Koll11;o__UBA9649;f__UBA9649;g__2-02-FULL-67-20;s__	USA: Nevada	water
53	55.21	3.64	46.72	0.33	12841	97	0.83214	1.45236	16/0	*	*	*	Omnitrophota	Aquiviventia	Aquiviventales	Aquiviventaceae	SBAZ01	SBAZ01 sp. SAG-3300016377		d__Bacteria;p__Omnitrophota;c__Koll11;o__UBA9649;f__UBA9649;g__SBAZ01;s__	USA: Nevada	groundwater
54	95.45	1.82	92.94	0.98	14678	156	1.62981	1.67642	19/2				Omnitrophota	Aquiviventia	Aquiviventales	Aquiviventaceae	SBAZ01	SBAZ01 sp005239935		d__Bacteria;p__Omnitrophota;c__Koll11;o__UBA9649;f__UBA9649;g__SBAZ01;s__SBAZ01 sp005239935	Italy: Trento, Comano Thermal Spring	groundwater
55	98.18	0	90.5	0.68	19556	113	1.33897	1.36379	19/1		*	*	Omnitrophota	Aquiviventia	Aquiviventales	MAG-1617	MAG-1617	MAG-1617 sp. MAG-1617		d__Bacteria;p__Omnitrophota;c__Koll11;o__UBA9649;f__;g__;s__	USA: Beatty, Nevada	geothermal spring
56	20	0	26.84	0.31	10634	95	0.681026	-	11/0	*	*	*	Omnitrophota	Aquiviventia	1-14-0-20-64-10	1-14-0-20-64-10 fam.	1-14-0-20-64-10 fam. gen.	1-14-0-20-64-10 fam. gen. sp. IMG-2713897467		d__Bacteria;p__Omnitrophota;c__Koll11;o__1-14-0-20-64-10;f__;g__;s__	USA: Crystal Spring, Nevada, USA	groundwater
57	89.09	0.17	89.67	0.73	7703	244	1.62778	1.82401	17/0		*	*	Omnitrophota	Incertae-sedis	B26-G9	B26-G9	B26-G9	B26-G9 sp003645745		d__Bacteria;p__Omnitrophota;c__Koll11;o__B26-G9;f__B26-G9;g__B26-G9;s__B26-G9 sp003645745	Mexico: Guaymas Basin, Gulf of California	saline sediment
58	93.88	0.91	92.58	0.96	16421	181	2.26494	2.39064	20/1				Omnitrophota	Incertae-sedis	B26-G9	DG02-5-26	DG02-5-26	DG02-5-26 sp. DG02-5-26		d__Bacteria;p__Omnitrophota;c__Koll11;o__B26-G9;f__;g__;s__	Tibet	geothermal spring
59	57.27	3.64	49.18	0.54	5292	165	0.865442	1.45615	12/1				Omnitrophota	Incertae-sedis	MAG-0140	MAG-0140	MAG-0140	MAG-0140 sp. MAG-0119		d__Bacteria;p__Omnitrophota;c__Koll11;o__;f__;g__;s__	Netherlands	wastewater
60	77.85	3.09	83.73	8.28	9443	253	1.97067	2.45315	19/0	*	*	*	Omnitrophota	Incertae-sedis	MAG-0140	MAG-0140	MAG-0140	MAG-0140 sp. MAG-0140		d__Bacteria;p__Omnitrophota;c__Koll11;o__;f__;g__;s__	Netherlands	wastewater
61	98.93	0	99.54	0.08	98468	22	1.27361	1.28739	20/0	*	*	*	Omnitrophota	Incertae-sedis	Velesiimonadales	Velesiimonadaceae	Velesiimonas	Velesiimonas alkalicola	Yes	d__Bacteria;p__Omnitrophota;c__Koll11;o__NDHX01;f__NDHX01;g__NDHX01;s__NDHX01 sp013626165	USA: California, The Cedars highly alkaline spring	groundwater
62	80	0	79.78	0.32	31868	50	1.23224	1.5403	16/0				Omnitrophota	Gorgyraia	Aquitaenarimonadales	Aquitaenarimonadaceae	Aquitaenarimonas	Aquitaenarimonas noxiae		d__Bacteria;p__Omnitrophota;c__Koll11;o__UBA1560_A;f__0-14-0-80-42-15;g__0-14-0-80-42-15;s__0-14-0-80-42-15 sp002780005	USA: Crystal Geyser near Green River, Utah	water
63	98.18	0	97	0.33	38451	81	1.9305	1.96629	18/0	*	*	*	Omnitrophota	Gorgyraia	Aquitaenarimonadales	Aquitaenarimonadaceae	Aquitaenarimonas	Aquitaenarimonas noxiae	Yes	d__Bacteria;p__Omnitrophota;c__Koll11;o__UBA1560_A;f__0-14-0-80-42-15;g__0-14-0-80-42-15;s__0-14-0-80-42-15 sp002780005	USA: Utah, Grand County	groundwater
64	98.18	0	97	0.33	38451	81	1.9305	1.96629	18/0	*	*	*	Omnitrophota	Gorgyraia	Aquitaenarimonadales	Aquitaenarimonadaceae	Aquitaenarimonas	Aquitaenarimonas noxiae		d__Bacteria;p__Omnitrophota;c__Koll11;o__UBA1560_A;f__0-14-0-80-42-15;g__0-14-0-80-42-15;s__0-14-0-80-42-15 sp002780005	USA: Utah, Grand County	groundwater
65	55.23	4.71	63.06	0.65	7305	143	0.903907	1.55954	15/0				Omnitrophota	Gorgyraia	GCA-001873045-1	GCA-001873045-1	GCA-001873045-1	GCA-001873045-1 sp. GCA-001873045-1		d__Bacteria;p__Omnitrophota;c__Koll11;o__;f__;g__;s__	USA: near Green River, Utah	water
66	55.23	4.71	63.06	0.65	7305	143	0.903907	1.55954	15/0				Omnitrophota	Gorgyraia	GCA-001873045-1	GCA-001873045-1	GCA-001873045-1	GCA-001873045-1 sp. GCA-001873045-1		d__Bacteria;p__Omnitrophota;c__Koll11;o__;f__;g__;s__	USA: near Green River, Utah	water
67	94.55	3.8	92.66	4.92	10685	206	1.57101	1.59842	20/1		*	*	Omnitrophota	Gorgyraia	JABMQH01	JABMQH01	JABMQH01	JABMQH01 sp013203355		d__Bacteria;p__Omnitrophota;c__Koll11;o__JABMQH01;f__JABMQH01;g__JABMQH01;s__JABMQH01 sp013203355	Canada:Ellesmere Island, Lake A	water
68	42.89	7.54	58.7	8	4960	251	1.164	-	15/0		*	*	Omnitrophota	Gorgyraia	JABMQH01	JABMQH01	JABMQH01 gen.	JABMQH01 gen. sp. QZM4-2-374		d__Bacteria;p__Omnitrophota;c__Koll11;o__JABMQH01;f__JABMQH01;g__;s__	Tibet	geothermal spring
69	68.93	1.82	62.92	2.98	12660	102	0.983062	1.40022	17/1	*			Omnitrophota	Gorgyraia	JABMQH01	JABMQH01	SAG-3300015411	SAG-3300015411 sp. MAG-0145		d__Bacteria;p__Omnitrophota;c__Koll11;o__JABMQH01;f__JABMQH01;g__;s__	Netherlands	wastewater
70	56.2	0	47.6	0.46	19983	82	0.988288	1.75852	16/2				Omnitrophota	Gorgyraia	JABMQH01	JABMQH01	SAG-3300015411	SAG-3300015411 sp. SAG-3300015411		d__Bacteria;p__Omnitrophota;c__Koll11;o__JABMQH01;f__JABMQH01;g__;s__	USA: Nevada	water
71	100	0.17	94.07	2.24	19898	149	1.63586	1.63308	18/0				Omnitrophota	Gorgyraia	JABMRG01	JABMRG01	JABMQS01	JABMQS01 sp013202525		d__Bacteria;p__Omnitrophota;c__Koll11;o__JABMRG01;f__JABMRG01;g__JABMQS01;s__JABMQS01 sp013202525	Canada:Ellesmere Island, Lake A	water
72	98.18	0.36	94.96	0.42	9261	174	1.24842	1.26699	13/2		*	*	Omnitrophota	Gorgyraia	JABMRG01	JABMRG01	JABMRG01	JABMRG01 sp013202935		d__Bacteria;p__Omnitrophota;c__Koll11;o__JABMRG01;f__JABMRG01;g__JABMRG01;s__JABMRG01 sp013202935	Canada:Ellesmere Island, Lake A	water
73	89.29	7.14	86.45	5.34	14521	180	1.85715	2.0799	20/0	*	*	*	Omnitrophota	Gorgyraia	JABMRG01	JABMRG01	Candidatus Orphnella	Candidatus Orphnella occulta	No	d__Bacteria;p__Omnitrophota;c__Koll11;o__JABMRG01;f__JABMRG01;g__;s__	Antarctica: Ace Lake	water
74	92.07	3.64	90.55	4.64	11977	195	1.6742	1.75221	15/1		*	*	Omnitrophota	Gorgyraia	JABMRJ01	JABMRJ01	JABMRJ01	JABMRJ01 sp013202745		d__Bacteria;p__Omnitrophota;c__Koll11;o__JABMRJ01;f__JABMRJ01;g__JABMRJ01;s__JABMRJ01 sp013202745	Canada:Ellesmere Island, Lake A	water
75	31.45	0	34.9	0.66	18116	70	0.837451	-	8/0	*			Omnitrophota	Gorgyraia	JABMRJ01	JABMRJ01	JABMRJ01 gen.	JABMRJ01 gen. sp. SAG-3300016315		d__Bacteria;p__Omnitrophota;c__Koll11;o__JABMRJ01;f__JABMRJ01;g__;s__	USA: Nevada	groundwater
76	98.18	0.91	93.47	0.25	33946	94	1.49579	1.50966	17/1		*		Omnitrophota	Gorgyraia	JABMRJ01	JABMSB01	JABMSB01	JABMSB01 sp013202205		d__Bacteria;p__Omnitrophota;c__Koll11;o__JABMRJ01;f__JABMSB01;g__JABMSB01;s__JABMSB01 sp013202205	Canada:Ellesmere Island, Lake A	water
77	92.98	46.12	88.16	31.99	13919	169	2.04325	-	20/3	*			Omnitrophota	Gorgyraia	Pluralincolimonadales	Pluralincolimonadaceae	Pluralincolimonadaceae gen.	Pluralincolimonadaceae gen. sp. GCA-001303645-1		d__Bacteria;p__Omnitrophota;c__Koll11;o__UBA6215;f__UBA6215;g__;s__	USA: White Oak River estuary, North Carolina	saline sediment
78	48.33	0	36.5	0.17	13226	113	0.915869	-	15/2				Omnitrophota	Gorgyraia	Taenaricolales	Taenaricolaceae	Taenaricolaceae gen.	Taenaricolaceae gen. sp. SAG-3300010843		d__Bacteria;p__Omnitrophota;c__Koll11;o__CG1-02-43-210;f__CG1-02-43-210;g__;s__	USA: Sanford underground research facility (SURF), Lead, South Dakota	groundwater
79	40.12	0	41.52	0.03	12195	97	0.792257	-	11/0		*		Omnitrophota	Gorgyraia	Gorgyraeales	Gorgyraeales fam.	Gorgyraeales fam. gen.	Gorgyraeales fam. gen. sp. SAG-3300015398		d__Bacteria;p__Omnitrophota;c__Koll11;o__UBA10183;f__;g__;s__	USA: Nevada	water
80	96.36	0	92.96	0.01	16571	92	1.31247	1.36205	17/0				Omnitrophota	Gorgyraia	Tantalellales	2-01-FULL-45-10	2-01-FULL-45-10	2-01-FULL-45-10 sp001804065		d__Bacteria;p__Omnitrophota;c__Koll11;o__UBA1560;f__2-01-FULL-45-10;g__2-01-FULL-45-10;s__2-01-FULL-45-10 sp001804065	USA: Rifle, Colorado	soil
81	94.55	0	94.24	0	21223	80	1.35832	1.43662	18/0				Omnitrophota	Gorgyraia	Tantalellales	2-01-FULL-45-10	2-01-FULL-45-10	2-01-FULL-45-10 sp001804065		d__Bacteria;p__Omnitrophota;c__Koll11;o__UBA1560;f__2-01-FULL-45-10;g__2-01-FULL-45-10;s__2-01-FULL-45-10 sp001804065	USA: Rifle, Colorado	groundwater
82	89.09	0	89.92	0.01	17841	84	1.28991	1.44787	18/0		*	*	Omnitrophota	Gorgyraia	Tantalellales	2-01-FULL-45-10	2-01-FULL-45-10	2-01-FULL-45-10 sp001804065		d__Bacteria;p__Omnitrophota;c__Koll11;o__UBA1560;f__2-01-FULL-45-10;g__2-01-FULL-45-10;s__2-01-FULL-45-10 sp001804065	USA: Rifle, Colorado	soil
83	94.55	0	89.8	0	20297	87	1.33392	1.41081	16/0		*	*	Omnitrophota	Gorgyraia	Tantalellales	2-01-FULL-45-10	2-01-FULL-45-10	2-01-FULL-45-10 sp001804065		d__Bacteria;p__Omnitrophota;c__Koll11;o__UBA1560;f__2-01-FULL-45-10;g__2-01-FULL-45-10;s__2-01-FULL-45-10 sp001804065	USA: Rifle, Colorado	groundwater
84	93.88	0	86.24	0.86	30754	64	1.43378	1.52724	19/2	*			Omnitrophota	Gorgyraia	Tantalellales	2-01-FULL-45-10	2-01-FULL-45-10-A	2-01-FULL-45-10-A sp001804165		d__Bacteria;p__Omnitrophota;c__Koll11;o__UBA1560;f__2-01-FULL-45-10;g__2-01-FULL-45-10-A;s__2-01-FULL-45-10-A sp001804165	USA: Rifle, Colorado	groundwater
85	94.55	0	93.5	0.07	442820	5	1.56051	1.65046	20/0		*	*	Omnitrophota	Gorgyraia	Tantalellales	2-01-FULL-45-10	CAIMPC01	CAIMPC01 sp. QZM4-2-201		d__Bacteria;p__Omnitrophota;c__Koll11;o__UBA1560;f__2-01-FULL-45-10;g__CAIMPC01;s__	Tibet	geothermal spring
86	67.21	0	63.26	0.15	6930	180	1.11373	1.65709	17/0				Omnitrophota	Gorgyraia	Tantalellales	2-01-FULL-45-10	CAIMPC01	CAIMPC01 sp. QZM4-2-201		d__Bacteria;p__Omnitrophota;c__Koll11;o__UBA1560;f__2-01-FULL-45-10;g__CAIMPC01;s__	Tibet	geothermal spring
87	100	1.82	97.79	0.6	61129	73	1.95572	1.92013	20/1	*			Omnitrophota	Gorgyraia	Tantalellales	2-01-FULL-45-10	CAIMPC01	CAIMPC01 sp903843285		d__Bacteria;p__Omnitrophota;c__Koll11;o__UBA1560;f__2-01-FULL-45-10;g__CAIMPC01;s__CAIMPC01 sp903843285	Finland	water
88	86.03	1.82	84.45	1.49	5575	366	1.70546	1.94632	-	-	-	-	Omnitrophota	Gorgyraia	Tantalellales	2-01-FULL-45-10	CAIMPC01	CAIMPC01 sp903843285		d__Bacteria;p__Omnitrophota;c__Koll11;o__UBA1560;f__2-01-FULL-45-10;g__CAIMPC01;s__CAIMPC01 sp903843285	Finland	water
89	84.08	1.82	87.21	0.35	5898	353	1.71564	2.00335	-	-	-	-	Omnitrophota	Gorgyraia	Tantalellales	2-01-FULL-45-10	CAIMPC01	CAIMPC01 sp903843285		d__Bacteria;p__Omnitrophota;c__Koll11;o__UBA1560;f__2-01-FULL-45-10;g__CAIMPC01;s__CAIMPC01 sp903843285	Finland	water
90	94.55	1.82	94.15	0.06	55893	69	1.88262	1.9549	19/2				Omnitrophota	Gorgyraia	Tantalellales	2-01-FULL-45-10	CAIMPC01	CAIMPC01 sp903843285		d__Bacteria;p__Omnitrophota;c__Koll11;o__UBA1560;f__2-01-FULL-45-10;g__CAIMPC01;s__CAIMPC01 sp903843285	Finland: Lake Alinen Mustajarvi	water
91	100	1.82	92.64	3.47	44258	70	1.94032	1.90501	19/0		*	*	Omnitrophota	Gorgyraia	Tantalellales	2-01-FULL-45-10	FEN-1320	FEN-1320 sp003142795		d__Bacteria;p__Omnitrophota;c__Koll11;o__UBA1560;f__2-01-FULL-45-10;g__FEN-1320;s__FEN-1320 sp003142795	Sweden: Stordalen Mire	soil
92	76.21	0	80.02	0.06	10726	128	1.15929	1.52117	14/1				Omnitrophota	Gorgyraia	Tantalellales	2-01-FULL-45-10	FEN-1322	FEN-1322 sp003140915		d__Bacteria;p__Omnitrophota;c__Koll11;o__UBA1560;f__2-01-FULL-45-10;g__FEN-1322;s__FEN-1322 sp003140915	Sweden: Stordalen Mire	soil
93	84.36	1.98	85.23	2.62	6188	356	1.85238	2.15233	16/1			*	Omnitrophota	Gorgyraia	Tantalellales	JABMRN01	JABMRN01	JABMRN01 sp013202515		d__Bacteria;p__Omnitrophota;c__Koll11;o__UBA1560;f__JABMRN01;g__JABMRN01;s__JABMRN01 sp013202515	Canada:Ellesmere Island, Lake A	water
94	83	7.27	78.46	1.38	4470	293	1.31997	1.47471	17/2	*	*	*	Omnitrophota	Gorgyraia	Tantalellales	Tantalellaceae	GCA-003558655-1	GCA-003558655-1 sp. GCA-003558655-1		d__Bacteria;p__Omnitrophota;c__Koll11;o__UBA1560;f__SKK-01;g__;s__	Russia: Kulunda Steppe	saline sediment
95	78.02	0	81.11	1.14	7982	236	1.58396	2.0302	15/1				Omnitrophota	Gorgyraia	Tantalellales	Tantalellaceae	JABMSC01	JABMSC01 sp013204685		d__Bacteria;p__Omnitrophota;c__Koll11;o__UBA1560;f__SKK-01;g__JABMSC01;s__JABMSC01 sp013204685	Canada:Ellesmere Island, Lake A	water
96	96.36	5.45	93.59	4.95	20728	123	1.60246	1.57236	18/1		*	*	Omnitrophota	Gorgyraia	Tantalellales	Tantalellaceae	MAG-1467	MAG-1467 sp. MAG-1467		d__Bacteria;p__Omnitrophota;c__Koll11;o__UBA1560;f__SKK-01;g__;s__	Canada: British Columbia	water
97	19.5	0	21.27	0.68	15140	54	0.518969	-	10/0				Omnitrophota	Gorgyraia	Tantalellales	Tantalellaceae	Tantalellaceae gen.	Tantalellaceae gen. sp. GCA-000398085-1		d__Bacteria;p__Omnitrophota;c__Koll11;o__UBA1560;f__SKK-01;g__B134-G9;s__	Canada: Sakinaw Lake (SAK), British Columbia	saline water
98	50.36	0	51.2	0.74	4994	153	0.795475	1.57958	13/0		*	*	Omnitrophota	Gorgyraia	Tantalellales	Tantalellaceae	Tantalellaceae gen.	Tantalellaceae gen. sp. MAG-1459		d__Bacteria;p__Omnitrophota;c__Koll11;o__UBA1560;f__SKK-01;g__;s__	Canada: British Columbia	water
99	96.43	1.79	93.52	0.17	24424	113	1.59251	1.65147	21/2				Omnitrophota	Gorgyraia	Tantalellales	Tantalellaceae	Aadella	Aadella gelida	Yes	d__Bacteria;p__Omnitrophota;c__Koll11;o__UBA1560;f__SKK-01;g__;s__	Antarctica: Ace Lake	water
100	90.91	1.82	94.12	2.07	21550	97	1.24896	1.34883	19/0	*	*	*	Omnitrophota	Gorgyraia	Tantalellales	Tantalellaceae	Makaraimicrobium	Makaraimicrobium sp. MAG-1470		d__Bacteria;p__Omnitrophota;c__Koll11;o__UBA1560;f__SKK-01;g__B134-G9;s__	Canada: British Columbia	water
101	100	4.36	98.43	0.66	25046	170	2.11854	2.02617	17/1	*	*	*	Omnitrophota	Gorgyraia	Tantalellales	Tantalellaceae	Makaraimicrobium	Makaraimicrobium thalassicum	Yes	d__Bacteria;p__Omnitrophota;c__Koll11;o__UBA1560;f__SKK-01;g__B134-G9;s__B134-G9 sp003644505	Mexico: Guaymas Basin, Gulf of California	saline sediment
102	98.21	1.79	93.77	0.68	34670	96	2.02542	2.06233	21/2	*	*	*	Omnitrophota	Gorgyraia	Tantalellales	Tantalellaceae	Tantalella	Tantalella remota	Yes	d__Bacteria;p__Omnitrophota;c__Koll11;o__UBA1560;f__SKK-01;g__;s__	Antarctica: Ace Lake	water
103	94.55	0	91.27	0.46	16823	137	1.62824	1.7221	18/0				Omnitrophota	Gorgyraia	Tantalellales	Tantalellaceae	SLID01	SLID01 sp007135805		d__Bacteria;p__Omnitrophota;c__Koll11;o__UBA1560;f__SKK-01;g__SLID01;s__SLID01 sp007135805	Russia: Kulunda Steppe	saline sediment
104	100	4.55	97.78	8.62	15145	656	3.1459	3.00276	21/4	*	*	*	Omnitrophota	Gorgyraia	Tantalellales	Tantalellaceae	SKK-01	SKK-01 sp. SKK-01	No	d__Bacteria;p__Omnitrophota;c__Koll11;o__UBA1560;f__SKK-01;g__Omnitrophus_A;s__Omnitrophus_A magneticus	Germany: Lake Chemisee, Bavaria	sediment
105	100	4.55	97.78	8.62	15145	651	3.14443	3.00136	21/4	*	*	*	Omnitrophota	Gorgyraia	Tantalellales	Tantalellaceae	SKK-01	SKK-01 sp. SKK-01		d__Bacteria;p__Omnitrophota;c__Koll11;o__UBA1560;f__SKK-01;g__Omnitrophus_A;s__Omnitrophus_A magneticus	Germany: Lake Chemisee, Bavaria	sediment
106	9.09	0	12	0.07	13487	28	0.40276	-	3/0				Omnitrophota	Gorgyraia	Tantalellales	Tantalellales fam.	Tantalellales fam. gen.	Tantalellales fam. gen. sp. IMG-2616644935		d__Bacteria;p__Omnitrophota;c__Koll11;o__UBA1560;f__JABMRN01;g__;s__	Greece: Etoliko Lagoon	saline water
107	100	0	96.46	0.36	74467	32	1.50522	1.50522	20/1			*	Omnitrophota	Gorgyraia	Tantalellales	RBG-13-46-9	JABMQJ01	JABMQJ01 sp013203315		d__Bacteria;p__Omnitrophota;c__Koll11;o__UBA1560;f__RBG-13-46-9;g__JABMQJ01;s__JABMQJ01 sp013203315	Canada:Ellesmere Island, Lake A	water
108	78.26	0	80.44	0.12	33304	86	2.04538	2.61357	15/0				Omnitrophota	Gorgyraia	Tantalellales	RBG-13-46-9	RBG-13-46-9	RBG-13-46-9 sp001804045		d__Bacteria;p__Omnitrophota;c__Koll11;o__UBA1560;f__RBG-13-46-9;g__RBG-13-46-9;s__RBG-13-46-9 sp001804045	USA: Rifle, Colorado	soil
109	80.58	0	79.43	0.1	12870	93	1.08626	1.34805	14/0	*	*	*	Omnitrophota	Gorgyraia	Pluralincolimonadales	Pluralincolimonadaceae	Pluralincolimonas	2-02-FULL-50-19 sp001805885		d__Bacteria;p__Omnitrophota;c__Koll11;o__UBA6215;f__UBA6215;g__2-02-FULL-50-19;s__2-02-FULL-50-19 sp001805885	USA: Rifle, Colorado	soil
110	82.56	0	80.8	0.1	14387	101	1.25195	1.51642	18/2				Omnitrophota	Gorgyraia	Pluralincolimonadales	Pluralincolimonadaceae	Pluralincolimonas	2-02-FULL-50-19 sp001805885		d__Bacteria;p__Omnitrophota;c__Koll11;o__UBA6215;f__UBA6215;g__2-02-FULL-50-19;s__2-02-FULL-50-19 sp001805885	USA: Rifle, Colorado	groundwater
111	78.76	1.82	68.9	1.33	14637	75	0.925803	1.15408	13/0	*	*	*	Omnitrophota	Gorgyraia	Pluralincolimonadales	Pluralincolimonadaceae	Pluralincolimonas	2-02-FULL-50-19 sp001805885		d__Bacteria;p__Omnitrophota;c__Koll11;o__UBA6215;f__UBA6215;g__2-02-FULL-50-19;s__2-02-FULL-50-19 sp001805885	USA: Rifle, Colorado	soil
112	95.12	0.53	96.12	1.56	9741	214	1.45557	1.52214	20/0	*	*	*	Omnitrophota	Gorgyraia	Pluralincolimonadales	Pluralincolimonadaceae	Pluralincolimonas	2-02-FULL-50-19 sp903889135		d__Bacteria;p__Omnitrophota;c__Koll11;o__UBA6215;f__UBA6215;g__2-02-FULL-50-19;s__2-02-FULL-50-19 sp903889135	Canada	water
113	96.36	1.9	95.78	2.67	14286	171	1.51122	1.53851	20/0	*	*	*	Omnitrophota	Gorgyraia	Pluralincolimonadales	Pluralincolimonadaceae	Pluralincolimonas	2-02-FULL-50-19 sp903889135		d__Bacteria;p__Omnitrophota;c__Koll11;o__UBA6215;f__UBA6215;g__2-02-FULL-50-19;s__2-02-FULL-50-19 sp903889135	Canada	water
114	99.09	0	98.82	0.06	208883	11	1.56696	1.58135	20/1	*	*	*	Omnitrophota	Gorgyraia	Pluralincolimonadales	Pluralincolimonadaceae	Pluralincolimonas	Pluralincolimonas frigidipaludosa	Yes	d__Bacteria;p__Omnitrophota;c__Koll11;o__UBA6215;f__UBA6215;g__2-02-FULL-50-19;s__2-02-FULL-50-19 sp003141835	Sweden: Stordalen Mire	soil
115	90	0	94.82	0.12	302165	7	1.60828	1.78698	20/1	*	*	*	Omnitrophota	Gorgyraia	Pluralincolimonadales	Pluralincolimonadaceae	UBA6215	UBA6215 sp002421665		d__Bacteria;p__Omnitrophota;c__Koll11;o__UBA6215;f__UBA6215;g__UBA6215;s__UBA6215 sp002421665	Canada: Medicine Hat Glauconitic field	wastewater
116	96.36	0	97.11	0.07	24053	65	1.28923	1.33793	19/2				Omnitrophota	Gorgyraia	Taenaricolales	Taenaricolaceae	Taenaricola	Taenaricola geyseris		d__Bacteria;p__Omnitrophota;c__Koll11;o__CG1-02-43-210;f__CG1-02-43-210;g__CG1-02-43-210;s__CG1-02-43-210 sp002783585	USA: near Green River, Utah	water
117	88.29	0	91.79	1.24	15837	88	1.06327	1.20429	15/1	*		*	Omnitrophota	Gorgyraia	Taenaricolales	Taenaricolaceae	Taenaricola	Taenaricola geyseris		d__Bacteria;p__Omnitrophota;c__Koll11;o__CG1-02-43-210;f__CG1-02-43-210;g__CG1-02-43-210;s__CG1-02-43-210 sp002783585	USA: Crystal Geyser near Green River, Utah	water
118	80	0.17	80.01	0.71	10535	95	0.912241	1.13836	16/1	*			Omnitrophota	Gorgyraia	Taenaricolales	Taenaricolaceae	Taenaricola	Taenaricola geyseris		d__Bacteria;p__Omnitrophota;c__Koll11;o__CG1-02-43-210;f__CG1-02-43-210;g__CG1-02-43-210;s__CG1-02-43-210 sp002783585	USA: Utah, Grand County	groundwater
119	96.36	0.91	94.78	0.13	20277	84	1.10726	1.13863	18/2				Omnitrophota	Gorgyraia	Taenaricolales	Taenaricolaceae	Taenaricola	Taenaricola geyseris		d__Bacteria;p__Omnitrophota;c__Koll11;o__CG1-02-43-210;f__CG1-02-43-210;g__CG1-02-43-210;s__CG1-02-43-210 sp002783585	USA: Utah, Grand County	groundwater
120	96.36	0.36	96.57	0.41	16523	152	1.27447	1.31785	18/2	*	*	*	Omnitrophota	Gorgyraia	Taenaricolales	Taenaricolaceae	Taenaricola	Taenaricola geyseris	Yes	d__Bacteria;p__Omnitrophota;c__Koll11;o__CG1-02-43-210;f__CG1-02-43-210;g__CG1-02-43-210;s__CG1-02-43-210 sp002783585	USA: Utah, Grand County	groundwater
121	94.55	0	94.42	0.03	17534	91	1.27813	1.3518	19/2	*	*	*	Omnitrophota	Gorgyraia	Taenaricolales	Taenaricolaceae	Taenaricola	Taenaricola geyseris		d__Bacteria;p__Omnitrophota;c__Koll11;o__CG1-02-43-210;f__CG1-02-43-210;g__CG1-02-43-210;s__CG1-02-43-210 sp002783585	USA: Utah	groundwater
122	94.55	0	96.55	0.51	14479	101	1.16805	1.23537	16/0	*	*	*	Omnitrophota	Gorgyraia	Taenaricolales	Taenaricolaceae	Taenaricola	Taenaricola geyseris		d__Bacteria;p__Omnitrophota;c__Koll11;o__CG1-02-43-210;f__CG1-02-43-210;g__CG1-02-43-210;s__CG1-02-43-210 sp002783585	USA: Utah	groundwater
123	94.38	0	95.23	0.06	17525	126	1.24283	1.31683	17/0	*	*	*	Omnitrophota	Gorgyraia	Taenaricolales	Taenaricolaceae	Taenaricola	Taenaricola geyseris		d__Bacteria;p__Omnitrophota;c__Koll11;o__CG1-02-43-210;f__CG1-02-43-210;g__CG1-02-43-210;s__CG1-02-43-210 sp002783585	USA: Utah	groundwater
124	96.36	0	97.11	0.07	24053	65	1.28923	1.33793	19/2				Omnitrophota	Gorgyraia	Taenaricolales	Taenaricolaceae	Taenaricola	Taenaricola geyseris		d__Bacteria;p__Omnitrophota;c__Koll11;o__CG1-02-43-210;f__CG1-02-43-210;g__CG1-02-43-210;s__CG1-02-43-210 sp002783585	USA: near Green River, Utah	water
125	96.36	0.91	94.78	0.13	20277	84	1.10726	1.13863	18/2				Omnitrophota	Gorgyraia	Taenaricolales	Taenaricolaceae	Taenaricola	Taenaricola geyseris		d__Bacteria;p__Omnitrophota;c__Koll11;o__CG1-02-43-210;f__CG1-02-43-210;g__CG1-02-43-210;s__CG1-02-43-210 sp002783585	USA: Utah, Grand County	groundwater
126	80	0.17	80.01	0.71	10535	95	0.912241	1.13836	16/1	*			Omnitrophota	Gorgyraia	Taenaricolales	Taenaricolaceae	Taenaricola	Taenaricola geyseris		d__Bacteria;p__Omnitrophota;c__Koll11;o__CG1-02-43-210;f__CG1-02-43-210;g__CG1-02-43-210;s__CG1-02-43-210 sp002783585	USA: Utah, Grand County	groundwater
127	96.36	0.36	96.57	0.41	16523	152	1.27447	1.31785	18/2	*	*	*	Omnitrophota	Gorgyraia	Taenaricolales	Taenaricolaceae	Taenaricola	Taenaricola geyseris		d__Bacteria;p__Omnitrophota;c__Koll11;o__CG1-02-43-210;f__CG1-02-43-210;g__CG1-02-43-210;s__CG1-02-43-210 sp002783585	USA: Utah, Grand County	groundwater
128	94.55	0	94.42	0.03	17534	91	1.27813	1.3518	19/2	*	*	*	Omnitrophota	Gorgyraia	Taenaricolales	Taenaricolaceae	Taenaricola	Taenaricola geyseris		d__Bacteria;p__Omnitrophota;c__Koll11;o__CG1-02-43-210;f__CG1-02-43-210;g__CG1-02-43-210;s__CG1-02-43-210 sp002783585	USA: Utah	groundwater
129	94.55	0	96.55	0.51	14479	101	1.16805	1.23537	16/0	*	*	*	Omnitrophota	Gorgyraia	Taenaricolales	Taenaricolaceae	Taenaricola	Taenaricola geyseris		d__Bacteria;p__Omnitrophota;c__Koll11;o__CG1-02-43-210;f__CG1-02-43-210;g__CG1-02-43-210;s__CG1-02-43-210 sp002783585	USA: Utah	groundwater
130	94.38	0	95.23	0.06	17525	125	1.24178	1.31572	17/0	*	*	*	Omnitrophota	Gorgyraia	Taenaricolales	Taenaricolaceae	Taenaricola	Taenaricola geyseris		d__Bacteria;p__Omnitrophota;c__Koll11;o__CG1-02-43-210;f__CG1-02-43-210;g__CG1-02-43-210;s__CG1-02-43-210 sp002783585	USA: Utah	groundwater
131	90.91	4.88	91.59	0.87	10254	143	1.13945	1.19221	16/2		*	*	Omnitrophota	Gorgyraia	Gorgyraeales	Gorgyraeaceae	Gorgyraea	Gorgyraea sp013202925		d__Bacteria;p__Omnitrophota;c__Koll11;o__UBA10183;f__UBA10183;g__JABMRA01;s__JABMRA01 sp013202925	Canada:Ellesmere Island, Lake A	water
132	98.21	0	97.33	0.17	119273	30	1.74416	1.77595	19/0	*	*	*	Omnitrophota	Gorgyraia	Gorgyraeales	Gorgyraeaceae	Gorgyraea	Gorgyraea atricola	Yes	d__Bacteria;p__Omnitrophota;c__Koll11;o__UBA10183;f__UBA10183;g__;s__	Antarctica: Ace Lake	water
133	78.02	1.82	78.81	0.1	17325	92	1.169	1.47107	15/4	*			Omnitrophota	Gorgyraia	Gorgyraeales	Gorgyraeaceae	UBA10183	UBA10183 sp001871815		d__Bacteria;p__Omnitrophota;c__Koll11;o__UBA10183;f__UBA10183;g__UBA10183;s__UBA10183 sp001871815	USA: near Green River, Utah	water
134	78.02	1.82	78.81	0.1	17325	92	1.169	1.47107	15/2	*			Omnitrophota	Gorgyraia	Gorgyraeales	Gorgyraeaceae	UBA10183	UBA10183 sp001871815		d__Bacteria;p__Omnitrophota;c__Koll11;o__UBA10183;f__UBA10183;g__UBA10183;s__UBA10183 sp001871815	USA: near Green River, Utah	water
135	91.82	0	92.23	0.14	20561	92	1.22616	1.3354	19/0	*	*	*	Omnitrophota	Gorgyraia	Gorgyraeales	Gorgyraeaceae	UBA10183	UBA10183 sp002771475		d__Bacteria;p__Omnitrophota;c__Koll11;o__UBA10183;f__UBA10183;g__UBA10183;s__UBA10183 sp002771475	USA: Utah, Grand County	groundwater
136	96.2	3.97	83.85	1.17	4916	365	1.35138	1.34899	17/0				Omnitrophota	Gorgyraia	Gorgyraeales	Gorgyraeaceae	UBA10183	UBA10183 sp002771475		d__Bacteria;p__Omnitrophota;c__Koll11;o__UBA10183;f__UBA10183;g__UBA10183;s__UBA10183 sp002771475	USA: Utah	groundwater
137	91.82	0	92.23	0.14	20561	92	1.22616	1.3354	19/0	*	*	*	Omnitrophota	Gorgyraia	Gorgyraeales	Gorgyraeaceae	UBA10183	UBA10183 sp002771475		d__Bacteria;p__Omnitrophota;c__Koll11;o__UBA10183;f__UBA10183;g__UBA10183;s__UBA10183 sp002771475	USA: Utah, Grand County	groundwater
138	96.2	3.97	83.85	1.17	4916	365	1.35138	1.34899	17/0				Omnitrophota	Gorgyraia	Gorgyraeales	Gorgyraeaceae	UBA10183	UBA10183 sp002771475		d__Bacteria;p__Omnitrophota;c__Koll11;o__UBA10183;f__UBA10183;g__UBA10183;s__UBA10183 sp002771475	USA: Utah	groundwater
139	79.82	1.82	76.09	1.42	7436	152	1.13943	1.40152	15/0				Omnitrophota	Gorgyraia	Gorgyraeales	Gorgyraeaceae	UBA10183	UBA10183 sp002780805		d__Bacteria;p__Omnitrophota;c__Koll11;o__UBA10183;f__UBA10183;g__UBA10183;s__UBA10183 sp002780805	USA: Utah, Grand County	groundwater
140	82.98	0	80.01	0.55	3782	443	1.34208	1.61735	12/0				Omnitrophota	Gorgyraia	Gorgyraeales	Gorgyraeaceae	UBA10183	UBA10183 sp002780805		d__Bacteria;p__Omnitrophota;c__Koll11;o__UBA10183;f__UBA10183;g__UBA10183;s__UBA10183 sp002780805	USA: Utah, Grand County	groundwater
141	82.98	0	80.01	0.56	3782	440	1.33903	1.61367	12/0				Omnitrophota	Gorgyraia	Gorgyraeales	Gorgyraeaceae	UBA10183	UBA10183 sp002780805		d__Bacteria;p__Omnitrophota;c__Koll11;o__UBA10183;f__UBA10183;g__UBA10183;s__UBA10183 sp002780805	USA: Utah, Grand County	groundwater
142	79.82	1.82	75.9	1.42	7436	152	1.13943	1.40152	15/0				Omnitrophota	Gorgyraia	Gorgyraeales	Gorgyraeaceae	UBA10183	UBA10183 sp002780805		d__Bacteria;p__Omnitrophota;c__Koll11;o__UBA10183;f__UBA10183;g__UBA10183;s__UBA10183 sp002780805	USA: Utah, Grand County	groundwater
143	70.91	0	70.16	1.09	102868	24	1.056	1.48921	16/1		*	*	Omnitrophota	Gorgyraia	Gorgyraeales	Gorgyraeaceae	UBA10183	UBA10183 sp003485765		d__Bacteria;p__Omnitrophota;c__Koll11;o__UBA10183;f__UBA10183;g__UBA10183;s__UBA10183 sp003485765	USA: Rifle, Colorado	soil
144	97.19	2.73	92.23	2.96	53507	60	1.78966	1.79113	17/2		*		Omnitrophota	Gorgyraia	Gorgyraeales	Gorgyraeaceae	UBA10183	UBA10183 sp003485765		d__Bacteria;p__Omnitrophota;c__Koll11;o__UBA10183;f__UBA10183;g__UBA10183;s__UBA10183 sp003485765	USA: Rifle, Colorado	groundwater
145	90.91	1.82	90.56	1.32	37256	75	1.79055	1.93374	19/0	*			Omnitrophota	Omnitrophia	Omnitrophales	01-FULL-45-10b	01-FULL-45-10b	01-FULL-45-10b sp001804205		d__Bacteria;p__Omnitrophota;c__Omnitrophia;o__Omnitrophales;f__01-FULL-45-10b;g__01-FULL-45-10b;s__01-FULL-45-10b sp001804205	USA: Rifle, Colorado	soil
146	97.27	0	92.56	0.49	32265	75	1.84359	1.89533	20/2	*	*	*	Omnitrophota	Omnitrophia	Omnitrophales	01-FULL-45-10b	01-FULL-45-10b	01-FULL-45-10b sp001804205		d__Bacteria;p__Omnitrophota;c__Omnitrophia;o__Omnitrophales;f__01-FULL-45-10b;g__01-FULL-45-10b;s__01-FULL-45-10b sp001804205	USA: Rifle, Colorado	groundwater
147	41.65	0	42.37	0.07	12811	94	0.821324	-	10/0	*	*	*	Omnitrophota	Omnitrophia	Omnitrophales	01-FULL-45-10b	01-FULL-45-10b	01-FULL-45-10b gen. sp. SAG-3300015405		d__Bacteria;p__Omnitrophota;c__Omnitrophia;o__Omnitrophales;f__01-FULL-45-10b;g__01-FULL-45-10b;s__	USA: Nevada	water
148	73.39	0	66	0	7951	90	0.724153	0.986719	15/0				Omnitrophota	Omnitrophia	Omnitrophales	01-FULL-45-10b	2-01-FULL-50-24	2-01-FULL-50-24 sp001804225		d__Bacteria;p__Omnitrophota;c__Omnitrophia;o__Omnitrophales;f__01-FULL-45-10b;g__2-01-FULL-50-24;s__2-01-FULL-50-24 sp001804225	USA: Rifle, Colorado	soil
149	86.36	1.82	84.07	0.53	20120	82	1.20078	1.36514	16/0	*	*	*	Omnitrophota	Omnitrophia	Omnitrophales	01-FULL-45-10b	2-01-FULL-50-24	2-01-FULL-50-24 sp001804225		d__Bacteria;p__Omnitrophota;c__Omnitrophia;o__Omnitrophales;f__01-FULL-45-10b;g__2-01-FULL-50-24;s__2-01-FULL-50-24 sp001804225	USA: Rifle, Colorado	groundwater
150	97.27	0	95.52	0.32	27452	107	2.23535	2.29809	20/2		*	*	Omnitrophota	Omnitrophia	Omnitrophales	01-FULL-45-10b	2-12-FULL-50-11-A	2-12-FULL-50-11-A sp001804315		d__Bacteria;p__Omnitrophota;c__Omnitrophia;o__Omnitrophales;f__01-FULL-45-10b;g__2-12-FULL-50-11-A;s__2-12-FULL-50-11-A sp001804315	USA: Rifle, Colorado	soil
151	100	0	96.7	2.02	43029	114	2.53529	2.53529	18/0	*	*	*	Omnitrophota	Omnitrophia	Omnitrophales	Abzuiibacteriaceae	Abzuiibacterium	Abzuiibacterium crystallinum		d__Bacteria;p__Omnitrophota;c__Omnitrophia;o__Omnitrophales;f__1-14-0-20-45-26;g__1-14-0-20-45-26;s__1-14-0-20-45-26 sp002787155	USA: Utah, Grand County	groundwater
152	100	0	96.35	1.37	69843	76	2.47733	2.47733	20/2	*	*	*	Omnitrophota	Omnitrophia	Omnitrophales	Abzuiibacteriaceae	Abzuiibacterium	Abzuiibacterium crystallinum	Yes	d__Bacteria;p__Omnitrophota;c__Omnitrophia;o__Omnitrophales;f__1-14-0-20-45-26;g__1-14-0-20-45-26;s__1-14-0-20-45-26 sp002787155	USA: Utah, Grand County	groundwater
153	100	0	96.7	2.02	43029	114	2.53529	2.53529	18/0	*	*	*	Omnitrophota	Omnitrophia	Omnitrophales	Abzuiibacteriaceae	Abzuiibacterium	Abzuiibacterium crystallinum		d__Bacteria;p__Omnitrophota;c__Omnitrophia;o__Omnitrophales;f__1-14-0-20-45-26;g__1-14-0-20-45-26;s__1-14-0-20-45-26 sp002787155	USA: Utah, Grand County	groundwater
154	100	0	96.35	1.37	69843	76	2.47733	2.47733	20/2	*	*	*	Omnitrophota	Omnitrophia	Omnitrophales	Abzuiibacteriaceae	Abzuiibacterium	Abzuiibacterium crystallinum		d__Bacteria;p__Omnitrophota;c__Omnitrophia;o__Omnitrophales;f__1-14-0-20-45-26;g__1-14-0-20-45-26;s__1-14-0-20-45-26 sp002787155	USA: Utah, Grand County	groundwater
155	87.27	0	86.59	1.04	102308	40	2.05694	2.35698	-	-	-	-	Omnitrophota	Omnitrophia	Omnitrophales	Aquincolibacteriaceae	Aquincolibacterium	Aquincolibacterium lacustre		d__Bacteria;p__Omnitrophota;c__Omnitrophia;o__Omnitrophales;f__UBA2337;g__XYB12-FULL-50-7;s__XYB12-FULL-50-7 sp903856085	Finland	water
156	100	6.53	98.85	2.33	117773	47	2.43631	2.27722	-	-	-	-	Omnitrophota	Omnitrophia	Omnitrophales	Aquincolibacteriaceae	Aquincolibacterium	Aquincolibacterium lacustre		d__Bacteria;p__Omnitrophota;c__Omnitrophia;o__Omnitrophales;f__UBA2337;g__XYB12-FULL-50-7;s__XYB12-FULL-50-7 sp903856085	Finland	water
157	99.09	1.82	97.39	0.65	86684	50	2.36072	2.33904	20/1	*	*	*	Omnitrophota	Omnitrophia	Omnitrophales	Aquincolibacteriaceae	Aquincolibacterium	Aquincolibacterium lacustre	Yes	d__Bacteria;p__Omnitrophota;c__Omnitrophia;o__Omnitrophales;f__UBA2337;g__XYB12-FULL-50-7;s__XYB12-FULL-50-7 sp903856085	Finland	water
158	92.73	9.09	90.73	4.12	149272	33	2.25718	2.21288	21/1			*	Omnitrophota	Omnitrophia	Omnitrophales	Aquincolibacteriaceae	Aquincolibacterium	Aquincolibacterium lacustre		d__Bacteria;p__Omnitrophota;c__Omnitrophia;o__Omnitrophales;f__UBA2337;g__XYB12-FULL-50-7;s__XYB12-FULL-50-7 sp903856085	Finland: Lake Alinen Mustajarvi	water
159	95.29	2.18	90.43	1.36	6049	519	2.51177	2.57846	16/0				Omnitrophota	Omnitrophia	Omnitrophales	Aquincolibacteriaceae	Aquincolibacterium	Aquincolibacterium aerophilum		d__Bacteria;p__Omnitrophota;c__Omnitrophia;o__Omnitrophales;f__UBA2337;g__XYB12-FULL-50-7;s__XYB12-FULL-50-7 sp903884815	Finland	water
160	85.14	2.73	89.73	3.47	6104	543	2.69484	3.07878	-	-	-	-	Omnitrophota	Omnitrophia	Omnitrophales	Aquincolibacteriaceae	Aquincolibacterium	Aquincolibacterium aerophilum		d__Bacteria;p__Omnitrophota;c__Omnitrophia;o__Omnitrophales;f__UBA2337;g__XYB12-FULL-50-7;s__XYB12-FULL-50-7 sp903884815	Finland	water
161	100	1.82	97.83	1.15	116372	45	2.72009	2.67058	20/1			*	Omnitrophota	Omnitrophia	Omnitrophales	Aquincolibacteriaceae	Aquincolibacterium	Aquincolibacterium aerophilum		d__Bacteria;p__Omnitrophota;c__Omnitrophia;o__Omnitrophales;f__UBA2337;g__XYB12-FULL-50-7;s__XYB12-FULL-50-7 sp903884815	Finland	water
162	100	1.98	96.28	1.13	31238	172	2.80513	2.74959	19/0		*	*	Omnitrophota	Omnitrophia	Omnitrophales	Aquincolibacteriaceae	Aquincolibacterium	Aquincolibacterium aerophilum		d__Bacteria;p__Omnitrophota;c__Omnitrophia;o__Omnitrophales;f__UBA2337;g__XYB12-FULL-50-7;s__XYB12-FULL-50-7 sp903884815	Finland	water
163	100	2.73	97.02	0.62	62682	80	2.87178	2.79338	20/1	*	*	*	Omnitrophota	Omnitrophia	Omnitrophales	Aquincolibacteriaceae	Aquincolibacterium	Aquincolibacterium aerophilum	Yes	d__Bacteria;p__Omnitrophota;c__Omnitrophia;o__Omnitrophales;f__UBA2337;g__XYB12-FULL-50-7;s__XYB12-FULL-50-7 sp903884815	Finland	water
164	100	4.71	96.38	2.8	12246	348	2.8884	2.75235	20/2			*	Omnitrophota	Omnitrophia	Omnitrophales	Aquincolibacteriaceae	Aquincolibacterium	Aquincolibacterium aerophilum		d__Bacteria;p__Omnitrophota;c__Omnitrophia;o__Omnitrophales;f__UBA2337;g__XYB12-FULL-50-7;s__XYB12-FULL-50-7 sp903884815	Finland	water
165	98.18	4.55	100	1.05	11829	353	2.81392	2.73568	19/2	*	*	*	Omnitrophota	Omnitrophia	Omnitrophales	Aquincolibacteriaceae	Aquincolibacterium	Aquincolibacterium aerophilum		d__Bacteria;p__Omnitrophota;c__Omnitrophia;o__Omnitrophales;f__UBA2337;g__XYB12-FULL-50-7;s__XYB12-FULL-50-7 sp903884815	Finland	water
166	56.36	3.64	64.12	8.11	20076	122	1.80875	3.09247	15/0			*	Omnitrophota	Omnitrophia	Omnitrophales	Aquincolibacteriaceae	Aquincolibacterium	Aquincolibacterium aerophilum		d__Bacteria;p__Omnitrophota;c__Omnitrophia;o__Omnitrophales;f__UBA2337;g__XYB12-FULL-50-7;s__XYB12-FULL-50-7 sp903884815	Finland: Lake Alinen Mustajarvi	water
167	65.45	1.16	70.26	8.54	8877	253	1.7972	2.71406	13/1		*	*	Omnitrophota	Omnitrophia	Omnitrophales	Aquincolibacteriaceae	Aquincolibacterium	Aquincolibacterium sp. MAG-0395		d__Bacteria;p__Omnitrophota;c__Omnitrophia;o__Omnitrophales;f__UBA2337;g__XYB12-FULL-50-7;s__	Finland: Lake Alinen Mustajarvi	water
168	49.09	3.64	35.71	7.07	16917	124	1.51444	-	15/1				Omnitrophota	Omnitrophia	Omnitrophales	Aquincolibacteriaceae	Aquincolibacterium	Aquincolibacterium sp. MAG-0488		d__Bacteria;p__Omnitrophota;c__Omnitrophia;o__Omnitrophales;f__UBA2337;g__XYB12-FULL-50-7;s__	Finland: Lake Alinen Mustajarvi	water
169	75.45	0.17	76.78	1.25	13513	176	2.06216	2.7285	17/0	*	*	*	Omnitrophota	Omnitrophia	Omnitrophales	Aquincolibacteriaceae	Aquincolibacterium	XYB12-FULL-50-7 sp001804345		d__Bacteria;p__Omnitrophota;c__Omnitrophia;o__Omnitrophales;f__UBA2337;g__XYB12-FULL-50-7;s__XYB12-FULL-50-7 sp001804345	USA: Rifle, Colorado	groundwater
170	96.36	1.82	93.76	2.52	75441	55	2.39637	2.44163	18/0	*	*	*	Omnitrophota	Omnitrophia	Omnitrophales	Aquincolibacteriaceae	Aquincolibacterium	XYB12-FULL-50-7 sp003140935		d__Bacteria;p__Omnitrophota;c__Omnitrophia;o__Omnitrophales;f__UBA2337;g__XYB12-FULL-50-7;s__XYB12-FULL-50-7 sp003140935	Sweden: Stordalen Mire	soil
171	97.82	0	94.01	0.07	43264	81	2.18248	2.23112	21/1	*	*	*	Omnitrophota	Omnitrophia	Omnitrophales	Aquincolibacteriaceae	Multiplicimicrobium	Multiplicimicrobium inquinatum	Yes	d__Bacteria;p__Omnitrophota;c__Omnitrophia;o__Omnitrophales;f__UBA2337;g__UBA2337;s__UBA2337 sp002344825	Australia: Thorneside, Queensland	bioreactor
172	87.27	0	89.75	0.17	9844	226	1.81697	2.08201	14/1		*	*	Omnitrophota	Omnitrophia	Omnitrophales	Aquincolibacteriaceae	Multiplicimicrobium	Multiplicimicrobium inquinatum		d__Bacteria;p__Omnitrophota;c__Omnitrophia;o__Omnitrophales;f__UBA2337;g__UBA2337;s__UBA2337 sp002344825	Australia: Thorneside, Queensland	bioreactor
173	62.56	0.17	54.34	0.66	9556	172	1.15753	1.84712	18/0	*	*	*	Omnitrophota	Omnitrophia	Omnitrophales	Aquincolibacteriaceae	Multiplicimicrobium	Multiplicimicrobium inquinatum		d__Bacteria;p__Omnitrophota;c__Omnitrophia;o__Omnitrophales;f__UBA2337;g__UBA2337;s__UBA2337 sp002344825	Australia: Thorneside, Queensland	bioreactor
174	50.91	0	46.98	0.12	12229	121	1.0398	2.04244	13/0		*	*	Omnitrophota	Omnitrophia	Omnitrophales	Aquincolibacteriaceae	Multiplicimicrobium	Multiplicimicrobium sp. SAG-3300015414		d__Bacteria;p__Omnitrophota;c__Omnitrophia;o__Omnitrophales;f__UBA2337;g__UBA2337;s__	USA: Nevada	water
175	93.06	4.55	84.38	2.15	13639	229	2.10802	2.16216	16/1				Omnitrophota	Omnitrophia	Omnitrophales	Aquincolibacteriaceae	Pegaeibacterium	CAIJHQ01 sp903819565		d__Bacteria;p__Omnitrophota;c__Omnitrophia;o__Omnitrophales;f__UBA2337;g__CAIJHQ01;s__CAIJHQ01 sp903819565	Finland	water
176	100	0.17	96.99	0.85	72311	68	2.22809	2.2243	20/1	*	*	*	Omnitrophota	Omnitrophia	Omnitrophales	Aquincolibacteriaceae	Pegaeibacterium	Pegaeibacterium caenilacustre	Yes	d__Bacteria;p__Omnitrophota;c__Omnitrophia;o__Omnitrophales;f__UBA2337;g__CAIJHQ01;s__CAIJHQ01 sp903820505	Finland	sediment
177	100	0	96.07	1.73	11741	251	2.1056	2.1056	19/2	*	*	*	Omnitrophota	Omnitrophia	Omnitrophales	Aquincolibacteriaceae	Pegaeibacterium	Pegaeibacterium caenilacustre	No	d__Bacteria;p__Omnitrophota;c__Omnitrophia;o__Omnitrophales;f__UBA2337;g__CAIJHQ01;s__CAIJHQ01 sp903820505	Finland	sediment
178	81.82	3.64	87.46	3.07	11340	177	1.41192	1.66283	16/0	*	*	*	Omnitrophota	Omnitrophia	Omnitrophales	Aquincolibacteriaceae	UBA1443	UBA1443 sp002068945		d__Bacteria;p__Omnitrophota;c__Omnitrophia;o__Omnitrophales;f__UBA2337;g__UBA1443;s__UBA1443 sp002068945	USA: Urbana, Illinois	wastewater
179	98.18	3.64	96.07	5.17	14530	175	1.68732	1.65605	20/1		*	*	Omnitrophota	Omnitrophia	Omnitrophales	Aquincolibacteriaceae	UBA1443	UBA1443 sp002329545		d__Bacteria;p__Omnitrophota;c__Omnitrophia;o__Omnitrophales;f__UBA2337;g__UBA1443;s__UBA1443 sp002329545	USA: Urbana, Illinois	wastewater
180	95.45	0.17	95.69	2.8	25195	105	1.71567	1.7944	20/2				Omnitrophota	Omnitrophia	Omnitrophales	Aquincolibacteriaceae	UBA1443	UBA1443 sp002329545		d__Bacteria;p__Omnitrophota;c__Omnitrophia;o__Omnitrophales;f__UBA2337;g__UBA1443;s__UBA1443 sp002329545	Malaysia	bioreactor
181	96.2	0	88.97	2.64	16632	188	2.63684	2.741	15/0	*			Omnitrophota	Omnitrophia	Omnitrophales	Danuiimicrobiaceae	Danuiimicrobium	Danuiimicrobium aquiferis		d__Bacteria;p__Omnitrophota;c__Omnitrophia;o__Omnitrophales;f__2-12-FULL-44-17;g__2-12-FULL-44-17;s__2-12-FULL-44-17 sp001804285	USA: Rifle, Colorado	soil
182	100	0	95.49	0.78	45042	99	3.14847	3.14847	19/2				Omnitrophota	Omnitrophia	Omnitrophales	Danuiimicrobiaceae	Danuiimicrobium	Danuiimicrobium aquiferis		d__Bacteria;p__Omnitrophota;c__Omnitrophia;o__Omnitrophales;f__2-12-FULL-44-17;g__2-12-FULL-44-17;s__2-12-FULL-44-17 sp001804285	USA: Rifle, Colorado	groundwater
183	100	0	96.43	2.35	95362	69	3.02012	3.02012	19/2	*	*	*	Omnitrophota	Omnitrophia	Omnitrophales	Danuiimicrobiaceae	Danuiimicrobium	Danuiimicrobium aquiferis	Yes	d__Bacteria;p__Omnitrophota;c__Omnitrophia;o__Omnitrophales;f__2-12-FULL-44-17;g__2-12-FULL-44-17;s__2-12-FULL-44-17 sp001804285	USA: Rifle, Colorado	soil
184	92.73	0	95.33	2.15	95809	62	3.07542	3.31653	18/2	*	*	*	Omnitrophota	Omnitrophia	Omnitrophales	Danuiimicrobiaceae	Danuiimicrobium	Danuiimicrobium aquiferis		d__Bacteria;p__Omnitrophota;c__Omnitrophia;o__Omnitrophales;f__2-12-FULL-44-17;g__2-12-FULL-44-17;s__2-12-FULL-44-17 sp001804285	USA: Rifle, Colorado	soil
185	96.2	0	88.97	2.64	16632	187	2.63624	2.74038	15/0	*			Omnitrophota	Omnitrophia	Omnitrophales	Danuiimicrobiaceae	Danuiimicrobium	Danuiimicrobium aquiferis		d__Bacteria;p__Omnitrophota;c__Omnitrophia;o__Omnitrophales;f__2-12-FULL-44-17;g__2-12-FULL-44-17;s__2-12-FULL-44-17 sp001804285	USA: Rifle, Colorado	soil
186	56.67	0	68.12	1.36	5056	154	0.797473	1.40722	12/0	*			Omnitrophota	Omnitrophia	Omnitrophales	MAG-1631	MAG-1631	MAG-1631 sp. MAG-1631		d__Bacteria;p__Omnitrophota;c__Omnitrophia;o__Omnitrophales;f__;g__;s__	USA: Beatty, Nevada	geothermal spring
187	49.23	0	37.2	0.65	4744	155	0.738521	-	7/0				Omnitrophota	Omnitrophia	Omnitrophales	MAG-1631	MAG-1631 gen.	MAG-1631 gen. sp. MAG-0155		d__Bacteria;p__Omnitrophota;c__Omnitrophia;o__Omnitrophales;f__;g__;s__	Netherlands	wastewater
188	34.88	0	34.26	0.03	8905	106	0.716354	-	10/0				Omnitrophota	Omnitrophia	Omnitrophales	MAG-1631	MAG-1631 gen.	MAG-1631 gen. sp. SAG-3300015394		d__Bacteria;p__Omnitrophota;c__Omnitrophia;o__Omnitrophales;f__;g__;s__	USA: Nevada	water
189	67.62	2.73	56.3	6.58	5794	216	1.16209	1.67164	14/0				Omnitrophota	Omnitrophia	Omnitrophales	MAG-1631	MAG-1643	MAG-1643 sp. MAG-1643		d__Bacteria;p__Omnitrophota;c__Omnitrophia;o__Omnitrophales;f__;g__;s__	USA: Beatty, Nevada	geothermal spring
190	70.25	0	65.01	0.56	20345	150	2.03708	2.89976	17/2	*	*	*	Omnitrophota	Omnitrophia	Omnitrophales	Omnitrophaceae	Omnitrophus	Omnitrophus fodinae	Yes	d__Bacteria;p__Omnitrophota;c__Omnitrophia;o__Omnitrophales;f__Omnitrophaceae;g__Omnitrophus;s__Omnitrophus fodinae	USA: Homestake Mine (HSM), South Dakota	groundwater
191	33.72	0	32.97	0.6	13215	79	0.92178	-	12/1				Omnitrophota	Omnitrophia	Omnitrophales	Omnitrophaceae	Omnitrophus	Omnitrophus sp. GCA-001804005-1		d__Bacteria;p__Omnitrophota;c__Omnitrophia;o__Omnitrophales;f__Omnitrophaceae;g__Omnitrophus;s__	USA: Rifle, Colorado	soil
192	41.82	0	47.71	0.09	12538	150	1.35404	-	15/1	*	*	*	Omnitrophota	Omnitrophia	Omnitrophales	Omnitrophaceae	Omnitrophus	Omnitrophus sp. SAG-3300015420		d__Bacteria;p__Omnitrophota;c__Omnitrophia;o__Omnitrophales;f__Omnitrophaceae;g__Omnitrophus;s__	USA: Nevada	water
193	22.89	0	16.87	0.06	12787	50	0.519923	-	4/0				Omnitrophota	Omnitrophia	Omnitrophales	Omnitrophales fam.	Omnitrophales fam. gen.	Omnitrophales fam. gen. sp. SAG-3300016011		d__Bacteria;p__Omnitrophota;c__Omnitrophia;o__;f__;g__;s__	USA: Nevada	groundwater
194	83.14	0	82.82	1.05	18053	146	2.1958	2.64108	19/4	*	*	*	Omnitrophota	Omnitrophia	Omnitrophales	Taenariiviventaceae	GWA2-52-8	GWA2-52-8 sp001804025		d__Bacteria;p__Omnitrophota;c__Omnitrophia;o__Omnitrophales;f__GWA2-52-8;g__GWA2-52-8;s__GWA2-52-8 sp001804025	USA: Rifle, Colorado	soil
195	83.72	2.18	81.89	3.39	7394	327	2.09175	2.44404	17/0				Omnitrophota	Omnitrophia	Omnitrophales	Taenariiviventaceae	SAG-3300015153	SAG-3300015153 sp. QZM4-2-380		d__Bacteria;p__Omnitrophota;c__Omnitrophia;o__Omnitrophales;f__;g__;s__	Tibet	geothermal spring
196	66.2	0	68.97	0.22	13921	171	1.71262	2.58703	11/0	*	*	*	Omnitrophota	Omnitrophia	Omnitrophales	Taenariiviventaceae	SAG-3300015153	SAG-3300015153 sp. SAG-3300015153		d__Bacteria;p__Omnitrophota;c__Omnitrophia;o__Omnitrophales;f__GWA2-52-8;g__;s__	USA: Nevada	water
197	12.73	0	23.77	0.4	20667	104	1.22141	-	10/2				Omnitrophota	Omnitrophia	Omnitrophales	Taenariiviventaceae	SAG-3300015153	SAG-3300015153 sp. SAG-3300016418		d__Bacteria;p__Omnitrophota;c__Omnitrophia;o__Omnitrophales;f__GWA2-52-8;g__;s__	USA: South Dakota	wastewater
198	30.74	3.64	28.12	0.59	19198	60	0.767845	-	4/0	*	*	*	Omnitrophota	Omnitrophia	Omnitrophales	Taenariiviventaceae	Taenariiviventaceae gen.	Taenariiviventaceae gen. sp. GCA-000402985-1		d__Bacteria;p__Omnitrophota;c__Omnitrophia;o__Omnitrophales;f__GWA2-52-8;g__;s__	Greece: Etoliko Lagoon (ETL)	saline sediment
199	38.18	0	31.02	0.04	66739	17	1.03041	-	9/0				Omnitrophota	Omnitrophia	Omnitrophales	Taenariiviventaceae	Taenariiviventaceae gen.	Taenariiviventaceae gen. sp. GCA-001805305-1		d__Bacteria;p__Omnitrophota;c__Omnitrophia;o__Omnitrophales;f__GWA2-52-8;g__;s__	USA: Rifle, Colorado	soil
200	36.36	0	34.3	0.21	12818	115	1.01938	-	15/0	*	*	*	Omnitrophota	Omnitrophia	Omnitrophales	Taenariiviventaceae	Taenariiviventaceae gen.	Taenariiviventaceae gen. sp. SAG-3300015410		d__Bacteria;p__Omnitrophota;c__Omnitrophia;o__Omnitrophales;f__GWA2-52-8;g__;s__	USA: Nevada	water
201	46.12	0	54.83	0.21	31778	103	1.55119	-	14/2	*	*	*	Omnitrophota	Omnitrophia	Omnitrophales	Taenariiviventaceae	Taenariiviventaceae gen.	Taenariiviventaceae gen. sp. SAG-3300016449		d__Bacteria;p__Omnitrophota;c__Omnitrophia;o__Omnitrophales;f__GWA2-52-8;g__;s__	USA: South Dakota	wastewater
202	96.36	0	93.59	1.59	40565	96	2.53612	2.63192	20/0	*	*	*	Omnitrophota	Omnitrophia	Omnitrophales	Taenariiviventaceae	Taenariivivens	Taenariivivens baikalensis	Yes	d__Bacteria;p__Omnitrophota;c__Omnitrophia;o__Omnitrophales;f__GWA2-52-8;g__SICL01;s__SICL01 sp009691445	Russia: Lake Baikal	water
203	25.01	0	27.42	0.08	8908	109	0.718616	-	13/0				Omnitrophota	Omnitrophota cl.	Omnitrophota cl. ord.	Omnitrophota cl. ord. fam.	Omnitrophota cl. ord. fam. gen.	Omnitrophota cl. ord. fam. gen. sp. SAG-3300015575		d__Bacteria;p__Omnitrophota;c__Koll11;o__;f__;g__;s__	USA: Nevada	geothermal spring
204	82.14	0	88.96	1.25	14499	91	0.916014	1.11519	15/0	*			Omnitrophota	Incertae-sedis	Candidatus Kappaeales	Candidatus Kappaeaceae	Candidatus Kappaea	Candidatus Kappaea frigidicola	No	d__Bacteria;p__Omnitrophota;c__Koll11;o__;f__;g__;s__	Antarctica: Ace Lake	water
205	64.3	0	62.29	0.01	10225	85	0.891312	1.38618	13/2		*	*	Omnitrophota	Incertae-sedis	Kaelpiales	Kaelpiaceae	4484-49	4484-49 sp002085265		d__Bacteria;p__Omnitrophota;c__Koll11;o__4484-49;f__4484-49;g__4484-49;s__4484-49 sp002085265	USA: Guaymas Basin, Gulf of California	saline sediment
206	63.31	3.8	73.76	1.57	4879	223	1.0444	1.58697	17/2	*			Omnitrophota	Incertae-sedis	Kaelpiales	Kaelpiaceae	4484-49	4484-49 sp002085265		d__Bacteria;p__Omnitrophota;c__Koll11;o__4484-49;f__4484-49;g__4484-49;s__4484-49 sp002085265	Mexico: Guaymas Basin, Gulf of California	saline sediment
207	98.21	1.79	98.54	3.4	42524	88	1.63126	1.66099	20/0	*	*	*	Omnitrophota	Incertae-sedis	Kaelpiales	Kaelpiaceae	Saelkia	Saelkia tenebricola	Yes	d__Bacteria;p__Omnitrophota;c__Koll11;o__4484-49;f__4484-49;g__;s__	Antarctica: Ace Lake	water
208	98.21	0	97.54	0.03	78421	43	1.45724	1.4838	19/0	*	*	*	Omnitrophota	Incertae-sedis	Kaelpiales	Kaelpiaceae	Kaelpia	Kaelpia imicola	Yes	d__Bacteria;p__Omnitrophota;c__Koll11;o__4484-49;f__4484-49;g__;s__	Antarctica: Ace Lake	water
209	98.21	0	98.94	0.75	53877	46	1.33919	1.3636	19/0	*	*	*	Omnitrophota	Incertae-sedis	Kaelpiales	Kaelpiaceae	Kaelpia	Kaelpia aquatica	Yes	d__Bacteria;p__Omnitrophota;c__Koll11;o__4484-49;f__4484-49;g__;s__	Antarctica: Ace Lake	water
210	86.61	5.45	81.22	3.93	5904	231	1.19789	1.3077	18/1				Omnitrophota	Velamenicoccia	DTHP01	DTHP01	DTHP01	DTHP01 sp. JZ-2-168-201808		d__Bacteria;p__Omnitrophota;c__Koll11;o__DTHP01;f__DTHP01;g__;s__	China: Jinze Spring, Tengchong	geothermal spring
211	92.56	3.64	92.99	2.12	11617	143	1.29565	1.34884	19/0	*	*	*	Omnitrophota	Velamenicoccia	DTHP01	DTHP01	DTHP01	DTHP01 sp. QZM4-1-105		d__Bacteria;p__Omnitrophota;c__Koll11;o__DTHP01;f__DTHP01;g__DTHP01;s__	Tibet	geothermal spring
212	87.11	1.82	85.25	0.06	31999	72	1.36995	1.54404	19/0		*	*	Omnitrophota	Velamenicoccia	DTHP01	DTHP01	DTHP01	DTHP01 sp. QZM4-1-105		d__Bacteria;p__Omnitrophota;c__Koll11;o__DTHP01;f__DTHP01;g__DTHP01;s__	Tibet	geothermal spring
213	100	4.55	97.82	4.82	115488	31	1.50656	1.43802	19/0		*	*	Omnitrophota	Velamenicoccia	DTHP01	DTHP01	DTHP01	DTHP01 sp. QZM4-2-198		d__Bacteria;p__Omnitrophota;c__Koll11;o__DTHP01;f__DTHP01;g__DTHP01;s__	Tibet	geothermal spring
214	98.18	0	97.23	0	47433	39	1.24298	1.26602	21/1		*	*	Omnitrophota	Velamenicoccia	DTHP01	DTHP01	DTHP01	DTHP01 sp011334725		d__Bacteria;p__Omnitrophota;c__Koll11;o__DTHP01;f__DTHP01;g__DTHP01;s__DTHP01 sp011334725	USA: Yellowstone National Park	geothermal spring
215	85.45	0	86.69	0.26	14054	108	1.26784	1.48372	18/0		*	*	Omnitrophota	Velamenicoccia	Duberdicusellales	4484-171	4484-171	4484-171 sp002049895		d__Bacteria;p__Omnitrophota;c__Koll11;o__4484-171;f__4484-171;g__4484-171;s__4484-171 sp002049895	USA: Guaymas Basin, Gulf of California	saline sediment
216	52.64	0	57.62	0.3	2941	311	0.86823	1.64937	8/0			*	Omnitrophota	Velamenicoccia	Duberdicusellales	4484-171	4484-171 gen.	4484-171 gen. sp. GCA-003229515-1		d__Bacteria;p__Omnitrophota;c__Koll11;o__4484-171;f__4484-171;g__;s__	Atlantic Ocean: Mid-Atlantic Ridge, Guaymas Basin, Black smoker hydrothermal vent	saline sediment
217	87.5	5.42	96.25	6.42	18133	108	1.10875	1.26715	18/0	*	*	*	Omnitrophota	Velamenicoccia	Duberdicusellales	4484-171	Candidatus Susulua	Candidatus Susulua stagnicola	No	d__Bacteria;p__Omnitrophota;c__Koll11;o__4484-171;f__4484-171;g__;s__	Antarctica: Ace Lake	water
218	92.73	0	93.02	0.5	11976	175	1.42876	1.54078	14/2	*	*	*	Omnitrophota	Velamenicoccia	Duberdicusellales	4484-171	B7-G16	B7-G16 sp003644405		d__Bacteria;p__Omnitrophota;c__Koll11;o__4484-171;f__4484-171;g__B7-G16;s__B7-G16 sp003644405	Mexico: Guaymas Basin, Gulf of California	saline sediment
219	81.29	3.55	74.89	4.31	9601	147	1.01382	1.20289	-	-	-	-	Omnitrophota	Velamenicoccia	Duberdicusellales	4484-171	B7-G16	B7-G16 sp003644405		d__Bacteria;p__Omnitrophota;c__Koll11;o__4484-171;f__4484-171;g__B7-G16;s__B7-G16 sp003644405	Mexico: Guaymas Basin, Gulf of California	saline sediment
220	74.3	1.82	79.52	0.26	8049	129	0.917799	1.21278	13/1	*			Omnitrophota	Velamenicoccia	Duberdicusellales	4484-171	B7-G16	B7-G16 sp003644405		d__Bacteria;p__Omnitrophota;c__Koll11;o__4484-171;f__4484-171;g__B7-G16;s__B7-G16 sp003644405	Mexico: Guaymas Basin, Gulf of California	saline sediment
221	94.55	9.34	94.96	8.12	16328	147	1.60565	1.53959	21/3		*		Omnitrophota	Velamenicoccia	Duberdicusellales	4484-171	DG-1-4-65	DG-1-4-65 sp. DG-1-4-65		d__Bacteria;p__Omnitrophota;c__Koll11;o__4484-171;f__4484-171;g__;s__	Tibet	geothermal spring
222	55.79	3.64	58.74	1.1	4356	241	1.02076	1.76304	16/0				Omnitrophota	Velamenicoccia	Duberdicusellales	4484-171	DG-1-4-65	DG-1-4-65 sp. DG-1-4-65		d__Bacteria;p__Omnitrophota;c__Koll11;o__4484-171;f__4484-171;g__;s__	Tibet	geothermal spring
223	94.91	4.71	89.63	4.54	12553	189	1.64901	1.65561	20/0		*	*	Omnitrophota	Velamenicoccia	Duberdicusellales	4484-171	DG-1-4-65	DG-1-4-65 sp. QZM4-2-51		d__Bacteria;p__Omnitrophota;c__Koll11;o__4484-171;f__4484-171;g__;s__	Tibet	geothermal spring
224	96.2	1.82	94.27	0.46	117784	34	2.48219	2.53327	20/1	*	*	*	Omnitrophota	Velamenicoccia	Duberdicusellales	4484-171	Fen-1317	Fen-1317 sp003154195		d__Bacteria;p__Omnitrophota;c__Koll11;o__4484-171;f__4484-171;g__Fen-1317;s__Fen-1317 sp003154195	Sweden: Stordalen Mire	soil
225	92.4	1.82	92.41	2.09	20673	166	2.43542	2.58777	19/6				Omnitrophota	Velamenicoccia	Duberdicusellales	4484-171	Fen-1317	Fen-1317 sp003154195		d__Bacteria;p__Omnitrophota;c__Koll11;o__4484-171;f__4484-171;g__Fen-1317;s__Fen-1317 sp003154195	Sweden: Stordalen Mire	soil
226	80.91	10	76.76	16.68	13215	142	1.65032	1.83573	19/0				Omnitrophota	Velamenicoccia	Duberdicusellales	4484-171	GCA-002085345-1	GCA-002085345-1 sp. GCA-002085345-1		d__Bacteria;p__Omnitrophota;c__Koll11;o__4484-171;f__4484-171;g__;s__	USA: Guaymas Basin, Gulf of California	saline sediment
227	72.73	5.45	76.31	23.31	31220	76	1.70116	2.21153	17/0	*	*	*	Omnitrophota	Velamenicoccia	Duberdicusellales	4484-171	GCA-003644465-1	GCA-003644465-1 sp. GCA-002085315-1		d__Bacteria;p__Omnitrophota;c__Koll11;o__4484-171;f__4484-171;g__;s__	USA: Guaymas Basin, Gulf of California	saline sediment
228	62.73	0.17	61.47	1.58	4385	237	1.03148	1.64152	14/1				Omnitrophota	Velamenicoccia	Duberdicusellales	4484-171	GCA-003644465-1	GCA-003644465-1 sp. GCA-003644465-1		d__Bacteria;p__Omnitrophota;c__Koll11;o__4484-171;f__4484-171;g__;s__	Mexico: Guaymas Basin, Gulf of California	saline sediment
229	91.82	6.36	92.09	13.15	11648	234	1.68841	1.72188	17/0	*			Omnitrophota	Velamenicoccia	Duberdicusellales	4484-171	PXAH01	PXAH01 sp. GCA-003558915-1		d__Bacteria;p__Omnitrophota;c__Koll11;o__4484-171;f__4484-171;g__PXAH01;s__	Russia: Kulunda Steppe	saline sediment
230	89.09	2.73	86.57	3.51	11104	146	1.19456	1.30424	17/1	*	*	*	Omnitrophota	Velamenicoccia	Duberdicusellales	4484-171	PXAH01	PXAH01 sp003565945		d__Bacteria;p__Omnitrophota;c__Koll11;o__4484-171;f__4484-171;g__PXAH01;s__PXAH01 sp003565945	Russia: Kulunda Steppe	saline sediment
231	92.73	0	92.32	0.6	14296	192	1.8777	2.02492	21/2	*	*	*	Omnitrophota	Velamenicoccia	Duberdicusellales	4484-171	QZM4-2-366	QZM4-2-366 sp. DG-1-4-113		d__Bacteria;p__Omnitrophota;c__Koll11;o__4484-171;f__4484-171;g__;s__	Tibet	geothermal spring
232	72.73	3.14	79.47	2.94	7613	225	1.42785	1.90157	20/1	*	*	*	Omnitrophota	Velamenicoccia	Duberdicusellales	4484-171	QZM4-2-366	QZM4-2-366 sp. DG-1-4-113		d__Bacteria;p__Omnitrophota;c__Koll11;o__4484-171;f__4484-171;g__;s__	Tibet	geothermal spring
233	90	1.82	91.71	1.25	9420	222	1.58345	1.72737	20/4				Omnitrophota	Velamenicoccia	Duberdicusellales	4484-171	QZM4-2-366	QZM4-2-366 sp. QZM4-2-366		d__Bacteria;p__Omnitrophota;c__Koll11;o__4484-171;f__4484-171;g__;s__	Tibet	geothermal spring
234	62.73	0	64.6	0.84	15824	115	1.15048	1.83403	16/3		*	*	Omnitrophota	Velamenicoccia	Duberdicusellales	Duberdicusellaceae	Duberdicusella	Duberdicusella sinuisediminis		d__Bacteria;p__Omnitrophota;c__Koll11;o__4484-171;f__B32-G15;g__B32-G15;s__B32-G15 sp003644445	Mexico: Guaymas Basin, Gulf of California	saline sediment
235	88.18	0.91	92.27	0.21	15611	117	1.20188	1.35058	18/2	*	*	*	Omnitrophota	Velamenicoccia	Duberdicusellales	Duberdicusellaceae	Duberdicusella	Duberdicusella sinuisediminis	Yes	d__Bacteria;p__Omnitrophota;c__Koll11;o__4484-171;f__B32-G15;g__B32-G15;s__B32-G15 sp003644445	Mexico: Guaymas Basin, Gulf of California	saline sediment
236	97.27	0	96.23	1.52	19846	113	1.42613	1.46616	19/1	imputed from _GCA_003644445.1	*	*	Omnitrophota	Velamenicoccia	Duberdicusellales	Duberdicusellaceae	Duberdicusella	Duberdicusella sinuisediminis	No	d__Bacteria;p__Omnitrophota;c__Koll11;o__4484-171;f__B32-G15;g__B32-G15;s__B32-G15 sp003644445	Mexico: Guaymas Basin, Gulf of California	saline sediment
237	90	0	88.95	0.22	11385	181	1.56186	1.7354	19/1				Omnitrophota	Velamenicoccia	Duberdicusellales	Duberdicusellaceae	Duberdicusella	Duberdicusella sinuisediminis		d__Bacteria;p__Omnitrophota;c__Koll11;o__4484-171;f__B32-G15;g__B32-G15;s__B32-G15 sp003644445	Mexico: Guaymas Basin, Gulf of California	saline sediment
238	67.11	0	65.15	0	22174	105	1.46047	2.17623	18/0	*	*	*	Omnitrophota	Velamenicoccia	Zapsychrales	Zapsychraceae	2-02-FULL-48-11	2-02-FULL-48-11 sp. SAG-3300015238		d__Bacteria;p__Omnitrophota;c__Koll11;o__UBA10015;f__Kpj58rc;g__2-02-FULL-48-11;s__	USA: Nevada	water
239	81.21	0	78.8	1.08	18150	143	2.05604	2.53175	19/0	*		*	Omnitrophota	Velamenicoccia	Zapsychrales	Zapsychraceae	2-02-FULL-48-11	2-02-FULL-48-11 sp001805615		d__Bacteria;p__Omnitrophota;c__Koll11;o__UBA10015;f__Kpj58rc;g__2-02-FULL-48-11;s__2-02-FULL-48-11 sp001805615	USA: Rifle, Colorado	soil
240	96.36	1.82	85.65	2.36	28296	95	2.01293	2.05095	19/0	*			Omnitrophota	Velamenicoccia	Zapsychrales	Zapsychraceae	2-02-FULL-48-11	2-02-FULL-48-11 sp001805615		d__Bacteria;p__Omnitrophota;c__Koll11;o__UBA10015;f__Kpj58rc;g__2-02-FULL-48-11;s__2-02-FULL-48-11 sp001805615	USA: Rifle, Colorado	soil
241	80.25	1.82	75.99	0.15	14404	137	1.56453	1.91409	16/0	*	*	*	Omnitrophota	Velamenicoccia	Zapsychrales	Zapsychraceae	2-02-FULL-52-10	2-02-FULL-52-10 sp001805655		d__Bacteria;p__Omnitrophota;c__Koll11;o__UBA10015;f__Kpj58rc;g__2-02-FULL-52-10;s__2-02-FULL-52-10 sp001805655	USA: Rifle, Colorado	soil
242	52.19	0	40.74	0.07	1899	453	0.81663	1.56473	13/0	*	*	*	Omnitrophota	Velamenicoccia	Zapsychrales	Zapsychraceae	Zapsychraceae gen.	Zapsychraceae gen. sp. IMG-2786546431		d__Bacteria;p__Omnitrophota;c__Koll11;o__UBA10015;f__Kpj58rc;g__;s__	USA: Utah, Grand County	groundwater
243	28.18	0	26.81	0.13	8746	119	0.800982	-	8/0				Omnitrophota	Velamenicoccia	Zapsychrales	Zapsychraceae	Zapsychraceae gen.	Zapsychraceae gen. sp. SAG-3300010838		d__Bacteria;p__Omnitrophota;c__Koll11;o__UBA10015;f__Kpj58rc;g__;s__	USA: Beatty, Nevada	groundwater
244	43.64	0	44.81	0.14	16019	98	1.14094	-	15/1				Omnitrophota	Velamenicoccia	Zapsychrales	Zapsychraceae	Zapsychraceae gen.	Zapsychraceae gen. sp. SAG-3300015152		d__Bacteria;p__Omnitrophota;c__Koll11;o__UBA10015;f__Kpj58rc;g__;s__	USA: Nevada	water
245	46.36	0	58.72	0.32	21627	98	1.33205	-	18/0	*	*	*	Omnitrophota	Velamenicoccia	Zapsychrales	Zapsychraceae	Zapsychraceae gen.	Zapsychraceae gen. sp. SAG-3300016450		d__Bacteria;p__Omnitrophota;c__Koll11;o__UBA10015;f__Kpj58rc;g__;s__	USA: South Dakota	wastewater
246	39.09	0	41.36	0.05	27352	62	0.949576	-	10/0	*	*	*	Omnitrophota	Velamenicoccia	Zapsychrales	Zapsychraceae	Zapsychrus	Zapsychrus sp. IMG-2634166877		d__Bacteria;p__Omnitrophota;c__Koll11;o__UBA10015;f__Kpj58rc;g__UBA12451;s__	Hong Kong: Shatin	bioreactor
247	54.96	0	49.41	0.16	18661	117	1.29409	2.35461	17/2				Omnitrophota	Velamenicoccia	Zapsychrales	Zapsychraceae	Zapsychrus	Zapsychrus sp. SAG-3300015422		d__Bacteria;p__Omnitrophota;c__Koll11;o__UBA10015;f__Kpj58rc;g__UBA12451;s__	USA: Nevada	water
248	45.45	0	34.18	0.01	21293	66	0.755264	-	11/0	*	*	*	Omnitrophota	Velamenicoccia	Zapsychrales	Zapsychraceae	Zapsychrus	Zapsychrus sp. SAG-3300016330		d__Bacteria;p__Omnitrophota;c__Koll11;o__UBA10015;f__Kpj58rc;g__;s__	USA: South Dakota	wastewater
249	62.98	0	62.27	0.11	29543	77	1.38499	2.19909	11/0	*	*	*	Omnitrophota	Velamenicoccia	Zapsychrales	Zapsychraceae	Zapsychrus	Zapsychrus sp. SAG-3300016434		d__Bacteria;p__Omnitrophota;c__Koll11;o__UBA10015;f__Kpj58rc;g__UBA12451;s__	USA: South Dakota	wastewater
250	68.48	3.64	65.91	1.03	12660	137	1.60195	2.25414	16/0	*	*	*	Omnitrophota	Velamenicoccia	Zapsychrales	Zapsychraceae	Zapsychrus	Zapsychrus unditaenarius		d__Bacteria;p__Omnitrophota;c__Koll11;o__UBA10015;f__Kpj58rc;g__UBA12451;s__UBA12451 sp001805965	USA: Rifle, Colorado	soil
251	94.55	0.91	88.81	0.27	50494	88	2.52572	2.647	19/0	*	*	*	Omnitrophota	Velamenicoccia	Zapsychrales	Zapsychraceae	Zapsychrus	Zapsychrus unditaenarius		d__Bacteria;p__Omnitrophota;c__Koll11;o__UBA10015;f__Kpj58rc;g__UBA12451;s__UBA12451 sp001805965	USA: Rifle, Colorado	soil
252	92.98	0	88.81	0.52	18292	154	2.27093	2.44239	18/0	*	*	*	Omnitrophota	Velamenicoccia	Zapsychrales	Zapsychraceae	Zapsychrus	Zapsychrus unditaenarius		d__Bacteria;p__Omnitrophota;c__Koll11;o__UBA10015;f__Kpj58rc;g__UBA12451;s__UBA12451 sp001805965	USA: Rifle, Colorado	soil
253	98.18	0.91	92.63	0.23	55792	78	2.67715	2.70197	20/0	*	*	*	Omnitrophota	Velamenicoccia	Zapsychrales	Zapsychraceae	Zapsychrus	Zapsychrus unditaenarius	Yes	d__Bacteria;p__Omnitrophota;c__Koll11;o__UBA10015;f__Kpj58rc;g__UBA12451;s__UBA12451 sp001805965	USA: Rifle, Colorado	groundwater
254	98.18	0.91	93.11	0.3	44242	95	2.74648	2.77194	21/2	*	*	*	Omnitrophota	Velamenicoccia	Zapsychrales	Zapsychraceae	Zapsychrus	Zapsychrus unditaenarius		d__Bacteria;p__Omnitrophota;c__Koll11;o__UBA10015;f__Kpj58rc;g__UBA12451;s__UBA12451 sp001805965	USA: Rifle, Colorado	groundwater
255	96.36	4.55	91.51	2.15	55827	86	2.75002	2.72405	19/0	*	*	*	Omnitrophota	Velamenicoccia	Zapsychrales	Zapsychraceae	Zapsychrus	Zapsychrus unditaenarius		d__Bacteria;p__Omnitrophota;c__Koll11;o__UBA10015;f__Kpj58rc;g__UBA12451;s__UBA12451 sp001805965	USA: Rifle, Colorado	soil
256	96.2	0	91.84	0.51	76188	69	2.61397	2.71723	18/0	*	*	*	Omnitrophota	Velamenicoccia	Zapsychrales	Zapsychraceae	Zapsychrus	Zapsychrus unditaenarius		d__Bacteria;p__Omnitrophota;c__Koll11;o__UBA10015;f__Kpj58rc;g__UBA12451;s__UBA12451 sp001805965	USA: Rifle, Colorado	groundwater
257	96.43	1.79	96.54	1.14	27791	129	2.04406	2.11974	19/1	*	*	*	Omnitrophota	Velamenicoccia	Zapsychrales	Zapsychraceae	Zapsychrus	Zapsychrus exili	Yes	d__Bacteria;p__Omnitrophota;c__Koll11;o__UBA10015;f__Kpj58rc;g__UBA12451;s__	Antarctica: Ace Lake	water
258	82.18	8.18	85.77	6.77	20951	157	2.40036	2.68193	18/0		*	*	Omnitrophota	Velamenicoccia	Zapsychrales	Zapsychraceae	GWA2-47-8	GWA2-47-8 sp001805375		d__Bacteria;p__Omnitrophota;c__Koll11;o__UBA10015;f__Kpj58rc;g__GWA2-47-8;s__GWA2-47-8 sp001805375	USA: Rifle, Colorado	soil
259	97.27	5.45	95.71	9.26	37701	139	2.74418	2.66745	19/0	*			Omnitrophota	Velamenicoccia	Zapsychrales	Zapsychraceae	MAG-1627	MAG-1627 sp. MAG-1627		d__Bacteria;p__Omnitrophota;c__Koll11;o__UBA10015;f__Kpj58rc;g__;s__	USA: Beatty, Nevada	geothermal spring
260	93.64	0	92.76	0.19	33698	77	1.92421	2.0549	18/0		*	*	Omnitrophota	Velamenicoccia	Zapsychrales	Zapsychraceae	O2-FULL-52-10	O2-FULL-52-10 sp001805645		d__Bacteria;p__Omnitrophota;c__Koll11;o__UBA10015;f__Kpj58rc;g__O2-FULL-52-10;s__O2-FULL-52-10 sp001805645	USA: Rifle, Colorado	soil
261	69.83	0	74.03	0.92	14271	101	1.23654	1.77078	15/0		*	*	Omnitrophota	Velamenicoccia	Zapsychrales	Zapsychraceae	O2-FULL-52-10	O2-FULL-52-10 sp001805645		d__Bacteria;p__Omnitrophota;c__Koll11;o__UBA10015;f__Kpj58rc;g__O2-FULL-52-10;s__O2-FULL-52-10 sp001805645	USA: Rifle, Colorado	soil
262	55.43	0	50.88	0.03	15406	123	1.27435	2.29903	17/2	*	*	*	Omnitrophota	Velamenicoccia	Zapsychrales	Zapsychraceae	SAG-3300015418	SAG-3300015418 sp. SAG-3300015418		d__Bacteria;p__Omnitrophota;c__Koll11;o__UBA10015;f__;g__;s__	USA: Nevada	water
263	60.73	0	56.98	0.04	17654	124	1.35145	2.22534	16/0	*	*	*	Omnitrophota	Velamenicoccia	Zapsychrales	Zapsychraceae	SAG-3300015421	SAG-3300015421 sp. SAG-3300015421		d__Bacteria;p__Omnitrophota;c__Koll11;o__UBA10015;f__Kpj58rc;g__;s__	USA: Nevada	water
264	53.64	0	47.42	0.35	12882	178	1.71841	3.2036	14/0		*	*	Omnitrophota	Velamenicoccia	Zapsychrales	Zapsychraceae	SAG-3300016481	SAG-3300016481 sp. SAG-3300016481		d__Bacteria;p__Omnitrophota;c__Koll11;o__UBA10015;f__Kpj58rc;g__;s__	USA: Nevada	groundwater
265	51.16	0	61.89	1.04	8437	105	0.898107	1.75549	14/0				Omnitrophota	Velamenicoccia	Zapsychrales	Zapsychraceae	UBA10015	UBA10015 sp001805565		d__Bacteria;p__Omnitrophota;c__Koll11;o__UBA10015;f__Kpj58rc;g__UBA10015;s__UBA10015 sp001805565	USA: Rifle, Colorado	soil
266	75.45	0	72.62	0.09	45481	32	1.02566	1.35939	14/0	*			Omnitrophota	Velamenicoccia	Zapsychrales	Zapsychraceae	UBA10015	UBA10015 sp003522725		d__Bacteria;p__Omnitrophota;c__Koll11;o__UBA10015;f__Kpj58rc;g__UBA10015;s__UBA10015 sp003522725	USA: Rifle, Colorado	soil
267	95.45	1.82	93.7	0.13	28527	89	1.81439	1.86629	19/1	*			Omnitrophota	Velamenicoccia	Zapsychrales	Zapsychraceae	UBA10015	UBA10015 sp003522725		d__Bacteria;p__Omnitrophota;c__Koll11;o__UBA10015;f__Kpj58rc;g__UBA10015;s__UBA10015 sp003522725	USA: Rifle, Colorado	groundwater
268	79.93	8.18	79.89	4.41	12730	178	1.78547	2.05107	17/0				Omnitrophota	Velamenicoccia	Zapsychrales	Zapsychraceae	UBA10015	UBA10015 sp003522725		d__Bacteria;p__Omnitrophota;c__Koll11;o__UBA10015;f__Kpj58rc;g__UBA10015;s__UBA10015 sp003522725	USA: Rifle, Colorado	groundwater
269	84.55	1.82	87.73	2.09	34716	50	1.3193	1.53197	15/0				Omnitrophota	Velamenicoccia	Zapsychrales	Zapsychraceae	UBA10015	UBA10015 sp005239675		d__Bacteria;p__Omnitrophota;c__Koll11;o__UBA10015;f__Kpj58rc;g__UBA10015;s__UBA10015 sp005239675	Italy: Trento, Comano Thermal Spring	groundwater
270	88.18	1.82	90.3	0.02	133212	24	2.33574	2.60063	18/0	*	*	*	Omnitrophota	Velamenicoccia	Zapsychrales	Zapsychraceae	UBA10174	UBA10174 sp003528115		d__Bacteria;p__Omnitrophota;c__Koll11;o__UBA10015;f__Kpj58rc;g__UBA10174;s__UBA10174 sp003528115	USA: Rifle, Colorado	soil
271	71.16	1.82	67.56	0.03	15451	98	1.34007	1.84891	14/0	*			Omnitrophota	Velamenicoccia	Zapsychrales	Zapsychraceae	UBA10174	UBA10174 sp003528115		d__Bacteria;p__Omnitrophota;c__Koll11;o__UBA10015;f__Kpj58rc;g__UBA10174;s__UBA10174 sp003528115	USA: Rifle, Colorado	soil
272	90	1.82	93	0.16	85965	43	2.38763	2.60464	19/1	*	*	*	Omnitrophota	Velamenicoccia	Zapsychrales	Zapsychraceae	UBA10174	UBA10174 sp003528115		d__Bacteria;p__Omnitrophota;c__Koll11;o__UBA10015;f__Kpj58rc;g__UBA10174;s__UBA10174 sp003528115	USA: Rifle, Colorado	groundwater
273	89.83	0	84.31	2.11	12740	230	2.09115	2.32789	17/2	*	*	*	Omnitrophota	Velamenicoccia	Zapsychrales	Fredricksoniimonadaceae	CAJARJ01	CAJARJ01 sp013335325		d__Bacteria;p__Omnitrophota;c__Koll11;o__UBA10015;f__GCA-002753745;g__CAJARJ01;s__CAJARJ01 sp013335325	USA: Wisconsin, near Picnic Point on the coast of Lake Mendota	other
274	87.69	0	89.28	1.37	29237	118	2.17959	2.48556	-	-	-	-	Omnitrophota	Velamenicoccia	Zapsychrales	Fredricksoniimonadaceae	CAJARJ01	CAJARJ01 sp903944345		d__Bacteria;p__Omnitrophota;c__Koll11;o__UBA10015;f__GCA-002753745;g__CAJARJ01;s__CAJARJ01 sp903944345	Switzerland	water
275	93.9	1.82	92.25	1.38	13389	219	2.02842	2.12087	18/0				Omnitrophota	Velamenicoccia	Zapsychrales	Fredricksoniimonadaceae	CAJARJ01	CAJARJ01 sp903944345		d__Bacteria;p__Omnitrophota;c__Koll11;o__UBA10015;f__GCA-002753745;g__CAJARJ01;s__CAJARJ01 sp903944345	Switzerland	water
276	96.36	0.91	94.74	0.57	34697	101	2.14542	2.2062	18/0	*			Omnitrophota	Velamenicoccia	Zapsychrales	Fredricksoniimonadaceae	CAJARJ01	CAJARJ01 sp903944345		d__Bacteria;p__Omnitrophota;c__Koll11;o__UBA10015;f__GCA-002753745;g__CAJARJ01;s__CAJARJ01 sp903944345	Switzerland	water
277	97.27	0	94.75	0.35	143789	22	2.17624	2.23732	19/0	*	*	*	Omnitrophota	Velamenicoccia	Zapsychrales	Fredricksoniimonadaceae	CAJARJ01	CAJARJ01 sp903944345		d__Bacteria;p__Omnitrophota;c__Koll11;o__UBA10015;f__GCA-002753745;g__CAJARJ01;s__CAJARJ01 sp903944345	Switzerland	water
278	38.02	1.82	45.63	1.8	14217	136	1.41406	-	14/1		*	*	Omnitrophota	Velamenicoccia	Zapsychrales	Fredricksoniimonadaceae	Fredricksoniimonadaceae gen.	Fredricksoniimonadaceae gen. sp. MAG-0412		d__Bacteria;p__Omnitrophota;c__Koll11;o__UBA10015;f__GCA-002753745;g__;s__	Finland: Lake Alinen Mustajarvi	water
279	38.51	0	30.6	0.09	18630	71	0.793825	-	16/0	*	*	*	Omnitrophota	Velamenicoccia	Zapsychrales	Fredricksoniimonadaceae	JAAYZZ01	JAAYZZ01 sp. SAG-3300015400		d__Bacteria;p__Omnitrophota;c__Koll11;o__UBA10015;f__GCA-002753745;g__JAAYZZ01;s__	USA: Nevada	water
280	97.27	1.82	97.09	1.51	197393	20	2.0262	2.04516	19/0	*	*	*	Omnitrophota	Velamenicoccia	Zapsychrales	Fredricksoniimonadaceae	Fredricksoniimonas	Fredricksoniimonas aquilentivivens	Yes	d__Bacteria;p__Omnitrophota;c__Koll11;o__UBA10015;f__GCA-002753745;g__GCA-2753465;s__GCA-2753465 sp903860135	Sweden	water
281	97.11	1.98	96.23	1.24	54114	62	2.37058	2.39279	19/0		*	*	Omnitrophota	Velamenicoccia	Zapsychrales	Fredricksoniimonadaceae	Fredricksoniimonas	Fredricksoniimonas borealis		d__Bacteria;p__Omnitrophota;c__Koll11;o__UBA10015;f__GCA-002753745;g__GCA-2753465;s__GCA-2753465 sp903901225	Finland	water
282	96.45	1.98	96.52	0.51	75121	48	2.38795	2.42683	19/0	*	*	*	Omnitrophota	Velamenicoccia	Zapsychrales	Fredricksoniimonadaceae	Fredricksoniimonas	Fredricksoniimonas borealis		d__Bacteria;p__Omnitrophota;c__Koll11;o__UBA10015;f__GCA-002753745;g__GCA-2753465;s__GCA-2753465 sp903901225	Finland	water
283	97.27	2.31	95.89	1.5	30895	117	2.3476	2.35773	19/0				Omnitrophota	Velamenicoccia	Zapsychrales	Fredricksoniimonadaceae	Fredricksoniimonas	Fredricksoniimonas borealis		d__Bacteria;p__Omnitrophota;c__Koll11;o__UBA10015;f__GCA-002753745;g__GCA-2753465;s__GCA-2753465 sp903901225	Finland	water
284	94.79	3.8	93.16	0.65	25864	141	2.22996	2.26313	20/1		*	*	Omnitrophota	Velamenicoccia	Zapsychrales	Fredricksoniimonadaceae	Fredricksoniimonas	Fredricksoniimonas borealis		d__Bacteria;p__Omnitrophota;c__Koll11;o__UBA10015;f__GCA-002753745;g__GCA-2753465;s__GCA-2753465 sp903901225	Finland	water
285	97.27	1.98	96.54	1.14	75121	52	2.38238	2.40075	19/0	*	*	*	Omnitrophota	Velamenicoccia	Zapsychrales	Fredricksoniimonadaceae	Fredricksoniimonas	Fredricksoniimonas borealis		d__Bacteria;p__Omnitrophota;c__Koll11;o__UBA10015;f__GCA-002753745;g__GCA-2753465;s__GCA-2753465 sp903901225	Finland	water
286	97.27	1.98	96.54	0.55	69321	49	2.37823	2.39657	19/0	*	*	*	Omnitrophota	Velamenicoccia	Zapsychrales	Fredricksoniimonadaceae	Fredricksoniimonas	Fredricksoniimonas borealis	Yes	d__Bacteria;p__Omnitrophota;c__Koll11;o__UBA10015;f__GCA-002753745;g__GCA-2753465;s__GCA-2753465 sp903901225	Finland	water
287	96.61	1.98	95.55	0.57	69313	57	2.35113	2.38544	19/0		*	*	Omnitrophota	Velamenicoccia	Zapsychrales	Fredricksoniimonadaceae	Fredricksoniimonas	Fredricksoniimonas borealis		d__Bacteria;p__Omnitrophota;c__Koll11;o__UBA10015;f__GCA-002753745;g__GCA-2753465;s__GCA-2753465 sp903901225	Finland	water
288	68.93	1.82	64.39	2.23	24179	150	2.18126	3.10686	16/0				Omnitrophota	Velamenicoccia	Zapsychrales	Fredricksoniimonadaceae	Fredricksoniimonas	GCA-2753465 sp002753465		d__Bacteria;p__Omnitrophota;c__Koll11;o__UBA10015;f__GCA-002753745;g__GCA-2753465;s__GCA-2753465 sp002753465	Australia: Mount Beauty Pondage	sediment
289	97.27	1.82	97.32	0.6	58379	67	2.01839	2.03728	18/0				Omnitrophota	Velamenicoccia	Zapsychrales	Fredricksoniimonadaceae	Fredricksoniimonas	GCA-2753465 sp903836515		d__Bacteria;p__Omnitrophota;c__Koll11;o__UBA10015;f__GCA-002753745;g__GCA-2753465;s__GCA-2753465 sp903836515	Finland	water
290	86.99	1.98	82.92	0.69	8348	319	1.84895	2.0834	-	-	-	-	Omnitrophota	Velamenicoccia	Zapsychrales	Fredricksoniimonadaceae	Fredricksoniimonas	GCA-2753465 sp903836515		d__Bacteria;p__Omnitrophota;c__Koll11;o__UBA10015;f__GCA-002753745;g__GCA-2753465;s__GCA-2753465 sp903836515	Finland	water
291	97.27	1.82	96.29	1.37	33992	86	1.98106	1.9996	19/0				Omnitrophota	Velamenicoccia	Zapsychrales	Fredricksoniimonadaceae	Fredricksoniimonas	GCA-2753465 sp903836515		d__Bacteria;p__Omnitrophota;c__Koll11;o__UBA10015;f__GCA-002753745;g__GCA-2753465;s__GCA-2753465 sp903836515	Finland	water
292	97.11	1.82	95.51	1.34	13677	220	1.91413	1.93522	19/0				Omnitrophota	Velamenicoccia	Zapsychrales	Fredricksoniimonadaceae	Fredricksoniimonas	GCA-2753465 sp903836515		d__Bacteria;p__Omnitrophota;c__Koll11;o__UBA10015;f__GCA-002753745;g__GCA-2753465;s__GCA-2753465 sp903836515	Finland	water
293	87.85	0	81.11	1.27	8919	189	1.41115	1.60631	17/0				Omnitrophota	Velamenicoccia	Zapsychrales	Fredricksoniimonadaceae	Fredricksoniimonas	GCA-2753465 sp903836515		d__Bacteria;p__Omnitrophota;c__Koll11;o__UBA10015;f__GCA-002753745;g__GCA-2753465;s__GCA-2753465 sp903836515	Finland: Lake Alinen Mustajarvi	water
294	69.09	0	68.63	0.1	41371	74	1.73614	2.51287	18/0				Omnitrophota	Velamenicoccia	Zapsychrales	Fredricksoniimonadaceae	Fredricksoniimonas	GCA-2753465 sp903861305		d__Bacteria;p__Omnitrophota;c__Koll11;o__UBA10015;f__GCA-002753745;g__GCA-2753465;s__GCA-2753465 sp903861305	Sweden	water
295	97.27	6.36	95.92	3.96	25557	139	1.80932	1.7418	18/2		*	*	Omnitrophota	Velamenicoccia	Zapsychrales	Fredricksoniimonadaceae	Fredricksoniimonas	GCA-2753465 sp903959815		d__Bacteria;p__Omnitrophota;c__Koll11;o__UBA10015;f__GCA-002753745;g__GCA-2753465;s__GCA-2753465 sp903959815	Switzerland	water
296	95.45	6.53	95.01	5.59	41961	121	1.83474	1.79668	-	-	-	-	Omnitrophota	Velamenicoccia	Zapsychrales	Fredricksoniimonadaceae	Fredricksoniimonas	GCA-2753465 sp903959815		d__Bacteria;p__Omnitrophota;c__Koll11;o__UBA10015;f__GCA-002753745;g__GCA-2753465;s__GCA-2753465 sp903959815	Switzerland	water
297	92.73	0	86.91	1.12	15133	240	2.54014	2.73929	20/0	*	*	*	Omnitrophota	Velamenicoccia	Zapsychrales	Fredricksoniimonadaceae	GCA-2753745	GCA-2753745 sp002753745		d__Bacteria;p__Omnitrophota;c__Koll11;o__UBA10015;f__GCA-002753745;g__GCA-2753745;s__GCA-2753745 sp002753745	Australia: Lake Catani	sediment
298	92.56	1.07	94.62	0.26	8947	324	2.08404	2.22746	18/1				Omnitrophota	Velamenicoccia	Zapsychrales	Fredricksoniimonadaceae	GCA-2753745	GCA-2753745 sp903908245		d__Bacteria;p__Omnitrophota;c__Koll11;o__UBA10015;f__GCA-002753745;g__GCA-2753745;s__GCA-2753745 sp903908245	Finland	water
299	77.27	1.98	79.44	1.31	6301	400	2.01886	2.561	-	-	-	-	Omnitrophota	Velamenicoccia	Zapsychrales	Fredricksoniimonadaceae	GCA-2753745	GCA-2753745 sp903908245		d__Bacteria;p__Omnitrophota;c__Koll11;o__UBA10015;f__GCA-002753745;g__GCA-2753745;s__GCA-2753745 sp903908245	Finland	water
300	91.82	1.82	93.54	0.29	80993	34	2.15982	2.30942	19/0	*	*	*	Omnitrophota	Velamenicoccia	Zapsychrales	Fredricksoniimonadaceae	GCA-2753745	GCA-2753745 sp903908245		d__Bacteria;p__Omnitrophota;c__Koll11;o__UBA10015;f__GCA-002753745;g__GCA-2753745;s__GCA-2753745 sp903908245	Finland	water
301	74.55	5.45	72.81	0.25	18344	140	1.71478	2.17481	20/2		*	*	Omnitrophota	Velamenicoccia	Zapsychrales	Fredricksoniimonadaceae	IMG-2713897466	IMG-2713897466 sp. IMG-2713897466		d__Bacteria;p__Omnitrophota;c__Koll11;o__UBA10015;f__GCA-002753745;g__;s__	USA: Cold Creek Source, Nevada	groundwater
302	91.35	2.15	91.34	1.74	8724	238	1.47328	1.57811	18/1		*	*	Omnitrophota	Velamenicoccia	Zapsychrales	Fredricksoniimonadaceae	JAAYZZ01	JAAYZZ01 sp012514595		d__Bacteria;p__Omnitrophota;c__Koll11;o__UBA10015;f__GCA-002753745;g__JAAYZZ01;s__JAAYZZ01 sp012514595	not applicable	wastewater
303	98.18	14.55	92.87	20.56	67604	84	2.1616	-	21/3	*			Omnitrophota	Velamenicoccia	Zapsychrales	Fredricksoniimonadaceae	JABDGZ01	JABDGZ01 sp. MAG-0129		d__Bacteria;p__Omnitrophota;c__Koll11;o__UBA10015;f__GCA-002753745;g__JABDGZ01;s__	Netherlands	wastewater
304	67.09	5.62	67.72	4.34	6279	258	1.54876	2.17874	17/3				Omnitrophota	Velamenicoccia	Zapsychrales	Fredricksoniimonadaceae	JABDGZ01	JABDGZ01 sp. MAG-0142		d__Bacteria;p__Omnitrophota;c__Koll11;o__UBA10015;f__GCA-002753745;g__JABDGZ01;s__	Netherlands	wastewater
305	71.52	0	61.63	0.86	8843	117	0.917098	1.2823	12/0				Omnitrophota	Velamenicoccia	Zapsychrales	Fredricksoniimonadaceae	JABDGZ01	JABDGZ01 sp. MAG-0158		d__Bacteria;p__Omnitrophota;c__Koll11;o__UBA10015;f__GCA-002753745;g__JABDGZ01;s__	Netherlands	wastewater
306	84.05	0	71.75	0.25	42934	69	1.84463	2.19468	19/1				Omnitrophota	Velamenicoccia	Zapsychrales	Fredricksoniimonadaceae	JABDGZ01	JABDGZ01 sp013285735		d__Bacteria;p__Omnitrophota;c__Koll11;o__UBA10015;f__GCA-002753745;g__JABDGZ01;s__JABDGZ01 sp013285735	USA: Massachusetts	soil
307	62.56	0	51.4	0.09	30670	72	1.31958	2.1093	15/0				Omnitrophota	Velamenicoccia	Zapsychrales	Fredricksoniimonadaceae	JABDGZ01	JABDGZ01 sp013286575		d__Bacteria;p__Omnitrophota;c__Koll11;o__UBA10015;f__GCA-002753745;g__JABDGZ01;s__JABDGZ01 sp013286575	USA: Massachusetts	soil
308	68.18	0	70.67	0.11	55446	50	1.51881	2.22765	16/0				Omnitrophota	Velamenicoccia	Zapsychrales	Fredricksoniimonadaceae	JABDGZ01	JABDGZ01 sp013287965		d__Bacteria;p__Omnitrophota;c__Koll11;o__UBA10015;f__GCA-002753745;g__JABDGZ01;s__JABDGZ01 sp013287965	USA: Massachusetts	soil
309	98.18	0	97.06	0.42	98961	23	1.72077	1.75267	20/1	*	*	*	Omnitrophota	Velamenicoccia	Zapsychrales	Fredricksoniimonadaceae	MAG-0153	MAG-0153 sp. MAG-0153		d__Bacteria;p__Omnitrophota;c__Koll11;o__UBA10015;f__GCA-002753745;g__;s__	Netherlands	wastewater
310	69.5	0	65.72	0.36	29176	72	1.23325	1.77447	15/1	*			Omnitrophota	Velamenicoccia	Zapsychrales	Fredricksoniimonadaceae	SAG-3300016435	SAG-3300016435 sp. SAG-3300016435		d__Bacteria;p__Omnitrophota;c__Koll11;o__UBA10015;f__GCA-002753745;g__;s__	USA: South Dakota	wastewater
311	95.54	3.57	96.07	2.9	46173	56	1.50565	1.57594	20/0	*			Omnitrophota	Velamenicoccia	Zapsychrales	Aceulaceae	Aceula	Aceula lacicola	Yes	d__Bacteria;p__Omnitrophota;c__Koll11;o__UBA10015;f__;g__;s__	Antarctica: Ace Lake	water
312	97.32	0	94.98	1.01	186988	33	1.91314	1.96583	19/0	*	*	*	Omnitrophota	Velamenicoccia	Zapsychrales	Aceulaceae	Aceula	Aceula meridiana	Yes	d__Bacteria;p__Omnitrophota;c__Koll11;o__UBA10015;f__;g__;s__	Antarctica: Ace Lake	water
313	45.29	2.81	52.14	8.93	6103	315	1.86815	-	16/0		*	*	Omnitrophota	Velamenicoccia	Zapsychrales	Zapsychrales fam.	Zapsychrales fam. gen.	Zapsychrales fam. gen. sp. MAG-1623		d__Bacteria;p__Omnitrophota;c__Koll11;o__UBA10015;f__;g__;s__	USA: Beatty, Nevada	geothermal spring
314	96.36	9.17	94.48	5.01	310900	35	1.94855	1.83672	21/1	*	*	*	Omnitrophota	Velamenicoccia	Zapsychrales	MAG-0135	MAG-0135	MAG-0135 sp. MAG-0135		d__Bacteria;p__Omnitrophota;c__Koll11;o__UBA10015;f__;g__;s__	Netherlands	wastewater
315	65.37	0.53	64.54	1.14	6408	217	1.22303	1.86102	17/2				Omnitrophota	Velamenicoccia	Ghiorseimicrobiales	Ghiorseimicrobiaceae	DRER01	DRER01 sp011051015		d__Bacteria;p__Omnitrophota;c__Koll11;o__1-14-0-20-42-13;f__1-14-0-20-42-13;g__DRER01;s__DRER01 sp011051015	Pacific Ocean: Southern Mariana Trough	saline sediment
316	92.73	0	94.61	0.75	51778	115	1.82535	1.96846	20/0	*	*	*	Omnitrophota	Velamenicoccia	Ghiorseimicrobiales	Ghiorseimicrobiaceae	Ghiorseimicrobium	Ghiorseimicrobium undicola	Yes	d__Bacteria;p__Omnitrophota;c__Koll11;o__1-14-0-20-42-13;f__1-14-0-20-42-13;g__1-14-0-20-42-13;s__1-14-0-20-42-13 sp002796125	USA: Utah, Grand County	groundwater
317	93.64	0	93.9	0.74	51778	113	1.82333	1.94718	20/0	*	*	*	Omnitrophota	Velamenicoccia	Ghiorseimicrobiales	Ghiorseimicrobiaceae	Ghiorseimicrobium	Ghiorseimicrobium undicola		d__Bacteria;p__Omnitrophota;c__Koll11;o__1-14-0-20-42-13;f__1-14-0-20-42-13;g__1-14-0-20-42-13;s__1-14-0-20-42-13 sp002796125	USA: Utah, Grand County	groundwater
318	70.91	0	55.23	0.03	21438	78	1.06005	1.49493	18/0				Omnitrophota	Velamenicoccia	Gygaellales	IMG-2713897469	IMG-2713897469	IMG-2713897469 sp. IMG-2713897469		d__Bacteria;p__Omnitrophota;c__Koll11;o__GIF10;f__;g__;s__	USA: Crystal Spring, Nevada, USA	groundwater
319	90.18	0	94.48	0.39	77284	33	1.38458	1.53535	20/0	*	*	*	Omnitrophota	Velamenicoccia	Gygaellales	Gygaellaceae	Gygaella	Gygaella obscura	Yes	d__Bacteria;p__Omnitrophota;c__Koll11;o__GIF10;f__;g__;s__	Antarctica: Ace Lake	water
320	70.91	0	64.81	0.06	17756	52	0.704252	0.993163	16/2				Omnitrophota	Velamenicoccia	Gygaellales	Profunditerraquicolaceae	2-01-FULL-41-12	2-01-FULL-41-12 sp001805765		d__Bacteria;p__Omnitrophota;c__Koll11;o__GIF10;f__UBA6249;g__2-01-FULL-41-12;s__2-01-FULL-41-12 sp001805765	USA: Rifle, Colorado	groundwater
321	95.45	0	94.78	0.54	19786	123	1.63341	1.71128	21/2	*	*	*	Omnitrophota	Velamenicoccia	Gygaellales	Profunditerraquicolaceae	Amyimicrobium	Amyimicrobium silvilacustre		d__Bacteria;p__Omnitrophota;c__Koll11;o__GIF10;f__UBA6249;g__UBA6249;s__UBA6249 sp903852325	Finland	water
322	85.45	3.64	89.18	0.97	9259	244	1.71396	1.93279	-	-	-	-	Omnitrophota	Velamenicoccia	Gygaellales	Profunditerraquicolaceae	Amyimicrobium	Amyimicrobium silvilacustre		d__Bacteria;p__Omnitrophota;c__Koll11;o__GIF10;f__UBA6249;g__UBA6249;s__UBA6249 sp903852325	Finland	water
323	90.99	0.17	90.49	0.33	12536	194	1.64291	1.80252	21/2		*	*	Omnitrophota	Velamenicoccia	Gygaellales	Profunditerraquicolaceae	Amyimicrobium	Amyimicrobium silvilacustre		d__Bacteria;p__Omnitrophota;c__Koll11;o__GIF10;f__UBA6249;g__UBA6249;s__UBA6249 sp903852325	Finland	water
324	95.45	1.82	95.24	1.91	488311	30	1.93562	1.99098	21/4	*	*	*	Omnitrophota	Velamenicoccia	Gygaellales	Profunditerraquicolaceae	Amyimicrobium	Amyimicrobium silvilacustre	Yes	d__Bacteria;p__Omnitrophota;c__Koll11;o__GIF10;f__UBA6249;g__UBA6249;s__UBA6249 sp903852325	Finland: Lake Alinen Mustajarvi	water
325	79.28	0	76.2	1.26	5049	268	1.15744	1.45993	12/0				Omnitrophota	Velamenicoccia	Gygaellales	Profunditerraquicolaceae	Amyimicrobium	Amyimicrobium sp. GCA-002787115-1		d__Bacteria;p__Omnitrophota;c__Koll11;o__GIF10;f__UBA6249;g__UBA6249;s__	USA: Utah, Grand County	groundwater
326	79.28	0	76.2	1.26	5049	268	1.15744	1.45993	12/0				Omnitrophota	Velamenicoccia	Gygaellales	Profunditerraquicolaceae	Amyimicrobium	Amyimicrobium sp. GCA-002787115-1		d__Bacteria;p__Omnitrophota;c__Koll11;o__GIF10;f__UBA6249;g__UBA6249;s__	USA: Utah, Grand County	groundwater
327	46.56	8.51	48.64	5.95	4974	99	0.482309	-	11/0		*	*	Omnitrophota	Velamenicoccia	Gygaellales	Profunditerraquicolaceae	Amyimicrobium	Amyimicrobium sp. MAG-1429		d__Bacteria;p__Omnitrophota;c__Koll11;o__GIF10;f__UBA6249;g__UBA6249;s__	Canada: British Columbia	water
328	26.61	0	20.49	0.61	30775	27	0.497083	-	5/0	*	*	*	Omnitrophota	Velamenicoccia	Gygaellales	Profunditerraquicolaceae	Amyimicrobium	Amyimicrobium sp. SAG-3300015963		d__Bacteria;p__Omnitrophota;c__Koll11;o__GIF10;f__UBA6249;g__UBA6249;s__	USA: South Dakota	wastewater
329	95.45	0	97.78	0.21	297952	12	1.60913	1.68583	20/0		*	*	Omnitrophota	Velamenicoccia	Gygaellales	Profunditerraquicolaceae	Amyimicrobium	UBA6249 sp002441245		d__Bacteria;p__Omnitrophota;c__Koll11;o__GIF10;f__UBA6249;g__UBA6249;s__UBA6249 sp002441245	Canada: Medicine Hat Glauconitic field	wastewater
330	68.18	0	75.71	0.32	249935	14	1.31358	1.92663	21/1		*	*	Omnitrophota	Velamenicoccia	Gygaellales	Profunditerraquicolaceae	Amyimicrobium	UBA6249 sp002441305		d__Bacteria;p__Omnitrophota;c__Koll11;o__GIF10;f__UBA6249;g__UBA6249;s__UBA6249 sp002441305	Canada: Medicine Hat Glauconitic field	wastewater
331	93.64	0	97.71	0.23	35140	57	1.22266	1.30571	19/2	*			Omnitrophota	Velamenicoccia	Gygaellales	Profunditerraquicolaceae	Amyimicrobium	UBA6249 sp002796135		d__Bacteria;p__Omnitrophota;c__Koll11;o__GIF10;f__UBA6249;g__UBA6249;s__UBA6249 sp002796135	USA: Utah, Grand County	groundwater
332	93.64	0	97.71	0.23	35140	57	1.22266	1.30571	19/2	*			Omnitrophota	Velamenicoccia	Gygaellales	Profunditerraquicolaceae	Amyimicrobium	UBA6249 sp002796135		d__Bacteria;p__Omnitrophota;c__Koll11;o__GIF10;f__UBA6249;g__UBA6249;s__UBA6249 sp002796135	USA: Utah, Grand County	groundwater
333	83.55	2.15	79.49	1.18	5939	272	1.31776	1.5433	17/0				Omnitrophota	Velamenicoccia	Gygaellales	Profunditerraquicolaceae	Amyimicrobium	UBA6249 sp004298075		d__Bacteria;p__Omnitrophota;c__Koll11;o__GIF10;f__UBA6249;g__UBA6249;s__UBA6249 sp004298075	USA: Tennessee	groundwater
334	95.45	3.64	95.7	0.69	9615	164	1.12688	1.13762	17/1				Omnitrophota	Velamenicoccia	Gygaellales	Profunditerraquicolaceae	Amyimicrobium	UBA6249 sp903907475		d__Bacteria;p__Omnitrophota;c__Koll11;o__GIF10;f__UBA6249;g__UBA6249;s__UBA6249 sp903907475	Finland	water
335	91.45	3.64	94.35	0.79	8210	196	1.19295	1.257	17/0		*	*	Omnitrophota	Velamenicoccia	Gygaellales	Profunditerraquicolaceae	Amyimicrobium	UBA6249 sp903907475		d__Bacteria;p__Omnitrophota;c__Koll11;o__GIF10;f__UBA6249;g__UBA6249;s__UBA6249 sp903907475	Finland	water
336	90	4.46	91.55	3.86	14723	175	1.73967	1.84676	19/2				Omnitrophota	Velamenicoccia	Gygaellales	Profunditerraquicolaceae	B70-G16	B70-G16 sp003644385		d__Bacteria;p__Omnitrophota;c__Koll11;o__GIF10;f__UBA6249;g__B70-G16;s__B70-G16 sp003644385	Mexico: Guaymas Basin, Gulf of California	saline sediment
337	82.56	0.83	83.99	3.78	7450	218	1.24972	1.50114	14/0				Omnitrophota	Velamenicoccia	Gygaellales	Profunditerraquicolaceae	CAIRWO01	CAIRWO01 sp903882345		d__Bacteria;p__Omnitrophota;c__Koll11;o__GIF10;f__UBA6249;g__CAIRWO01;s__CAIRWO01 sp903882345	Canada	water
338	93.64	0	92.98	0.12	31039	81	1.67152	1.78505	21/1	*	*	*	Omnitrophota	Velamenicoccia	Gygaellales	Profunditerraquicolaceae	DSWQ01	DSWQ01 sp011370105		d__Bacteria;p__Omnitrophota;c__Koll11;o__GIF10;f__UBA6249;g__DSWQ01;s__DSWQ01 sp011370105	Canada: British Columbia	geothermal spring
339	76.12	0	70.91	1.25	8624	187	1.36855	1.79788	18/1	*	*	*	Omnitrophota	Velamenicoccia	Gygaellales	Profunditerraquicolaceae	DSWQ01	DSWQ01 sp011370105		d__Bacteria;p__Omnitrophota;c__Koll11;o__GIF10;f__UBA6249;g__DSWQ01;s__DSWQ01 sp011370105	Canada: British Columbia	geothermal spring
340	93.47	0	90.9	0.93	13540	131	1.40518	1.50335	16/0	*	*	*	Omnitrophota	Velamenicoccia	Gygaellales	Profunditerraquicolaceae	Fontincolimonas	Fontincolimonas calida	Yes	d__Bacteria;p__Omnitrophota;c__Koll11;o__GIF10;f__UBA6249;g__DTKH01;s__DTKH01 sp011333545	USA: Yellowstone National Park	geothermal spring
341	66.36	1.82	65.97	2.13	13766	113	1.3807	2.04276	17/2	*			Omnitrophota	Velamenicoccia	Gygaellales	Profunditerraquicolaceae	GCA-001805485-1	GCA-001805485-1 sp. GCA-001805485-1		d__Bacteria;p__Omnitrophota;c__Koll11;o__GIF10;f__UBA6249;g__;s__	USA: Rifle, Colorado	soil
342	90.96	0	90.57	1.47	14519	147	1.5655	1.72108	19/0				Omnitrophota	Velamenicoccia	Gygaellales	Profunditerraquicolaceae	JZ-4-180-201808	JZ-4-180-201808 sp. JZ-4-180-201808		d__Bacteria;p__Omnitrophota;c__Koll11;o__GIF10;f__UBA6249;g__;s__	China: Jinze Spring, Tengchong	geothermal spring
343	71.16	0.17	67.23	0.54	7565	166	1.13225	1.58843	15/1	*			Omnitrophota	Velamenicoccia	Gygaellales	Profunditerraquicolaceae	MAG-0144	MAG-0144 sp. MAG-0144		d__Bacteria;p__Omnitrophota;c__Koll11;o__GIF10;f__UBA6249;g__;s__	Netherlands	wastewater
344	62.69	9.09	61.39	11.74	6331	218	1.28972	1.87029	13/0	*	*	*	Omnitrophota	Velamenicoccia	Gygaellales	Profunditerraquicolaceae	MAG-0161	MAG-0161 sp. MAG-0161		d__Bacteria;p__Omnitrophota;c__Koll11;o__GIF10;f__UBA6249;g__;s__	Netherlands	wastewater
345	79.09	0	80.67	0.36	14959	67	0.744561	0.94141	15/2	*	*	*	Omnitrophota	Velamenicoccia	Gygaellales	Profunditerraquicolaceae	MAG-1168	MAG-1168 sp. MAG-1168		d__Bacteria;p__Omnitrophota;c__Koll11;o__GIF10;f__UBA6249;g__;s__	Rwanda: Lake Kivu	water
346	82.73	1.98	78.66	0.17	11771	84	0.848992	1.0059	15/0				Omnitrophota	Velamenicoccia	Gygaellales	Profunditerraquicolaceae	MAG-1215	MAG-1215 sp. MAG-1215		d__Bacteria;p__Omnitrophota;c__Koll11;o__GIF10;f__UBA6249;g__;s__	Rwanda: Lake Kivu	water
347	88.18	6.73	87.25	6.85	11335	160	1.39388	1.47433	18/1		*	*	Omnitrophota	Velamenicoccia	Gygaellales	Profunditerraquicolaceae	MAG-1427	MAG-1427 sp. MAG-1427		d__Bacteria;p__Omnitrophota;c__Koll11;o__GIF10;f__UBA6249;g__;s__	Canada: British Columbia	water
348	90	1.82	92.44	0.02	58356	50	1.55409	1.69534	20/0	*	*	*	Omnitrophota	Velamenicoccia	Gygaellales	Profunditerraquicolaceae	MAG-1468	MAG-1468 sp. MAG-1468		d__Bacteria;p__Omnitrophota;c__Koll11;o__GIF10;f__UBA6249;g__;s__	Canada: British Columbia	water
349	66.2	0	63.34	0.26	13764	79	0.936235	1.41425	12/0		*	*	Omnitrophota	Velamenicoccia	Gygaellales	Profunditerraquicolaceae	O2-12-FULL-51-8	O2-12-FULL-51-8 sp001805895		d__Bacteria;p__Omnitrophota;c__Koll11;o__GIF10;f__UBA6249;g__O2-12-FULL-51-8;s__O2-12-FULL-51-8 sp001805895	USA: Rifle, Colorado	soil
350	95.45	0	95.96	0.35	408832	10	1.68775	1.7682	19/0	*	*	*	Omnitrophota	Velamenicoccia	Gygaellales	Profunditerraquicolaceae	Profunditerraquicola	Profunditerraquicola sanfordiae	Yes	d__Bacteria;p__Omnitrophota;c__Koll11;o__GIF10;f__UBA6249;g__SURF-18;s__SURF-18 sp003598025	USA: South Dakota, Sanford Underground Research Facility	groundwater
351	92.73	81.79	90.67	66.26	33103	122	2.73046	-	20/1	*			Omnitrophota	Velamenicoccia	Gygaellales	Profunditerraquicolaceae	Profunditerraquicolaceae gen.	Profunditerraquicolaceae gen. sp. GCA-001304135-1		d__Bacteria;p__Omnitrophota;c__Koll11;o__GIF10;f__UBA6249;g__;s__	USA: White Oak River estuary, North Carolina	saline sediment
352	35.7	0	37.63	2.86	7211	167	1.05833	-	11/0	*	*	*	Omnitrophota	Velamenicoccia	Gygaellales	Profunditerraquicolaceae	Profunditerraquicolaceae gen.	Profunditerraquicolaceae gen. sp. IMG-2698536974		d__Bacteria;p__Omnitrophota;c__Koll11;o__GIF10;f__UBA6249;g__;s__	USA: Crystal Geyser near Green River, Utah	water
353	50.83	2.64	51.55	4.6	5047	151	0.75267	1.44167	10/0		*	*	Omnitrophota	Velamenicoccia	Gygaellales	Profunditerraquicolaceae	Profunditerraquicolaceae gen.	Profunditerraquicolaceae gen. sp. MAG-1261		d__Bacteria;p__Omnitrophota;c__Koll11;o__GIF10;f__UBA6249;g__;s__	Canada: British Columbia	water
354	38.35	3.64	45.21	0.97	4178	137	0.578193	-	10/0				Omnitrophota	Velamenicoccia	Gygaellales	Profunditerraquicolaceae	Profunditerraquicolaceae gen.	Profunditerraquicolaceae gen. sp. QZM4-2-78		d__Bacteria;p__Omnitrophota;c__Koll11;o__GIF10;f__UBA6249;g__;s__	Tibet	geothermal spring
355	21.74	0	32.19	0.26	9873	115	0.774237	-	8/0	*	*	*	Omnitrophota	Velamenicoccia	Gygaellales	Profunditerraquicolaceae	Profunditerraquicolaceae gen.	Profunditerraquicolaceae gen. sp. SAG-3300015395		d__Bacteria;p__Omnitrophota;c__Koll11;o__GIF10;f__UBA6249;g__;s__	USA: Nevada	water
356	37.27	1.82	48.53	0.11	13513	76	0.733239	-	9/1	*	*		Omnitrophota	Velamenicoccia	Gygaellales	Profunditerraquicolaceae	UBA1562	Profunditerraquicolaceae gen. sp. SAG-3300015396		d__Bacteria;p__Omnitrophota;c__Koll11;o__GIF10;f__UBA6249;g__UBA1562;s__	USA: Nevada	water
357	38.68	0	35.29	0.58	9696	102	0.734879	-	12/1	*			Omnitrophota	Velamenicoccia	Gygaellales	Profunditerraquicolaceae	Profunditerraquicolaceae gen.	Profunditerraquicolaceae gen. sp. SAG-3300015397		d__Bacteria;p__Omnitrophota;c__Koll11;o__GIF10;f__UBA6249;g__;s__	USA: Nevada	water
358	26.36	0	40.17	0.22	15266	79	0.841787	-	10/0	*			Omnitrophota	Velamenicoccia	Gygaellales	Profunditerraquicolaceae	CAIRWO01	CAIRWO01 sp. SAG-3300015401		d__Bacteria;p__Omnitrophota;c__Koll11;o__GIF10;f__UBA6249;g__CAIRWO01;s__	USA: Nevada	water
359	90	2.89	89.09	0.82	9549	136	1.10903	1.19664	17/0				Omnitrophota	Velamenicoccia	Gygaellales	Profunditerraquicolaceae	QZM4-1-76	QZM4-1-76 sp. QZM4-1-76		d__Bacteria;p__Omnitrophota;c__Koll11;o__GIF10;f__UBA6249;g__;s__	Tibet	geothermal spring
360	96.36	0	92.6	0	28981	57	1.2509	1.29815	19/1		*	*	Omnitrophota	Velamenicoccia	Gygaellales	Profunditerraquicolaceae	QZM4-1-77	QZM4-1-77 sp. QZM4-1-77		d__Bacteria;p__Omnitrophota;c__Koll11;o__GIF10;f__UBA6249;g__;s__	Tibet	geothermal spring
361	75.87	0.61	67.06	0.21	6289	194	1.11225	1.45705	15/0		*	*	Omnitrophota	Velamenicoccia	Gygaellales	Profunditerraquicolaceae	QZM4-2-442	QZM4-2-442 sp. QZM4-2-442		d__Bacteria;p__Omnitrophota;c__Koll11;o__GIF10;f__;g__;s__	Tibet	geothermal spring
362	84.63	0	81.71	3.49	90705	22	1.29887	1.53477	16/2	*	*	*	Omnitrophota	Velamenicoccia	Gygaellales	Profunditerraquicolaceae	RBG-13-41-10	RBG-13-41-10 sp001805465		d__Bacteria;p__Omnitrophota;c__Koll11;o__GIF10;f__UBA6249;g__RBG-13-41-10;s__RBG-13-41-10 sp001805465	USA: Rifle, Colorado	soil
363	51.8	0	52.73	0.01	18807	82	0.985301	1.90213	16/2	*			Omnitrophota	Velamenicoccia	Gygaellales	Profunditerraquicolaceae	SAG-3300015412	SAG-3300015412 sp. SAG-3300015412		d__Bacteria;p__Omnitrophota;c__Koll11;o__GIF10;f__UBA6249;g__;s__	USA: Nevada	water
364	66.2	1.82	70.04	0.03	35415	63	1.22637	1.8188	16/0				Omnitrophota	Velamenicoccia	Gygaellales	Profunditerraquicolaceae	SAG-3300015419	SAG-3300015419 sp. SAG-3300015419		d__Bacteria;p__Omnitrophota;c__Koll11;o__GIF10;f__UBA6249;g__;s__	USA: Nevada	water
365	65.45	0	63.8	0.12	45654	54	1.27116	1.94218	14/0	*			Omnitrophota	Velamenicoccia	Gygaellales	Profunditerraquicolaceae	SAG-3300016438	SAG-3300016438 sp. SAG-3300016438		d__Bacteria;p__Omnitrophota;c__Koll11;o__GIF10;f__UBA6249;g__;s__	USA: South Dakota	wastewater
366	80.91	1.82	81.54	1.53	36410	63	1.45633	1.76718	15/0				Omnitrophota	Velamenicoccia	Gygaellales	Profunditerraquicolaceae	SBBM01	SBBM01 sp005239725		d__Bacteria;p__Omnitrophota;c__Koll11;o__GIF10;f__UBA6249;g__SBBM01;s__SBBM01 sp005239725	Italy: Trento, Comano Thermal Spring	groundwater
367	92.73	0	93.7	0.25	49047	36	1.45655	1.57074	16/0		*		Omnitrophota	Velamenicoccia	Gygaellales	Profunditerraquicolaceae	SURF-25	SURF-25 sp003598135		d__Bacteria;p__Omnitrophota;c__Koll11;o__GIF10;f__UBA6249;g__SURF-25;s__SURF-25 sp003598135	USA: South Dakota, Sanford Underground Research Facility	groundwater
368	70.74	0	60.5	5.53	5815	197	1.1316	1.59966	16/0	*			Omnitrophota	Velamenicoccia	Gygaellales	Profunditerraquicolaceae	Sherwoodlollariibacterium	Sherwoodlollariibacteriaceae sp. MAG-1237		d__Bacteria;p__Omnitrophota;c__Koll11;o__GIF10;f__UBA6249;g__GCA-002774445;s__	Rwanda: Lake Kivu	water
369	93.64	3.64	94.42	3.14	12218	190	1.34722	1.38635	18/0	*	*	*	Omnitrophota	Velamenicoccia	Gygaellales	Profunditerraquicolaceae	Sherwoodlollariibacterium	Sherwoodlollariibacterium unditelluris	Yes	d__Bacteria;p__Omnitrophota;c__Koll11;o__GIF10;f__UBA6249;g__GCA-002774445;s__GCA-002774445 sp002774445	USA: Utah, Grand County	groundwater
370	84.55	3.64	90.97	0.3	14072	98	1.18457	1.35003	17/0		*	*	Omnitrophota	Velamenicoccia	Gygaellales	Profunditerraquicolaceae	Sherwoodlollariibacterium	Sherwoodlollariibacterium unditelluris		d__Bacteria;p__Omnitrophota;c__Koll11;o__GIF10;f__UBA6249;g__GCA-002774445;s__GCA-002774445 sp002774445	USA: Utah, Grand County	groundwater
371	93.64	3.64	94.02	3.14	12218	188	1.3452	1.38428	18/0	*	*	*	Omnitrophota	Velamenicoccia	Gygaellales	Profunditerraquicolaceae	Sherwoodlollariibacterium	Sherwoodlollariibacterium unditelluris		d__Bacteria;p__Omnitrophota;c__Koll11;o__GIF10;f__UBA6249;g__GCA-002774445;s__GCA-002774445 sp002774445	USA: Utah, Grand County	groundwater
372	84.55	3.64	90.97	0.3	14072	98	1.18457	1.35003	17/0		*	*	Omnitrophota	Velamenicoccia	Gygaellales	Profunditerraquicolaceae	Sherwoodlollariibacterium	Sherwoodlollariibacterium unditelluris		d__Bacteria;p__Omnitrophota;c__Koll11;o__GIF10;f__UBA6249;g__GCA-002774445;s__GCA-002774445 sp002774445	USA: Utah, Grand County	groundwater
373	72	0	74.48	3.79	10626	159	1.39886	1.94286	15/1		*	*	Omnitrophota	Velamenicoccia	Gygaellales	Profunditerraquicolaceae	UBA1562	UBA1562 sp002322525		d__Bacteria;p__Omnitrophota;c__Koll11;o__GIF10;f__UBA6249;g__UBA1562;s__UBA1562 sp002322525	USA: Crystal Geyser near Green River, Utah	water
374	87.85	1.82	85.47	2.14	12950	149	1.4245	1.59201	17/4		*	*	Omnitrophota	Velamenicoccia	Gygaellales	Profunditerraquicolaceae	UBA1562	UBA1562 sp002322525		d__Bacteria;p__Omnitrophota;c__Koll11;o__GIF10;f__UBA6249;g__UBA1562;s__UBA1562 sp002322525	USA: Utah, Grand County	groundwater
375	87.85	1.82	85.47	2.13	12950	149	1.4245	1.59201	17/2		*	*	Omnitrophota	Velamenicoccia	Gygaellales	Profunditerraquicolaceae	UBA1562	UBA1562 sp002322525		d__Bacteria;p__Omnitrophota;c__Koll11;o__GIF10;f__UBA6249;g__UBA1562;s__UBA1562 sp002322525	USA: Utah, Grand County	groundwater
376	93.64	0	94.57	0.31	59407	39	1.59475	1.70306	20/0		*		Omnitrophota	Velamenicoccia	Gygaellales	Profunditerraquicolaceae	UBA6233	UBA6233 sp002440965		d__Bacteria;p__Omnitrophota;c__Koll11;o__GIF10;f__UBA6249;g__UBA6233;s__UBA6233 sp002440965	Canada: Medicine Hat Glauconitic field	wastewater
377	92.73	3.64	92.77	1.2	63632	36	1.47645	1.53425	20/1	*			Omnitrophota	Velamenicoccia	Gygaellales	Profunditerraquicolaceae	Undivivens	UBA5776 sp011620275		d__Bacteria;p__Omnitrophota;c__Koll11;o__GIF10;f__UBA6249;g__UBA5776;s__UBA5776 sp011620275	Germany: Wietze	soil
378	91.9	0	83.9	1.7	14279	131	1.39788	1.52108	20/6				Omnitrophota	Velamenicoccia	Gygaellales	Profunditerraquicolaceae	Undivivens	Undivivens industriae		d__Bacteria;p__Omnitrophota;c__Koll11;o__GIF10;f__UBA6249;g__UBA5776;s__UBA5776 sp002418595	Canada: Northern Alberta	wastewater
379	67.27	0	70.94	0	113422	19	1.27269	1.89192	18/1				Omnitrophota	Velamenicoccia	Gygaellales	Profunditerraquicolaceae	Undivivens	Undivivens industriae		d__Bacteria;p__Omnitrophota;c__Koll11;o__GIF10;f__UBA6249;g__UBA5776;s__UBA5776 sp002418595	Canada: Medicine Hat Glauconitic field	wastewater
380	94.55	0	95.13	0.01	85350	31	1.54746	1.63666	20/2	*	*	*	Omnitrophota	Velamenicoccia	Gygaellales	Profunditerraquicolaceae	Undivivens	Undivivens industriae	Yes	d__Bacteria;p__Omnitrophota;c__Koll11;o__GIF10;f__UBA6249;g__UBA5776;s__UBA5776 sp002418595	not applicable	wastewater
381	25.45	0	19.43	0	5619	75	0.342843	-	4/0				Omnitrophota	Velamenicoccia	Gygaellales	UBA2593	UBA2593	UBA2593 sp. SAG-3300015935		d__Bacteria;p__Omnitrophota;c__Koll11;o__GIF10;f__UBA2593;g__UBA2593;s__	South Africa: Free State	groundwater
382	29.09	1.82	27.31	0	8067	88	0.580259	-	11/0				Omnitrophota	Velamenicoccia	Gygaellales	UBA2593	UBA2593	UBA2593 sp. SAG-3300016123		d__Bacteria;p__Omnitrophota;c__Koll11;o__GIF10;f__UBA2593;g__UBA2593;s__	South Africa: Free State	groundwater
383	41.16	0	51.77	0	10753	82	0.64752	-	12/2				Omnitrophota	Velamenicoccia	Gygaellales	UBA2593	UBA2593	UBA2593 sp. SAG-3300016162		d__Bacteria;p__Omnitrophota;c__Koll11;o__GIF10;f__UBA2593;g__UBA2593;s__	South Africa: Free State	groundwater
384	40	0	30.74	1.23	8099	91	0.557189	-	5/0				Omnitrophota	Velamenicoccia	Gygaellales	UBA2593	UBA2593	UBA2593 sp. SAG-3300016525		d__Bacteria;p__Omnitrophota;c__Koll11;o__GIF10;f__UBA2593;g__UBA2593;s__	South Africa: Free State	groundwater
385	90.91	2.15	90.05	1.35	13351	119	1.16286	1.25163	19/0		*	*	Omnitrophota	Velamenicoccia	Gygaellales	QZM4-1-127	QZM4-1-127	QZM4-1-127 sp. QZM4-1-127		d__Bacteria;p__Omnitrophota;c__Koll11;o__GIF10;f__;g__;s__	Tibet	geothermal spring
386	29.92	1.82	24.9	0.19	3948	81	0.311754	-	3/0				Omnitrophota	Velamenicoccia	Gygaellales	QZM4-1-127	QZM4-1-127 gen.	QZM4-1-127 gen. sp. QZM4-1-405		d__Bacteria;p__Omnitrophota;c__Koll11;o__GIF10;f__;g__;s__	Tibet	geothermal spring
387	96.36	0	95.8	0.26	17218	110	1.24065	1.28752	19/0		*		Omnitrophota	Velamenicoccia	Gygaellales	QZM4-1-127	QZM4-1-254	QZM4-1-254 sp. QZM4-1-254		d__Bacteria;p__Omnitrophota;c__Koll11;o__GIF10;f__;g__;s__	Tibet	geothermal spring
388	85.62	3.64	86.45	2.62	11682	126	1.11613	1.25614	18/0				Omnitrophota	Velamenicoccia	Gygaellales	QZM4-2-83	QZM4-2-406	QZM4-2-406 sp. QZM4-2-406		d__Bacteria;p__Omnitrophota;c__Koll11;o__GIF10;f__;g__;s__	Tibet	geothermal spring
389	56.61	3.14	45	2.73	5070	138	0.656087	1.12257	14/0				Omnitrophota	Velamenicoccia	Gygaellales	QZM4-2-83	QZM4-2-83	QZM4-2-83 sp. QZM4-2-83		d__Bacteria;p__Omnitrophota;c__Koll11;o__GIF10;f__;g__;s__	Tibet	geothermal spring
390	94.6	1.82	91.57	0.51	19749	75	1.31244	1.3621	17/0	*			Omnitrophota	Velamenicoccia	Gygaellales	UBA12090	2-02-FULL-45-21	2-02-FULL-45-21 sp001805575		d__Bacteria;p__Omnitrophota;c__Koll11;o__GIF10;f__UBA12090;g__2-02-FULL-45-21;s__2-02-FULL-45-21 sp001805575	USA: Rifle, Colorado	soil
391	68.76	0	75.82	0.01	12048	73	0.764338	1.1116	15/1		*	*	Omnitrophota	Velamenicoccia	Gygaellales	UBA12090	2-02-FULL-45-21	2-02-FULL-45-21 sp001805845		d__Bacteria;p__Omnitrophota;c__Koll11;o__GIF10;f__UBA12090;g__2-02-FULL-45-21;s__2-02-FULL-45-21 sp001805845	USA: Rifle, Colorado	soil
392	80.55	0	75.3	1.62	12440	80	0.909001	1.12849	13/2	*			Omnitrophota	Velamenicoccia	Gygaellales	UBA12090	2-02-FULL-45-21	2-02-FULL-45-21 sp001805845		d__Bacteria;p__Omnitrophota;c__Koll11;o__GIF10;f__UBA12090;g__2-02-FULL-45-21;s__2-02-FULL-45-21 sp001805845	USA: Rifle, Colorado	groundwater
393	76.94	0.36	78.46	0.05	12765	79	0.865632	1.12102	14/0	*	*	*	Omnitrophota	Velamenicoccia	Gygaellales	UBA12090	2-02-FULL-45-21	2-02-FULL-45-21 sp001805845		d__Bacteria;p__Omnitrophota;c__Koll11;o__GIF10;f__UBA12090;g__2-02-FULL-45-21;s__2-02-FULL-45-21 sp001805845	USA: Rifle, Colorado	soil
394	76.6	3.64	66.62	0.9	12057	146	1.5516	1.95186	15/1		*	*	Omnitrophota	Velamenicoccia	Gygaellales	UBA12090	GWF2-43-52	GWF2-43-52 sp001805445		d__Bacteria;p__Omnitrophota;c__Koll11;o__GIF10;f__UBA12090;g__GWF2-43-52;s__GWF2-43-52 sp001805445	USA: Rifle, Colorado	soil
395	86.12	1.82	82.59	0.02	21606	102	1.71475	1.95488	19/1				Omnitrophota	Velamenicoccia	Gygaellales	UBA12090	GWF2-43-52	GWF2-43-52 sp001805445		d__Bacteria;p__Omnitrophota;c__Koll11;o__GIF10;f__UBA12090;g__GWF2-43-52;s__GWF2-43-52 sp001805445	USA: Rifle, Colorado	soil
396	97.27	1.82	93.61	0.29	144120	40	2.47217	2.4953	19/0	*	*	*	Omnitrophota	Velamenicoccia	Gygaellales	UBA12090	GWF2-43-52	GWF2-43-52 sp001805445		d__Bacteria;p__Omnitrophota;c__Koll11;o__GIF10;f__UBA12090;g__GWF2-43-52;s__GWF2-43-52 sp001805445	USA: Rifle, Colorado	soil
397	82.23	3.64	73.76	1.38	14214	160	2.03736	2.38745	17/1		*	*	Omnitrophota	Velamenicoccia	Gygaellales	UBA12090	GWF2-43-52	GWF2-43-52 sp001805445		d__Bacteria;p__Omnitrophota;c__Koll11;o__GIF10;f__UBA12090;g__GWF2-43-52;s__GWF2-43-52 sp001805445	USA: Rifle, Colorado	soil
398	97.27	8.3	90.76	11.63	70775	168	3.27292	3.0855	19/0	*	*	*	Omnitrophota	Velamenicoccia	Gygaellales	UBA12090	GWF2-43-52	GWF2-43-52 sp001805445		d__Bacteria;p__Omnitrophota;c__Koll11;o__GIF10;f__UBA12090;g__GWF2-43-52;s__GWF2-43-52 sp001805445	USA: Rifle, Colorado	groundwater
399	97.27	5.45	93.75	0.36	130030	47	2.55278	2.48139	19/0	*	*	*	Omnitrophota	Velamenicoccia	Gygaellales	UBA12090	GWF2-43-52	GWF2-43-52 sp001805445		d__Bacteria;p__Omnitrophota;c__Koll11;o__GIF10;f__UBA12090;g__GWF2-43-52;s__GWF2-43-52 sp001805445	USA: Rifle, Colorado	groundwater
400	85.47	3.64	83.18	4.21	8502	325	2.30283	2.59624	16/3		*		Omnitrophota	Velamenicoccia	Gygaellales	UBA12090	GWF2-43-52	GWF2-43-52 sp001805445		d__Bacteria;p__Omnitrophota;c__Koll11;o__GIF10;f__UBA12090;g__GWF2-43-52;s__GWF2-43-52 sp001805445	USA: Rifle, Colorado	groundwater
401	82.81	0	82.27	1.5	7083	299	1.6026	1.93527	16/0				Omnitrophota	Velamenicoccia	Gygaellales	UBA12090	SCPY01	SCPY01 sp004299495		d__Bacteria;p__Omnitrophota;c__Koll11;o__GIF10;f__UBA12090;g__SCPY01;s__SCPY01 sp004299495	USA: Tennessee	groundwater
402	56.61	0	55.01	0.14	9751	106	0.963262	1.70158	13/0	*	*		Omnitrophota	Velamenicoccia	Gygaellales	UBA12090	UBA12090	UBA12090 sp003510525		d__Bacteria;p__Omnitrophota;c__Koll11;o__GIF10;f__UBA12090;g__UBA12090;s__UBA12090 sp003510525	USA: Rifle, Colorado	groundwater
403	67.85	0	46.06	0.01	7893	118	0.948365	1.39774	14/1	*	*		Omnitrophota	Velamenicoccia	Gygaellales	UBA12090	UBA12090	UBA12090 sp003510525		d__Bacteria;p__Omnitrophota;c__Koll11;o__GIF10;f__UBA12090;g__UBA12090;s__UBA12090 sp003510525	USA: Rifle, Colorado	groundwater
404	66.2	0	61.71	0	9573	124	1.20127	1.8146	14/0	*			Omnitrophota	Velamenicoccia	Gygaellales	UBA12090	UBA12090	UBA12090 sp003510525		d__Bacteria;p__Omnitrophota;c__Koll11;o__GIF10;f__UBA12090;g__UBA12090;s__UBA12090 sp003510525	USA: Rifle, Colorado	soil
405	77.36	1.82	64.69	0.03	7786	220	1.46417	1.85823	17/1				Omnitrophota	Velamenicoccia	Gygaellales	UBA12090	UBA12090	UBA12090 sp003510525		d__Bacteria;p__Omnitrophota;c__Koll11;o__GIF10;f__UBA12090;g__UBA12090;s__UBA12090 sp003510525	USA: Rifle, Colorado	groundwater
406	83.06	3.64	86.62	0.77	10741	162	1.29942	1.50749	18/1				Omnitrophota	Velamenicoccia	Gygaellales	UBA2593	UBA2593	UBA2593 sp002340085		d__Bacteria;p__Omnitrophota;c__Koll11;o__GIF10;f__UBA2593;g__UBA2593;s__UBA2593 sp002340085	South Africa:Welkom	water
407	75.45	0.33	75.43	0.13	5666	210	1.02112	1.3489	14/0				Omnitrophota	Velamenicoccia	Velamenicoccales	JABMQK01	JABMQK01	JABMQK01 sp013203265		d__Bacteria;p__Omnitrophota;c__Koll11;o__UBA1572;f__JABMQK01;g__JABMQK01;s__JABMQK01 sp013203265	Canada:Ellesmere Island, Lake A	water
408	97.27	1.82	90.23	0.15	58930	39	1.55975	1.57435	19/2	*	*	*	Omnitrophota	Velamenicoccia	Velamenicoccales	Velamenicoccaceae	Phelpsiimicrobium	Phelpsiimicrobium noxiivivens	Yes	d__Bacteria;p__Omnitrophota;c__Koll11;o__UBA1572;f__UBA1572;g__UM-FILTER-44-12;s__UM-FILTER-44-12 sp001873995	USA: near Green River, Utah	water
409	86.86	3.8	81.64	1.98	11369	163	1.49324	1.6538	18/2				Omnitrophota	Velamenicoccia	Velamenicoccales	Velamenicoccaceae	Phelpsiimicrobium	Phelpsiimicrobium noxiivivens		d__Bacteria;p__Omnitrophota;c__Koll11;o__UBA1572;f__UBA1572;g__UM-FILTER-44-12;s__UM-FILTER-44-12 sp001873995	USA: Crystal Geyser near Green River, Utah	water
410	97.27	1.98	92.48	0.62	49064	77	1.79788	1.81174	19/2	*	*	*	Omnitrophota	Velamenicoccia	Velamenicoccales	Velamenicoccaceae	Phelpsiimicrobium	Phelpsiimicrobium noxiivivens		d__Bacteria;p__Omnitrophota;c__Koll11;o__UBA1572;f__UBA1572;g__UM-FILTER-44-12;s__UM-FILTER-44-12 sp001873995	USA: Utah	groundwater
411	97.27	4.55	91.95	2.69	19575	141	1.77495	1.74174	20/2	*	*	*	Omnitrophota	Velamenicoccia	Velamenicoccales	Velamenicoccaceae	Phelpsiimicrobium	Phelpsiimicrobium noxiivivens		d__Bacteria;p__Omnitrophota;c__Koll11;o__UBA1572;f__UBA1572;g__UM-FILTER-44-12;s__UM-FILTER-44-12 sp001873995	USA: Utah	groundwater
412	97.27	1.82	90.23	0.15	58930	39	1.55975	1.57435	19/2	*	*	*	Omnitrophota	Velamenicoccia	Velamenicoccales	Velamenicoccaceae	Phelpsiimicrobium	Phelpsiimicrobium noxiivivens		d__Bacteria;p__Omnitrophota;c__Koll11;o__UBA1572;f__UBA1572;g__UM-FILTER-44-12;s__UM-FILTER-44-12 sp001873995	USA: near Green River, Utah	water
413	97.27	1.98	92.48	0.62	49064	77	1.79788	1.81174	19/2	*	*	*	Omnitrophota	Velamenicoccia	Velamenicoccales	Velamenicoccaceae	Phelpsiimicrobium	Phelpsiimicrobium noxiivivens		d__Bacteria;p__Omnitrophota;c__Koll11;o__UBA1572;f__UBA1572;g__UM-FILTER-44-12;s__UM-FILTER-44-12 sp001873995	USA: Utah	groundwater
414	97.27	4.55	91.95	2.69	19575	141	1.77495	1.74174	20/2	*	*	*	Omnitrophota	Velamenicoccia	Velamenicoccales	Velamenicoccaceae	Phelpsiimicrobium	Phelpsiimicrobium noxiivivens		d__Bacteria;p__Omnitrophota;c__Koll11;o__UBA1572;f__UBA1572;g__UM-FILTER-44-12;s__UM-FILTER-44-12 sp001873995	USA: Utah	groundwater
415	97.27	1.82	94.86	0.3	96795	30	1.76445	1.78096	20/0	*	*	*	Omnitrophota	Velamenicoccia	Velamenicoccales	Velamenicoccaceae	UBA9636	UBA9636 sp003451585		d__Bacteria;p__Omnitrophota;c__Koll11;o__UBA1572;f__UBA1572;g__UBA9636;s__UBA9636 sp003451585	USA: Rifle, Colorado	groundwater
416	38.76	0	33.3	0.07	14615	67	0.599337	-	9/1	*			Omnitrophota	Velamenicoccia	Velamenicoccales	Velamenicoccaceae	Phelpsiimicrobium	Phelpsiimicrobium sp. SAG-3300016166		d__Bacteria;p__Omnitrophota;c__Koll11;o__UBA1572;f__UBA1572;g__UM-FILTER-44-12;s__	USA: South Dakota	wastewater
417	97.27	0	95.06	0.02	1974201	1	1.9742	2.02961	20/0	*	*	*	Omnitrophota	Velamenicoccia	Velamenicoccales	Velamenicoccaceae	Velamenicoccus	Velamenicoccus archaeovorus	Yes	d__Bacteria;p__Omnitrophota;c__Koll11;o__UBA1572;f__UBA1572;g__Vampiricoccus;s__Vampiricoccus archaeovorus	Germany: Osterholz-Scharmbeck	wastewater
418	97.27	0	95.42	0.09	411931	6	1.87736	1.93005	20/1				Omnitrophota	Velamenicoccia	Velamenicoccales	Velamenicoccaceae	Velamenicoccus	Velamenicoccus sp002421805		d__Bacteria;p__Omnitrophota;c__Koll11;o__UBA1572;f__UBA1572;g__Vampiricoccus;s__Vampiricoccus sp002421805	Canada: Medicine Hat Glauconitic field	wastewater
419	18.84	0	30.17	0.06	10446	100	0.8096	-	9/0		*	*	Omnitrophota	Velamenicoccia	Velamenicoccales	JABMQK01	JABMQK01	JABMQK01 gen. sp. SAG-3300015403		d__Bacteria;p__Omnitrophota;c__Koll11;o__UBA1572;f__JABMQK01;g__;s__	USA: Nevada	water
420	29.09	1.82	25.55	0.26	19168	45	0.495314	-	12/1	*	*	*	Omnitrophota	Velamenicoccia	DTHP01	DTHP01	DTHP01 gen.	DTHP01 gen. sp. IMG-2634166614		d__Bacteria;p__Omnitrophota;c__Koll11;o__DTHP01;f__DTHP01;g__;s__	South Africa: Masimong mine	groundwater
421	39.67	0.17	47.46	0.41	4699	86	0.396898	-	7/0				Omnitrophota	Incertae-sedis	Kaelpiales	Kaelpiaceae	4484-49	Kaelpiaceae gen. sp. MAG-1028		d__Bacteria;p__Omnitrophota;c__Koll11;o__4484-49;f__4484-49;g__4484-49;s__	Mexico: Guaymas Basin, Gulf of California	saline sediment
422	78.86	9.64	66.69	4.07	6055	229	1.26783	-	-	-	-	-	Ratteibacteria	UBA8468	B48-G9	B48-G9				d__Bacteria;p__Ratteibacteria;c__UBA8468;o__B48-G9;f__B48-G9;g__;s__	Tibet	geothermal spring
423	80.25	0.69	75.64	0.25	6312	218	1.23544	1.48101	-	-	-	-	Ratteibacteria	UBA8468	B48-G9	B48-G9				d__Bacteria;p__Ratteibacteria;c__UBA8468;o__B48-G9;f__B48-G9;g__;s__	Tibet	geothermal spring
424	83.23	0	77.49	1.98	9723	179	1.38444	1.61075	-	-	-	-	Ratteibacteria	UBA8468	B48-G9	B48-G9				d__Bacteria;p__Ratteibacteria;c__UBA8468;o__B48-G9;f__B48-G9;g__;s__	Tibet	geothermal spring
425	87.93	0	90.99	0.48	14989	115	1.26248	1.38872	-	-	-	-	Ratteibacteria	UBA8468	B48-G9	B48-G9				d__Bacteria;p__Ratteibacteria;c__UBA8468;o__B48-G9;f__B48-G9;g__;s__	Tibet	geothermal spring
426	88.48	0	89.16	0.59	18524	153	1.83424	2.00485	-	-	-	-	Ratteibacteria	UBA8468	B48-G9	B48-G9				d__Bacteria;p__Ratteibacteria;c__UBA8468;o__B48-G9;f__B48-G9;g__;s__	Tibet	geothermal spring
427	94.36	0	93.1	1.05	20929	152	1.9728	2.01945	-	-	-	-	Ratteibacteria	UBA8468	B48-G9	B48-G9				d__Bacteria;p__Ratteibacteria;c__UBA8468;o__B48-G9;f__B48-G9;g__;s__	Tibet	geothermal spring
428	86.05	0	86.98	1.89	9440	178	1.40461	1.61245	-	-	-	-	Ratteibacteria	UBA8468	B48-G9	B48-G9				d__Bacteria;p__Ratteibacteria;c__UBA8468;o__B48-G9;f__B48-G9;g__;s__	Tibet	geothermal spring
429	81.58	0.16	79.51	0.12	11576	264	2.38129	2.82299	-	-	-	-	Ratteibacteria	UBA8468	B48-G9	B48-G9				d__Bacteria;p__Ratteibacteria;c__UBA8468;o__B48-G9;f__B48-G9;g__;s__	Tibet	geothermal spring
430	92.53	0.86	92.7	2.33	14715	255	2.22193	2.29919	-	-	-	-	Ratteibacteria	UBA8468	B48-G9	B48-G9				d__Bacteria;p__Ratteibacteria;c__UBA8468;o__B48-G9;f__B48-G9;g__;s__	China: Jinze Spring, Tengchong	geothermal spring
431	94.83	0	93.84	0.51	261633	13	1.72833	1.76037	-	-	-	-	Ratteibacteria	UBA8468	B48-G9	B48-G9				d__Bacteria;p__Ratteibacteria;c__UBA8468;o__B48-G9;f__B48-G9;g__;s__	China: Shuirebaozha Spring, Tengchong	geothermal spring
432	67.24	2.23	61.49	1.57	4841	245	1.1595	1.59674	-	-	-	-	Ratteibacteria	UBA8468	B48-G9	B48-G9				d__Bacteria;p__Ratteibacteria;c__UBA8468;o__B48-G9;f__B48-G9;g__;s__	Russia: Kulunda Steppe	saline sediment
433	81.03	2.59	82.26	5.63	10919	117	1.15335	1.3413	-	-	-	-	Ratteibacteria	UBA8468	B48-G9	B48-G9	B48-G9	B48-G9 sp003644395		d__Bacteria;p__Ratteibacteria;c__UBA8468;o__B48-G9;f__B48-G9;g__B48-G9;s__B48-G9 sp003644395	Mexico: Guaymas Basin, Gulf of California	saline sediment
434	58.46	0	54.77	1.07	5207	220	1.08117	1.75372	-	-	-	-	Ratteibacteria	UBA8468	B48-G9	B48-G9	JAAYXZ01			d__Bacteria;p__Ratteibacteria;c__UBA8468;o__B48-G9;f__B48-G9;g__JAAYXZ01;s__	Tibet	geothermal spring
435	89.66	0	92.26	0.01	17528	134	1.51852	1.60605	-	-	-	-	Ratteibacteria	UBA8468	B48-G9	B48-G9	JAAYXZ01			d__Bacteria;p__Ratteibacteria;c__UBA8468;o__B48-G9;f__B48-G9;g__JAAYXZ01;s__	Tibet	geothermal spring
436	58.51	0	53.19	0.1	5047	207	0.973852	1.62634	-	-	-	-	Ratteibacteria	UBA8468	B48-G9	B48-G9	JAAYXZ01			d__Bacteria;p__Ratteibacteria;c__UBA8468;o__B48-G9;f__B48-G9;g__JAAYXZ01;s__	Tibet	geothermal spring
437	40.6	0	40.37	0	3899	182	0.745991	-	-	-	-	-	Ratteibacteria	UBA8468	B48-G9	B48-G9	JAAYXZ01	JAAYXZ01 sp. DG-1-6-143		d__Bacteria;p__Ratteibacteria;c__UBA8468;o__B48-G9;f__B48-G9;g__JAAYXZ01;s__	Tibet	geothermal spring
438	33.7	0	26.52	0.09	3444	105	0.378396	-	-	-	-	-	Ratteibacteria	UBA8468	B48-G9	B48-G9	JAAYXZ01	JAAYXZ01 sp. ZZD-9-2-4		d__Bacteria;p__Ratteibacteria;c__UBA8468;o__B48-G9;f__B48-G9;g__JAAYXZ01;s__	Tibet	geothermal spring
439	50	0	54.9	0.35	4799	286	1.30444	2.47381	-	-	-	-	Ratteibacteria	UBA8468	B48-G9	DTJG01				d__Bacteria;p__Ratteibacteria;c__UBA8468;o__B48-G9;f__DTJG01;g__;s__	Tibet	geothermal spring
440	69.15	0.34	63.56	0.02	6150	271	1.47247	2.06353	-	-	-	-	Ratteibacteria	UBA8468	B48-G9	DTJG01				d__Bacteria;p__Ratteibacteria;c__UBA8468;o__B48-G9;f__DTJG01;g__;s__	Tibet	geothermal spring
441	88.79	0	89.36	0.21	21075	129	2.07407	2.21494	-	-	-	-	Ratteibacteria	UBA8468	B48-G9	DTJG01				d__Bacteria;p__Ratteibacteria;c__UBA8468;o__B48-G9;f__DTJG01;g__;s__	China: Diretiyanqu Spring, Tengchong	geothermal spring
442	90.52	0.16	94.02	0.22	14885	198	2.04636	2.14026	-	-	-	-	Ratteibacteria	UBA8468	B48-G9	DTJG01				d__Bacteria;p__Ratteibacteria;c__UBA8468;o__B48-G9;f__DTJG01;g__;s__	China: Shuirebaozha Spring, Tengchong	geothermal spring
443	84.67	0.34	80.18	0.2	6649	291	1.70638	1.9438	-	-	-	-	Ratteibacteria	UBA8468	B48-G9	DTJG01	DTJG01			d__Bacteria;p__Ratteibacteria;c__UBA8468;o__B48-G9;f__DTJG01;g__DTJG01;s__	Tibet	geothermal spring
444	92.95	0	91.95	0.03	42830	78	2.02385	2.06473	-	-	-	-	Ratteibacteria	UBA8468	B48-G9	DTJG01	DTJG01			d__Bacteria;p__Ratteibacteria;c__UBA8468;o__B48-G9;f__DTJG01;g__DTJG01;s__	Tibet	geothermal spring
445	70.69	0	66.29	0.01	201918	12	1.38243	1.85437	-	-	-	-	Ratteibacteria	UBA8468	B48-G9	DTJG01	DTJG01			d__Bacteria;p__Ratteibacteria;c__UBA8468;o__B48-G9;f__DTJG01;g__DTJG01;s__	China: Diretiyanqu Spring, Tengchong	geothermal spring
446	51.83	0	51.99	0.62	4233	280	1.15608	2.11504	-	-	-	-	Ratteibacteria	UBA8468	B48-G9	DTJG01	DTJG01			d__Bacteria;p__Ratteibacteria;c__UBA8468;o__B48-G9;f__DTJG01;g__DTJG01;s__	Tibet	geothermal spring
447	67.24	0	65.23	0.31	7991	130	0.924845	1.30425	-	-	-	-	Ratteibacteria	UBA8468	UBA8468	UBA8468	UBA8468	UBA8468 sp002791075		d__Bacteria;p__Ratteibacteria;c__UBA8468;o__UBA8468;f__UBA8468;g__UBA8468;s__UBA8468 sp002791075	USA: near Green River, Utah	water
448	79.31	0	87.33	0.36	4882	393	1.48171	1.77154	-	-	-	-	Ratteibacteria	UBA8468	UBA8468	UBA8468	UBA8468	UBA8468 sp002791075		d__Bacteria;p__Ratteibacteria;c__UBA8468;o__UBA8468;f__UBA8468;g__UBA8468;s__UBA8468 sp002791075	USA: Crystal Geyser near Green River, Utah	groundwater
449	82.76	0	83.2	0.24	4745	378	1.4147	1.62106	-	-	-	-	Ratteibacteria	UBA8468	UBA8468	UBA8468	UBA8468	UBA8468 sp002791075		d__Bacteria;p__Ratteibacteria;c__UBA8468;o__UBA8468;f__UBA8468;g__UBA8468;s__UBA8468 sp002791075	USA: Crystal Geyser near Green River, Utah	groundwater
450	87.93	2.59	86.06	1.53	5550	320	1.34995	1.41604	-	-	-	-	Ratteibacteria	UBA8468	UBA8468	UBA8468	UBA8468	UBA8468 sp002791075		d__Bacteria;p__Ratteibacteria;c__UBA8468;o__UBA8468;f__UBA8468;g__UBA8468;s__UBA8468 sp002791075	USA: Crystal Geyser near Green River, Utah	groundwater
451	58.62	0	64.04	0.16	6154	181	0.844218	1.36561	-	-	-	-	Ratteibacteria	UBA8468	UBA8468	UBA8468	UBA8468	UBA8468 sp002791075		d__Bacteria;p__Ratteibacteria;c__UBA8468;o__UBA8468;f__UBA8468;g__UBA8468;s__UBA8468 sp002791075	USA: Crystal Geyser near Green River, Utah	groundwater
452	86.21	0.86	87.34	1.21	6707	292	1.45736	1.5885	-	-	-	-	Ratteibacteria	UBA8468	UBA8468	UBA8468	UBA8468	UBA8468 sp002791075		d__Bacteria;p__Ratteibacteria;c__UBA8468;o__UBA8468;f__UBA8468;g__UBA8468;s__UBA8468 sp002791075	USA: Crystal Geyser near Green River, Utah	groundwater
453	67.24	0	65.23	0.31	7991	130	0.924845	1.30425	-	-	-	-	Ratteibacteria	UBA8468	UBA8468	UBA8468	UBA8468	UBA8468 sp002791075		d__Bacteria;p__Ratteibacteria;c__UBA8468;o__UBA8468;f__UBA8468;g__UBA8468;s__UBA8468 sp002791075	USA: near Green River, Utah	water
454	41.71	0	45.3	0.25	3543	296	0.928949	-	-	-	-	-	Ratteibacteria	UBA8468	UBA8468 ord.	UBA8468 ord. fam.	UBA8468 ord. fam. gen.	UBA8468 ord. fam. gen. sp. GCA-002771935-1		d__Bacteria;p__Ratteibacteria;c__UBA8468;o__MWAK01;f__MWAK01;g__;s__	USA: Crystal Geyser near Green River, Utah	groundwater
*CheckM completeness and contamination estimates are based on different marker sets for each phylum: Omnitrophota completeness and contamination estimates are based on the revised "Bacteria" markerset, while Ratteibacterota estimates are based on the "Bacteria" markerset without revision.
