# Supplementary material for: Hyperactive nanobacteria with host-dependent traits pervade Omnitrophota
Source: Nat Microbiol. 2023 Mar 16;8(4):727–44. doi: 10.1038/s41564-022-01319-1 (PMC10066038; doi:10.1038/s41564-022-01319-1)
Supplement: Source Data Fig. 2 — Cell size data and genome IDs. [file 41564_2022_1319_MOESM5_ESM.xlsx]

## Sheet: fig2 observed cells
GenomeID	cell diameter (µm)
104	2.5
417	0.2

## Sheet: fig2 SAG particle size est
GenomeID	particle size (µm)
18	0.14
51	0.14
301	0.23
52	0.13
244	0.17
196	0.22
238	0.15
328	0.2
193	2.49
49	0.89
416	0.21
32	0.21
9	0.2
10	0.2
75	0.24
248	0.2
33	0.25
53	0.25
34	0.25
35	0.24
197	0.23
50	0.25
13	0.2
249	0.22
310	0.23
365	0.2
11	0.21
201	0.21
245	0.21
264	0.25

## Sheet: fig2 MAG filter pore occlusion
GenomeID	3µm filter	2.5µm filter	1.2µm filter	0.8µm filter	0.65µm filter	0.2µm filter	0.1µm filter
143			0			1	0
191			0			1	0
194			0			1	0
145			0			1	0
80			0			1	0
148			0			1	0
1			0			1	0
12			0			1	0
181			1			0	0
84			0			0	1
146			0			0	1
149			0			0	1
182			0			1	0
81			0			1	0
183			1			0	0
82			1			0	0
150			1			0	0
250			0			1	0
394			0			1	0
270			0			1	0
36			0			1	0
395			0			1	0
251			0			1	0
37			0			1	0
199			0			1	0
184			0			1	0
83			0			0	1
258			0			1	0
266			0			1	0
271			0			1	0
396			0			1	0
239			0			0	1
109			0			0	1
265			0			0	1
390			0			1	0
391			0			1	0
240			0			1	0
260			0			1	0
241			0			1	0
38			0			1	0
24			0			1	0
39			1			0	0
320			0			0	1
392			0			1	0
110			0			1	0
40			0			1	0
393			1			0	0
261			1			0	0
111			1			0	0
349			1			0	0
41			1			0	0
253			0			1	0
402			0			1	0
254			0			1	0
403			0			1	0
255			0			1	0
397			0			1	0
404			0			1	0
133	0			0		1
447	0			0		1
116	0			0		1
65	0			0		1
408	0			0		1
2	0			0		1
118		0			0	1	0
370	0			0		1	0
5	0			1		0	0
63	0			1		0	0
119	0			1		0	0
139	1			0		0	0
448	1			0		0	0
449		0			0	1	0
140		0			1	0	0
151		0			1	0	0
120		0			1	0	0
450	1			0		0
451	1			0		0
121	1			0		0
410	0			1		0
122	0			1		0
16		0			0	1	0
325		0			0	1	0
152		0			0	1	0
136	0			0		1
123	0			0		1
452	1
411	0			0		1
25		0			0	1	0
316		0			0	1	0
331		0			0	1	0
153		0			1	0	0
242		0			1	0	0
17		0			0	1	0
26		0			0	1	0
141		0			1	0	0
124	0			0		1
412	0			0		1
134	0			0		1
453	0			0		1
326		0			0	1	0
154		0			0	1	0
64	0			1		0	0
6	0			1		0	0
125	0			1		0	0
142	1			0		0	0
317		0			0	1	0
332		0			0	1	0
126		0			0	1	0
372	0			0		1	0
3	0			0		1
66	0			0		1
7	0			0		1
127		0			1	0	0
413	0			1		0
414	0			0		1
128	1			0		0
129	0			1		0
138	0			0		1
130	0			0		1
