# Supplementary material for: Hyperactive nanobacteria with host-dependent traits pervade Omnitrophota
Source: Nat Microbiol. 2023 Mar 16;8(4):727–44. doi: 10.1038/s41564-022-01319-1 (PMC10066038; doi:10.1038/s41564-022-01319-1)
Supplement: Source Data Figs. 3–5 — Tabulated genome annotation data. [file 41564_2022_1319_MOESM6_ESM.xlsx]

## Sheet: Large ORFs + Homologs
Locus name = GENOME|LOCUS	From	To	Direction	Partial	Start type	Stop type	RBS motif	RBS spacer	GC	Contig = GENOME|CONTIG	Length (aa)	mw (Da)
DG02_5.bins.26.Tibie|NODE_14968_length_11781_cov_1.141325_1	1	801	1	10	Edge	UGA	None	None	0.524	DG02_5.bins.26.Tibie|NODE_14968_length_11781_cov_1.141325	267	34913
DG_1_4.bins.113.Tibie|NODE_19458_length_5459_cov_1.402851_1	1	5457	1	11	Edge	Edge	None	None	0.315	DG_1_4.bins.113.Tibie|NODE_19458_length_5459_cov_1.402851	1819	241429
DG_2.bins.39.Tibie|NODE_62032_length_2840_cov_0.535569_1	2	2839	-1	11	Edge	Edge	None	None	0.319	DG_2.bins.39.Tibie|NODE_62032_length_2840_cov_0.535569	946	125172
JZ_4.bins.180.201808|NODE_9127_length_13643_cov_1.219370_1	1	3255	-1	10	ATG	Edge	GGA/GAG/AGG	11-12bp	0.446	JZ_4.bins.180.201808|NODE_9127_length_13643_cov_1.219370	1085	137537
JZ_4.bins.180.201808|NODE_129154_length_2757_cov_1.020152_1	2	2527	-1	10	ATG	Edge	None	None	0.38	JZ_4.bins.180.201808|NODE_129154_length_2757_cov_1.020152	842	112518
QZM4_1.bins.127.Tibie|NODE_28869_length_7704_cov_4.914874_1	3	890	1	10	Edge	UGA	None	None	0.354	QZM4_1.bins.127.Tibie|NODE_28869_length_7704_cov_4.914874	296	40126
QZM4_1.bins.405.Tibie|NODE_65983_length_4082_cov_0.689254_1	2	2095	1	10	Edge	UAA	None	None	0.35	QZM4_1.bins.405.Tibie|NODE_65983_length_4082_cov_0.689254	698	94412
QZM4_2.bins.380.Tibie|NODE_19363_length_12838_cov_0.858862_3	837	12836	-1	1	Edge	UAA	None	None	0.493	QZM4_2.bins.380.Tibie|NODE_19363_length_12838_cov_0.858862	4000	523771
QZM4_2.bins.380.Tibie|NODE_55705_length_5849_cov_0.955959_2	1417	5847	1	1	ATG	Edge	GGA/GAG/AGG	11-12bp	0.485	QZM4_2.bins.380.Tibie|NODE_55705_length_5849_cov_0.955959	1477	195771
QZM4_2.bins.442.Tibie|NODE_46835_length_6706_cov_0.757106_1	1	6705	1	11	Edge	Edge	None	None	0.38	QZM4_2.bins.442.Tibie|NODE_46835_length_6706_cov_0.757106	2235	295805
QZM4_2.bins.442.Tibie|NODE_112377_length_3316_cov_0.821888_1	3	3314	1	11	Edge	Edge	None	None	0.371	QZM4_2.bins.442.Tibie|NODE_112377_length_3316_cov_0.821888	1104	144766
QZM4_2.bins.78.Tibie|NODE_156568_length_2521_cov_0.606099_1	3	1082	1	10	Edge	UAA	None	None	0.367	QZM4_2.bins.78.Tibie|NODE_156568_length_2521_cov_0.606099	360	48527
QZM4_3.bins.199.Tibie|NODE_18315_length_6995_cov_0.876674_1	1	6159	-1	10	ATG	Edge	3Base/5BMM	13-15bp	0.507	QZM4_3.bins.199.Tibie|NODE_18315_length_6995_cov_0.876674	2053	262691
_GCA_000405945.1|ASOC01000010.1_1	3	869	1	10	Edge	UAA	None	None	0.489	_GCA_000405945.1|ASOC01000010.1	289	37461
_GCA_001304135.1|LJUU01000084.1_14	11989	15027	1	1	ATG	Edge	GGA/GAG/AGG	11-12bp	0.435	_GCA_001304135.1|LJUU01000084.1	1013	135713
_GCA_001304135.1|LJUU01000034.1_24	19046	23644	1	1	ATG	Edge	GGA/GAG/AGG	5-10bp	0.436	_GCA_001304135.1|LJUU01000034.1	1533	196150
_GCA_001304135.1|LJUU01000011.1_74	69452	74332	1	1	ATG	Edge	GGA/GAG/AGG	5-10bp	0.428	_GCA_001304135.1|LJUU01000011.1	1627	207393
_GCA_001803975.1|MHEZ01000007.1_137	147697	157044	-1	1	Edge	UAA	None	None	0.382	_GCA_001803975.1|MHEZ01000007.1	3116	404894
_GCA_001804025.1|MHFC01000135.1_1	2	11929	-1	10	ATG	Edge	None	None	0.545	_GCA_001804025.1|MHFC01000135.1	3976	504766
_GCA_001804055.1|MHFF01000049.1_48	63639	70562	1	1	ATG	Edge	AGGAG(G)/GGAGG	13-15bp	0.464	_GCA_001804055.1|MHFF01000049.1	2308	298399
_GCA_001804065.1|MHFG01000089.1_7	11454	13388	1	1	ATG	Edge	None	None	0.451	_GCA_001804065.1|MHFG01000089.1	645	84532
_GCA_001804155.1|MHFK01000026.1_1	1	10080	-1	11	Edge	Edge	None	None	0.47	_GCA_001804155.1|MHFK01000026.1	3360	432752
_GCA_001804155.1|MHFK01000029.1_1	1	9813	1	11	Edge	Edge	None	None	0.483	_GCA_001804155.1|MHFK01000029.1	3271	425481
_GCA_001804155.1|MHFK01000031.1_1	2	17674	-1	11	Edge	Edge	None	None	0.469	_GCA_001804155.1|MHFK01000031.1	5891	772618
_GCA_001804155.1|MHFK01000037.1_1	2	16789	1	10	Edge	UGA	None	None	0.47	_GCA_001804155.1|MHFK01000037.1	5596	723808
_GCA_001804155.1|MHFK01000038.1_6	3113	8998	1	1	ATG	Edge	None	None	0.477	_GCA_001804155.1|MHFK01000038.1	1962	259048
_GCA_001804155.1|MHFK01000048.1_16	17604	31028	-1	1	Edge	UAA	None	None	0.468	_GCA_001804155.1|MHFK01000048.1	4475	592125
_GCA_001804155.1|MHFK01000051.1_1	1	8145	-1	11	Edge	Edge	None	None	0.471	_GCA_001804155.1|MHFK01000051.1	2715	363743
_GCA_001804155.1|MHFK01000057.1_1	2	7765	-1	11	Edge	Edge	None	None	0.446	_GCA_001804155.1|MHFK01000057.1	2588	334987
_GCA_001804155.1|MHFK01000061.1_1	2	7411	1	11	Edge	Edge	None	None	0.448	_GCA_001804155.1|MHFK01000061.1	2470	319920
_GCA_001804155.1|MHFK01000069.1_1	2	2854	1	10	Edge	UGA	None	None	0.445	_GCA_001804155.1|MHFK01000069.1	951	122957
_GCA_001804155.1|MHFK01000069.1_2	2919	9797	1	1	ATG	Edge	GGA/GAG/AGG	5-10bp	0.444	_GCA_001804155.1|MHFK01000069.1	2293	296301
_GCA_001804155.1|MHFK01000070.1_1	1	6792	-1	10	GTG	Edge	GGA/GAG/AGG	5-10bp	0.456	_GCA_001804155.1|MHFK01000070.1	2264	294267
_GCA_001804155.1|MHFK01000081.1_1	1	2484	1	10	Edge	UAA	None	None	0.482	_GCA_001804155.1|MHFK01000081.1	828	106791
_GCA_001804155.1|MHFK01000086.1_1	2	6511	-1	11	Edge	Edge	None	None	0.479	_GCA_001804155.1|MHFK01000086.1	2170	279444
_GCA_001804155.1|MHFK01000089.1_1	3	6380	1	11	Edge	Edge	None	None	0.442	_GCA_001804155.1|MHFK01000089.1	2126	277028
_GCA_001804155.1|MHFK01000099.1_1	2	6052	1	11	Edge	Edge	None	None	0.44	_GCA_001804155.1|MHFK01000099.1	2017	267693
_GCA_001804155.1|MHFK01000100.1_1	1	6057	1	11	Edge	Edge	None	None	0.452	_GCA_001804155.1|MHFK01000100.1	2019	266581
_GCA_001804155.1|MHFK01000123.1_20	17258	22837	1	1	ATG	Edge	GGA/GAG/AGG	5-10bp	0.473	_GCA_001804155.1|MHFK01000123.1	1860	239583
_GCA_001804155.1|MHFK01000138.1_16	16354	18405	1	1	ATG	Edge	None	None	0.451	_GCA_001804155.1|MHFK01000138.1	684	91131
_GCA_001804155.1|MHFK01000139.1_1	3	18152	-1	10	GTG	Edge	GGA/GAG/AGG	5-10bp	0.45	_GCA_001804155.1|MHFK01000139.1	6050	780879
_GCA_001804155.1|MHFK01000139.1_2	18325	21585	-1	1	Edge	UGA	None	None	0.459	_GCA_001804155.1|MHFK01000139.1	1087	140258
_GCA_001804155.1|MHFK01000141.1_18	21921	23054	-1	1	Edge	UAA	None	None	0.457	_GCA_001804155.1|MHFK01000141.1	378	47612
_GCA_001804155.1|MHFK01000143.1_1	3	18065	1	11	Edge	Edge	None	None	0.468	_GCA_001804155.1|MHFK01000143.1	6021	774921
_GCA_001804155.1|MHFK01000156.1_1	1	4878	-1	10	GTG	Edge	GGA/GAG/AGG	5-10bp	0.495	_GCA_001804155.1|MHFK01000156.1	1626	210094
_GCA_001804155.1|MHFK01000170.1_6	9992	14293	1	1	ATG	Edge	GGA/GAG/AGG	5-10bp	0.458	_GCA_001804155.1|MHFK01000170.1	1434	190120
_GCA_001804155.1|MHFK01000177.1_1	3	9929	1	10	Edge	UAA	None	None	0.486	_GCA_001804155.1|MHFK01000177.1	3309	428585
_GCA_001804155.1|MHFK01000185.1_1	1	11697	1	11	Edge	Edge	None	None	0.454	_GCA_001804155.1|MHFK01000185.1	3899	505523
_GCA_001804155.1|MHFK01000188.1_1	3	11330	1	11	Edge	Edge	None	None	0.479	_GCA_001804155.1|MHFK01000188.1	3776	493447
_GCA_001804205.1|MHFM01000004.1_7	10624	13425	1	1	ATG	Edge	AGGAG(G)/GGAGG	13-15bp	0.438	_GCA_001804205.1|MHFM01000004.1	934	122967
_GCA_001804245.1|MHFP01000009.1_1	3	1373	1	10	Edge	UAG	None	None	0.455	_GCA_001804245.1|MHFP01000009.1	457	60552.2
_GCA_001804245.1|MHFP01000012.1_1	1	8769	-1	11	Edge	Edge	None	None	0.454	_GCA_001804245.1|MHFP01000012.1	2923	379756
_GCA_001804245.1|MHFP01000021.1_99	120951	126428	1	1	TTG	Edge	AGxAGG/AGGxGG	3-4bp	0.471	_GCA_001804245.1|MHFP01000021.1	1826	234148
_GCA_001804245.1|MHFP01000075.1_6	114729	126881	-1	1	Edge	UGA	None	None	0.454	_GCA_001804245.1|MHFP01000075.1	4051	523062
_GCA_001804245.1|MHFP01000079.1_1	2	9316	-1	10	ATG	Edge	None	None	0.462	_GCA_001804245.1|MHFP01000079.1	3105	408354
_GCA_001804255.1|MHFQ01000058.1_2	5004	9083	1	1	ATG	Edge	GGA/GAG/AGG	5-10bp	0.469	_GCA_001804255.1|MHFQ01000058.1	1360	176580
_GCA_001804305.1|MHFS01000012.1_2	5840	8602	1	1	GTG	Edge	None	None	0.473	_GCA_001804305.1|MHFS01000012.1	921	119317
_GCA_001804315.1|MHFT01000062.1_1	1	16254	-1	10	ATG	Edge	GGA/GAG/AGG	5-10bp	0.52	_GCA_001804315.1|MHFT01000062.1	5418	714411
_GCA_001804345.1|MHFU01000038.1_3	11626	13896	-1	1	Edge	UAA	None	None	0.534	_GCA_001804345.1|MHFU01000038.1	757	97558.2
_GCA_001804345.1|MHFU01000061.1_1	3	7373	1	11	Edge	Edge	None	None	0.522	_GCA_001804345.1|MHFU01000061.1	2457	314138
_GCA_001804345.1|MHFU01000090.1_1	3	5951	1	11	Edge	Edge	None	None	0.528	_GCA_001804345.1|MHFU01000090.1	1983	255717
_GCA_001804345.1|MHFU01000105.1_1	1	3159	-1	10	ATG	Edge	GGAG/GAGG	5-10bp	0.542	_GCA_001804345.1|MHFU01000105.1	1053	134565
_GCA_001804345.1|MHFU01000137.1_1	2	4432	1	10	Edge	UAA	None	None	0.548	_GCA_001804345.1|MHFU01000137.1	1477	188995
_GCA_001804365.1|MHFV01000038.1_1	1	7242	1	10	Edge	UAA	None	None	0.423	_GCA_001804365.1|MHFV01000038.1	2414	320372
_GCA_001804365.1|MHFV01000047.1_1	2	6691	-1	11	Edge	Edge	None	None	0.412	_GCA_001804365.1|MHFV01000047.1	2230	279246
_GCA_001804365.1|MHFV01000109.1_1	3	3584	-1	10	TTG	Edge	None	None	0.401	_GCA_001804365.1|MHFV01000109.1	1194	158606
_GCA_001804385.1|MHFW01000036.1_4	10852	17979	1	1	ATG	Edge	None	None	0.435	_GCA_001804385.1|MHFW01000036.1	2376	302554
_GCA_001804385.1|MHFW01000041.1_1	1	957	1	10	Edge	UAA	None	None	0.452	_GCA_001804385.1|MHFW01000041.1	319	40511.1
_GCA_001804385.1|MHFW01000041.1_6	17835	24488	1	1	ATG	Edge	None	None	0.421	_GCA_001804385.1|MHFW01000041.1	2218	290811
_GCA_001804385.1|MHFW01000052.1_1	1	9981	1	10	Edge	UGA	None	None	0.428	_GCA_001804385.1|MHFW01000052.1	3327	437644
_GCA_001804385.1|MHFW01000084.1_1	2	2851	1	10	Edge	UAA	None	None	0.423	_GCA_001804385.1|MHFW01000084.1	950	124661
_GCA_001804385.1|MHFW01000084.1_2	2947	9498	1	1	TTG	Edge	None	None	0.427	_GCA_001804385.1|MHFW01000084.1	2184	291120
_GCA_001804385.1|MHFW01000087.1_1	3	5303	-1	11	Edge	Edge	None	None	0.425	_GCA_001804385.1|MHFW01000087.1	1767	229987
_GCA_001804385.1|MHFW01000144.1_1	1	1359	-1	10	TTG	Edge	None	None	0.406	_GCA_001804385.1|MHFW01000144.1	453	59913
_GCA_001804415.1|MHGA01000025.1_1	3	20309	-1	11	Edge	Edge	None	None	0.659	_GCA_001804415.1|MHGA01000025.1	6769	860913
_GCA_001804465.1|MHGC01000027.1_1	2	6421	-1	11	Edge	Edge	None	None	0.435	_GCA_001804465.1|MHGC01000027.1	2140	280346
_GCA_001804465.1|MHGC01000051.1_22	23679	39644	1	1	ATG	Edge	3Base/5BMM	13-15bp	0.453	_GCA_001804465.1|MHGC01000051.1	5322	679130
_GCA_001804465.1|MHGC01000081.1_1	3	13769	1	11	Edge	Edge	None	None	0.423	_GCA_001804465.1|MHGC01000081.1	4589	603770
_GCA_001804475.1|MHGE01000021.1_1	2	4339	1	10	Edge	UAA	None	None	0.416	_GCA_001804475.1|MHGE01000021.1	1446	192108
_GCA_001804475.1|MHGE01000047.1_1	3	20504	-1	10	ATG	Edge	GGA/GAG/AGG	5-10bp	0.405	_GCA_001804475.1|MHGE01000047.1	6834	858484
_GCA_001804485.1|MHGG01000001.1_1	3	4334	1	10	Edge	UGA	None	None	0.647	_GCA_001804485.1|MHGG01000001.1	1444	184933
_GCA_001804485.1|MHGG01000001.1_2	4361	12502	1	1	ATG	Edge	None	None	0.669	_GCA_001804485.1|MHGG01000001.1	2714	344730
_GCA_001804485.1|MHGG01000005.1_1	3	6194	1	10	Edge	UGA	None	None	0.646	_GCA_001804485.1|MHGG01000005.1	2064	259800
_GCA_001804485.1|MHGG01000018.1_1	3	6419	1	10	Edge	UGA	None	None	0.623	_GCA_001804485.1|MHGG01000018.1	2139	273092
_GCA_001804485.1|MHGG01000030.1_1	3	5507	1	11	Edge	Edge	None	None	0.659	_GCA_001804485.1|MHGG01000030.1	1835	234419
_GCA_001804485.1|MHGG01000033.1_1	1	5235	1	11	Edge	Edge	None	None	0.636	_GCA_001804485.1|MHGG01000033.1	1745	227318
_GCA_001804485.1|MHGG01000040.1_4	4011	5327	1	1	GTG	Edge	None	None	0.639	_GCA_001804485.1|MHGG01000040.1	439	54668
_GCA_001804485.1|MHGG01000043.1_5	9230	10549	1	1	GTG	Edge	None	None	0.691	_GCA_001804485.1|MHGG01000043.1	440	55627
_GCA_001804485.1|MHGG01000069.1_1	1	1656	-1	10	ATG	Edge	None	None	0.664	_GCA_001804485.1|MHGG01000069.1	552	68492
_GCA_001804485.1|MHGG01000079.1_1	3	2000	1	10	Edge	UGA	None	None	0.668	_GCA_001804485.1|MHGG01000079.1	666	84420.2
_GCA_001805375.1|MHFY01000050.1_1	2	11020	1	11	Edge	Edge	None	None	0.453	_GCA_001805375.1|MHFY01000050.1	3673	478580
_GCA_001805405.1|MHGD01000005.1_6	12828	22892	1	1	GTG	Edge	None	None	0.446	_GCA_001805405.1|MHGD01000005.1	3355	445840
_GCA_001805405.1|MHGD01000067.1_1	3	15497	-1	10	ATG	Edge	None	None	0.477	_GCA_001805405.1|MHGD01000067.1	5165	677680
_GCA_001805405.1|MHGD01000084.1_1	3	2699	1	10	Edge	UGA	None	None	0.541	_GCA_001805405.1|MHGD01000084.1	899	115735
_GCA_001805405.1|MHGD01000093.1_9	10869	15449	1	1	ATG	Edge	None	None	0.486	_GCA_001805405.1|MHGD01000093.1	1527	193059
_GCA_001805445.1|MHGF01000001.1_1	1	12489	1	11	Edge	Edge	None	None	0.428	_GCA_001805445.1|MHGF01000001.1	4163	549776
_GCA_001805445.1|MHGF01000005.1_1	2	6412	-1	11	Edge	Edge	None	None	0.433	_GCA_001805445.1|MHGF01000005.1	2137	277690
_GCA_001805445.1|MHGF01000007.1_1	3	5747	1	11	Edge	Edge	None	None	0.418	_GCA_001805445.1|MHGF01000007.1	1915	250665
_GCA_001805445.1|MHGF01000017.1_1	1	5250	1	11	Edge	Edge	None	None	0.407	_GCA_001805445.1|MHGF01000017.1	1750	229165
_GCA_001805445.1|MHGF01000034.1_235	234526	249924	1	1	ATG	Edge	3Base/5BMM	13-15bp	0.452	_GCA_001805445.1|MHGF01000034.1	5133	654582
_GCA_001805485.1|MHGJ01000100.1_8	6689	7660	1	1	ATG	Edge	GGA/GAG/AGG	5-10bp	0.437	_GCA_001805485.1|MHGJ01000100.1	324	42724
_GCA_001805525.1|MHGK01000028.1_1	2	1858	1	10	Edge	UGA	None	None	0.521	_GCA_001805525.1|MHGK01000028.1	619	79716.4
_GCA_001805525.1|MHGK01000028.1_2	1797	13163	1	1	ATG	Edge	None	None	0.466	_GCA_001805525.1|MHGK01000028.1	3789	494072
_GCA_001805525.1|MHGK01000091.1_1	352	5988	1	1	ATG	Edge	None	None	0.504	_GCA_001805525.1|MHGK01000091.1	1879	249698
_GCA_001805525.1|MHGK01000121.1_1	1	5154	1	11	Edge	Edge	None	None	0.435	_GCA_001805525.1|MHGK01000121.1	1718	225797
_GCA_001805525.1|MHGK01000132.1_1	2	22033	-1	11	Edge	Edge	None	None	0.464	_GCA_001805525.1|MHGK01000132.1	7344	962611
_GCA_001805655.1|MHGR01000066.1_5	5369	7576	1	1	ATG	Edge	None	None	0.556	_GCA_001805655.1|MHGR01000066.1	736	91730
_GCA_001805655.1|MHGR01000068.1_1	3	1010	-1	10	ATG	Edge	GGA/GAG/AGG	5-10bp	0.567	_GCA_001805655.1|MHGR01000068.1	336	43001
_GCA_001805685.1|MHGS01000003.1_1	3	9527	1	11	Edge	Edge	None	None	0.653	_GCA_001805685.1|MHGS01000003.1	3175	398664
_GCA_001805685.1|MHGS01000038.1_1	1	20346	1	10	Edge	UGA	None	None	0.635	_GCA_001805685.1|MHGS01000038.1	6782	868196
_GCA_001805685.1|MHGS01000038.1_2	20343	38615	1	1	GTG	Edge	None	None	0.657	_GCA_001805685.1|MHGS01000038.1	6091	775240
_GCA_001805735.1|MHGV01000023.1_1	2	8287	1	11	Edge	Edge	None	None	0.661	_GCA_001805735.1|MHGV01000023.1	2762	349622
_GCA_001805735.1|MHGV01000025.1_3	9732	11369	1	1	GTG	Edge	AGG	5bp	0.649	_GCA_001805735.1|MHGV01000025.1	546	71019
_GCA_001805735.1|MHGV01000031.1_1	1	2184	-1	10	GTG	Edge	None	None	0.643	_GCA_001805735.1|MHGV01000031.1	728	91736
_GCA_001805735.1|MHGV01000031.1_3	7816	12222	-1	1	Edge	UGA	None	None	0.647	_GCA_001805735.1|MHGV01000031.1	1469	187894
_GCA_001805735.1|MHGV01000041.1_1	2	7246	1	11	Edge	Edge	None	None	0.646	_GCA_001805735.1|MHGV01000041.1	2415	311794
_GCA_001805735.1|MHGV01000043.1_1	1	8328	-1	10	GTG	Edge	None	None	0.67	_GCA_001805735.1|MHGV01000043.1	2776	351389
_GCA_001805735.1|MHGV01000043.1_2	8313	15791	-1	1	Edge	UGA	None	None	0.649	_GCA_001805735.1|MHGV01000043.1	2493	320067
_GCA_001805735.1|MHGV01000055.1_7	11285	12274	1	1	ATG	Edge	None	None	0.669	_GCA_001805735.1|MHGV01000055.1	330	40834
_GCA_001805735.1|MHGV01000064.1_2	377	5476	1	1	GTG	Edge	None	None	0.669	_GCA_001805735.1|MHGV01000064.1	1700	216570
_GCA_001805735.1|MHGV01000072.1_4	4741	6822	1	1	GTG	Edge	None	None	0.627	_GCA_001805735.1|MHGV01000072.1	694	90441
_GCA_001805765.1|MHGW01000038.1_1	2	2560	-1	10	ATG	Edge	None	None	0.434	_GCA_001805765.1|MHGW01000038.1	853	111746
_GCA_001805815.1|MHGZ01000005.1_1	2	1042	1	10	Edge	UGA	None	None	0.665	_GCA_001805815.1|MHGZ01000005.1	347	44355.2
_GCA_001805815.1|MHGZ01000062.1_3	39187	50694	1	1	ATG	Edge	GAG	8bp	0.644	_GCA_001805815.1|MHGZ01000062.1	3836	494485
_GCA_001805845.1|MHHA01000030.1_30	22422	23375	-1	1	Edge	UGA	None	None	0.428	_GCA_001805845.1|MHHA01000030.1	318	42217
_GCA_001805855.1|MHHB01000023.1_1	3	10097	1	11	Edge	Edge	None	None	0.466	_GCA_001805855.1|MHHB01000023.1	3365	439190
_GCA_001805925.1|MHHE01000036.1_3	46458	50936	1	1	GTG	Edge	None	None	0.624	_GCA_001805925.1|MHHE01000036.1	1493	194236
_GCA_001805965.1|MHHG01000004.1_1	3	17351	-1	10	ATG	Edge	GGA/GAG/AGG	5-10bp	0.404	_GCA_001805965.1|MHHG01000004.1	5783	725384
_GCA_001805965.1|MHHG01000036.1_1	1	8832	-1	11	Edge	Edge	None	None	0.423	_GCA_001805965.1|MHHG01000036.1	2944	387179
_GCA_001805965.1|MHHG01000076.1_9	9183	25505	-1	1	Edge	UAA	None	None	0.426	_GCA_001805965.1|MHHG01000076.1	5441	719310
_GCA_001805975.1|MHHH01000005.1_1	2	853	-1	10	ATG	Edge	None	None	0.442	_GCA_001805975.1|MHHH01000005.1	284	37819
_GCA_001805975.1|MHHH01000029.1_1	2	12385	1	11	Edge	Edge	None	None	0.417	_GCA_001805975.1|MHHH01000029.1	4128	544205
_GCA_001805975.1|MHHH01000051.1_1	2325	6488	1	1	ATG	Edge	None	None	0.415	_GCA_001805975.1|MHHH01000051.1	1388	183235
_GCA_001805995.1|MHHI01000091.1_10	9624	20690	-1	1	Edge	UAA	None	None	0.423	_GCA_001805995.1|MHHI01000091.1	3689	489071
_GCA_001806025.1|MHHJ01000056.1_1	3	1940	-1	10	TTG	Edge	None	None	0.489	_GCA_001806025.1|MHHJ01000056.1	646	83300.7
_GCA_001806025.1|MHHJ01000108.1_3	5325	8171	-1	1	Edge	UAG	None	None	0.402	_GCA_001806025.1|MHHJ01000108.1	949	124404
_GCA_001806045.1|MHHK01000027.1_4	11844	20354	1	1	GTG	Edge	3Base/5BMM	13-15bp	0.408	_GCA_001806045.1|MHHK01000027.1	2837	355022
_GCA_001806045.1|MHHK01000030.1_1	4425	8099	1	1	ATG	Edge	GGA/GAG/AGG	5-10bp	0.423	_GCA_001806045.1|MHHK01000030.1	1225	156232
_GCA_001806045.1|MHHK01000056.1_1	3	6020	1	10	Edge	UAG	None	None	0.44	_GCA_001806045.1|MHHK01000056.1	2006	263347
_GCA_001806055.1|MHHL01000009.1_1	3	14999	-1	11	Edge	Edge	None	None	0.428	_GCA_001806055.1|MHHL01000009.1	4999	660130
_GCA_001806055.1|MHHL01000019.1_6	22880	25945	1	1	ATG	Edge	None	None	0.449	_GCA_001806055.1|MHHL01000019.1	1022	134422
_GCA_001806055.1|MHHL01000025.1_6	17342	19072	1	1	GTG	Edge	GGA/GAG/AGG	5-10bp	0.42	_GCA_001806055.1|MHHL01000025.1	577	74797
_GCA_001806055.1|MHHL01000039.1_5	20992	31056	1	1	ATG	Edge	None	None	0.421	_GCA_001806055.1|MHHL01000039.1	3355	444593
_GCA_001806055.1|MHHL01000124.1_1	1	7575	-1	10	ATG	Edge	None	None	0.428	_GCA_001806055.1|MHHL01000124.1	2525	332488
_GCA_001806055.1|MHHL01000124.1_2	7577	8881	-1	1	Edge	UGA	None	None	0.438	_GCA_001806055.1|MHHL01000124.1	435	57185.5
_GCA_001806075.1|MHHM01000104.1_2	5014	7155	-1	1	Edge	UAA	None	None	0.417	_GCA_001806075.1|MHHM01000104.1	714	93077.5
_GCA_002068945.1|MWBI01000117.1_1	3	6899	-1	10	ATG	Edge	AGGAG(G)/GGAGG	13-15bp	0.578	_GCA_002068945.1|MWBI01000117.1	2299	291963
_GCA_002069585.1|MWBN01000151.1_2	1140	14525	1	1	ATG	Edge	4Base/6BMM	13-15bp	0.52	_GCA_002069585.1|MWBN01000151.1	4462	572601
_GCA_002322345.1|DCOK01000023.1_4	2165	5272	1	1	ATG	Edge	None	None	0.462	_GCA_002322345.1|DCOK01000023.1	1036	130088
_GCA_002322955.1|DCOW01000039.1_7	17555	31867	1	1	ATG	Edge	None	None	0.479	_GCA_002322955.1|DCOW01000039.1	4771	608688
_GCA_002340085.1|DDKR01000055.1_1	1	7836	-1	11	Edge	Edge	None	None	0.366	_GCA_002340085.1|DDKR01000055.1	2612	352998
_GCA_002344825.1|DDUN01000047.1_1	2	18916	1	11	Edge	Edge	None	None	0.474	_GCA_002344825.1|DDUN01000047.1	6305	802762
_GCA_002418595.1|DIEK01000014.1_1	1	2625	1	10	Edge	UAA	None	None	0.498	_GCA_002418595.1|DIEK01000014.1	875	107206
_GCA_002418595.1|DIEK01000051.1_1	3	3005	1	11	Edge	Edge	None	None	0.471	_GCA_002418595.1|DIEK01000051.1	1001	129937
_GCA_002418595.1|DIEK01000088.1_20	20033	28222	-1	1	Edge	UAA	None	None	0.473	_GCA_002418595.1|DIEK01000088.1	2730	355546
_GCA_002418595.1|DIEK01000011.1_1	1	1371	1	10	Edge	UAA	None	None	0.538	_GCA_002418595.1|DIEK01000011.1	457	59752
_GCA_002441305.1|DJVT01000003.1_1	1	3723	-1	10	TTG	Edge	GGA/GAG/AGG	5-10bp	0.503	_GCA_002441305.1|DJVT01000003.1	1241	161096
_GCA_002441305.1|DJVT01000002.1_1	1	19740	-1	10	ATG	Edge	GGA/GAG/AGG	5-10bp	0.454	_GCA_002441305.1|DJVT01000002.1	6580	831814
_GCA_002452395.1|DKFL01000007.1_1	3	20777	1	11	Edge	Edge	None	None	0.472	_GCA_002452395.1|DKFL01000007.1	6925	906606
_GCA_002771195.1|PCRL01000101.1_30	21098	22243	1	1	ATG	Edge	GGA/GAG/AGG	5-10bp	0.418	_GCA_002771195.1|PCRL01000101.1	382	50021
_GCA_002771995.1|PCRK01000149.1_1	733	1881	1	1	ATG	Edge	4Base/6BMM	13-15bp	0.457	_GCA_002771995.1|PCRK01000149.1	383	49099
_GCA_002771995.1|PCRK01000128.1_1	3	1772	1	11	Edge	Edge	None	None	0.443	_GCA_002771995.1|PCRK01000128.1	590	72311
_GCA_002774445.1|PEYI01000069.1_3	2324	5353	1	1	ATG	Edge	None	None	0.393	_GCA_002774445.1|PEYI01000069.1	1010	134140
_GCA_002779345.1|PEWW01000160.1_1	1	13308	1	11	Edge	Edge	None	None	0.533	_GCA_002779345.1|PEWW01000160.1	4436	568603
_GCA_002779345.1|PEWW01000038.1_1	3	1985	-1	10	ATG	Edge	None	None	0.48	_GCA_002779345.1|PEWW01000038.1	661	86884
_GCA_002780005.1|PEWV01000046.1_1	1	5691	1	11	Edge	Edge	None	None	0.464	_GCA_002780005.1|PEWV01000046.1	1897	243078
_GCA_002780005.1|PEWV01000016.1_20	39076	55833	-1	1	Edge	UAA	None	None	0.465	_GCA_002780005.1|PEWV01000016.1	5586	714295
_GCA_002781965.1|PFGO01000018.1_1	2	10075	-1	10	ATG	Edge	None	None	0.445	_GCA_002781965.1|PFGO01000018.1	3358	437212
_GCA_002781965.1|PFGO01000051.1_2	524	9307	-1	1	Edge	UAA	None	None	0.468	_GCA_002781965.1|PFGO01000051.1	2928	380302
_GCA_002785185.1|PFLR01000047.1_1	2	16048	-1	10	ATG	Edge	None	None	0.454	_GCA_002785185.1|PFLR01000047.1	5349	671124
_GCA_002787115.1|PCVZ01000049.1_1	3	3737	1	11	Edge	Edge	None	None	0.47	_GCA_002787115.1|PCVZ01000049.1	1245	160262
_GCA_002787115.1|PCVZ01000034.1_1	3	2738	-1	11	Edge	Edge	None	None	0.457	_GCA_002787115.1|PCVZ01000034.1	912	119300
_GCA_002787115.1|PCVZ01000122.1_6	4299	12182	-1	1	Edge	UAA	None	None	0.418	_GCA_002787115.1|PCVZ01000122.1	2628	341781
_GCA_002788535.1|PFRM01000061.1_2	2524	3606	1	1	ATG	Edge	None	None	0.392	_GCA_002788535.1|PFRM01000061.1	361	47183
_GCA_002788535.1|PFRM01000138.1_1	2	3184	1	11	Edge	Edge	None	None	0.428	_GCA_002788535.1|PFRM01000138.1	1061	136315
_GCA_002792715.1|PFOV01000002.1_1	2	13474	1	11	Edge	Edge	None	None	0.478	_GCA_002792715.1|PFOV01000002.1	4491	566202
_GCA_002792715.1|PFOV01000076.1_9	5828	11047	1	1	ATG	Edge	None	None	0.462	_GCA_002792715.1|PFOV01000076.1	1740	217245
_GCA_002792715.1|PFOV01000074.1_1	2	10825	-1	11	Edge	Edge	None	None	0.451	_GCA_002792715.1|PFOV01000074.1	3608	453834
_GCA_002796105.1|PCVX01000036.1_1	3	1112	-1	10	ATG	Edge	None	None	0.648	_GCA_002796105.1|PCVX01000036.1	370	47447
_GCA_003140915.1|PLLI01000088.1_1	2	5626	-1	10	ATG	Edge	None	None	0.482	_GCA_003140915.1|PLLI01000088.1	1875	242686
_GCA_003140935.1|PLLJ01000048.1_21	20238	23525	1	1	ATG	Edge	AGGA	5-10bp	0.54	_GCA_003140935.1|PLLJ01000048.1	1096	141326
_GCA_003154645.1|PMEA01000037.1_23	22315	23169	-1	1	Edge	UAA	None	None	0.467	_GCA_003154645.1|PMEA01000037.1	285	37303
_GCA_003228615.1|QIEN01000276.1_1	3	932	1	10	Edge	UGA	None	None	0.489	_GCA_003228615.1|QIEN01000276.1	310	40604
_GCA_003230935.1|QIHO01000086.1_1	1	792	-1	10	ATG	Edge	GGAGG	5-10bp	0.472	_GCA_003230935.1|QIHO01000086.1	264	34411
_GCA_003451255.1|DMEX01000130.1_2	116	2752	1	1	ATG	Edge	AGGA	5-10bp	0.424	_GCA_003451255.1|DMEX01000130.1	879	115997
_GCA_003451255.1|DMEX01000070.1_1	3	5585	-1	10	ATG	Edge	AGGA/GGAG/GAGG	11-12bp	0.439	_GCA_003451255.1|DMEX01000070.1	1861	242275
_GCA_003451255.1|DMEX01000072.1_1	2	7492	-1	10	ATG	Edge	None	None	0.398	_GCA_003451255.1|DMEX01000072.1	2497	324148
_GCA_003451255.1|DMEX01000022.1_1	1	873	-1	10	ATG	Edge	GGA/GAG/AGG	5-10bp	0.481	_GCA_003451255.1|DMEX01000022.1	291	38239
_GCA_003451255.1|DMEX01000084.1_1	3	5495	1	11	Edge	Edge	None	None	0.42	_GCA_003451255.1|DMEX01000084.1	1831	242189
_GCA_003451255.1|DMEX01000079.1_1	1	6966	1	11	Edge	Edge	None	None	0.433	_GCA_003451255.1|DMEX01000079.1	2322	302182
_GCA_003451255.1|DMEX01000025.1_6	10065	13607	1	1	ATG	Edge	AGxAG	3-4bp	0.443	_GCA_003451255.1|DMEX01000025.1	1181	154144
_GCA_003451255.1|DMEX01000065.1_1	2	2902	-1	10	ATG	Edge	None	None	0.44	_GCA_003451255.1|DMEX01000065.1	967	126398
_GCA_003451255.1|DMEX01000140.1_1	3	15950	-1	10	ATG	Edge	3Base/5BMM	13-15bp	0.453	_GCA_003451255.1|DMEX01000140.1	5316	678270
_GCA_003451255.1|DMEX01000090.1_1	2	9496	1	11	Edge	Edge	None	None	0.432	_GCA_003451255.1|DMEX01000090.1	3165	413861
_GCA_003451255.1|DMEX01000088.1_1	1	2688	-1	11	Edge	Edge	None	None	0.43	_GCA_003451255.1|DMEX01000088.1	896	118508
_GCA_003452895.1|DMNB01000052.1_1	3	2639	1	11	Edge	Edge	None	None	0.647	_GCA_003452895.1|DMNB01000052.1	879	112309
_GCA_003452895.1|DMNB01000288.1_1	2	6172	1	10	Edge	UGA	None	None	0.645	_GCA_003452895.1|DMNB01000288.1	2057	259126
_GCA_003452895.1|DMNB01000288.1_6	23085	28715	1	1	ATG	Edge	None	None	0.657	_GCA_003452895.1|DMNB01000288.1	1877	239730
_GCA_003452895.1|DMNB01000295.1_1	1	2100	-1	10	GTG	Edge	None	None	0.668	_GCA_003452895.1|DMNB01000295.1	700	90621
_GCA_003452895.1|DMNB01000295.1_4	8162	11569	-1	1	Edge	UGA	None	None	0.643	_GCA_003452895.1|DMNB01000295.1	1136	146411
_GCA_003452895.1|DMNB01000046.1_1	2	4024	-1	11	Edge	Edge	None	None	0.633	_GCA_003452895.1|DMNB01000046.1	1341	171468
_GCA_003452895.1|DMNB01000049.1_1	2	1948	1	10	Edge	UGA	None	None	0.663	_GCA_003452895.1|DMNB01000049.1	649	81941
_GCA_003452895.1|DMNB01000255.1_1	2	910	-1	10	ATG	Edge	GAG	9bp	0.659	_GCA_003452895.1|DMNB01000255.1	303	38465
_GCA_003452895.1|DMNB01000113.1_3	545	10606	1	1	ATG	Edge	None	None	0.635	_GCA_003452895.1|DMNB01000113.1	3354	430688
_GCA_003452895.1|DMNB01000278.1_1	1	3522	-1	10	GTG	Edge	None	None	0.648	_GCA_003452895.1|DMNB01000278.1	1174	149636
_GCA_003452895.1|DMNB01000172.1_3	3661	4863	-1	1	Edge	UGA	None	None	0.652	_GCA_003452895.1|DMNB01000172.1	401	50335.1
_GCA_003452895.1|DMNB01000066.1_1	1	1617	-1	10	GTG	Edge	None	None	0.635	_GCA_003452895.1|DMNB01000066.1	539	68859
_GCA_003452895.1|DMNB01000066.1_2	1679	5308	-1	1	Edge	UGA	None	None	0.634	_GCA_003452895.1|DMNB01000066.1	1210	158544
_GCA_003452895.1|DMNB01000162.1_1	3	3887	-1	10	ATG	Edge	None	None	0.648	_GCA_003452895.1|DMNB01000162.1	1295	164944
_GCA_003485765.1|DNHS01000060.1_1	1	9027	1	10	Edge	UAA	None	None	0.386	_GCA_003485765.1|DNHS01000060.1	3009	390478
_GCA_003499645.1|DNSN01000046.1_1	1	10008	-1	11	Edge	Edge	None	None	0.415	_GCA_003499645.1|DNSN01000046.1	3336	436467
_GCA_003499645.1|DNSN01000033.1_1	1	15957	-1	10	ATG	Edge	3Base/5BMM	13-15bp	0.453	_GCA_003499645.1|DNSN01000033.1	5319	678713
_GCA_003499645.1|DNSN01000039.1_1	2	8575	-1	11	Edge	Edge	None	None	0.416	_GCA_003499645.1|DNSN01000039.1	2858	376015
_GCA_003500255.1|DNSR01000020.1_1	2	17182	-1	10	ATG	Edge	None	None	0.402	_GCA_003500255.1|DNSR01000020.1	5727	717274
_GCA_003500255.1|DNSR01000011.1_1	1	3576	1	11	Edge	Edge	None	None	0.43	_GCA_003500255.1|DNSR01000011.1	1192	156639
_GCA_003508135.1|DNTS01000020.1_1	1	3888	1	11	Edge	Edge	None	None	0.634	_GCA_003508135.1|DNTS01000020.1	1296	168278
_GCA_003508135.1|DNTS01000134.1_22	19883	30376	1	1	ATG	Edge	None	None	0.667	_GCA_003508135.1|DNTS01000134.1	3498	445010
_GCA_003508135.1|DNTS01000066.1_3	2259	6800	1	1	ATG	Edge	None	None	0.651	_GCA_003508135.1|DNTS01000066.1	1514	189124
_GCA_003508135.1|DNTS01000106.1_4	2240	22309	-1	1	Edge	UGA	None	None	0.642	_GCA_003508135.1|DNTS01000106.1	6690	855365
_GCA_003508135.1|DNTS01000166.1_4	5478	10154	1	1	ATG	Edge	None	None	0.654	_GCA_003508135.1|DNTS01000166.1	1559	199680
_GCA_003508135.1|DNTS01000002.1_1	2	17260	1	11	Edge	Edge	None	None	0.648	_GCA_003508135.1|DNTS01000002.1	5753	740842
_GCA_003508135.1|DNTS01000148.1_1	2	2488	-1	10	ATG	Edge	None	None	0.664	_GCA_003508135.1|DNTS01000148.1	829	104669
_GCA_003508135.1|DNTS01000101.1_1	3	5645	-1	11	Edge	Edge	None	None	0.611	_GCA_003508135.1|DNTS01000101.1	1881	241372
_GCA_003510525.1|DOMD01000179.1_1	2	10378	1	11	Edge	Edge	None	None	0.414	_GCA_003510525.1|DOMD01000179.1	3459	456803
_GCA_003510525.1|DOMD01000112.1_3	798	4082	1	1	ATG	Edge	None	None	0.434	_GCA_003510525.1|DOMD01000112.1	1095	143345
_GCA_003510525.1|DOMD01000114.1_3	939	4922	1	1	ATG	Edge	None	None	0.41	_GCA_003510525.1|DOMD01000114.1	1328	175337
_GCA_003510525.1|DOMD01000034.1_1	3	5708	-1	11	Edge	Edge	None	None	0.435	_GCA_003510525.1|DOMD01000034.1	1902	248281
_GCA_003510525.1|DOMD01000208.1_1	3	6713	-1	11	Edge	Edge	None	None	0.473	_GCA_003510525.1|DOMD01000208.1	2237	293101
_GCA_003516535.1|DPCB01000109.1_1	3	2516	1	11	Edge	Edge	None	None	0.456	_GCA_003516535.1|DPCB01000109.1	838	110034
_GCA_003516535.1|DPCB01000178.1_1	3	3482	1	11	Edge	Edge	None	None	0.418	_GCA_003516535.1|DPCB01000178.1	1160	151876
_GCA_003516535.1|DPCB01000022.1_1	1	2223	-1	10	ATG	Edge	None	None	0.428	_GCA_003516535.1|DPCB01000022.1	741	98275.1
_GCA_003516535.1|DPCB01000022.1_3	9820	15567	-1	1	Edge	UAA	None	None	0.43	_GCA_003516535.1|DPCB01000022.1	1916	248617
_GCA_003516535.1|DPCB01000051.1_15	10409	11386	-1	1	Edge	UGA	None	None	0.43	_GCA_003516535.1|DPCB01000051.1	326	43925
_GCA_003516535.1|DPCB01000185.1_1	1	1731	-1	10	TTG	Edge	3Base/5BMM	13-15bp	0.395	_GCA_003516535.1|DPCB01000185.1	577	76154
_GCA_003516535.1|DPCB01000185.1_2	1754	3442	-1	1	Edge	UGA	None	None	0.399	_GCA_003516535.1|DPCB01000185.1	563	74517.1
_GCA_003516535.1|DPCB01000182.1_1	3	2549	-1	11	Edge	Edge	None	None	0.441	_GCA_003516535.1|DPCB01000182.1	849	111424
_GCA_003516535.1|DPCB01000180.1_3	4515	7178	1	1	ATG	Edge	None	None	0.428	_GCA_003516535.1|DPCB01000180.1	888	115893
_GCA_003516535.1|DPCB01000082.1_2	409	22134	1	1	TTG	Edge	None	None	0.424	_GCA_003516535.1|DPCB01000082.1	7242	951374
_GCA_003516535.1|DPCB01000016.1_1	1	2760	-1	10	ATG	Edge	None	None	0.425	_GCA_003516535.1|DPCB01000016.1	920	120382
_GCA_003516535.1|DPCB01000011.1_1	1	3960	-1	11	Edge	Edge	None	None	0.424	_GCA_003516535.1|DPCB01000011.1	1320	170453
_GCA_003516535.1|DPCB01000045.1_1	1	2124	1	10	Edge	UAA	None	None	0.416	_GCA_003516535.1|DPCB01000045.1	708	93374.1
_GCA_003516535.1|DPCB01000281.1_1	1	3453	1	11	Edge	Edge	None	None	0.421	_GCA_003516535.1|DPCB01000281.1	1151	150365
_GCA_003516535.1|DPCB01000079.1_6	6199	7074	-1	1	Edge	UAA	None	None	0.437	_GCA_003516535.1|DPCB01000079.1	292	38451
_GCA_003516535.1|DPCB01000112.1_1	2	2311	-1	10	ATG	Edge	3Base/5BMM	13-15bp	0.45	_GCA_003516535.1|DPCB01000112.1	770	102662
_GCA_003516535.1|DPCB01000062.1_1	3	7352	-1	10	ATG	Edge	AGGAGG	5-10bp	0.417	_GCA_003516535.1|DPCB01000062.1	2450	324901
_GCA_003516535.1|DPCB01000152.1_1	1	6324	-1	10	ATG	Edge	None	None	0.42	_GCA_003516535.1|DPCB01000152.1	2108	277874
_GCA_003516535.1|DPCB01000152.1_3	10724	13633	-1	1	Edge	UAG	None	None	0.452	_GCA_003516535.1|DPCB01000152.1	970	126166
_GCA_003516535.1|DPCB01000155.1_1	1	16407	-1	10	ATG	Edge	AGxAGG/AGGxGG	11-12bp	0.422	_GCA_003516535.1|DPCB01000155.1	5469	722709
_GCA_003516535.1|DPCB01000220.1_1	1	7371	-1	11	Edge	Edge	None	None	0.452	_GCA_003516535.1|DPCB01000220.1	2457	311183
_GCA_003528115.1|DOGZ01000042.1_32	68525	81712	1	1	ATG	Edge	None	None	0.536	_GCA_003528115.1|DOGZ01000042.1	4396	569091
_GCA_003528865.1|DOGU01000068.1_48	65849	69988	1	1	ATG	Edge	None	None	0.618	_GCA_003528865.1|DOGU01000068.1	1380	176452
_GCA_003528865.1|DOGU01000086.1_1	3	10877	-1	11	Edge	Edge	None	None	0.652	_GCA_003528865.1|DOGU01000086.1	3625	462917
_GCA_003528865.1|DOGU01000008.1_1	1	17367	-1	10	GTG	Edge	None	None	0.661	_GCA_003528865.1|DOGU01000008.1	5789	736035
_GCA_003528865.1|DOGU01000008.1_2	17369	21763	-1	1	Edge	UGA	None	None	0.654	_GCA_003528865.1|DOGU01000008.1	1465	186513
_GCA_003528865.1|DOGU01000012.1_1	1	6582	-1	11	Edge	Edge	None	None	0.661	_GCA_003528865.1|DOGU01000012.1	2194	280836
_GCA_003528865.1|DOGU01000083.1_1	1	8118	-1	11	Edge	Edge	None	None	0.663	_GCA_003528865.1|DOGU01000083.1	2706	344169
_GCA_003528865.1|DOGU01000075.1_5	2506	16947	-1	1	Edge	UGA	None	None	0.634	_GCA_003528865.1|DOGU01000075.1	4814	614933
_GCA_003529035.1|DOFQ01000033.1_1	3	9491	1	11	Edge	Edge	None	None	0.504	_GCA_003529035.1|DOFQ01000033.1	3163	407497
_GCA_003529035.1|DOFQ01000106.1_1	1	2697	-1	10	GTG	Edge	None	None	0.507	_GCA_003529035.1|DOFQ01000106.1	899	115658
_GCA_003529035.1|DOFQ01000106.1_2	2705	13066	-1	1	Edge	UGA	None	None	0.541	_GCA_003529035.1|DOFQ01000106.1	3454	449032
_GCA_003529035.1|DOFQ01000011.1_1	3	15158	1	10	Edge	UGA	None	None	0.529	_GCA_003529035.1|DOFQ01000011.1	5052	661759
_GCA_003529035.1|DOFQ01000031.1_6	2237	9871	1	1	GTG	Edge	None	None	0.541	_GCA_003529035.1|DOFQ01000031.1	2545	335065
_GCA_003535755.1|DPYK01000098.1_1	1	1305	1	10	Edge	UGA	None	None	0.495	_GCA_003535755.1|DPYK01000098.1	435	54566
_GCA_003535755.1|DPYK01000098.1_2	1353	4034	1	1	ATG	Edge	GGA/GAG/AGG	5-10bp	0.477	_GCA_003535755.1|DPYK01000098.1	894	114698
_GCA_003535755.1|DPYK01000190.1_1	3	3296	-1	11	Edge	Edge	None	None	0.473	_GCA_003535755.1|DPYK01000190.1	1098	140140
_GCA_003535755.1|DPYK01000064.1_1	3	1121	1	10	Edge	UGA	None	None	0.475	_GCA_003535755.1|DPYK01000064.1	373	47424
_GCA_003535755.1|DPYK01000064.1_2	1136	3508	1	1	GTG	Edge	None	None	0.477	_GCA_003535755.1|DPYK01000064.1	791	101475
_GCA_003535755.1|DPYK01000059.1_1	2	2878	-1	11	Edge	Edge	None	None	0.475	_GCA_003535755.1|DPYK01000059.1	959	121788
_GCA_003535755.1|DPYK01000202.1_1	3	3464	1	10	Edge	UAA	None	None	0.458	_GCA_003535755.1|DPYK01000202.1	1154	150044
_GCA_003535755.1|DPYK01000078.1_1	3	4766	-1	11	Edge	Edge	None	None	0.472	_GCA_003535755.1|DPYK01000078.1	1588	207380
_GCA_003535755.1|DPYK01000178.1_1	3	1367	-1	10	ATG	Edge	None	None	0.467	_GCA_003535755.1|DPYK01000178.1	455	58021
_GCA_003535755.1|DPYK01000178.1_2	1342	7311	-1	1	Edge	UGA	None	None	0.476	_GCA_003535755.1|DPYK01000178.1	1990	252995
_GCA_003535755.1|DPYK01000042.1_1	2	6853	1	11	Edge	Edge	None	None	0.474	_GCA_003535755.1|DPYK01000042.1	2284	292178
_GCA_003535755.1|DPYK01000222.1_1	2	10867	-1	11	Edge	Edge	None	None	0.481	_GCA_003535755.1|DPYK01000222.1	3622	454654
_GCA_003558915.1|PWOP01000162.1_1	3	9587	1	11	Edge	Edge	None	None	0.369	_GCA_003558915.1|PWOP01000162.1	3195	419403
_GCA_003558915.1|PWOP01000195.1_2	12598	17259	-1	1	Edge	UAG	None	None	0.386	_GCA_003558915.1|PWOP01000195.1	1554	203202
_GCA_003598025.1|QZKH01000009.1_160	137428	140859	1	1	ATG	Edge	None	None	0.404	_GCA_003598025.1|QZKH01000009.1	1144	145844
_GCA_003598135.1|QZKA01000021.1_7	9514	29430	1	1	ATG	Edge	None	None	0.475	_GCA_003598135.1|QZKA01000021.1	6639	838944
_GCA_003644405.1|QNCE01000023.1_1	2	1006	-1	10	ATG	Edge	None	None	0.368	_GCA_003644405.1|QNCE01000023.1	335	43965
_GCA_003644405.1|QNCE01000104.1_1	3	4457	-1	11	Edge	Edge	None	None	0.357	_GCA_003644405.1|QNCE01000104.1	1485	196375
_GCA_003644465.1|QNCK01000055.1_1	1	5340	-1	11	Edge	Edge	None	None	0.401	_GCA_003644465.1|QNCK01000055.1	1780	222030
_GCA_003644515.1|QNCN01000083.1_1	2	5959	1	11	Edge	Edge	None	None	0.344	_GCA_003644515.1|QNCN01000083.1	1986	263552
_GCA_003645785.1|QNCJ01000040.1_1	2	5242	1	11	Edge	Edge	None	None	0.331	_GCA_003645785.1|QNCJ01000040.1	1747	229668
_GCA_004298075.1|SCRK01000268.1_1	3	3056	-1	10	ATG	Edge	None	None	0.453	_GCA_004298075.1|SCRK01000268.1	1018	135510
_GCA_004298075.1|SCRK01000068.1_6	5061	5939	-1	1	Edge	UAA	None	None	0.471	_GCA_004298075.1|SCRK01000068.1	293	38834
_GCA_004298075.1|SCRK01000106.1_1	2	2659	1	11	Edge	Edge	None	None	0.429	_GCA_004298075.1|SCRK01000106.1	886	115186
_GCA_004298075.1|SCRK01000109.1_1	3	6290	-1	11	Edge	Edge	None	None	0.412	_GCA_004298075.1|SCRK01000109.1	2096	275388
_GCA_004299495.1|SCPY01000257.1_1	3	10223	-1	11	Edge	Edge	None	None	0.463	_GCA_004299495.1|SCPY01000257.1	3407	445137
_GCA_004299495.1|SCPY01000270.1_5	3288	10928	1	1	ATG	Edge	None	None	0.49	_GCA_004299495.1|SCPY01000270.1	2547	319208
_GCA_004299495.1|SCPY01000272.1_1	1	2346	-1	11	Edge	Edge	None	None	0.449	_GCA_004299495.1|SCPY01000272.1	782	103627
_GCA_004299495.1|SCPY01000038.1_1	1	9075	-1	11	Edge	Edge	None	None	0.446	_GCA_004299495.1|SCPY01000038.1	3025	392591
_GCA_004299495.1|SCPY01000087.1_1	1	852	1	10	Edge	UGA	None	None	0.467	_GCA_004299495.1|SCPY01000087.1	284	37710
_GCA_004299495.1|SCPY01000134.1_4	2262	3125	1	1	GTG	Edge	GGAGG	6bp	0.461	_GCA_004299495.1|SCPY01000134.1	288	38028
_GCA_004299495.1|SCPY01000184.1_1	1	5229	1	11	Edge	Edge	None	None	0.484	_GCA_004299495.1|SCPY01000184.1	1743	223974
_GCA_005239725.1|SBBM01000005.1_1	1	21369	-1	11	Edge	Edge	None	None	0.405	_GCA_005239725.1|SBBM01000005.1	7123	946885
_GCA_005239935.1|SBAZ01000153.1_1	2	1156	-1	10	ATG	Edge	None	None	0.678	_GCA_005239935.1|SBAZ01000153.1	385	49627
_GCA_011041545.1|DRBE01000056.1_1	2	1189	-1	10	ATG	Edge	None	None	0.343	_GCA_011041545.1|DRBE01000056.1	396	53251
_GCA_011051015.1|DRER01000016.1_4	1351	3039	1	1	ATG	Edge	None	None	0.371	_GCA_011051015.1|DRER01000016.1	563	74801
_GCA_011051015.1|DRER01000051.1_1	2	3208	1	11	Edge	Edge	None	None	0.383	_GCA_011051015.1|DRER01000051.1	1069	141939
_GCA_011051015.1|DRER01000060.1_1	3	1610	1	10	Edge	UAA	None	None	0.384	_GCA_011051015.1|DRER01000060.1	536	71281
_GCA_011051015.1|DRER01000118.1_1	1	7791	1	11	Edge	Edge	None	None	0.398	_GCA_011051015.1|DRER01000118.1	2597	342957
_GCA_011051015.1|DRER01000160.1_1	3	9317	-1	11	Edge	Edge	None	None	0.373	_GCA_011051015.1|DRER01000160.1	3105	411382
_GCA_011333545.1|DTKH01000112.1_1	2	15046	-1	11	Edge	Edge	None	None	0.397	_GCA_011333545.1|DTKH01000112.1	5015	659601
_GCA_011333545.1|DTKH01000110.1_1	1	4674	1	11	Edge	Edge	None	None	0.384	_GCA_011333545.1|DTKH01000110.1	1558	204436
_GCA_011333545.1|DTKH01000012.1_1	2	2971	1	11	Edge	Edge	None	None	0.391	_GCA_011333545.1|DTKH01000012.1	990	130881
_GCA_011370105.1|DSWQ01000065.1_1	2	13015	1	11	Edge	Edge	None	None	0.53	_GCA_011370105.1|DSWQ01000065.1	4338	558031
_GCA_012514595.1|JAAYZZ010000124.1_3	911	3940	1	1	ATG	Edge	GGA/GAG/AGG	5-10bp	0.583	_GCA_012514595.1|JAAYZZ010000124.1	1010	124056
_GCA_012514745.1|JAAYZR010000010.1_65	67129	85350	-1	1	Edge	UAG	None	None	0.468	_GCA_012514745.1|JAAYZR010000010.1	6074	801269
_GCA_013202515.1|JABMRN010000125.1_1	2	2887	1	11	Edge	Edge	None	None	0.405	_GCA_013202515.1|JABMRN010000125.1	962	124076
_GCA_013202515.1|JABMRN010000163.1_1	3	7043	1	10	Edge	UAA	None	None	0.387	_GCA_013202515.1|JABMRN010000163.1	2347	308188
_GCA_013202745.1|JABMRJ010000118.1_1	3	6068	1	10	Edge	UAA	None	None	0.447	_GCA_013202745.1|JABMRJ010000118.1	2022	265654
_GCA_013202925.1|JABMRA010000063.1_4	2100	3947	-1	1	Edge	UAA	None	None	0.47	_GCA_013202925.1|JABMRA010000063.1	616	82647
_GCA_013202935.1|JABMRG010000075.1_1	3	1055	-1	10	TTG	Edge	GGAG/GAGG	5-10bp	0.408	_GCA_013202935.1|JABMRG010000075.1	351	45840
_GCA_013203315.1|JABMQJ010000026.1_42	112070	120508	1	1	GTG	Edge	GGAG/GAGG	5-10bp	0.439	_GCA_013203315.1|JABMQJ010000026.1	2813	367452
_GCA_013204685.1|JABMSC010000110.1_5	3644	13360	1	1	ATG	Edge	GGA/GAG/AGG	5-10bp	0.48	_GCA_013204685.1|JABMSC010000110.1	3239	418020
_GCA_903819565.1|CAIJDY010000016.1_1	542	6979	1	1	ATG	Edge	GGA/GAG/AGG	5-10bp	0.58	_GCA_903819565.1|CAIJDY010000016.1	2146	271476
_GCA_903819565.1|CAIJDY010000051.1_1	3	1511	1	11	Edge	Edge	None	None	0.573	_GCA_903819565.1|CAIJDY010000051.1	503	66171
_GCA_903819565.1|CAIJDY010000064.1_1	2	4969	1	11	Edge	Edge	None	None	0.565	_GCA_903819565.1|CAIJDY010000064.1	1656	212778
_GCA_903819615.1|CAIJEJ010000021.1_1	1	3339	1	11	Edge	Edge	None	None	0.535	_GCA_903819615.1|CAIJEJ010000021.1	1113	143648
_GCA_903819615.1|CAIJEJ010000023.1_1	2	4351	1	10	Edge	UAA	None	None	0.546	_GCA_903819615.1|CAIJEJ010000023.1	1450	184439
_GCA_903819615.1|CAIJEJ010000030.1_1	2	3448	-1	11	Edge	Edge	None	None	0.54	_GCA_903819615.1|CAIJEJ010000030.1	1149	146160
_GCA_903819615.1|CAIJEJ010000050.1_1	2	6049	1	11	Edge	Edge	None	None	0.535	_GCA_903819615.1|CAIJEJ010000050.1	2016	254087
_GCA_903819615.1|CAIJEJ010000077.1_1	2	2035	-1	10	ATG	Edge	AGGA	5-10bp	0.532	_GCA_903819615.1|CAIJEJ010000077.1	678	88682
_GCA_903819615.1|CAIJEJ010000084.1_1	2	4417	1	11	Edge	Edge	None	None	0.539	_GCA_903819615.1|CAIJEJ010000084.1	1472	183575
_GCA_903819615.1|CAIJEJ010000097.1_1	3	2120	1	11	Edge	Edge	None	None	0.531	_GCA_903819615.1|CAIJEJ010000097.1	706	88290
_GCA_903819615.1|CAIJEJ010000100.1_1	3	3959	1	11	Edge	Edge	None	None	0.565	_GCA_903819615.1|CAIJEJ010000100.1	1319	166737
_GCA_903819615.1|CAIJEJ010000123.1_1	1	2304	-1	11	Edge	Edge	None	None	0.492	_GCA_903819615.1|CAIJEJ010000123.1	768	100731
_GCA_903819615.1|CAIJEJ010000133.1_1	3	3491	-1	11	Edge	Edge	None	None	0.533	_GCA_903819615.1|CAIJEJ010000133.1	1163	148912
_GCA_903819615.1|CAIJEJ010000145.1_1	2	3163	1	11	Edge	Edge	None	None	0.558	_GCA_903819615.1|CAIJEJ010000145.1	1054	133734
_GCA_903819615.1|CAIJEJ010000163.1_1	1	13851	1	11	Edge	Edge	None	None	0.544	_GCA_903819615.1|CAIJEJ010000163.1	4617	576273
_GCA_903819615.1|CAIJEJ010000186.1_1	1	1113	1	10	Edge	UGA	None	None	0.558	_GCA_903819615.1|CAIJEJ010000186.1	371	47359
_GCA_903819615.1|CAIJEJ010000193.1_1	2	5752	-1	11	Edge	Edge	None	None	0.541	_GCA_903819615.1|CAIJEJ010000193.1	1917	243157
_GCA_903819615.1|CAIJEJ010000195.1_1	1	2463	-1	10	ATG	Edge	AGGA/GGAG/GAGG	11-12bp	0.571	_GCA_903819615.1|CAIJEJ010000195.1	821	103382
_GCA_903819615.1|CAIJEJ010000231.1_1	1	3768	1	10	Edge	UAA	None	None	0.526	_GCA_903819615.1|CAIJEJ010000231.1	1256	163458
_GCA_903819615.1|CAIJEJ010000240.1_1	1	2988	-1	11	Edge	Edge	None	None	0.537	_GCA_903819615.1|CAIJEJ010000240.1	996	126470
_GCA_903819615.1|CAIJEJ010000257.1_1	2	5011	1	11	Edge	Edge	None	None	0.545	_GCA_903819615.1|CAIJEJ010000257.1	1670	213770
_GCA_903819615.1|CAIJEJ010000283.1_1	350	2149	1	1	GTG	Edge	AGGA	5-10bp	0.507	_GCA_903819615.1|CAIJEJ010000283.1	600	76135
_GCA_903819615.1|CAIJEJ010000286.1_1	1	5127	-1	11	Edge	Edge	None	None	0.541	_GCA_903819615.1|CAIJEJ010000286.1	1709	214942
_GCA_903819615.1|CAIJEJ010000318.1_1	3	4385	-1	11	Edge	Edge	None	None	0.567	_GCA_903819615.1|CAIJEJ010000318.1	1461	179959
_GCA_903819615.1|CAIJEJ010000322.1_1	2	9118	1	11	Edge	Edge	None	None	0.551	_GCA_903819615.1|CAIJEJ010000322.1	3039	388245
_GCA_903819615.1|CAIJEJ010000335.1_1	3	2465	1	11	Edge	Edge	None	None	0.505	_GCA_903819615.1|CAIJEJ010000335.1	821	107822
_GCA_903819615.1|CAIJEJ010000450.1_1	1	4035	-1	11	Edge	Edge	None	None	0.561	_GCA_903819615.1|CAIJEJ010000450.1	1345	167367
_GCA_903819615.1|CAIJEJ010000479.1_1	2	4255	1	11	Edge	Edge	None	None	0.54	_GCA_903819615.1|CAIJEJ010000479.1	1418	182251
_GCA_903819615.1|CAIJEJ010000483.1_1	3	1712	1	11	Edge	Edge	None	None	0.53	_GCA_903819615.1|CAIJEJ010000483.1	570	73001
_GCA_903820505.1|CAIJHQ010000009.1_1	1	12774	-1	10	ATG	Edge	GGA/GAG/AGG	5-10bp	0.557	_GCA_903820505.1|CAIJHQ010000009.1	4258	546161
_GCA_903826415.1|CAIKEJ010000016.1_1	3	1673	1	11	Edge	Edge	None	None	0.551	_GCA_903826415.1|CAIKEJ010000016.1	557	69761
_GCA_903826415.1|CAIKEJ010000073.1_1	3	7283	-1	11	Edge	Edge	None	None	0.55	_GCA_903826415.1|CAIKEJ010000073.1	2427	310066
_GCA_903826415.1|CAIKEJ010000086.1_1	3	2783	-1	10	GTG	Edge	AGGA	5-10bp	0.534	_GCA_903826415.1|CAIKEJ010000086.1	927	116775
_GCA_903826415.1|CAIKEJ010000088.1_1	3	3875	-1	11	Edge	Edge	None	None	0.52	_GCA_903826415.1|CAIKEJ010000088.1	1291	169587
_GCA_903826415.1|CAIKEJ010000120.1_1	1	1809	-1	11	Edge	Edge	None	None	0.541	_GCA_903826415.1|CAIKEJ010000120.1	603	77504
_GCA_903826415.1|CAIKEJ010000144.1_1	3	7046	-1	11	Edge	Edge	None	None	0.549	_GCA_903826415.1|CAIKEJ010000144.1	2348	293236
_GCA_903826415.1|CAIKEJ010000167.1_1	3	5846	1	11	Edge	Edge	None	None	0.539	_GCA_903826415.1|CAIKEJ010000167.1	1948	244396
_GCA_903826415.1|CAIKEJ010000257.1_1	2	2128	-1	11	Edge	Edge	None	None	0.543	_GCA_903826415.1|CAIKEJ010000257.1	709	88270
_GCA_903826415.1|CAIKEJ010000267.1_1	3	8606	-1	11	Edge	Edge	None	None	0.503	_GCA_903826415.1|CAIKEJ010000267.1	2868	374172
_GCA_903826415.1|CAIKEJ010000281.1_1	3	5276	1	11	Edge	Edge	None	None	0.536	_GCA_903826415.1|CAIKEJ010000281.1	1758	221237
_GCA_903826415.1|CAIKEJ010000308.1_1	1	1782	1	11	Edge	Edge	None	None	0.475	_GCA_903826415.1|CAIKEJ010000308.1	594	76364
_GCA_903826415.1|CAIKEJ010000337.1_1	2	6340	-1	11	Edge	Edge	None	None	0.57	_GCA_903826415.1|CAIKEJ010000337.1	2113	262716
_GCA_903826415.1|CAIKEJ010000374.1_1	1	3810	1	11	Edge	Edge	None	None	0.551	_GCA_903826415.1|CAIKEJ010000374.1	1270	159135
_GCA_903826415.1|CAIKEJ010000375.1_1	3	1979	-1	11	Edge	Edge	None	None	0.523	_GCA_903826415.1|CAIKEJ010000375.1	659	85478
_GCA_903826415.1|CAIKEJ010000388.1_1	1	3807	1	11	Edge	Edge	None	None	0.535	_GCA_903826415.1|CAIKEJ010000388.1	1269	156663
_GCA_903826415.1|CAIKEJ010000427.1_1	2	4075	-1	11	Edge	Edge	None	None	0.551	_GCA_903826415.1|CAIKEJ010000427.1	1358	169268
_GCA_903826415.1|CAIKEJ010000439.1_1	3	6608	-1	11	Edge	Edge	None	None	0.537	_GCA_903826415.1|CAIKEJ010000439.1	2202	278058
_GCA_903826415.1|CAIKEJ010000466.1_1	1	5493	1	11	Edge	Edge	None	None	0.547	_GCA_903826415.1|CAIKEJ010000466.1	1831	233581
_GCA_903826415.1|CAIKEJ010000486.1_1	2	5134	1	11	Edge	Edge	None	None	0.554	_GCA_903826415.1|CAIKEJ010000486.1	1711	215351
_GCA_903826415.1|CAIKEJ010000500.1_1	3	2930	1	11	Edge	Edge	None	None	0.528	_GCA_903826415.1|CAIKEJ010000500.1	976	125451
_GCA_903826415.1|CAIKEJ010000501.1_1	2	2410	1	11	Edge	Edge	None	None	0.538	_GCA_903826415.1|CAIKEJ010000501.1	803	103570
_GCA_903826415.1|CAIKEJ010000511.1_1	3	6614	-1	11	Edge	Edge	None	None	0.549	_GCA_903826415.1|CAIKEJ010000511.1	2204	285884
_GCA_903826415.1|CAIKEJ010000543.1_3	2165	5518	1	1	ATG	Edge	AGGA	5-10bp	0.541	_GCA_903826415.1|CAIKEJ010000543.1	1118	143669
_GCA_903841325.1|CAIMJD010000165.1_2	7969	18645	1	1	ATG	Edge	GGA/GAG/AGG	5-10bp	0.557	_GCA_903841325.1|CAIMJD010000165.1	3559	455918
_GCA_903841325.1|CAIMJD010000210.1_1	1	1005	-1	10	ATG	Edge	GGA/GAG/AGG	11-12bp	0.55	_GCA_903841325.1|CAIMJD010000210.1	335	42675
_GCA_903841325.1|CAIMJD010000245.1_1	2	8422	1	11	Edge	Edge	None	None	0.561	_GCA_903841325.1|CAIMJD010000245.1	2807	352223
_GCA_903843285.1|CAIMPC010000065.1_1	3	6923	-1	10	ATG	Edge	AGGAG	5-10bp	0.446	_GCA_903843285.1|CAIMPC010000065.1	2307	297022
_GCA_903843755.1|CAIMRC010000062.1_1	2	12211	-1	11	Edge	Edge	None	None	0.52	_GCA_903843755.1|CAIMRC010000062.1	4070	509385
_GCA_903843755.1|CAIMRC010000111.1_1	3	2588	1	10	Edge	UAA	None	None	0.49	_GCA_903843755.1|CAIMRC010000111.1	862	110301
_GCA_903844095.1|CAIMSL010000043.1_1	3	19988	1	10	Edge	UGA	None	None	0.535	_GCA_903844095.1|CAIMSL010000043.1	6662	861427
_GCA_903845605.1|CAIMYA010000045.1_68	69127	77586	1	1	GTG	Edge	AGGA	5-10bp	0.535	_GCA_903845605.1|CAIMYA010000045.1	2820	355322
_GCA_903861305.1|CAIOTT010000038.1_1	1	2139	1	11	Edge	Edge	None	None	0.554	_GCA_903861305.1|CAIOTT010000038.1	713	92606
_GCA_903861305.1|CAIOTT010000047.1_2	416	2605	-1	1	Edge	UGA	None	None	0.575	_GCA_903861305.1|CAIOTT010000047.1	730	94416
_GCA_903869165.1|CAIPYA010000010.1_23	22906	39288	1	1	ATG	Edge	AGGA	5-10bp	0.551	_GCA_903869165.1|CAIPYA010000010.1	5461	698193
_GCA_903869165.1|CAIPYA010000054.1_1	3	8108	-1	10	GTG	Edge	AGGA	5-10bp	0.535	_GCA_903869165.1|CAIPYA010000054.1	2702	340223
_GCA_903869165.1|CAIPYA010000057.1_12	9873	16937	-1	1	Edge	UAA	None	None	0.517	_GCA_903869165.1|CAIPYA010000057.1	2355	306114
_GCA_903869165.1|CAIPYA010000074.1_1	2	5878	1	10	Edge	UAG	None	None	0.504	_GCA_903869165.1|CAIPYA010000074.1	1959	256416
_GCA_903870605.1|CAIQDQ010000023.1_1	2	15397	1	11	Edge	Edge	None	None	0.571	_GCA_903870605.1|CAIQDQ010000023.1	5132	659759
_GCA_903870605.1|CAIQDQ010000316.1_1	143	20779	1	1	ATG	Edge	GGAG/GAGG	5-10bp	0.486	_GCA_903870605.1|CAIQDQ010000316.1	6879	861429
_GCA_903874485.1|CAIQSM010000043.1_1	1	16236	-1	10	ATG	Edge	None	None	0.482	_GCA_903874485.1|CAIQSM010000043.1	5412	693782
_GCA_903874485.1|CAIQSM010000074.1_1	3	7400	1	11	Edge	Edge	None	None	0.467	_GCA_903874485.1|CAIQSM010000074.1	2466	317121
_GCA_903874485.1|CAIQSM010000088.1_1	3	2126	1	11	Edge	Edge	None	None	0.457	_GCA_903874485.1|CAIQSM010000088.1	708	90980
_GCA_903874485.1|CAIQSM010000090.1_1	2	8374	-1	11	Edge	Edge	None	None	0.477	_GCA_903874485.1|CAIQSM010000090.1	2791	362709
_GCA_903874485.1|CAIQSM010000096.1_1	1	6339	1	11	Edge	Edge	None	None	0.448	_GCA_903874485.1|CAIQSM010000096.1	2113	276152
_GCA_903874485.1|CAIQSM010000099.1_6	4838	6964	-1	1	Edge	UAA	None	None	0.421	_GCA_903874485.1|CAIQSM010000099.1	709	92820
_GCA_903874485.1|CAIQSM010000130.1_1	3	4364	1	11	Edge	Edge	None	None	0.459	_GCA_903874485.1|CAIQSM010000130.1	1454	190307
_GCA_903874485.1|CAIQSM010000183.1_1	1	2037	1	11	Edge	Edge	None	None	0.484	_GCA_903874485.1|CAIQSM010000183.1	679	89071
_GCA_903874485.1|CAIQSM010000213.1_1	2	2821	-1	11	Edge	Edge	None	None	0.458	_GCA_903874485.1|CAIQSM010000213.1	940	121985
_GCA_903878855.1|CAIRJI010000007.1_1	1	7413	-1	11	Edge	Edge	None	None	0.582	_GCA_903878855.1|CAIRJI010000007.1	2471	318841
_GCA_903878855.1|CAIRJI010000034.1_1	1	3378	1	11	Edge	Edge	None	None	0.489	_GCA_903878855.1|CAIRJI010000034.1	1126	139000
_GCA_903878855.1|CAIRJI010000140.1_1	39	2633	1	1	ATG	Edge	GGAG/GAGG	5-10bp	0.516	_GCA_903878855.1|CAIRJI010000140.1	865	105676
_GCA_903878855.1|CAIRJI010000237.1_1	3	15998	-1	11	Edge	Edge	None	None	0.596	_GCA_903878855.1|CAIRJI010000237.1	5332	688335
_GCA_903878855.1|CAIRJI010000299.1_1	3	8309	-1	11	Edge	Edge	None	None	0.6	_GCA_903878855.1|CAIRJI010000299.1	2769	356845
_GCA_903878855.1|CAIRJI010000334.1_1	2	6040	-1	11	Edge	Edge	None	None	0.489	_GCA_903878855.1|CAIRJI010000334.1	2013	252148
_GCA_903880265.1|CAIROU010000126.1_1	2	5725	-1	10	ATG	Edge	GGAG/GAGG	5-10bp	0.51	_GCA_903880265.1|CAIROU010000126.1	1908	239480
_GCA_903880265.1|CAIROU010000246.1_1	3	962	1	10	Edge	UAA	None	None	0.555	_GCA_903880265.1|CAIROU010000246.1	320	42442
_GCA_903880505.1|CAIRPN010000073.1_1	1	2784	-1	10	ATG	Edge	None	None	0.376	_GCA_903880505.1|CAIRPN010000073.1	928	123974
_GCA_903880505.1|CAIRPN010000075.1_1	1	5796	-1	10	ATG	Edge	AGGA/GGAG/GAGG	11-12bp	0.39	_GCA_903880505.1|CAIRPN010000075.1	1932	242564
_GCA_903880505.1|CAIRPN010000088.1_1	3	2627	1	11	Edge	Edge	None	None	0.374	_GCA_903880505.1|CAIRPN010000088.1	875	113295
_GCA_903882345.1|CAIRWO010000023.1_1	3	2489	1	11	Edge	Edge	None	None	0.45	_GCA_903882345.1|CAIRWO010000023.1	829	106014
_GCA_903882345.1|CAIRWO010000059.1_1	3	9005	-1	10	ATG	Edge	None	None	0.448	_GCA_903882345.1|CAIRWO010000059.1	3001	379503
_GCA_903882345.1|CAIRWO010000130.1_1	1	5040	1	11	Edge	Edge	None	None	0.454	_GCA_903882345.1|CAIRWO010000130.1	1680	216238
_GCA_903884815.1|CAISGE010000065.1_24	41729	63961	-1	1	Edge	UAA	None	None	0.552	_GCA_903884815.1|CAISGE010000065.1	7411	925907
_GCA_903896075.1|CAITWN010000020.1_1	1	5505	-1	11	Edge	Edge	None	None	0.446	_GCA_903896075.1|CAITWN010000020.1	1835	241034
_GCA_903896075.1|CAITWN010000086.1_1	1	1818	-1	11	Edge	Edge	None	None	0.443	_GCA_903896075.1|CAITWN010000086.1	606	77615
_GCA_903896075.1|CAITWN010000099.1_1	2	1537	-1	11	Edge	Edge	None	None	0.462	_GCA_903896075.1|CAITWN010000099.1	512	66036
_GCA_903896075.1|CAITWN010000103.1_1	3	2702	-1	11	Edge	Edge	None	None	0.451	_GCA_903896075.1|CAITWN010000103.1	900	116216
_GCA_903896075.1|CAITWN010000169.1_1	3	2834	1	11	Edge	Edge	None	None	0.447	_GCA_903896075.1|CAITWN010000169.1	944	124039
_GCA_903896075.1|CAITWN010000277.1_1	1	2298	1	11	Edge	Edge	None	None	0.445	_GCA_903896075.1|CAITWN010000277.1	766	100990
_GCA_903896075.1|CAITWN010000322.1_1	2	1531	1	11	Edge	Edge	None	None	0.42	_GCA_903896075.1|CAITWN010000322.1	510	66943
_GCA_903896075.1|CAITWN010000333.1_4	4130	7417	1	1	ATG	Edge	GGA/GAG/AGG	11-12bp	0.462	_GCA_903896075.1|CAITWN010000333.1	1096	141704
_GCA_903896075.1|CAITWN010000336.1_1	2	6436	1	11	Edge	Edge	None	None	0.477	_GCA_903896075.1|CAITWN010000336.1	2145	272433
_GCA_903899255.1|CAIUIR010000027.1_2	6880	10842	-1	1	Edge	UAA	None	None	0.452	_GCA_903899255.1|CAIUIR010000027.1	1321	170890
_GCA_903899255.1|CAIUIR010000165.1_1	3	6329	1	11	Edge	Edge	None	None	0.445	_GCA_903899255.1|CAIUIR010000165.1	2109	276746
_GCA_903899255.1|CAIUIR010000342.1_1	1	13422	-1	10	ATG	Edge	GGA/GAG/AGG	11-12bp	0.466	_GCA_903899255.1|CAIUIR010000342.1	4474	576513
_GCA_903907475.1|CAIVOB010000007.1_2	1770	2798	-1	1	Edge	UAA	None	None	0.373	_GCA_903907475.1|CAIVOB010000007.1	343	45485
_GCA_903907475.1|CAIVOB010000069.1_2	362	2254	1	1	ATG	Edge	None	None	0.386	_GCA_903907475.1|CAIVOB010000069.1	631	84437
_GCA_903907505.1|CAIVOJ010000005.1_1	1	2352	-1	10	ATG	Edge	GGAG/GAGG	5-10bp	0.52	_GCA_903907505.1|CAIVOJ010000005.1	784	97232
_GCA_903908145.1|CAIVQT010000063.1_1	3	2903	1	10	Edge	UAA	None	None	0.489	_GCA_903908145.1|CAIVQT010000063.1	967	128700
_GCA_903908145.1|CAIVQT010000084.1_1	2	3250	1	10	Edge	UAA	None	None	0.422	_GCA_903908145.1|CAIVQT010000084.1	1083	140317
_GCA_903908145.1|CAIVQT010000113.1_1	2	3448	1	11	Edge	Edge	None	None	0.468	_GCA_903908145.1|CAIVQT010000113.1	1149	147616
_GCA_903908145.1|CAIVQT010000118.1_1	1	2865	1	11	Edge	Edge	None	None	0.467	_GCA_903908145.1|CAIVQT010000118.1	955	125054
_GCA_903908145.1|CAIVQT010000181.1_1	1	2691	-1	10	ATG	Edge	GGA/GAG/AGG	5-10bp	0.453	_GCA_903908145.1|CAIVQT010000181.1	897	112706
_GCA_903908145.1|CAIVQT010000187.1_1	3	3479	1	11	Edge	Edge	None	None	0.463	_GCA_903908145.1|CAIVQT010000187.1	1159	150556
_GCA_903908245.1|CAIVRE010000005.1_1	2	7510	1	10	Edge	UAA	None	None	0.578	_GCA_903908245.1|CAIVRE010000005.1	2503	323826
_GCA_903922645.1|CAIXUU010000022.1_1	3	2780	-1	10	ATG	Edge	None	None	0.54	_GCA_903922645.1|CAIXUU010000022.1	926	119559
_GCA_903922645.1|CAIXUU010000022.1_2	2940	12932	-1	1	Edge	UAG	None	None	0.545	_GCA_903922645.1|CAIXUU010000022.1	3331	421618
_GCA_903922645.1|CAIXUU010000083.1_1	1	18852	1	11	Edge	Edge	None	None	0.546	_GCA_903922645.1|CAIXUU010000083.1	6284	806195
_GCA_903922645.1|CAIXUU010000105.1_1	3	8624	-1	11	Edge	Edge	None	None	0.546	_GCA_903922645.1|CAIXUU010000105.1	2874	361516
_GCA_903922645.1|CAIXUU010000161.1_6	5479	11886	-1	1	Edge	UAA	None	None	0.518	_GCA_903922645.1|CAIXUU010000161.1	2136	276881
_GCA_903922645.1|CAIXUU010000212.1_1	2	15550	1	11	Edge	Edge	None	None	0.54	_GCA_903922645.1|CAIXUU010000212.1	5183	655087
_GCA_903922645.1|CAIXUU010000242.1_1	3	3329	1	11	Edge	Edge	None	None	0.525	_GCA_903922645.1|CAIXUU010000242.1	1109	141568
_GCA_903922645.1|CAIXUU010000265.1_1	1	8169	-1	10	GTG	Edge	AGGA	5-10bp	0.535	_GCA_903922645.1|CAIXUU010000265.1	2723	342870
_GCA_903922645.1|CAIXUU010000283.1_1	2	3520	-1	11	Edge	Edge	None	None	0.496	_GCA_903922645.1|CAIXUU010000283.1	1173	153720
_GCA_903922645.1|CAIXUU010000340.1_4	2939	6517	-1	1	Edge	UAA	None	None	0.545	_GCA_903922645.1|CAIXUU010000340.1	1193	153165
_GCA_903923935.1|CAIXZE010000072.1_1	1	1299	1	10	Edge	UGA	None	None	0.557	_GCA_903923935.1|CAIXZE010000072.1	433	55217
_GCA_903923935.1|CAIXZE010000238.1_3	2517	11801	-1	1	Edge	UAA	None	None	0.545	_GCA_903923935.1|CAIXZE010000238.1	3095	395952
_GCA_903923935.1|CAIXZE010000247.1_3	2656	5502	-1	1	Edge	UAA	None	None	0.53	_GCA_903923935.1|CAIXZE010000247.1	949	122499
_GCA_903923935.1|CAIXZE010000308.1_1	2	9784	-1	11	Edge	Edge	None	None	0.506	_GCA_903923935.1|CAIXZE010000308.1	3261	426493
_GCA_903923935.1|CAIXZE010000309.1_1	2	16738	-1	10	ATG	Edge	AGGA	5-10bp	0.551	_GCA_903923935.1|CAIXZE010000309.1	5579	713502
_GCA_903923935.1|CAIXZE010000331.1_1	3	7988	-1	10	GTG	Edge	AGGA	5-10bp	0.535	_GCA_903923935.1|CAIXZE010000331.1	2662	335086
_GCA_903961635.1|CAJCFE010000114.1_1	1	21150	-1	11	Edge	Edge	None	None	0.457	_GCA_903961635.1|CAJCFE010000114.1	7050	894206
_IMG_2609459703|Ga0070377_101_35	41172	52994	-1	1	Edge	UAG	None	None	0.444	_IMG_2609459703|Ga0070377_101	3941	512712
_IMG_2616644819|Ga0070067_104_5	2813	3871	1	1	ATG	Edge	4Base/6BMM	13-15bp	0.593	_IMG_2616644819|Ga0070067_104	353	46200
_IMG_2616644819|Ga0070067_157_1	2	2224	-1	11	Edge	Edge	None	None	0.592	_IMG_2616644819|Ga0070067_157	741	96984
_IMG_2619618904|Ga0073627_1153_1	3	4541	-1	11	Edge	Edge	None	None	0.479	_IMG_2619618904|Ga0073627_1153	1513	196668
_IMG_2619618904|Ga0073627_1154_1	1	1623	1	11	Edge	Edge	None	None	0.459	_IMG_2619618904|Ga0073627_1154	541	70049
_IMG_2619618904|Ga0073627_1155_1	2	3424	1	11	Edge	Edge	None	None	0.463	_IMG_2619618904|Ga0073627_1155	1141	149599
_IMG_2619618904|Ga0073627_1170_1	3	7691	-1	11	Edge	Edge	None	None	0.484	_IMG_2619618904|Ga0073627_1170	2563	321997
_IMG_2634166877|Ga0071286_119_1	2	16711	1	11	Edge	Edge	None	None	0.389	_IMG_2634166877|Ga0071286_119	5570	742256
_IMG_2645728144|Ga0070075_126_1	2	9106	-1	11	Edge	Edge	None	None	0.448	_IMG_2645728144|Ga0070075_126	3035	394226
_IMG_2645728144|Ga0070075_137_1	2	6088	-1	11	Edge	Edge	None	None	0.433	_IMG_2645728144|Ga0070075_137	2029	265806
_IMG_2645728144|Ga0070075_138_6	4870	5997	-1	1	Edge	UAA	None	None	0.437	_IMG_2645728144|Ga0070075_138	376	48740
_IMG_2645728144|Ga0070075_147_1	2	1084	1	10	Edge	UGA	None	None	0.419	_IMG_2645728144|Ga0070075_147	361	46529
_IMG_2645728144|Ga0070075_147_2	997	4512	-1	1	Edge	UAG	None	None	0.457	_IMG_2645728144|Ga0070075_147	1172	147672
_IMG_2645728144|Ga0070075_148_1	3	4460	-1	11	Edge	Edge	None	None	0.499	_IMG_2645728144|Ga0070075_148	1486	192409
_IMG_2645728144|Ga0070075_152_1	1	4128	1	11	Edge	Edge	None	None	0.415	_IMG_2645728144|Ga0070075_152	1376	178745
_IMG_2645728144|Ga0070075_158_1	2	3751	-1	11	Edge	Edge	None	None	0.439	_IMG_2645728144|Ga0070075_158	1250	163927
_IMG_2645728144|Ga0070075_169_1	2	3007	-1	11	Edge	Edge	None	None	0.379	_IMG_2645728144|Ga0070075_169	1002	133235
_IMG_2645728144|Ga0070075_171_1	1	1176	-1	10	ATG	Edge	None	None	0.421	_IMG_2645728144|Ga0070075_171	392	51649
_IMG_2645728144|Ga0070075_171_2	1176	2795	-1	1	Edge	UGA	None	None	0.443	_IMG_2645728144|Ga0070075_171	540	71300
_IMG_2645728144|Ga0070075_179_1	2	2167	1	11	Edge	Edge	None	None	0.403	_IMG_2645728144|Ga0070075_179	722	95442
_IMG_2645728145|Ga0070076_125_1	2	9106	-1	11	Edge	Edge	None	None	0.448	_IMG_2645728145|Ga0070076_125	3035	394226
_IMG_2645728147|Ga0070079_105_2	937	4509	-1	1	Edge	UGA	None	None	0.447	_IMG_2645728147|Ga0070079_105	1191	156540
_IMG_2654587941|Ga0111184_1011_74	69452	74332	1	1	ATG	Edge	GGA/GAG/AGG	5-10bp	0.428	_IMG_2654587941|Ga0111184_1011	1627	207393
_IMG_2654587941|Ga0111184_1034_24	19046	23644	1	1	ATG	Edge	GGA/GAG/AGG	5-10bp	0.436	_IMG_2654587941|Ga0111184_1034	1533	196150
_IMG_2654587941|Ga0111184_1084_14	11989	15027	1	1	ATG	Edge	GGA/GAG/AGG	11-12bp	0.435	_IMG_2654587941|Ga0111184_1084	1013	135713
_IMG_2698536974|Ga0099075_1052_1	3	6851	-1	11	Edge	Edge	None	None	0.509	_IMG_2698536974|Ga0099075_1052	2283	295296
_IMG_2698536974|Ga0099075_1152_1	3	2576	1	11	Edge	Edge	None	None	0.523	_IMG_2698536974|Ga0099075_1152	858	108609
_IMG_2710723590|Ga0155545_1026_1	1	10080	-1	11	Edge	Edge	None	None	0.47	_IMG_2710723590|Ga0155545_1026	3360	432752
_IMG_2710723590|Ga0155545_1029_1	1	9813	1	11	Edge	Edge	None	None	0.483	_IMG_2710723590|Ga0155545_1029	3271	425481
_IMG_2710723590|Ga0155545_1031_1	2	17674	-1	11	Edge	Edge	None	None	0.469	_IMG_2710723590|Ga0155545_1031	5891	772618
_IMG_2710723590|Ga0155545_1037_1	2	16789	1	10	Edge	UGA	None	None	0.47	_IMG_2710723590|Ga0155545_1037	5596	723808
_IMG_2710723590|Ga0155545_1038_6	3113	8998	1	1	ATG	Edge	None	None	0.477	_IMG_2710723590|Ga0155545_1038	1962	259048
_IMG_2710723590|Ga0155545_1048_16	17604	31028	-1	1	Edge	UAA	None	None	0.468	_IMG_2710723590|Ga0155545_1048	4475	592125
_IMG_2710723590|Ga0155545_1051_1	1	8145	-1	11	Edge	Edge	None	None	0.471	_IMG_2710723590|Ga0155545_1051	2715	363743
_IMG_2710723590|Ga0155545_1057_1	2	7765	-1	11	Edge	Edge	None	None	0.446	_IMG_2710723590|Ga0155545_1057	2588	334987
_IMG_2710723590|Ga0155545_1061_1	2	7411	1	11	Edge	Edge	None	None	0.448	_IMG_2710723590|Ga0155545_1061	2470	319920
_IMG_2710723590|Ga0155545_1069_1	2	2854	1	10	Edge	UGA	None	None	0.445	_IMG_2710723590|Ga0155545_1069	951	122957
_IMG_2710723590|Ga0155545_1069_2	2919	9797	1	1	ATG	Edge	GGA/GAG/AGG	5-10bp	0.444	_IMG_2710723590|Ga0155545_1069	2293	296301
_IMG_2710723590|Ga0155545_1070_1	1	6792	-1	10	GTG	Edge	GGA/GAG/AGG	5-10bp	0.456	_IMG_2710723590|Ga0155545_1070	2264	294267
_IMG_2710723590|Ga0155545_1081_1	1	2484	1	10	Edge	UAA	None	None	0.482	_IMG_2710723590|Ga0155545_1081	828	106791
_IMG_2710723590|Ga0155545_1086_1	2	6511	-1	11	Edge	Edge	None	None	0.479	_IMG_2710723590|Ga0155545_1086	2170	279444
_IMG_2710723590|Ga0155545_1089_1	3	6380	1	11	Edge	Edge	None	None	0.442	_IMG_2710723590|Ga0155545_1089	2126	277028
_IMG_2710723590|Ga0155545_1099_1	2	6052	1	11	Edge	Edge	None	None	0.44	_IMG_2710723590|Ga0155545_1099	2017	267693
_IMG_2710723590|Ga0155545_1100_1	1	6057	1	11	Edge	Edge	None	None	0.452	_IMG_2710723590|Ga0155545_1100	2019	266581
_IMG_2710723590|Ga0155545_1123_20	17258	22837	1	1	ATG	Edge	GGA/GAG/AGG	5-10bp	0.473	_IMG_2710723590|Ga0155545_1123	1860	239583
_IMG_2710723590|Ga0155545_1138_16	16354	18405	1	1	ATG	Edge	None	None	0.451	_IMG_2710723590|Ga0155545_1138	684	91131
_IMG_2710723590|Ga0155545_1139_1	3	18152	-1	10	GTG	Edge	GGA/GAG/AGG	5-10bp	0.45	_IMG_2710723590|Ga0155545_1139	6050	780879
_IMG_2710723590|Ga0155545_1139_2	18325	21585	-1	1	Edge	UGA	None	None	0.459	_IMG_2710723590|Ga0155545_1139	1087	140258
_IMG_2710723590|Ga0155545_1141_18	21921	23054	-1	1	Edge	UAA	None	None	0.457	_IMG_2710723590|Ga0155545_1141	378	47612
_IMG_2710723590|Ga0155545_1143_1	3	18065	1	11	Edge	Edge	None	None	0.468	_IMG_2710723590|Ga0155545_1143	6021	774921
_IMG_2710723590|Ga0155545_1156_1	1	4878	-1	10	GTG	Edge	GGA/GAG/AGG	5-10bp	0.495	_IMG_2710723590|Ga0155545_1156	1626	210094
_IMG_2710723590|Ga0155545_1170_6	9992	14293	1	1	ATG	Edge	GGA/GAG/AGG	5-10bp	0.458	_IMG_2710723590|Ga0155545_1170	1434	190120
_IMG_2710723590|Ga0155545_1177_1	3	9929	1	10	Edge	UAA	None	None	0.486	_IMG_2710723590|Ga0155545_1177	3309	428585
_IMG_2710723590|Ga0155545_1185_1	1	11697	1	11	Edge	Edge	None	None	0.454	_IMG_2710723590|Ga0155545_1185	3899	505523
_IMG_2710723590|Ga0155545_1188_1	3	11330	1	11	Edge	Edge	None	None	0.479	_IMG_2710723590|Ga0155545_1188	3776	493447
_IMG_2713897465|Ga0170744_134_1	53	3361	1	1	ATG	Edge	AGG	8bp	0.61	_IMG_2713897465|Ga0170744_134	1103	136952
_IMG_2786546427|Ga0301638_1128_1	3	1772	1	11	Edge	Edge	None	None	0.443	_IMG_2786546427|Ga0301638_1128	590	72311
_IMG_2786546427|Ga0301638_1149_1	733	1881	1	1	ATG	Edge	4Base/6BMM	13-15bp	0.457	_IMG_2786546427|Ga0301638_1149	383	49099
_IMG_2786546429|Ga0301637_1101_30	21098	22243	1	1	ATG	Edge	GGA/GAG/AGG	5-10bp	0.418	_IMG_2786546429|Ga0301637_1101	382	50021
_IMG_2786546430|Ga0301634_1018_1	2	10075	-1	10	ATG	Edge	None	None	0.445	_IMG_2786546430|Ga0301634_1018	3358	437212
_IMG_2786546430|Ga0301634_1051_2	524	9307	-1	1	Edge	UAA	None	None	0.468	_IMG_2786546430|Ga0301634_1051	2928	380302
_IMG_2786546433|Ga0301630_1036_1	3	1112	-1	10	ATG	Edge	None	None	0.648	_IMG_2786546433|Ga0301630_1036	370	47447
_IMG_2786546439|Ga0301628_1034_1	3	2738	-1	11	Edge	Edge	None	None	0.457	_IMG_2786546439|Ga0301628_1034	912	119300
_IMG_2786546439|Ga0301628_1049_1	3	3737	1	11	Edge	Edge	None	None	0.47	_IMG_2786546439|Ga0301628_1049	1245	160262
_IMG_2786546439|Ga0301628_1122_6	4299	12182	-1	1	Edge	UAA	None	None	0.418	_IMG_2786546439|Ga0301628_1122	2628	341781
_IMG_2786546441|Ga0301622_116_20	39076	55833	-1	1	Edge	UAA	None	None	0.465	_IMG_2786546441|Ga0301622_116	5586	714295
_IMG_2786546441|Ga0301622_146_1	1	5691	1	11	Edge	Edge	None	None	0.464	_IMG_2786546441|Ga0301622_146	1897	243078
_IMG_2786546442|Ga0301623_1038_1	3	1985	-1	10	ATG	Edge	None	None	0.48	_IMG_2786546442|Ga0301623_1038	661	86884
_IMG_2786546442|Ga0301623_1160_1	1	13308	1	11	Edge	Edge	None	None	0.533	_IMG_2786546442|Ga0301623_1160	4436	568603
_IMG_2786546448|Ga0301624_169_3	2324	5353	1	1	ATG	Edge	None	None	0.393	_IMG_2786546448|Ga0301624_169	1010	134140
_IMG_2786546453|Ga0301616_147_1	2	16048	-1	10	ATG	Edge	None	None	0.454	_IMG_2786546453|Ga0301616_147	5349	671124
_IMG_2786546454|Ga0301614_1002_1	2	13474	1	11	Edge	Edge	None	None	0.478	_IMG_2786546454|Ga0301614_1002	4491	566202
_IMG_2786546454|Ga0301614_1074_1	2	10825	-1	11	Edge	Edge	None	None	0.451	_IMG_2786546454|Ga0301614_1074	3608	453834
_IMG_2786546454|Ga0301614_1076_9	5828	11047	1	1	ATG	Edge	None	None	0.462	_IMG_2786546454|Ga0301614_1076	1740	217245
_IMG_2786546457|Ga0301618_1061_2	2524	3606	1	1	ATG	Edge	None	None	0.392	_IMG_2786546457|Ga0301618_1061	361	47183
_IMG_2786546457|Ga0301618_1138_1	2	3184	1	11	Edge	Edge	None	None	0.428	_IMG_2786546457|Ga0301618_1138	1061	136315
_MAG_0140|MAG_0140|Ga0185313_10010533_1	1	4011	1	11	Edge	Edge	None	None	0.5	_MAG_0140|MAG_0140|Ga0185313_10010533	1337	173797
_MAG_0140|MAG_0140|Ga0185313_10012875_4	1428	3575	1	1	ATG	Edge	None	None	0.489	_MAG_0140|MAG_0140|Ga0185313_10012875	716	94253
_MAG_0395|MAG_0395|Ga0212088_10015854_1	3	10862	1	11	Edge	Edge	None	None	0.555	_MAG_0395|MAG_0395|Ga0212088_10015854	3620	461360
_MAG_0395|MAG_0395|Ga0212088_10018686_1	1	1071	-1	10	ATG	Edge	AGGA	5-10bp	0.556	_MAG_0395|MAG_0395|Ga0212088_10018686	357	45994
_MAG_0395|MAG_0395|Ga0212088_10019134_1	2	6097	1	10	Edge	UAA	None	None	0.566	_MAG_0395|MAG_0395|Ga0212088_10019134	2032	261859
_MAG_0414|MAG_0414|Ga0212088_10004515_1	2	13498	-1	10	ATG	Edge	None	None	0.484	_MAG_0414|MAG_0414|Ga0212088_10004515	4499	577308
_MAG_0414|MAG_0414|Ga0212088_10005913_1	2	9916	-1	10	ATG	Edge	GGA/GAG/AGG	5-10bp	0.457	_MAG_0414|MAG_0414|Ga0212088_10005913	3305	414875
_MAG_0414|MAG_0414|Ga0212088_10006267_1	1	21264	1	11	Edge	Edge	None	None	0.477	_MAG_0414|MAG_0414|Ga0212088_10006267	7088	914047
_MAG_0488|MAG_0488|Ga0212088_10010005_1	1	13668	1	10	Edge	UAA	None	None	0.514	_MAG_0488|MAG_0488|Ga0212088_10010005	4556	592905
_MAG_0488|MAG_0488|Ga0212088_10037508_1	2	3823	-1	10	ATG	Edge	AGGA	5-10bp	0.52	_MAG_0488|MAG_0488|Ga0212088_10037508	1274	165084
_MAG_0490|MAG_0490|Ga0212088_10020060_1	3	2705	-1	10	ATG	Edge	AGGA	5-10bp	0.536	_MAG_0490|MAG_0490|Ga0212088_10020060	901	116246
_MAG_0904|MAG_0904|Ga0212093_1007517_1	1	12834	1	11	Edge	Edge	None	None	0.498	_MAG_0904|MAG_0904|Ga0212093_1007517	4278	545912
_MAG_0904|MAG_0904|Ga0212093_1007965_1	3	12110	1	11	Edge	Edge	None	None	0.509	_MAG_0904|MAG_0904|Ga0212093_1007965	4036	526001
_MAG_0904|MAG_0904|Ga0212093_1008485_1	2	11347	1	11	Edge	Edge	None	None	0.516	_MAG_0904|MAG_0904|Ga0212093_1008485	3782	487322
_MAG_0904|MAG_0904|Ga0212093_1014106_1	1	6924	-1	11	Edge	Edge	None	None	0.515	_MAG_0904|MAG_0904|Ga0212093_1014106	2308	298534
_MAG_0904|MAG_0904|Ga0212093_1018079_1	2	5548	1	11	Edge	Edge	None	None	0.522	_MAG_0904|MAG_0904|Ga0212093_1018079	1849	239513
_MAG_0904|MAG_0904|Ga0212093_1031129_1	2	3505	-1	11	Edge	Edge	None	None	0.516	_MAG_0904|MAG_0904|Ga0212093_1031129	1168	150290
_MAG_0904|MAG_0904|Ga0212093_1034328_3	745	3231	1	1	ATG	Edge	AGGA	5-10bp	0.504	_MAG_0904|MAG_0904|Ga0212093_1034328	829	110618
_MAG_0904|MAG_0904|Ga0212093_1036211_1	2	3088	-1	11	Edge	Edge	None	None	0.515	_MAG_0904|MAG_0904|Ga0212093_1036211	1029	132599
_MAG_0992|MAG_0992|Ga0212118_10006796_1	2	7432	1	11	Edge	Edge	None	None	0.353	_MAG_0992|MAG_0992|Ga0212118_10006796	2477	325699
_MAG_1168|MAG_1168|Ga0212121_10017709_4	3621	6695	-1	1	Edge	UAA	None	None	0.499	_MAG_1168|MAG_1168|Ga0212121_10017709	1025	135670
_MAG_1237|MAG_1237|Ga0212121_10011532_1	3	8651	1	11	Edge	Edge	None	None	0.432	_MAG_1237|MAG_1237|Ga0212121_10011532	2883	380256
_MAG_1261|MAG_1261|Ga0212121_10055126_1	2	1285	1	10	Edge	UGA	None	None	0.47	_MAG_1261|MAG_1261|Ga0212121_10055126	428	57115
_MAG_1429|MAG_1429|Ga0212124_10019285_1	2	2341	-1	10	ATG	Edge	None	None	0.464	_MAG_1429|MAG_1429|Ga0212124_10019285	780	102797
_MAG_1617|MAG_1617|Ga0212128_10026583_1	1	804	1	10	Edge	UAG	None	None	0.577	_MAG_1617|MAG_1617|Ga0212128_10026583	268	34869
_MAG_1627|MAG_1627|Ga0212128_10000012_105	102593	111322	-1	1	Edge	UAA	None	None	0.434	_MAG_1627|MAG_1627|Ga0212128_10000012	2910	380346
_MAG_1627|MAG_1627|Ga0212128_10001835_1	1	14901	-1	11	Edge	Edge	None	None	0.433	_MAG_1627|MAG_1627|Ga0212128_10001835	4967	658943
_MAG_1643|MAG_1643|Ga0212128_10011069_1	2	5803	1	11	Edge	Edge	None	None	0.524	_MAG_1643|MAG_1643|Ga0212128_10011069	1934	251935
_SAG_3300010747|Ga0138174_101_2	537	16856	-1	1	Edge	UGA	None	None	0.502	_SAG_3300010747|Ga0138174_101	5440	700512
_SAG_3300010838|Ga0138125_1085_1	3	2078	1	10	Edge	UAA	None	None	0.441	_SAG_3300010838|Ga0138125_1085	692	88978
_SAG_3300010840|Ga0138160_140_13	6336	7355	1	1	ATG	Edge	None	None	0.622	_SAG_3300010840|Ga0138160_140	340	43911
_SAG_3300015271|Ga0171359_103_1	1	20193	-1	11	Edge	Edge	None	None	0.586	_SAG_3300015271|Ga0171359_103	6731	876704
_SAG_3300015377|Ga0179404_118_1	3	2444	-1	10	ATG	Edge	None	None	0.691	_SAG_3300015377|Ga0179404_118	814	100857
_SAG_3300015379|Ga0179412_143_2	748	3096	-1	1	Edge	UGA	None	None	0.645	_SAG_3300015379|Ga0179412_143	783	100331
_SAG_3300015395|Ga0179403_1029_1	1	9555	-1	11	Edge	Edge	None	None	0.449	_SAG_3300015395|Ga0179403_1029	3185	413797
_SAG_3300015395|Ga0179403_1031_1	3	9071	1	11	Edge	Edge	None	None	0.433	_SAG_3300015395|Ga0179403_1031	3023	396301
_SAG_3300015395|Ga0179403_1051_1	2	5629	-1	11	Edge	Edge	None	None	0.408	_SAG_3300015395|Ga0179403_1051	1876	244438
_SAG_3300015396|Ga0179429_108_1	1	21333	1	10	Edge	UGA	None	None	0.426	_SAG_3300015396|Ga0179429_108	7111	927381
_SAG_3300015396|Ga0179429_172_1	1	2436	-1	11	Edge	Edge	None	None	0.456	_SAG_3300015396|Ga0179429_172	812	102867
_SAG_3300015397|Ga0179427_1030_1	3	9368	-1	11	Edge	Edge	None	None	0.378	_SAG_3300015397|Ga0179427_1030	3122	406393
_SAG_3300015397|Ga0179427_1040_1	1	7881	1	11	Edge	Edge	None	None	0.476	_SAG_3300015397|Ga0179427_1040	2627	342046
_SAG_3300015401|Ga0179431_108_1	2	21211	-1	11	Edge	Edge	None	None	0.395	_SAG_3300015401|Ga0179431_108	7070	907275
_SAG_3300015403|Ga0179415_1032_1	1	813	-1	10	ATG	Edge	GGA/GAG/AGG	5-10bp	0.408	_SAG_3300015403|Ga0179415_1032	271	35664
_SAG_3300015405|Ga0179421_107_3	5607	23387	1	1	ATG	Edge	AGGAG	5-10bp	0.443	_SAG_3300015405|Ga0179421_107	5927	783234
_SAG_3300015412|Ga0179394_127_1	3	12122	-1	11	Edge	Edge	None	None	0.395	_SAG_3300015412|Ga0179394_127	4040	530102
_SAG_3300015412|Ga0179394_136_9	5740	9837	1	1	ATG	Edge	None	None	0.443	_SAG_3300015412|Ga0179394_136	1366	172718
_SAG_3300015416|Ga0179393_1018_6	4204	15795	1	1	ATG	Edge	None	None	0.631	_SAG_3300015416|Ga0179393_1018	3864	470795
_SAG_3300015419|Ga0179420_118_23	25238	26236	1	1	GTG	Edge	AGGAGG	5-10bp	0.491	_SAG_3300015419|Ga0179420_118	333	43627
_SAG_3300015420|Ga0179406_1035_1	1	12552	1	11	Edge	Edge	None	None	0.538	_SAG_3300015420|Ga0179406_1035	4184	538623
_SAG_3300015420|Ga0179406_1077_1	3	6521	-1	11	Edge	Edge	None	None	0.545	_SAG_3300015420|Ga0179406_1077	2173	279113
_SAG_3300015420|Ga0179406_1082_1	3	6074	-1	11	Edge	Edge	None	None	0.533	_SAG_3300015420|Ga0179406_1082	2024	258335
_SAG_3300015420|Ga0179406_1139_1	1	2175	-1	11	Edge	Edge	None	None	0.531	_SAG_3300015420|Ga0179406_1139	725	94698
_SAG_3300016123|Ga0179453_136_1	3	7331	1	11	Edge	Edge	None	None	0.342	_SAG_3300016123|Ga0179453_136	2443	325920
_SAG_3300016123|Ga0179453_157_5	3399	4148	1	1	ATG	Edge	AGG	5bp	0.369	_SAG_3300016123|Ga0179453_157	250	32732
_SAG_3300016162|Ga0179460_133_1	3	8252	1	11	Edge	Edge	None	None	0.372	_SAG_3300016162|Ga0179460_133	2750	366877
_SAG_3300016325|Ga0179682_175_1	2	3001	-1	11	Edge	Edge	None	None	0.443	_SAG_3300016325|Ga0179682_175	1000	133106
_SAG_3300016370|Ga0179664_1097_1	1	2220	-1	11	Edge	Edge	None	None	0.542	_SAG_3300016370|Ga0179664_1097	740	95228
_SAG_3300016377|Ga0179679_159_3	1057	4278	-1	1	Edge	UAA	None	None	0.593	_SAG_3300016377|Ga0179679_159	1074	135531
_SAG_3300016481|Ga0179672_1044_1	2	2149	1	10	Edge	UAA	None	None	0.467	_SAG_3300016481|Ga0179672_1044	716	94756
_SAG_3300016481|Ga0179672_1094_1	234	6923	1	1	ATG	Edge	GGA/GAG/AGG	5-10bp	0.495	_SAG_3300016481|Ga0179672_1094	2230	290810
_SAG_3300016525|Ga0179444_126_1	2	7417	-1	11	Edge	Edge	None	None	0.386	_SAG_3300016525|Ga0179444_126	2472	322071
_SAG_3300016525|Ga0179444_136_1	3	5798	-1	11	Edge	Edge	None	None	0.362	_SAG_3300016525|Ga0179444_136	1932	254894
_SAG_3300016525|Ga0179444_141_3	2519	5419	-1	1	Edge	UGA	None	None	0.383	_SAG_3300016525|Ga0179444_141	967	125233
_SAG_3300016525|Ga0179444_156_1	3	4007	-1	11	Edge	Edge	None	None	0.377	_SAG_3300016525|Ga0179444_156	1335	175964
_SAG_3300016532|Ga0179439_102_1	1	17742	1	11	Edge	Edge	None	None	0.357	_SAG_3300016532|Ga0179439_102	5914	781479
_SAG_3300016532|Ga0179439_108_5	10566	13697	1	1	ATG	Edge	None	None	0.41	_SAG_3300016532|Ga0179439_108	1044	136034
_SAG_3300016532|Ga0179439_150_1	2	5032	1	11	Edge	Edge	None	None	0.368	_SAG_3300016532|Ga0179439_150	1677	223640
_SAG_3300016532|Ga0179439_160_1	2	4483	1	10	Edge	UAG	None	None	0.359	_SAG_3300016532|Ga0179439_160	1494	198564
_SAG_3300016532|Ga0179439_177_1	3	3068	-1	11	Edge	Edge	None	None	0.384	_SAG_3300016532|Ga0179439_177	1022	132718
3300025586_21|Ga0207996_1000583_1	3	25583	-1	10	ATG	Edge	AGxAGG/AGGxGG	5-10bp	0.39	3300025586_21|Ga0207996_1000583	8527	1110294
3300035698_1097|Ga0374944_042812_6	34657	65985	1	0	ATG	UAA	AGGA	5-10bp	0.499	3300035698_1097|Ga0374944_042812	10443	1357162
3300035698_1934|Ga0374944_274680_1	2	45925	-1	11	Edge	Edge	None	None	0.35	3300035698_1934|Ga0374944_274680	15308	2024879
3300035698_32|Ga0374944_353219_1	1	45666	-1	11	Edge	Edge	None	None	0.41	3300035698_32|Ga0374944_353219	15222	1976267
3300035698_985|Ga0374944_593011_1	2	41806	1	10	Edge	UAA	None	None	0.386	3300035698_985|Ga0374944_593011	13935	1838493
3300035698_985|Ga0374944_593019_26	21591	60245	1	1	ATG	Edge	GGA/GAG/AGG	5-10bp	0.41	3300035698_985|Ga0374944_593019	12885	1651626

## Sheet: KO counts per genome
GenomeID	ko	count
58	K00003	1
58	K00013	1
58	K00014	1
58	K00016	1
58	K00021	1
58	K00024	1
58	K00030	1
58	K00053	1
58	K00057	1
58	K00058	1
58	K00059	1
58	K00067	1
58	K00075	1
58	K00077	1
58	K00097	1
58	K00099	1
58	K00133	1
58	K00134	1
58	K00145	1
58	K00147	1
58	K00174	1
58	K00175	1
58	K00215	1
58	K00265	1
58	K00266	1
58	K00282	1
58	K00283	1
58	K00286	1
58	K00297	1
58	K00335	1
58	K00355	1
58	K00382	1
58	K00384	1
58	K00525	1
58	K00548	1
58	K00554	1
58	K00566	1
58	K00567	1
58	K00573	1
58	K00575	1
58	K00600	1
58	K00602	1
58	K00604	1
58	K00605	1
58	K00606	1
58	K00609	1
58	K00611	1
58	K00612	1
58	K00615	1
58	K00619	1
58	K00620	1
58	K00640	1
58	K00641	1
58	K00645	1
58	K00652	1
58	K00655	1
58	K00677	1
58	K00688	1
58	K00697	1
58	K00700	1
58	K00703	1
58	K00705	1
58	K00721	1
58	K00748	1
58	K00759	1
58	K00762	1
58	K00764	1
58	K00765	1
58	K00766	1
58	K00767	1
58	K00768	1
58	K00772	1
58	K00773	1
58	K00784	1
58	K00788	1
58	K00789	1
58	K00790	1
58	K00791	1
58	K00793	1
58	K00794	1
58	K00796	1
58	K00797	1
58	K00800	1
58	K00806	1
58	K00812	1
58	K00817	1
58	K00820	1
58	K00821	1
58	K00826	1
58	K00833	1
58	K00845	1
58	K00859	1
58	K00873	1
58	K00878	1
58	K00891	1
58	K00912	1
58	K00919	1
58	K00925	1
58	K00927	1
58	K00928	1
58	K00930	1
58	K00931	1
58	K00937	1
58	K00939	1
58	K00942	1
58	K00945	1
58	K00946	1
58	K00948	1
58	K00954	1
58	K00969	1
58	K00971	1
58	K00973	1
58	K00975	1
58	K00978	1
58	K00979	1
58	K00981	1
58	K00986	1
58	K00989	1
58	K00991	1
58	K00997	1
58	K01000	1
58	K01006	1
58	K01012	1
58	K01056	1
58	K01061	1
58	K01069	1
58	K01087	1
58	K01091	1
58	K01092	1
58	K01104	1
58	K01142	1
58	K01153	1
58	K01159	1
58	K01163	1
58	K01174	1
58	K01216	1
58	K01251	1
58	K01265	1
58	K01356	1
58	K01358	1
58	K01409	1
58	K01426	1
58	K01443	1
58	K01448	1
58	K01462	1
58	K01465	1
58	K01483	1
58	K01493	1
58	K01495	1
58	K01497	1
58	K01512	1
58	K01520	1
58	K01529	1
58	K01537	1
58	K01586	1
58	K01588	1
58	K01591	1
58	K01596	1
58	K01609	1
58	K01611	1
58	K01624	1
58	K01625	1
58	K01627	1
58	K01647	1
58	K01649	1
58	K01652	1
58	K01653	1
58	K01657	1
58	K01658	1
58	K01662	1
58	K01664	1
58	K01666	1
58	K01677	1
58	K01678	1
58	K01687	1
58	K01689	1
58	K01695	1
58	K01696	1
58	K01698	1
58	K01703	1
58	K01704	1
58	K01709	1
58	K01711	1
58	K01714	1
58	K01733	1
58	K01735	1
58	K01736	1
58	K01737	1
58	K01738	1
58	K01740	1
58	K01755	1
58	K01756	1
58	K01775	1
58	K01776	1
58	K01778	1
58	K01783	1
58	K01784	1
58	K01790	1
58	K01791	1
58	K01803	1
58	K01808	1
58	K01814	1
58	K01817	1
58	K01834	1
58	K01843	1
58	K01866	1
58	K01867	1
58	K01868	1
58	K01869	1
58	K01870	1
58	K01872	1
58	K01873	1
58	K01874	1
58	K01875	1
58	K01876	1
58	K01880	1
58	K01881	1
58	K01883	1
58	K01885	1
58	K01887	1
58	K01889	1
58	K01890	1
58	K01892	1
58	K01897	1
58	K01912	1
58	K01915	1
58	K01921	1
58	K01923	1
58	K01924	1
58	K01925	1
58	K01926	1
58	K01928	1
58	K01929	1
58	K01934	1
58	K01935	1
58	K01937	1
58	K01938	1
58	K01939	1
58	K01940	1
58	K01945	1
58	K01950	1
58	K01951	1
58	K01953	1
58	K01955	1
58	K01956	1
58	K01961	1
58	K01962	1
58	K01963	1
58	K01989	1
58	K01990	1
58	K01991	1
58	K01992	1
58	K01999	1
58	K02003	1
58	K02004	1
58	K02006	1
58	K02007	1
58	K02008	1
58	K02013	1
58	K02014	1
58	K02015	1
58	K02016	1
58	K02025	1
58	K02026	1
58	K02027	1
58	K02031	1
58	K02032	1
58	K02033	1
58	K02035	1
58	K02036	1
58	K02037	1
58	K02038	1
58	K02039	1
58	K02040	1
58	K02065	1
58	K02066	1
58	K02067	1
58	K02078	1
58	K02108	1
58	K02109	1
58	K02110	1
58	K02111	1
58	K02112	1
58	K02113	1
58	K02115	1
58	K02121	1
58	K02123	1
58	K02124	1
58	K02160	1
58	K02169	1
58	K02217	1
58	K02221	1
58	K02226	1
58	K02231	1
58	K02233	1
58	K02237	1
58	K02238	1
58	K02241	1
58	K02242	1
58	K02291	1
58	K02313	1
58	K02314	1
58	K02316	1
58	K02335	1
58	K02338	1
58	K02340	1
58	K02347	1
58	K02355	1
58	K02356	1
58	K02357	1
58	K02358	1
58	K02372	1
58	K02385	1
58	K02386	1
58	K02387	1
58	K02388	1
58	K02389	1
58	K02390	1
58	K02392	1
58	K02393	1
58	K02394	1
58	K02395	1
58	K02396	1
58	K02397	1
58	K02398	1
58	K02400	1
58	K02401	1
58	K02404	1
58	K02405	1
58	K02408	1
58	K02409	1
58	K02412	1
58	K02413	1
58	K02414	1
58	K02415	1
58	K02416	1
58	K02417	1
58	K02418	1
58	K02419	1
58	K02420	1
58	K02421	1
58	K02422	1
58	K02428	1
58	K02433	1
58	K02434	1
58	K02435	1
58	K02437	1
58	K02452	1
58	K02453	1
58	K02454	1
58	K02455	1
58	K02456	1
58	K02457	1
58	K02458	1
58	K02459	1
58	K02460	1
58	K02461	1
58	K02469	1
58	K02470	1
58	K02481	1
58	K02482	1
58	K02483	1
58	K02488	1
58	K02493	1
58	K02500	1
58	K02501	1
58	K02517	1
58	K02518	1
58	K02519	1
58	K02520	1
58	K02527	1
58	K02528	1
58	K02535	1
58	K02536	1
58	K02548	1
58	K02556	1
58	K02563	1
58	K02573	1
58	K02600	1
58	K02601	1
58	K02652	1
58	K02653	1
58	K02654	1
58	K02662	1
58	K02664	1
58	K02669	1
58	K02823	1
58	K02825	1
58	K02834	1
58	K02835	1
58	K02836	1
58	K02838	1
58	K02843	1
58	K02851	1
58	K02863	1
58	K02864	1
58	K02867	1
58	K02874	1
58	K02876	1
58	K02878	1
58	K02879	1
58	K02884	1
58	K02886	1
58	K02887	1
58	K02888	1
58	K02890	1
58	K02892	1
58	K02895	1
58	K02897	1
58	K02899	1
58	K02902	1
58	K02904	1
58	K02906	1
58	K02909	1
58	K02911	1
58	K02913	1
58	K02914	1
58	K02916	1
58	K02926	1
58	K02931	1
58	K02935	1
58	K02939	1
58	K02945	1
58	K02946	1
58	K02948	1
58	K02950	1
58	K02952	1
58	K02959	1
58	K02961	1
58	K02963	1
58	K02965	1
58	K02967	1
58	K02968	1
58	K02982	1
58	K02986	1
58	K02990	1
58	K02992	1
58	K02994	1
58	K03040	1
58	K03043	1
58	K03046	1
58	K03060	1
58	K03070	1
58	K03072	1
58	K03073	1
58	K03075	1
58	K03076	1
58	K03086	1
58	K03088	1
58	K03092	1
58	K03100	1
58	K03101	1
58	K03111	1
58	K03116	1
58	K03117	1
58	K03118	1
58	K03147	1
58	K03150	1
58	K03152	1
58	K03177	1
58	K03210	1
58	K03215	1
58	K03217	1
58	K03218	1
58	K03270	1
58	K03271	1
58	K03273	1
58	K03274	1
58	K03282	1
58	K03284	1
58	K03320	1
58	K03321	1
58	K03328	1
58	K03342	1
58	K03387	1
58	K03406	1
58	K03407	1
58	K03408	1
58	K03409	1
58	K03410	1
58	K03411	1
58	K03412	1
58	K03413	1
58	K03424	1
58	K03429	1
58	K03431	1
58	K03438	1
58	K03442	1
58	K03455	1
58	K03465	1
58	K03466	1
58	K03470	1
58	K03474	1
58	K03495	1
58	K03496	1
58	K03497	1
58	K03498	1
58	K03499	1
58	K03503	1
58	K03517	1
58	K03521	1
58	K03522	1
58	K03524	1
58	K03525	1
58	K03526	1
58	K03527	1
58	K03529	1
58	K03536	1
58	K03545	1
58	K03550	1
58	K03551	1
58	K03553	1
58	K03555	1
58	K03559	1
58	K03561	1
58	K03563	1
58	K03565	1
58	K03569	1
58	K03570	1
58	K03571	1
58	K03572	1
58	K03574	1
58	K03575	1
58	K03584	1
58	K03587	1
58	K03588	1
58	K03589	1
58	K03590	1
58	K03594	1
58	K03595	1
58	K03596	1
58	K03601	1
58	K03602	1
58	K03612	1
58	K03613	1
58	K03614	1
58	K03615	1
58	K03616	1
58	K03621	1
58	K03624	1
58	K03625	1
58	K03628	1
58	K03630	1
58	K03631	1
58	K03643	1
58	K03644	1
58	K03650	1
58	K03655	1
58	K03657	1
58	K03664	1
58	K03665	1
58	K03671	1
58	K03686	1
58	K03687	1
58	K03688	1
58	K03695	1
58	K03696	1
58	K03699	1
58	K03701	1
58	K03702	1
58	K03703	1
58	K03705	1
58	K03711	1
58	K03716	1
58	K03723	1
58	K03734	1
58	K03737	1
58	K03741	1
58	K03744	1
58	K03767	1
58	K03768	1
58	K03769	1
58	K03786	1
58	K03787	1
58	K03797	1
58	K03798	1
58	K03799	1
58	K03801	1
58	K03809	1
58	K03811	1
58	K03820	1
58	K03832	1
58	K03856	1
58	K03885	1
58	K03893	1
58	K03924	1
58	K03925	1
58	K03926	1
58	K03977	1
58	K03979	1
58	K03980	1
58	K04034	1
58	K04042	1
58	K04043	1
58	K04066	1
58	K04069	1
58	K04070	1
58	K04075	1
58	K04077	1
58	K04078	1
58	K04079	1
58	K04085	1
58	K04096	1
58	K04485	1
58	K04487	1
58	K04517	1
58	K04518	1
58	K04562	1
58	K04567	1
58	K04744	1
58	K04751	1
58	K04758	1
58	K04759	1
58	K04763	1
58	K05337	1
58	K05515	1
58	K05540	1
58	K05589	1
58	K05595	1
58	K05601	1
58	K05685	1
58	K05807	1
58	K05810	1
58	K05811	1
58	K05837	1
58	K05896	1
58	K05919	1
58	K05939	1
58	K05962	1
58	K05979	1
58	K06001	1
58	K06013	1
58	K06024	1
58	K06041	1
58	K06076	1
58	K06140	1
58	K06142	1
58	K06147	1
58	K06153	1
58	K06168	1
58	K06173	1
58	K06176	1
58	K06177	1
58	K06178	1
58	K06180	1
58	K06187	1
58	K06191	1
58	K06194	1
58	K06196	1
58	K06204	1
58	K06207	1
58	K06213	1
58	K06215	1
58	K06217	1
58	K06218	1
58	K06287	1
58	K06320	1
58	K06381	1
58	K06400	1
58	K06412	1
58	K06861	1
58	K06864	1
58	K06872	1
58	K06873	1
58	K06881	1
58	K06889	1
58	K06894	1
58	K06897	1
58	K06898	1
58	K06902	1
58	K06910	1
58	K06920	1
58	K06921	1
58	K06925	1
58	K06940	1
58	K06941	1
58	K06962	1
58	K06969	1
58	K06990	1
58	K06995	1
58	K06997	1
58	K07001	1
58	K07003	1
58	K07014	1
58	K07023	1
58	K07031	1
58	K07037	1
58	K07040	1
58	K07042	1
58	K07052	1
58	K07053	1
58	K07056	1
58	K07059	1
58	K07063	1
58	K07064	1
58	K07089	1
58	K07090	1
58	K07091	1
58	K07095	1
58	K07107	1
58	K07112	1
58	K07114	1
58	K07133	1
58	K07138	1
58	K07139	1
58	K07154	1
58	K07159	1
58	K07164	1
58	K07175	1
58	K07238	1
58	K07258	1
58	K07263	1
58	K07267	1
58	K07274	1
58	K07276	1
58	K07277	1
58	K07283	1
58	K07304	1
58	K07313	1
58	K07337	1
58	K07387	1
58	K07391	1
58	K07403	1
58	K07444	1
58	K07460	1
58	K07461	1
58	K07462	1
58	K07478	1
58	K07491	1
58	K07501	1
58	K07560	1
58	K07566	1
58	K07568	1
58	K07636	1
58	K07713	1
58	K07714	1
58	K07722	1
58	K07738	1
58	K07814	1
58	K08177	1
58	K08217	1
58	K08281	1
58	K08296	1
58	K08301	1
58	K08303	1
58	K08316	1
58	K08483	1
58	K08591	1
58	K08963	1
58	K08998	1
58	K08999	1
58	K09005	1
58	K09116	1
58	K09121	1
58	K09129	1
58	K09141	1
58	K09144	1
58	K09158	1
58	K09165	1
58	K09457	1
58	K09458	1
58	K09710	1
58	K09747	1
58	K09748	1
58	K09760	1
58	K09761	1
58	K09764	1
58	K09765	1
58	K09769	1
58	K09775	1
58	K09791	1
58	K09798	1
58	K09803	1
58	K09808	1
58	K09810	1
58	K09815	1
58	K09816	1
58	K09817	1
58	K09825	1
58	K09859	1
58	K09903	1
58	K09919	1
58	K09922	1
58	K09928	1
58	K09942	1
58	K09949	1
58	K10026	1
58	K10117	1
58	K10118	1
58	K10119	1
58	K10563	1
58	K10747	1
58	K10773	1
58	K10822	1
58	K10907	1
58	K11085	1
58	K11105	1
58	K11175	1
58	K11189	1
58	K11720	1
58	K11749	1
58	K11752	1
58	K11753	1
58	K11754	1
58	K11991	1
58	K12257	1
58	K12373	1
58	K12447	1
58	K12452	1
58	K12454	1
58	K12984	1
58	K13015	1
58	K13017	1
58	K13057	1
58	K13281	1
58	K13290	1
58	K13292	1
58	K13622	1
58	K13626	1
58	K14058	1
58	K14170	1
58	K14415	1
58	K14441	1
58	K14652	1
58	K14742	1
58	K15255	1
58	K15634	1
58	K15635	1
58	K15669	1
58	K15856	1
58	K15977	1
58	K15987	1
58	K16011	1
58	K16052	1
58	K16092	1
58	K16149	1
58	K16363	1
58	K16904	1
58	K17108	1
58	K17758	1
58	K17759	1
58	K17828	1
58	K18189	1
58	K18332	1
58	K18672	1
58	K18682	1
58	K18707	1
58	K18814	1
58	K18828	1
58	K18829	1
58	K19221	1
58	K19225	1
58	K19405	1
58	K19411	1
58	K19689	1
58	K19710	1
58	K21498	1
58	K21749	1
58	K21929	1
58	K22319	1
58	K22468	1
58	K22579	1
58	K23242	1
58	K23265	1
58	K23270	1
231	K00003	1
231	K00012	1
231	K00013	1
231	K00014	1
231	K00016	1
231	K00021	1
231	K00052	1
231	K00053	1
231	K00057	1
231	K00058	1
231	K00059	1
231	K00067	1
231	K00075	1
231	K00077	1
231	K00099	1
231	K00133	1
231	K00134	1
231	K00145	1
231	K00147	1
231	K00169	1
231	K00170	1
231	K00172	1
231	K00215	1
231	K00266	1
231	K00282	1
231	K00283	1
231	K00286	1
231	K00297	1
231	K00342	1
231	K00350	1
231	K00384	1
231	K00390	1
231	K00525	1
231	K00528	1
231	K00548	1
231	K00554	1
231	K00566	1
231	K00567	1
231	K00573	1
231	K00575	1
231	K00600	1
231	K00604	1
231	K00605	1
231	K00606	1
231	K00609	1
231	K00611	1
231	K00615	1
231	K00616	1
231	K00619	1
231	K00620	1
231	K00640	1
231	K00645	1
231	K00655	1
231	K00677	1
231	K00688	1
231	K00694	1
231	K00697	1
231	K00700	1
231	K00703	1
231	K00705	1
231	K00712	1
231	K00748	1
231	K00754	1
231	K00759	1
231	K00762	1
231	K00763	1
231	K00764	1
231	K00765	1
231	K00766	1
231	K00767	1
231	K00768	1
231	K00772	1
231	K00773	1
231	K00784	1
231	K00788	1
231	K00789	1
231	K00790	1
231	K00791	1
231	K00793	1
231	K00794	1
231	K00797	1
231	K00800	1
231	K00806	1
231	K00812	1
231	K00817	1
231	K00820	1
231	K00821	1
231	K00826	1
231	K00844	1
231	K00859	1
231	K00873	1
231	K00891	1
231	K00912	1
231	K00919	1
231	K00925	1
231	K00927	1
231	K00928	1
231	K00930	1
231	K00939	1
231	K00943	1
231	K00945	1
231	K00946	1
231	K00948	1
231	K00950	1
231	K00954	1
231	K00958	1
231	K00962	1
231	K00965	1
231	K00969	1
231	K00973	1
231	K00975	1
231	K00979	1
231	K00981	1
231	K00989	1
231	K00991	1
231	K00997	1
231	K01000	1
231	K01006	1
231	K01056	1
231	K01069	1
231	K01092	1
231	K01095	1
231	K01104	1
231	K01118	1
231	K01151	1
231	K01153	1
231	K01154	1
231	K01159	1
231	K01174	1
231	K01179	1
231	K01214	1
231	K01251	1
231	K01265	1
231	K01273	1
231	K01358	1
231	K01409	1
231	K01426	1
231	K01433	1
231	K01439	1
231	K01448	1
231	K01462	1
231	K01465	1
231	K01493	1
231	K01497	1
231	K01512	1
231	K01531	1
231	K01533	1
231	K01579	1
231	K01586	1
231	K01588	1
231	K01591	1
231	K01596	1
231	K01621	1
231	K01627	1
231	K01649	1
231	K01653	1
231	K01654	1
231	K01657	1
231	K01658	1
231	K01662	1
231	K01689	1
231	K01695	1
231	K01696	1
231	K01698	1
231	K01703	1
231	K01704	1
231	K01711	1
231	K01714	1
231	K01719	1
231	K01724	1
231	K01733	1
231	K01735	1
231	K01736	1
231	K01737	1
231	K01749	1
231	K01755	1
231	K01756	1
231	K01768	1
231	K01775	1
231	K01776	1
231	K01778	1
231	K01784	1
231	K01790	1
231	K01791	1
231	K01803	1
231	K01808	1
231	K01814	1
231	K01817	1
231	K01843	1
231	K01845	1
231	K01866	1
231	K01867	1
231	K01868	1
231	K01869	1
231	K01870	1
231	K01872	1
231	K01873	1
231	K01874	1
231	K01875	1
231	K01876	1
231	K01880	1
231	K01881	1
231	K01883	1
231	K01885	1
231	K01887	1
231	K01889	1
231	K01890	1
231	K01892	1
231	K01897	1
231	K01912	1
231	K01915	1
231	K01918	1
231	K01921	1
231	K01923	1
231	K01924	1
231	K01925	1
231	K01928	1
231	K01929	1
231	K01933	1
231	K01934	1
231	K01937	1
231	K01939	1
231	K01940	1
231	K01945	1
231	K01951	1
231	K01953	1
231	K01955	1
231	K01962	1
231	K01963	1
231	K01972	1
231	K01975	1
231	K01990	1
231	K01991	1
231	K01992	1
231	K01995	1
231	K01996	1
231	K01998	1
231	K02003	1
231	K02004	1
231	K02005	1
231	K02007	1
231	K02013	1
231	K02014	1
231	K02015	1
231	K02016	1
231	K02033	1
231	K02034	1
231	K02035	1
231	K02036	1
231	K02037	1
231	K02038	1
231	K02039	1
231	K02040	1
231	K02065	1
231	K02066	1
231	K02067	1
231	K02078	1
231	K02117	1
231	K02119	1
231	K02120	1
231	K02121	1
231	K02122	1
231	K02123	1
231	K02124	1
231	K02160	1
231	K02217	1
231	K02221	1
231	K02227	1
231	K02231	1
231	K02233	1
231	K02237	1
231	K02238	1
231	K02241	1
231	K02242	1
231	K02283	1
231	K02291	1
231	K02303	1
231	K02313	1
231	K02314	1
231	K02316	1
231	K02335	1
231	K02337	1
231	K02338	1
231	K02342	1
231	K02343	1
231	K02347	1
231	K02355	1
231	K02356	1
231	K02357	1
231	K02358	1
231	K02372	1
231	K02385	1
231	K02386	1
231	K02387	1
231	K02388	1
231	K02389	1
231	K02390	1
231	K02392	1
231	K02393	1
231	K02394	1
231	K02396	1
231	K02397	1
231	K02398	1
231	K02400	1
231	K02401	1
231	K02404	1
231	K02405	1
231	K02406	1
231	K02407	1
231	K02408	1
231	K02409	1
231	K02410	1
231	K02411	1
231	K02412	1
231	K02413	1
231	K02416	1
231	K02417	1
231	K02418	1
231	K02419	1
231	K02420	1
231	K02421	1
231	K02422	1
231	K02428	1
231	K02433	1
231	K02434	1
231	K02435	1
231	K02437	1
231	K02450	1
231	K02454	1
231	K02469	1
231	K02470	1
231	K02481	1
231	K02482	1
231	K02492	1
231	K02500	1
231	K02501	1
231	K02517	1
231	K02518	1
231	K02519	1
231	K02520	1
231	K02527	1
231	K02529	1
231	K02533	1
231	K02536	1
231	K02548	1
231	K02556	1
231	K02557	1
231	K02563	1
231	K02600	1
231	K02601	1
231	K02652	1
231	K02653	1
231	K02654	1
231	K02662	1
231	K02669	1
231	K02823	1
231	K02825	1
231	K02834	1
231	K02835	1
231	K02836	1
231	K02838	1
231	K02843	1
231	K02847	1
231	K02863	1
231	K02864	1
231	K02867	1
231	K02871	1
231	K02874	1
231	K02876	1
231	K02878	1
231	K02879	1
231	K02881	1
231	K02884	1
231	K02886	1
231	K02887	1
231	K02890	1
231	K02892	1
231	K02895	1
231	K02897	1
231	K02902	1
231	K02904	1
231	K02906	1
231	K02909	1
231	K02911	1
231	K02913	1
231	K02916	1
231	K02926	1
231	K02931	1
231	K02933	1
231	K02935	1
231	K02939	1
231	K02945	1
231	K02946	1
231	K02948	1
231	K02950	1
231	K02952	1
231	K02954	1
231	K02956	1
231	K02959	1
231	K02961	1
231	K02963	1
231	K02965	1
231	K02967	1
231	K02968	1
231	K02970	1
231	K02982	1
231	K02986	1
231	K02988	1
231	K02990	1
231	K02992	1
231	K02994	1
231	K02996	1
231	K03040	1
231	K03043	1
231	K03046	1
231	K03060	1
231	K03070	1
231	K03072	1
231	K03073	1
231	K03075	1
231	K03076	1
231	K03086	1
231	K03088	1
231	K03092	1
231	K03100	1
231	K03101	1
231	K03111	1
231	K03116	1
231	K03118	1
231	K03147	1
231	K03154	1
231	K03168	1
231	K03177	1
231	K03210	1
231	K03215	1
231	K03217	1
231	K03218	1
231	K03270	1
231	K03271	1
231	K03273	1
231	K03274	1
231	K03282	1
231	K03308	1
231	K03328	1
231	K03342	1
231	K03387	1
231	K03406	1
231	K03407	1
231	K03408	1
231	K03410	1
231	K03411	1
231	K03412	1
231	K03413	1
231	K03424	1
231	K03429	1
231	K03438	1
231	K03453	1
231	K03465	1
231	K03466	1
231	K03470	1
231	K03474	1
231	K03478	1
231	K03495	1
231	K03496	1
231	K03497	1
231	K03498	1
231	K03499	1
231	K03517	1
231	K03521	1
231	K03522	1
231	K03523	1
231	K03524	1
231	K03525	1
231	K03526	1
231	K03527	1
231	K03529	1
231	K03530	1
231	K03545	1
231	K03547	1
231	K03550	1
231	K03551	1
231	K03553	1
231	K03555	1
231	K03559	1
231	K03561	1
231	K03563	1
231	K03565	1
231	K03569	1
231	K03570	1
231	K03572	1
231	K03574	1
231	K03584	1
231	K03587	1
231	K03589	1
231	K03594	1
231	K03595	1
231	K03596	1
231	K03601	1
231	K03602	1
231	K03605	1
231	K03612	1
231	K03613	1
231	K03614	1
231	K03615	1
231	K03616	1
231	K03617	1
231	K03621	1
231	K03624	1
231	K03625	1
231	K03628	1
231	K03630	1
231	K03636	1
231	K03642	1
231	K03644	1
231	K03652	1
231	K03655	1
231	K03657	1
231	K03664	1
231	K03665	1
231	K03671	1
231	K03685	1
231	K03687	1
231	K03695	1
231	K03696	1
231	K03699	1
231	K03701	1
231	K03702	1
231	K03703	1
231	K03705	1
231	K03709	1
231	K03716	1
231	K03723	1
231	K03733	1
231	K03734	1
231	K03741	1
231	K03786	1
231	K03797	1
231	K03798	1
231	K03799	1
231	K03800	1
231	K03803	1
231	K03820	1
231	K03832	1
231	K03843	1
231	K03856	1
231	K03857	1
231	K03885	1
231	K03892	1
231	K03893	1
231	K03924	1
231	K03925	1
231	K03926	1
231	K03980	1
231	K04034	1
231	K04042	1
231	K04043	1
231	K04061	1
231	K04066	1
231	K04069	1
231	K04070	1
231	K04075	1
231	K04077	1
231	K04078	1
231	K04096	1
231	K04485	1
231	K04487	1
231	K04517	1
231	K04518	1
231	K04567	1
231	K04651	1
231	K04653	1
231	K04654	1
231	K04655	1
231	K04656	1
231	K04720	1
231	K04744	1
231	K04749	1
231	K04757	1
231	K04758	1
231	K04759	1
231	K04763	1
231	K04771	1
231	K05337	1
231	K05515	1
231	K05566	1
231	K05567	1
231	K05568	1
231	K05569	1
231	K05570	1
231	K05571	1
231	K05595	1
231	K05601	1
231	K05685	1
231	K05807	1
231	K05837	1
231	K05896	1
231	K05919	1
231	K05962	1
231	K05982	1
231	K06001	1
231	K06006	1
231	K06013	1
231	K06024	1
231	K06041	1
231	K06138	1
231	K06142	1
231	K06147	1
231	K06152	1
231	K06153	1
231	K06158	1
231	K06173	1
231	K06176	1
231	K06180	1
231	K06187	1
231	K06191	1
231	K06196	1
231	K06200	1
231	K06204	1
231	K06217	1
231	K06218	1
231	K06223	1
231	K06281	1
231	K06282	1
231	K06287	1
231	K06338	1
231	K06381	1
231	K06412	1
231	K06861	1
231	K06864	1
231	K06881	1
231	K06897	1
231	K06898	1
231	K06901	1
231	K06910	1
231	K06920	1
231	K06922	1
231	K06925	1
231	K06927	1
231	K06928	1
231	K06929	1
231	K06941	1
231	K06962	1
231	K06989	1
231	K06990	1
231	K06995	1
231	K06997	1
231	K07001	1
231	K07003	1
231	K07012	1
231	K07016	1
231	K07027	1
231	K07037	1
231	K07040	1
231	K07042	1
231	K07052	1
231	K07053	1
231	K07056	1
231	K07058	1
231	K07059	1
231	K07063	1
231	K07075	1
231	K07088	1
231	K07089	1
231	K07090	1
231	K07091	1
231	K07095	1
231	K07107	1
231	K07112	1
231	K07114	1
231	K07133	1
231	K07138	1
231	K07139	1
231	K07159	1
231	K07164	1
231	K07238	1
231	K07267	1
231	K07276	1
231	K07277	1
231	K07315	1
231	K07391	1
231	K07403	1
231	K07442	1
231	K07460	1
231	K07462	1
231	K07464	1
231	K07478	1
231	K07486	1
231	K07491	1
231	K07493	1
231	K07507	1
231	K07560	1
231	K07566	1
231	K07568	1
231	K07636	1
231	K07713	1
231	K07722	1
231	K07729	1
231	K07738	1
231	K07814	1
231	K08256	1
231	K08281	1
231	K08316	1
231	K08483	1
231	K08591	1
231	K08884	1
231	K08963	1
231	K08976	1
231	K08978	1
231	K08998	1
231	K08999	1
231	K09002	1
231	K09003	1
231	K09005	1
231	K09006	1
231	K09013	1
231	K09117	1
231	K09121	1
231	K09122	1
231	K09141	1
231	K09457	1
231	K09458	1
231	K09710	1
231	K09740	1
231	K09748	1
231	K09760	1
231	K09761	1
231	K09764	1
231	K09765	1
231	K09769	1
231	K09770	1
231	K09775	1
231	K09791	1
231	K09797	1
231	K09808	1
231	K09815	1
231	K09816	1
231	K09903	1
231	K09922	1
231	K09940	1
231	K09942	1
231	K09949	1
231	K09951	1
231	K10026	1
231	K10112	1
231	K10563	1
231	K10773	1
231	K10822	1
231	K11065	1
231	K11085	1
231	K11175	1
231	K11189	1
231	K11719	1
231	K11720	1
231	K11749	1
231	K11752	1
231	K11753	1
231	K11991	1
231	K12132	1
231	K12257	1
231	K12281	1
231	K12984	1
231	K12989	1
231	K12993	1
231	K12995	1
231	K13010	1
231	K13015	1
231	K13017	1
231	K13057	1
231	K13292	1
231	K13542	1
231	K13626	1
231	K13770	1
231	K13819	1
231	K13993	1
231	K14058	1
231	K14170	1
231	K14415	1
231	K14441	1
231	K14652	1
231	K14670	1
231	K14742	1
231	K15255	1
231	K15342	1
231	K15521	1
231	K15539	1
231	K15635	1
231	K15987	1
231	K16052	1
231	K16055	1
231	K16092	1
231	K16149	1
231	K16363	1
231	K16703	1
231	K17248	1
231	K17250	1
231	K17758	1
231	K17759	1
231	K17828	1
231	K17836	1
231	K18189	1
231	K18430	1
231	K18672	1
231	K18682	1
231	K18707	1
231	K18814	1
231	K19075	1
231	K19088	1
231	K19090	1
231	K19091	1
231	K19138	1
231	K19139	1
231	K19221	1
231	K19405	1
231	K19411	1
231	K19422	1
231	K19424	1
231	K19710	1
231	K20444	1
231	K21011	1
231	K21029	1
231	K21071	1
231	K21140	1
231	K22205	1
231	K22699	1
231	K22736	1
231	K23264	1
231	K23265	1
231	K23269	1
221	K00003	1
221	K00012	1
221	K00013	1
221	K00014	1
221	K00016	1
221	K00024	1
221	K00031	1
221	K00052	1
221	K00053	1
221	K00057	1
221	K00058	1
221	K00059	1
221	K00067	1
221	K00075	1
221	K00077	1
221	K00099	1
221	K00133	1
221	K00134	1
221	K00145	1
221	K00147	1
221	K00169	1
221	K00170	1
221	K00172	1
221	K00174	1
221	K00176	1
221	K00177	1
221	K00215	1
221	K00266	1
221	K00282	1
221	K00283	1
221	K00286	1
221	K00384	1
221	K00390	1
221	K00525	1
221	K00528	1
221	K00548	1
221	K00554	1
221	K00566	1
221	K00567	1
221	K00573	1
221	K00600	1
221	K00602	1
221	K00604	1
221	K00605	1
221	K00606	1
221	K00609	1
221	K00611	1
221	K00615	1
221	K00616	1
221	K00619	1
221	K00620	1
221	K00640	1
221	K00645	1
221	K00648	1
221	K00652	1
221	K00655	1
221	K00677	1
221	K00688	1
221	K00700	1
221	K00703	1
221	K00729	1
221	K00748	1
221	K00759	1
221	K00762	1
221	K00763	1
221	K00764	1
221	K00765	1
221	K00766	1
221	K00767	1
221	K00772	1
221	K00773	1
221	K00784	1
221	K00788	1
221	K00789	1
221	K00790	1
221	K00791	1
221	K00793	1
221	K00794	1
221	K00796	1
221	K00800	1
221	K00806	1
221	K00812	1
221	K00817	1
221	K00820	1
221	K00821	1
221	K00826	1
221	K00833	1
221	K00845	1
221	K00850	1
221	K00859	1
221	K00869	1
221	K00873	1
221	K00891	1
221	K00912	1
221	K00919	1
221	K00925	1
221	K00927	1
221	K00928	1
221	K00930	1
221	K00931	1
221	K00939	1
221	K00943	1
221	K00945	1
221	K00946	1
221	K00948	1
221	K00950	1
221	K00954	1
221	K00962	1
221	K00965	1
221	K00969	1
221	K00973	1
221	K00975	1
221	K00979	1
221	K00981	1
221	K00989	1
221	K00991	1
221	K00995	1
221	K00997	1
221	K01000	1
221	K01006	1
221	K01012	1
221	K01056	1
221	K01069	1
221	K01091	1
221	K01092	1
221	K01095	1
221	K01104	1
221	K01129	1
221	K01151	1
221	K01154	1
221	K01156	1
221	K01159	1
221	K01174	1
221	K01179	1
221	K01251	1
221	K01265	1
221	K01358	1
221	K01426	1
221	K01433	1
221	K01439	1
221	K01465	1
221	K01493	1
221	K01495	1
221	K01497	1
221	K01512	1
221	K01551	1
221	K01586	1
221	K01588	1
221	K01591	1
221	K01596	1
221	K01609	1
221	K01621	1
221	K01627	1
221	K01649	1
221	K01652	1
221	K01653	1
221	K01654	1
221	K01657	1
221	K01658	1
221	K01662	1
221	K01677	1
221	K01678	1
221	K01687	1
221	K01689	1
221	K01695	1
221	K01696	1
221	K01698	1
221	K01703	1
221	K01704	1
221	K01710	1
221	K01714	1
221	K01719	1
221	K01733	1
221	K01735	1
221	K01736	1
221	K01737	1
221	K01738	1
221	K01749	1
221	K01755	1
221	K01756	1
221	K01775	1
221	K01776	1
221	K01778	1
221	K01784	1
221	K01790	1
221	K01791	1
221	K01803	1
221	K01808	1
221	K01814	1
221	K01817	1
221	K01834	1
221	K01845	1
221	K01866	1
221	K01867	1
221	K01868	1
221	K01869	1
221	K01870	1
221	K01872	1
221	K01873	1
221	K01874	1
221	K01875	1
221	K01876	1
221	K01880	1
221	K01881	1
221	K01885	1
221	K01886	1
221	K01887	1
221	K01889	1
221	K01890	1
221	K01892	1
221	K01915	1
221	K01918	1
221	K01921	1
221	K01923	1
221	K01924	1
221	K01925	1
221	K01926	1
221	K01928	1
221	K01929	1
221	K01933	1
221	K01934	1
221	K01935	1
221	K01937	1
221	K01939	1
221	K01940	1
221	K01945	1
221	K01951	1
221	K01953	1
221	K01956	1
221	K01961	1
221	K01962	1
221	K01963	1
221	K01972	1
221	K01974	1
221	K01975	1
221	K01991	1
221	K02003	1
221	K02004	1
221	K02013	1
221	K02014	1
221	K02015	1
221	K02016	1
221	K02026	1
221	K02030	1
221	K02033	1
221	K02034	1
221	K02035	1
221	K02036	1
221	K02037	1
221	K02038	1
221	K02039	1
221	K02040	1
221	K02065	1
221	K02066	1
221	K02067	1
221	K02078	1
221	K02111	1
221	K02112	1
221	K02123	1
221	K02124	1
221	K02160	1
221	K02217	1
221	K02221	1
221	K02227	1
221	K02233	1
221	K02237	1
221	K02238	1
221	K02279	1
221	K02280	1
221	K02283	1
221	K02303	1
221	K02313	1
221	K02314	1
221	K02316	1
221	K02319	1
221	K02335	1
221	K02337	1
221	K02338	1
221	K02342	1
221	K02343	1
221	K02346	1
221	K02347	1
221	K02355	1
221	K02356	1
221	K02357	1
221	K02358	1
221	K02372	1
221	K02428	1
221	K02433	1
221	K02434	1
221	K02435	1
221	K02453	1
221	K02454	1
221	K02456	1
221	K02460	1
221	K02469	1
221	K02492	1
221	K02500	1
221	K02501	1
221	K02517	1
221	K02518	1
221	K02519	1
221	K02520	1
221	K02527	1
221	K02529	1
221	K02533	1
[truncated: 233,763+ more rows]

## Sheet: PFAM counts per genome
GenomeID	pfam	count
58	PF00004	1
58	PF00005	1
58	PF00006	1
58	PF00009	1
58	PF00012	1
58	PF00013	1
58	PF00015	1
58	PF00022	1
58	PF00025	1
58	PF00037	1
58	PF00041	1
58	PF00044	1
58	PF00056	1
58	PF00070	1
58	PF00072	1
58	PF00075	1
58	PF00076	1
58	PF00078	1
58	PF00085	1
58	PF00089	1
58	PF00092	1
58	PF00106	1
58	PF00109	1
58	PF00111	1
58	PF00112	1
58	PF00113	1
58	PF00117	1
58	PF00118	1
58	PF00119	1
58	PF00120	1
58	PF00121	1
58	PF00122	1
58	PF00128	1
58	PF00132	1
58	PF00133	1
58	PF00137	1
58	PF00140	1
58	PF00142	1
58	PF00149	1
58	PF00152	1
58	PF00154	1
58	PF00155	1
58	PF00156	1
58	PF00158	1
58	PF00160	1
58	PF00162	1
58	PF00163	1
58	PF00164	1
58	PF00166	1
58	PF00171	1
58	PF00175	1
58	PF00177	1
58	PF00180	1
58	PF00181	1
58	PF00183	1
58	PF00185	1
58	PF00189	1
58	PF00196	1
58	PF00202	1
58	PF00203	1
58	PF00204	1
58	PF00205	1
58	PF00206	1
58	PF00207	1
58	PF00209	1
58	PF00210	1
58	PF00211	1
58	PF00213	1
58	PF00215	1
58	PF00216	1
58	PF00217	1
58	PF00218	1
58	PF00224	1
58	PF00226	1
58	PF00231	1
58	PF00232	1
58	PF00237	1
58	PF00238	1
58	PF00239	1
58	PF00252	1
58	PF00254	1
58	PF00258	1
58	PF00263	1
58	PF00266	1
58	PF00270	1
58	PF00271	1
58	PF00275	1
58	PF00276	1
58	PF00278	1
58	PF00281	1
58	PF00285	1
58	PF00288	1
58	PF00289	1
58	PF00290	1
58	PF00291	1
58	PF00293	1
58	PF00294	1
58	PF00297	1
58	PF00298	1
58	PF00300	1
58	PF00301	1
58	PF00306	1
58	PF00308	1
58	PF00309	1
58	PF00310	1
58	PF00317	1
58	PF00318	1
58	PF00326	1
58	PF00330	1
58	PF00334	1
58	PF00338	1
58	PF00342	1
58	PF00343	1
58	PF00344	1
58	PF00348	1
58	PF00359	1
58	PF00364	1
58	PF00365	1
58	PF00366	1
58	PF00368	1
58	PF00376	1
58	PF00381	1
58	PF00383	1
58	PF00389	1
58	PF00391	1
58	PF00392	1
58	PF00398	1
58	PF00404	1
58	PF00406	1
58	PF00408	1
58	PF00410	1
58	PF00411	1
58	PF00413	1
58	PF00416	1
58	PF00425	1
58	PF00430	1
58	PF00436	1
58	PF00437	1
58	PF00438	1
58	PF00441	1
58	PF00448	1
58	PF00453	1
58	PF00456	1
58	PF00459	1
58	PF00460	1
58	PF00462	1
58	PF00464	1
58	PF00465	1
58	PF00466	1
58	PF00467	1
58	PF00468	1
58	PF00471	1
58	PF00472	1
58	PF00474	1
58	PF00475	1
58	PF00476	1
58	PF00478	1
58	PF00480	1
58	PF00482	1
58	PF00483	1
58	PF00486	1
58	PF00488	1
58	PF00490	1
58	PF00493	1
58	PF00494	1
58	PF00496	1
58	PF00497	1
58	PF00498	1
58	PF00501	1
58	PF00512	1
58	PF00515	1
58	PF00521	1
58	PF00528	1
58	PF00534	1
58	PF00535	1
58	PF00542	1
58	PF00543	1
58	PF00550	1
58	PF00551	1
58	PF00557	1
58	PF00561	1
58	PF00562	1
58	PF00563	1
58	PF00565	1
58	PF00571	1
58	PF00573	1
58	PF00574	1
58	PF00575	1
58	PF00578	1
58	PF00579	1
58	PF00580	1
58	PF00581	1
58	PF00582	1
58	PF00583	1
58	PF00584	1
58	PF00586	1
58	PF00587	1
58	PF00588	1
58	PF00589	1
58	PF00590	1
58	PF00591	1
58	PF00593	1
58	PF00595	1
58	PF00596	1
58	PF00623	1
58	PF00625	1
58	PF00633	1
58	PF00639	1
58	PF00664	1
58	PF00669	1
58	PF00670	1
58	PF00672	1
58	PF00673	1
58	PF00675	1
58	PF00676	1
58	PF00677	1
58	PF00679	1
58	PF00682	1
58	PF00684	1
58	PF00687	1
58	PF00689	1
58	PF00690	1
58	PF00691	1
58	PF00692	1
58	PF00694	1
58	PF00696	1
58	PF00697	1
58	PF00698	1
58	PF00700	1
58	PF00701	1
58	PF00702	1
58	PF00707	1
58	PF00708	1
58	PF00709	1
58	PF00712	1
58	PF00717	1
58	PF00722	1
58	PF00730	1
58	PF00731	1
58	PF00733	1
58	PF00742	1
58	PF00749	1
58	PF00750	1
58	PF00753	1
58	PF00754	1
58	PF00756	1
58	PF00763	1
58	PF00764	1
58	PF00766	1
58	PF00768	1
58	PF00771	1
58	PF00772	1
58	PF00791	1
58	PF00793	1
58	PF00795	1
58	PF00800	1
58	PF00809	1
58	PF00813	1
58	PF00814	1
58	PF00815	1
58	PF00817	1
58	PF00821	1
58	PF00825	1
58	PF00828	1
58	PF00829	1
58	PF00830	1
58	PF00831	1
58	PF00834	1
58	PF00842	1
58	PF00849	1
58	PF00857	1
58	PF00871	1
58	PF00873	1
58	PF00881	1
58	PF00884	1
58	PF00885	1
58	PF00886	1
58	PF00889	1
58	PF00890	1
58	PF00891	1
58	PF00892	1
58	PF00902	1
58	PF00903	1
58	PF00905	1
58	PF00908	1
58	PF00909	1
58	PF00916	1
58	PF00919	1
58	PF00920	1
58	PF00924	1
58	PF00925	1
58	PF00926	1
58	PF00939	1
58	PF00950	1
58	PF00953	1
58	PF00958	1
58	PF00963	1
58	PF00970	1
58	PF00977	1
58	PF00982	1
58	PF00984	1
58	PF00986	1
58	PF00988	1
58	PF00989	1
58	PF00990	1
58	PF00999	1
58	PF01000	1
58	PF01008	1
58	PF01012	1
58	PF01016	1
58	PF01018	1
58	PF01025	1
58	PF01026	1
58	PF01029	1
58	PF01032	1
58	PF01035	1
58	PF01037	1
58	PF01039	1
58	PF01040	1
58	PF01041	1
58	PF01043	1
58	PF01047	1
58	PF01048	1
58	PF01050	1
58	PF01052	1
58	PF01053	1
58	PF01061	1
58	PF01063	1
58	PF01066	1
58	PF01068	1
58	PF01070	1
58	PF01071	1
58	PF01073	1
58	PF01074	1
58	PF01075	1
58	PF01078	1
58	PF01081	1
58	PF01084	1
58	PF01094	1
58	PF01098	1
58	PF01103	1
58	PF01113	1
58	PF01116	1
58	PF01118	1
58	PF01119	1
58	PF01121	1
58	PF01128	1
58	PF01132	1
58	PF01134	1
58	PF01135	1
58	PF01136	1
58	PF01138	1
58	PF01139	1
58	PF01142	1
58	PF01145	1
58	PF01148	1
58	PF01149	1
58	PF01161	1
58	PF01168	1
58	PF01170	1
58	PF01171	1
58	PF01176	1
58	PF01177	1
58	PF01180	1
58	PF01192	1
58	PF01193	1
58	PF01195	1
58	PF01196	1
58	PF01197	1
58	PF01202	1
58	PF01206	1
58	PF01207	1
58	PF01209	1
58	PF01210	1
58	PF01212	1
58	PF01219	1
58	PF01220	1
58	PF01225	1
58	PF01227	1
58	PF01230	1
58	PF01242	1
58	PF01245	1
58	PF01250	1
58	PF01252	1
58	PF01255	1
58	PF01256	1
58	PF01257	1
58	PF01258	1
58	PF01259	1
58	PF01261	1
58	PF01262	1
58	PF01264	1
58	PF01266	1
58	PF01268	1
58	PF01272	1
58	PF01281	1
58	PF01293	1
58	PF01297	1
58	PF01300	1
58	PF01311	1
58	PF01312	1
58	PF01313	1
58	PF01321	1
58	PF01325	1
58	PF01326	1
58	PF01327	1
58	PF01330	1
58	PF01336	1
58	PF01339	1
58	PF01351	1
58	PF01367	1
58	PF01368	1
58	PF01370	1
58	PF01380	1
58	PF01381	1
58	PF01386	1
58	PF01402	1
58	PF01406	1
58	PF01408	1
58	PF01409	1
58	PF01411	1
58	PF01416	1
58	PF01425	1
58	PF01434	1
58	PF01435	1
58	PF01450	1
58	PF01451	1
58	PF01467	1
58	PF01471	1
58	PF01472	1
58	PF01475	1
58	PF01476	1
58	PF01478	1
58	PF01479	1
58	PF01493	1
58	PF01494	1
58	PF01497	1
58	PF01502	1
58	PF01507	1
58	PF01509	1
58	PF01510	1
58	PF01512	1
58	PF01514	1
58	PF01515	1
58	PF01520	1
58	PF01522	1
58	PF01541	1
58	PF01544	1
58	PF01545	1
58	PF01546	1
58	PF01547	1
58	PF01551	1
58	PF01553	1
58	PF01554	1
58	PF01555	1
58	PF01556	1
58	PF01557	1
58	PF01558	1
58	PF01564	1
58	PF01565	1
58	PF01569	1
58	PF01571	1
58	PF01580	1
58	PF01584	1
58	PF01588	1
58	PF01590	1
58	PF01592	1
58	PF01593	1
58	PF01595	1
58	PF01597	1
58	PF01618	1
58	PF01624	1
58	PF01625	1
58	PF01627	1
58	PF01628	1
58	PF01632	1
58	PF01634	1
58	PF01645	1
58	PF01648	1
58	PF01649	1
58	PF01656	1
58	PF01661	1
58	PF01663	1
58	PF01668	1
58	PF01676	1
58	PF01678	1
58	PF01680	1
58	PF01687	1
58	PF01694	1
58	PF01695	1
58	PF01702	1
58	PF01704	1
58	PF01709	1
58	PF01713	1
58	PF01715	1
58	PF01725	1
58	PF01729	1
58	PF01734	1
58	PF01738	1
58	PF01739	1
58	PF01740	1
58	PF01741	1
58	PF01743	1
58	PF01745	1
58	PF01746	1
58	PF01751	1
58	PF01757	1
58	PF01761	1
58	PF01765	1
58	PF01769	1
58	PF01783	1
58	PF01790	1
58	PF01795	1
58	PF01797	1
58	PF01807	1
58	PF01808	1
58	PF01809	1
58	PF01812	1
58	PF01813	1
58	PF01817	1
58	PF01820	1
58	PF01835	1
58	PF01841	1
58	PF01842	1
58	PF01850	1
58	PF01855	1
58	PF01869	1
58	PF01871	1
58	PF01872	1
58	PF01875	1
58	PF01880	1
58	PF01882	1
58	PF01887	1
58	PF01891	1
58	PF01894	1
58	PF01895	1
58	PF01909	1
58	PF01914	1
58	PF01925	1
58	PF01926	1
58	PF01931	1
58	PF01933	1
58	PF01937	1
58	PF01938	1
58	PF01943	1
58	PF01951	1
58	PF01957	1
58	PF01958	1
58	PF01960	1
58	PF01964	1
58	PF01965	1
58	PF01966	1
58	PF01969	1
58	PF01972	1
58	PF01973	1
58	PF01975	1
58	PF01979	1
58	PF01992	1
58	PF02021	1
58	PF02033	1
58	PF02040	1
58	PF02049	1
58	PF02050	1
58	PF02075	1
58	PF02080	1
58	PF02082	1
58	PF02096	1
58	PF02107	1
58	PF02108	1
58	PF02110	1
58	PF02119	1
58	PF02120	1
58	PF02127	1
58	PF02129	1
58	PF02130	1
58	PF02132	1
58	PF02142	1
58	PF02151	1
58	PF02153	1
58	PF02154	1
58	PF02163	1
58	PF02195	1
58	PF02219	1
58	PF02222	1
58	PF02224	1
58	PF02230	1
58	PF02237	1
58	PF02254	1
58	PF02256	1
58	PF02272	1
58	PF02277	1
58	PF02283	1
58	PF02310	1
58	PF02311	1
58	PF02321	1
58	PF02325	1
58	PF02347	1
58	PF02348	1
58	PF02350	1
58	PF02353	1
58	PF02355	1
58	PF02357	1
58	PF02358	1
58	PF02361	1
58	PF02366	1
58	PF02367	1
58	PF02374	1
58	PF02381	1
58	PF02384	1
58	PF02386	1
58	PF02390	1
58	PF02397	1
58	PF02401	1
58	PF02403	1
58	PF02405	1
58	PF02410	1
58	PF02416	1
58	PF02421	1
58	PF02423	1
58	PF02424	1
58	PF02441	1
58	PF02445	1
58	PF02446	1
58	PF02457	1
58	PF02460	1
58	PF02463	1
58	PF02470	1
58	PF02472	1
58	PF02475	1
58	PF02481	1
58	PF02482	1
58	PF02491	1
58	PF02498	1
58	PF02502	1
58	PF02503	1
58	PF02504	1
58	PF02508	1
58	PF02511	1
58	PF02517	1
58	PF02518	1
58	PF02525	1
58	PF02535	1
58	PF02540	1
58	PF02541	1
58	PF02542	1
58	PF02543	1
58	PF02545	1
58	PF02547	1
58	PF02548	1
58	PF02558	1
58	PF02559	1
58	PF02561	1
58	PF02562	1
58	PF02563	1
58	PF02565	1
58	PF02568	1
58	PF02572	1
58	PF02574	1
58	PF02575	1
58	PF02576	1
58	PF02577	1
58	PF02578	1
58	PF02579	1
58	PF02580	1
58	PF02581	1
58	PF02585	1
58	PF02599	1
58	PF02601	1
58	PF02604	1
58	PF02606	1
58	PF02607	1
58	PF02609	1
58	PF02616	1
58	PF02620	1
58	PF02623	1
58	PF02629	1
58	PF02631	1
58	PF02637	1
58	PF02643	1
58	PF02646	1
58	PF02654	1
58	PF02655	1
58	PF02659	1
58	PF02660	1
58	PF02662	1
58	PF02670	1
58	PF02673	1
58	PF02675	1
58	PF02677	1
58	PF02681	1
58	PF02683	1
58	PF02684	1
58	PF02686	1
58	PF02687	1
58	PF02689	1
58	PF02698	1
58	PF02699	1
58	PF02700	1
58	PF02719	1
58	PF02729	1
58	PF02739	1
58	PF02742	1
58	PF02743	1
58	PF02749	1
58	PF02767	1
58	PF02768	1
58	PF02769	1
58	PF02770	1
58	PF02771	1
58	PF02772	1
58	PF02773	1
58	PF02774	1
58	PF02775	1
58	PF02776	1
58	PF02779	1
58	PF02780	1
58	PF02784	1
58	PF02785	1
58	PF02786	1
58	PF02787	1
58	PF02800	1
58	PF02801	1
58	PF02806	1
58	PF02810	1
58	PF02811	1
58	PF02823	1
58	PF02824	1
58	PF02826	1
58	PF02836	1
58	PF02838	1
58	PF02843	1
58	PF02852	1
58	PF02861	1
58	PF02866	1
58	PF02867	1
58	PF02873	1
58	PF02874	1
58	PF02875	1
58	PF02878	1
58	PF02879	1
58	PF02880	1
58	PF02882	1
58	PF02885	1
58	PF02887	1
58	PF02895	1
58	PF02896	1
58	PF02899	1
58	PF02900	1
58	PF02906	1
58	PF02911	1
58	PF02912	1
58	PF02915	1
58	PF02922	1
58	PF02934	1
58	PF02938	1
58	PF02954	1
58	PF02965	1
58	PF03023	1
58	PF03030	1
58	PF03033	1
58	PF03050	1
58	PF03054	1
58	PF03061	1
58	PF03063	1
58	PF03065	1
58	PF03091	1
58	PF03099	1
58	PF03102	1
58	PF03104	1
58	PF03109	1
58	PF03116	1
58	PF03118	1
58	PF03129	1
58	PF03143	1
58	PF03144	1
58	PF03147	1
58	PF03167	1
58	PF03176	1
58	PF03190	1
58	PF03198	1
58	PF03215	1
58	PF03255	1
58	PF03279	1
58	PF03308	1
58	PF03309	1
58	PF03328	1
58	PF03331	1
58	PF03349	1
58	PF03358	1
58	PF03372	1
58	PF03412	1
58	PF03425	1
58	PF03446	1
58	PF03447	1
58	PF03448	1
58	PF03449	1
58	PF03462	1
58	PF03477	1
58	PF03483	1
58	PF03484	1
58	PF03485	1
58	PF03486	1
58	PF03544	1
58	PF03547	1
58	PF03572	1
58	PF03575	1
58	PF03600	1
58	PF03602	1
58	PF03641	1
58	PF03686	1
58	PF03692	1
58	PF03705	1
58	PF03717	1
58	PF03720	1
58	PF03721	1
58	PF03725	1
58	PF03734	1
58	PF03739	1
58	PF03740	1
58	PF03748	1
58	PF03755	1
58	PF03764	1
58	PF03772	1
58	PF03773	1
58	PF03780	1
58	PF03781	1
58	PF03796	1
58	PF03799	1
58	PF03807	1
58	PF03819	1
58	PF03840	1
58	PF03848	1
58	PF03851	1
58	PF03853	1
58	PF03861	1
58	PF03901	1
58	PF03934	1
58	PF03935	1
58	PF03938	1
58	PF03946	1
58	PF03947	1
58	PF03948	1
58	PF03950	1
58	PF03952	1
58	PF03958	1
58	PF03959	1
58	PF03963	1
58	PF03966	1
58	PF03975	1
58	PF03976	1
58	PF03979	1
58	PF03989	1
58	PF04002	1
58	PF04008	1
58	PF04011	1
58	PF04014	1
58	PF04015	1
58	PF04023	1
58	PF04026	1
58	PF04029	1
58	PF04055	1
58	PF04060	1
58	PF04073	1
58	PF04074	1
58	PF04079	1
58	PF04085	1
58	PF04093	1
58	PF04101	1
58	PF04127	1
58	PF04140	1
58	PF04143	1
58	PF04166	1
58	PF04191	1
58	PF04205	1
58	PF04218	1
58	PF04230	1
58	PF04240	1
58	PF04268	1
58	PF04313	1
58	PF04316	1
58	PF04321	1
58	PF04324	1
58	PF04338	1
58	PF04339	1
58	PF04342	1
58	PF04347	1
58	PF04350	1
58	PF04357	1
58	PF04359	1
58	PF04365	1
58	PF04367	1
58	PF04390	1
58	PF04392	1
58	PF04413	1
58	PF04452	1
58	PF04453	1
58	PF04456	1
58	PF04468	1
58	PF04506	1
58	PF04509	1
58	PF04536	1
58	PF04539	1
58	PF04542	1
58	PF04545	1
58	PF04551	1
58	PF04552	1
58	PF04560	1
58	PF04561	1
58	PF04563	1
58	PF04565	1
58	PF04612	1
58	PF04613	1
58	PF04675	1
58	PF04679	1
58	PF04685	1
58	PF04715	1
58	PF04748	1
58	PF04760	1
58	PF04851	1
58	PF04892	1
58	PF04898	1
58	PF04932	1
58	PF04961	1
58	PF04963	1
58	PF04966	1
58	PF04973	1
58	PF04977	1
58	PF04983	1
58	PF04989	1
58	PF04997	1
58	PF04998	1
58	PF05000	1
58	PF05016	1
58	PF05036	1
58	PF05130	1
58	PF05137	1
58	PF05148	1
58	PF05157	1
58	PF05173	1
58	PF05175	1
58	PF05188	1
58	PF05190	1
58	PF05191	1
58	PF05192	1
58	PF05193	1
58	PF05198	1
58	PF05221	1
58	PF05225	1
58	PF05228	1
58	PF05235	1
58	PF05258	1
58	PF05343	1
58	PF05345	1
58	PF05362	1
58	PF05368	1
58	PF05401	1
58	PF05448	1
58	PF05491	1
58	PF05496	1
58	PF05524	1
58	PF05593	1
58	PF05635	1
58	PF05681	1
58	PF05683	1
58	PF05697	1
58	PF05698	1
58	PF05724	1
58	PF05732	1
58	PF05746	1
58	PF05768	1
58	PF05899	1
58	PF05958	1
58	PF05970	1
58	PF05977	1
58	PF05991	1
58	PF06068	1
58	PF06071	1
58	PF06144	1
58	PF06165	1
58	PF06230	1
58	PF06245	1
58	PF06249	1
58	PF06258	1
58	PF06289	1
58	PF06305	1
58	PF06325	1
58	PF06339	1
58	PF06418	1
58	PF06421	1
58	PF06429	1
58	PF06470	1
58	PF06508	1
58	PF06564	1
58	PF06574	1
58	PF06629	1
58	PF06707	1
58	PF06723	1
58	PF06745	1
58	PF06750	1
58	PF06808	1
58	PF06827	1
58	PF06831	1
58	PF06874	1
58	PF06925	1
58	PF06968	1
58	PF06969	1
58	PF06971	1
58	PF07015	1
58	PF07021	1
58	PF07085	1
58	PF07194	1
58	PF07196	1
58	PF07238	1
58	PF07244	1
58	PF07311	1
58	PF07478	1
58	PF07479	1
58	PF07497	1
58	PF07498	1
58	PF07508	1
58	PF07516	1
58	PF07517	1
58	PF07549	1
58	PF07559	1
58	PF07584	1
58	PF07589	1
58	PF07638	1
58	PF07650	1
58	PF07660	1
58	PF07664	1
58	PF07670	1
58	PF07676	1
58	PF07678	1
58	PF07681	1
58	PF07685	1
58	PF07690	1
58	PF07691	1
58	PF07693	1
58	PF07698	1
58	PF07703	1
58	PF07715	1
58	PF07719	1
58	PF07721	1
58	PF07722	1
58	PF07724	1
58	PF07726	1
58	PF07728	1
58	PF07748	1
58	PF07804	1
58	PF07853	1
58	PF07859	1
58	PF07883	1
58	PF07949	1
58	PF07963	1
58	PF07969	1
58	PF07973	1
58	PF07977	1
58	PF07991	1
58	PF07992	1
58	PF07993	1
58	PF08028	1
58	PF08029	1
58	PF08032	1
58	PF08148	1
58	PF08207	1
58	PF08218	1
58	PF08239	1
58	PF08241	1
58	PF08242	1
58	PF08245	1
58	PF08264	1
58	PF08269	1
58	PF08275	1
58	PF08279	1
58	PF08281	1
58	PF08282	1
58	PF08299	1
58	PF08308	1
58	PF08323	1
58	PF08334	1
58	PF08340	1
58	PF08345	1
58	PF08352	1
58	PF08388	1
58	PF08402	1
58	PF08423	1
58	PF08436	1
58	PF08443	1
58	PF08447	1
58	PF08448	1
58	PF08459	1
58	PF08478	1
58	PF08486	1
58	PF08495	1
58	PF08497	1
58	PF08501	1
58	PF08502	1
58	PF08529	1
58	PF08534	1
58	PF08543	1
58	PF08544	1
58	PF08546	1
58	PF08551	1
58	PF08645	1
58	PF08659	1
58	PF08666	1
58	PF08669	1
58	PF08676	1
58	PF08681	1
58	PF08713	1
58	PF08753	1
58	PF08780	1
58	PF08823	1
58	PF08827	1
58	PF08840	1
58	PF08843	1
58	PF08867	1
58	PF08889	1
58	PF08902	1
58	PF09140	1
58	PF09179	1
58	PF09190	1
58	PF09210	1
58	PF09285	1
58	PF09312	1
58	PF09334	1
58	PF09335	1
58	PF09364	1
58	PF09371	1
58	PF09397	1
58	PF09414	1
58	PF09439	1
58	PF09445	1
58	PF09568	1
58	PF09721	1
58	PF09722	1
58	PF09723	1
58	PF09754	1
58	PF09822	1
58	PF09835	1
58	PF09848	1
58	PF09862	1
58	PF09918	1
58	PF09924	1
58	PF09989	1
58	PF10043	1
58	PF10057	1
58	PF10082	1
58	PF10105	1
58	PF10108	1
58	PF10111	1
58	PF10114	1
58	PF10135	1
58	PF10143	1
58	PF10150	1
58	PF10369	1
58	PF10370	1
58	PF10385	1
58	PF10396	1
58	PF10397	1
58	PF10410	1
58	PF10418	1
58	PF10431	1
58	PF10442	1
58	PF10458	1
58	PF10502	1
58	PF10503	1
58	PF10531	1
58	PF10544	1
58	PF10555	1
58	PF10588	1
58	PF10589	1
58	PF10609	1
58	PF10662	1
58	PF10672	1
58	PF10719	1
58	PF10727	1
58	PF10741	1
58	PF10771	1
58	PF10962	1
58	PF11104	1
58	PF11146	1
58	PF11154	1
58	PF11306	1
58	PF11356	1
58	PF11638	1
58	PF11700	1
58	PF11734	1
58	PF11741	1
58	PF11810	1
58	PF11842	1
58	PF11899	1
58	PF11949	1
58	PF11967	1
58	PF11984	1
58	PF11987	1
58	PF12002	1
58	PF12055	1
58	PF12072	1
58	PF12092	1
58	PF12127	1
58	PF12146	1
58	PF12158	1
58	PF12215	1
58	PF12344	1
58	PF12349	1
58	PF12367	1
58	PF12392	1
58	PF12437	1
58	PF12481	1
58	PF12544	1
58	PF12568	1
58	PF12611	1
58	PF12627	1
58	PF12631	1
58	PF12637	1
58	PF12641	1
58	PF12643	1
58	PF12679	1
58	PF12682	1
58	PF12697	1
58	PF12698	1
58	PF12704	1
58	PF12705	1
58	PF12706	1
58	PF12710	1
58	PF12724	1
58	PF12727	1
58	PF12728	1
58	PF12729	1
58	PF12730	1
58	PF12800	1
58	PF12801	1
58	PF12802	1
58	PF12804	1
58	PF12831	1
58	PF12836	1
58	PF12837	1
58	PF12838	1
58	PF12844	1
58	PF12848	1
58	PF12849	1
58	PF12850	1
58	PF12890	1
58	PF12917	1
58	PF12945	1
58	PF12974	1
58	PF12996	1
58	PF13023	1
58	PF13036	1
58	PF13084	1
58	PF13089	1
58	PF13090	1
58	PF13091	1
58	PF13098	1
58	PF13103	1
58	PF13144	1
58	PF13145	1
58	PF13155	1
58	PF13167	1
58	PF13173	1
58	PF13174	1
58	PF13175	1
58	PF13176	1
58	PF13177	1
58	PF13180	1
58	PF13181	1
58	PF13184	1
58	PF13185	1
58	PF13186	1
58	PF13187	1
58	PF13188	1
58	PF13190	1
58	PF13191	1
58	PF13192	1
58	PF13193	1
58	PF13205	1
58	PF13207	1
58	PF13211	1
58	PF13230	1
58	PF13231	1
58	PF13237	1
58	PF13238	1
58	PF13240	1
58	PF13241	1
58	PF13242	1
58	PF13245	1
58	PF13246	1
58	PF13277	1
58	PF13279	1
58	PF13280	1
58	PF13288	1
58	PF13291	1
58	PF13292	1
58	PF13304	1
58	PF13335	1
58	PF13353	1
58	PF13354	1
58	PF13361	1
58	PF13365	1
58	PF13370	1
58	PF13372	1
58	PF13374	1
58	PF13375	1
58	PF13379	1
58	PF13384	1
58	PF13385	1
58	PF13386	1
58	PF13393	1
58	PF13394	1
58	PF13398	1
58	PF13401	1
58	PF13408	1
58	PF13411	1
58	PF13412	1
58	PF13414	1
58	PF13416	1
58	PF13417	1
58	PF13419	1
58	PF13424	1
58	PF13426	1
58	PF13428	1
58	PF13431	1
58	PF13432	1
58	PF13433	1
58	PF13437	1
58	PF13439	1
58	PF13440	1
58	PF13443	1
58	PF13450	1
58	PF13451	1
58	PF13456	1
58	PF13458	1
58	PF13459	1
58	PF13460	1
58	PF13463	1
58	PF13470	1
58	PF13471	1
58	PF13476	1
58	PF13477	1
58	PF13480	1
58	PF13481	1
58	PF13482	1
58	PF13487	1
58	PF13489	1
58	PF13490	1
58	PF13491	1
58	PF13492	1
58	PF13495	1
58	PF13500	1
58	PF13502	1
58	PF13506	1
58	PF13507	1
58	PF13508	1
58	PF13510	1
58	PF13519	1
58	PF13522	1
58	PF13524	1
58	PF13525	1
58	PF13531	1
58	PF13533	1
58	PF13535	1
58	PF13537	1
58	PF13538	1
58	PF13541	1
58	PF13560	1
58	PF13561	1
58	PF13566	1
58	PF13567	1
58	PF13578	1
58	PF13579	1
58	PF13580	1
58	PF13584	1
58	PF13589	1
58	PF13590	1
58	PF13596	1
58	PF13603	1
58	PF13604	1
58	PF13614	1
58	PF13616	1
58	PF13623	1
58	PF13624	1
58	PF13632	1
58	PF13635	1
58	PF13638	1
58	PF13641	1
58	PF13643	1
58	PF13649	1
58	PF13657	1
58	PF13662	1
58	PF13668	1
58	PF13671	1
58	PF13673	1
58	PF13677	1
58	PF13682	1
58	PF13685	1
58	PF13690	1
58	PF13692	1
58	PF13710	1
58	PF13720	1
58	PF13727	1
58	PF13730	1
58	PF13738	1
58	PF13742	1
58	PF13744	1
58	PF13793	1
58	PF13807	1
58	PF13847	1
58	PF13899	1
58	PF13905	1
58	PF13932	1
58	PF14063	1
58	PF14110	1
58	PF14238	1
58	PF14294	1
58	PF14385	1
58	PF14437	1
58	PF14450	1
58	PF14489	1
58	PF14492	1
58	PF14501	1
58	PF14520	1
58	PF14532	1
58	PF14559	1
58	PF14572	1
58	PF14579	1
58	PF14602	1
58	PF14667	1
58	PF14691	1
58	PF14693	1
58	PF14698	1
58	PF14714	1
58	PF14716	1
58	PF14748	1
58	PF14760	1
58	PF14791	1
58	PF14804	1
58	PF14815	1
58	PF14849	1
58	PF14907	1
58	PF15594	1
58	PF15632	1
58	PF16193	1
58	PF16198	1
58	PF16199	1
58	PF16258	1
58	PF16260	1
58	PF16267	1
58	PF16320	1
58	PF16360	1
58	PF16363	1
58	PF16491	1
58	PF16537	1
58	PF16561	1
58	PF16576	1
58	PF16656	1
58	PF16732	1
58	PF16736	1
58	PF16861	1
58	PF16886	1
58	PF16916	1
58	PF16930	1
58	PF16949	1
58	PF17131	1
58	PF17136	1
58	PF17147	1
58	PF17167	1
58	PF17191	1
58	PF17200	1
58	PF17201	1
58	PF17202	1
58	PF17203	1
58	PF17253	1
58	PF17284	1
58	PF17297	1
58	PF17384	1
58	PF17657	1
58	PF17677	1
58	PF17755	1
58	PF17757	1
58	PF17759	1
58	PF17760	1
58	PF17762	1
58	PF17764	1
58	PF17768	1
58	PF17782	1
58	PF17785	1
58	PF17792	1
58	PF17820	1
58	PF17827	1
58	PF17848	1
58	PF17854	1
58	PF17862	1
58	PF17863	1
58	PF17864	1
58	PF17871	1
58	PF17874	1
58	PF17910	1
58	PF17912	1
58	PF17930	1
58	PF17941	1
58	PF17963	1
58	PF17973	1
58	PF18072	1
58	PF18073	1
58	PF18074	1
58	PF18128	1
58	PF18133	1
58	PF18152	1
58	PF18269	1
58	PF18291	1
58	PF18297	1
58	PF18306	1
58	PF18317	1
58	PF18318	1
58	PF18319	1
58	PF18477	1
58	PF18693	1
58	PF18765	1
58	PF18766	1
231	PF00004	1
231	PF00005	1
231	PF00006	1
231	PF00009	1
231	PF00011	1
231	PF00012	1
231	PF00013	1
231	PF00015	1
231	PF00022	1
231	PF00027	1
231	PF00037	1
231	PF00044	1
231	PF00056	1
231	PF00069	1
231	PF00070	1
231	PF00071	1
231	PF00072	1
231	PF00075	1
231	PF00076	1
231	PF00083	1
231	PF00085	1
231	PF00089	1
231	PF00092	1
231	PF00106	1
231	PF00107	1
231	PF00109	1
231	PF00112	1
231	PF00113	1
231	PF00117	1
231	PF00118	1
231	PF00120	1
231	PF00121	1
231	PF00122	1
231	PF00128	1
231	PF00132	1
231	PF00133	1
231	PF00137	1
231	PF00140	1
231	PF00142	1
231	PF00146	1
231	PF00149	1
231	PF00150	1
231	PF00152	1
231	PF00154	1
231	PF00155	1
231	PF00156	1
231	PF00158	1
231	PF00162	1
231	PF00163	1
231	PF00164	1
231	PF00166	1
231	PF00171	1
231	PF00175	1
231	PF00176	1
231	PF00177	1
231	PF00180	1
231	PF00181	1
231	PF00185	1
231	PF00189	1
231	PF00190	1
231	PF00202	1
231	PF00203	1
231	PF00204	1
231	PF00205	1
231	PF00206	1
231	PF00209	1
231	PF00210	1
231	PF00211	1
231	PF00215	1
231	PF00216	1
231	PF00217	1
231	PF00218	1
231	PF00224	1
231	PF00226	1
231	PF00232	1
231	PF00237	1
231	PF00238	1
231	PF00252	1
231	PF00253	1
231	PF00263	1
231	PF00266	1
231	PF00270	1
231	PF00271	1
231	PF00275	1
231	PF00276	1
231	PF00278	1
231	PF00281	1
231	PF00288	1
231	PF00289	1
231	PF00290	1
231	PF00291	1
231	PF00293	1
231	PF00294	1
231	PF00297	1
231	PF00298	1
231	PF00301	1
231	PF00308	1
231	PF00309	1
231	PF00312	1
231	PF00317	1
231	PF00318	1
231	PF00330	1
231	PF00333	1
231	PF00334	1
231	PF00338	1
231	PF00342	1
231	PF00343	1
231	PF00344	1
231	PF00346	1
231	PF00347	1
231	PF00348	1
231	PF00349	1
231	PF00356	1
231	PF00359	1
231	PF00361	1
231	PF00364	1
231	PF00365	1
231	PF00366	1
231	PF00368	1
231	PF00374	1
231	PF00376	1
231	PF00380	1
231	PF00381	1
231	PF00383	1
231	PF00389	1
231	PF00391	1
231	PF00398	1
231	PF00406	1
231	PF00408	1
231	PF00410	1
231	PF00411	1
231	PF00415	1
231	PF00416	1
231	PF00420	1
231	PF00425	1
231	PF00430	1
231	PF00436	1
231	PF00437	1
231	PF00438	1
231	PF00440	1
231	PF00441	1
231	PF00448	1
231	PF00453	1
231	PF00456	1
231	PF00459	1
231	PF00460	1
231	PF00462	1
231	PF00464	1
231	PF00466	1
231	PF00467	1
231	PF00471	1
231	PF00472	1
231	PF00475	1
231	PF00476	1
231	PF00478	1
231	PF00480	1
231	PF00482	1
231	PF00483	1
231	PF00485	1
231	PF00486	1
231	PF00488	1
231	PF00490	1
231	PF00493	1
231	PF00494	1
231	PF00496	1
231	PF00498	1
231	PF00501	1
231	PF00512	1
231	PF00515	1
231	PF00521	1
231	PF00528	1
231	PF00532	1
231	PF00533	1
231	PF00534	1
231	PF00535	1
231	PF00542	1
231	PF00550	1
231	PF00551	1
231	PF00557	1
231	PF00560	1
231	PF00561	1
231	PF00562	1
231	PF00563	1
231	PF00565	1
231	PF00571	1
231	PF00572	1
231	PF00573	1
231	PF00574	1
231	PF00575	1
231	PF00578	1
231	PF00579	1
231	PF00580	1
231	PF00582	1
231	PF00583	1
231	PF00584	1
231	PF00586	1
231	PF00587	1
231	PF00588	1
231	PF00589	1
231	PF00590	1
231	PF00591	1
231	PF00593	1
231	PF00595	1
231	PF00596	1
231	PF00623	1
231	PF00625	1
231	PF00633	1
231	PF00636	1
231	PF00662	1
231	PF00664	1
231	PF00669	1
231	PF00670	1
231	PF00672	1
231	PF00673	1
231	PF00675	1
231	PF00676	1
231	PF00677	1
231	PF00679	1
231	PF00682	1
231	PF00684	1
231	PF00687	1
231	PF00689	1
231	PF00690	1
231	PF00691	1
231	PF00694	1
231	PF00696	1
231	PF00697	1
231	PF00698	1
231	PF00700	1
231	PF00701	1
231	PF00702	1
231	PF00707	1
231	PF00708	1
231	PF00709	1
231	PF00712	1
231	PF00717	1
231	PF00730	1
231	PF00731	1
231	PF00732	1
231	PF00733	1
231	PF00742	1
231	PF00749	1
231	PF00750	1
231	PF00753	1
231	PF00763	1
231	PF00764	1
231	PF00766	1
231	PF00771	1
231	PF00772	1
231	PF00782	1
231	PF00793	1
231	PF00795	1
231	PF00800	1
231	PF00809	1
231	PF00813	1
231	PF00814	1
231	PF00815	1
231	PF00821	1
231	PF00828	1
231	PF00830	1
231	PF00831	1
231	PF00834	1
231	PF00842	1
231	PF00849	1
231	PF00850	1
231	PF00857	1
231	PF00860	1
231	PF00861	1
231	PF00871	1
231	PF00872	1
231	PF00873	1
231	PF00881	1
231	PF00885	1
231	PF00886	1
231	PF00889	1
231	PF00890	1
231	PF00892	1
231	PF00899	1
231	PF00902	1
231	PF00903	1
231	PF00905	1
231	PF00908	1
231	PF00919	1
231	PF00923	1
231	PF00924	1
231	PF00925	1
231	PF00926	1
231	PF00929	1
231	PF00939	1
231	PF00950	1
231	PF00953	1
231	PF00958	1
231	PF00970	1
231	PF00977	1
231	PF00982	1
231	PF00984	1
231	PF00986	1
231	PF00988	1
231	PF00989	1
231	PF00990	1
231	PF01000	1
231	PF01008	1
231	PF01012	1
231	PF01022	1
231	PF01025	1
231	PF01026	1
231	PF01029	1
231	PF01032	1
231	PF01035	1
231	PF01037	1
231	PF01039	1
231	PF01040	1
231	PF01041	1
231	PF01043	1
231	PF01048	1
231	PF01050	1
231	PF01052	1
231	PF01053	1
231	PF01058	1
231	PF01061	1
231	PF01063	1
231	PF01066	1
231	PF01070	1
231	PF01071	1
231	PF01073	1
231	PF01075	1
231	PF01077	1
231	PF01078	1
231	PF01084	1
231	PF01087	1
231	PF01098	1
231	PF01103	1
231	PF01106	1
231	PF01113	1
231	PF01118	1
231	PF01119	1
231	PF01121	1
231	PF01128	1
231	PF01131	1
231	PF01132	1
231	PF01134	1
231	PF01135	1
231	PF01138	1
231	PF01139	1
231	PF01142	1
231	PF01145	1
231	PF01148	1
231	PF01149	1
231	PF01155	1
231	PF01161	1
231	PF01165	1
231	PF01168	1
231	PF01169	1
231	PF01171	1
231	PF01174	1
231	PF01176	1
231	PF01177	1
231	PF01180	1
231	PF01189	1
231	PF01192	1
231	PF01193	1
231	PF01195	1
231	PF01196	1
231	PF01197	1
231	PF01202	1
231	PF01206	1
231	PF01209	1
231	PF01210	1
231	PF01212	1
231	PF01219	1
231	PF01220	1
231	PF01222	1
231	PF01225	1
231	PF01230	1
231	PF01242	1
231	PF01243	1
231	PF01244	1
231	PF01245	1
231	PF01250	1
231	PF01252	1
231	PF01255	1
231	PF01256	1
231	PF01258	1
231	PF01259	1
231	PF01261	1
231	PF01264	1
231	PF01266	1
231	PF01272	1
231	PF01278	1
231	PF01281	1
231	PF01288	1
231	PF01293	1
231	PF01297	1
231	PF01300	1
231	PF01311	1
231	PF01312	1
231	PF01313	1
231	PF01321	1
231	PF01325	1
231	PF01326	1
231	PF01327	1
231	PF01329	1
231	PF01330	1
231	PF01336	1
231	PF01339	1
231	PF01345	1
231	PF01351	1
231	PF01367	1
231	PF01368	1
231	PF01370	1
231	PF01379	1
231	PF01380	1
231	PF01381	1
231	PF01384	1
231	PF01386	1
231	PF01396	1
231	PF01402	1
231	PF01406	1
231	PF01408	1
231	PF01409	1
231	PF01411	1
231	PF01416	1
231	PF01420	1
231	PF01425	1
231	PF01434	1
231	PF01435	1
231	PF01450	1
231	PF01451	1
231	PF01455	1
231	PF01458	1
231	PF01467	1
231	PF01471	1
231	PF01475	1
231	PF01476	1
231	PF01478	1
231	PF01479	1
231	PF01488	1
231	PF01494	1
231	PF01496	1
231	PF01497	1
231	PF01502	1
231	PF01507	1
231	PF01509	1
231	PF01512	1
231	PF01514	1
231	PF01515	1
231	PF01520	1
231	PF01522	1
231	PF01541	1
231	PF01545	1
231	PF01546	1
231	PF01547	1
231	PF01548	1
231	PF01551	1
231	PF01553	1
231	PF01555	1
231	PF01556	1
231	PF01557	1
231	PF01558	1
231	PF01564	1
231	PF01565	1
231	PF01571	1
231	PF01580	1
231	PF01584	1
231	PF01588	1
231	PF01590	1
231	PF01592	1
231	PF01593	1
231	PF01595	1
231	PF01597	1
231	PF01613	1
231	PF01618	1
231	PF01624	1
231	PF01627	1
231	PF01628	1
231	PF01632	1
231	PF01634	1
231	PF01645	1
231	PF01648	1
[truncated: 433,058+ more rows]

## Sheet: TIGRFAM counts per genome
GenomeID	tigrfam	count
190	TIGR00001	1
190	TIGR00002	1
190	TIGR00005	1
190	TIGR00006	1
190	TIGR00008	1
190	TIGR00009	1
190	TIGR00010	1
190	TIGR00012	1
190	TIGR00018	1
190	TIGR00020	1
190	TIGR00029	1
190	TIGR00030	1
190	TIGR00035	1
190	TIGR00038	1
190	TIGR00039	1
190	TIGR00040	1
190	TIGR00041	1
190	TIGR00042	1
190	TIGR00043	1
190	TIGR00044	1
190	TIGR00048	1
190	TIGR00049	1
190	TIGR00054	1
190	TIGR00055	1
190	TIGR00056	1
190	TIGR00059	1
190	TIGR00060	1
190	TIGR00061	1
190	TIGR00062	1
190	TIGR00063	1
190	TIGR00066	1
190	TIGR00067	1
190	TIGR00070	1
190	TIGR00071	1
190	TIGR00072	1
190	TIGR00077	1
190	TIGR00079	1
190	TIGR00082	1
190	TIGR00083	1
190	TIGR00084	1
190	TIGR00086	1
190	TIGR00087	1
190	TIGR00088	1
190	TIGR00089	1
190	TIGR00091	1
190	TIGR00093	1
190	TIGR00095	1
190	TIGR00096	1
190	TIGR00110	1
190	TIGR00112	1
190	TIGR00113	1
190	TIGR00114	1
190	TIGR00115	1
190	TIGR00121	1
190	TIGR00125	1
190	TIGR00142	1
190	TIGR00145	1
190	TIGR00148	1
190	TIGR00149	1
190	TIGR00150	1
190	TIGR00151	1
190	TIGR00158	1
190	TIGR00159	1
190	TIGR00165	1
190	TIGR00168	1
190	TIGR00177	1
190	TIGR00179	1
190	TIGR00182	1
190	TIGR00184	1
190	TIGR00187	1
190	TIGR00190	1
190	TIGR00196	1
190	TIGR00197	1
190	TIGR00199	1
190	TIGR00200	1
190	TIGR00201	1
190	TIGR00211	1
190	TIGR00212	1
190	TIGR00216	1
190	TIGR00217	1
190	TIGR00222	1
190	TIGR00223	1
190	TIGR00225	1
190	TIGR00227	1
190	TIGR00228	1
190	TIGR00229	1
190	TIGR00231	1
190	TIGR00234	1
190	TIGR00238	1
190	TIGR00242	1
190	TIGR00243	1
190	TIGR00244	1
190	TIGR00250	1
190	TIGR00251	1
190	TIGR00252	1
190	TIGR00254	1
190	TIGR00255	1
190	TIGR00260	1
190	TIGR00262	1
190	TIGR00263	1
190	TIGR00275	1
190	TIGR00277	1
190	TIGR00286	1
190	TIGR00306	1
190	TIGR00313	1
190	TIGR00317	1
190	TIGR00318	1
190	TIGR00321	1
190	TIGR00325	1
190	TIGR00326	1
190	TIGR00337	1
190	TIGR00351	1
190	TIGR00355	1
190	TIGR00357	1
190	TIGR00364	1
190	TIGR00365	1
190	TIGR00368	1
190	TIGR00369	1
190	TIGR00374	1
190	TIGR00375	1
190	TIGR00377	1
190	TIGR00379	1
190	TIGR00380	1
190	TIGR00388	1
190	TIGR00392	1
190	TIGR00393	1
190	TIGR00398	1
190	TIGR00399	1
190	TIGR00400	1
190	TIGR00401	1
190	TIGR00406	1
190	TIGR00407	1
190	TIGR00409	1
190	TIGR00413	1
190	TIGR00414	1
190	TIGR00418	1
190	TIGR00419	1
190	TIGR00421	1
190	TIGR00423	1
190	TIGR00426	1
190	TIGR00427	1
190	TIGR00430	1
190	TIGR00431	1
190	TIGR00435	1
190	TIGR00441	1
190	TIGR00442	1
190	TIGR00445	1
190	TIGR00449	1
190	TIGR00453	1
190	TIGR00459	1
190	TIGR00464	1
190	TIGR00466	1
190	TIGR00468	1
190	TIGR00472	1
190	TIGR00482	1
190	TIGR00484	1
190	TIGR00485	1
190	TIGR00487	1
190	TIGR00492	1
190	TIGR00493	1
190	TIGR00498	1
190	TIGR00499	1
190	TIGR00500	1
190	TIGR00505	1
190	TIGR00506	1
190	TIGR00510	1
190	TIGR00512	1
190	TIGR00513	1
190	TIGR00514	1
190	TIGR00516	1
190	TIGR00517	1
190	TIGR00524	1
190	TIGR00527	1
190	TIGR00528	1
190	TIGR00531	1
190	TIGR00533	1
190	TIGR00536	1
190	TIGR00544	1
190	TIGR00546	1
190	TIGR00550	1
190	TIGR00556	1
190	TIGR00557	1
190	TIGR00559	1
190	TIGR00560	1
190	TIGR00562	1
190	TIGR00563	1
190	TIGR00564	1
190	TIGR00566	1
190	TIGR00575	1
190	TIGR00577	1
190	TIGR00580	1
190	TIGR00581	1
190	TIGR00586	1
190	TIGR00608	1
190	TIGR00612	1
190	TIGR00613	1
190	TIGR00614	1
190	TIGR00615	1
190	TIGR00630	1
190	TIGR00634	1
190	TIGR00635	1
190	TIGR00639	1
190	TIGR00643	1
190	TIGR00644	1
190	TIGR00656	1
190	TIGR00657	1
190	TIGR00665	1
190	TIGR00671	1
190	TIGR00678	1
190	TIGR00679	1
190	TIGR00682	1
190	TIGR00685	1
190	TIGR00690	1
190	TIGR00693	1
190	TIGR00708	1
190	TIGR00713	1
190	TIGR00717	1
190	TIGR00722	1
190	TIGR00723	1
190	TIGR00725	1
190	TIGR00726	1
190	TIGR00730	1
190	TIGR00735	1
190	TIGR00737	1
190	TIGR00738	1
190	TIGR00739	1
190	TIGR00740	1
190	TIGR00741	1
190	TIGR00744	1
190	TIGR00757	1
190	TIGR00810	1
190	TIGR00832	1
190	TIGR00836	1
190	TIGR00848	1
190	TIGR00915	1
190	TIGR00916	1
190	TIGR00936	1
190	TIGR00952	1
190	TIGR00962	1
190	TIGR00963	1
190	TIGR00966	1
190	TIGR00967	1
190	TIGR00969	1
190	TIGR00971	1
190	TIGR00972	1
190	TIGR00974	1
190	TIGR00981	1
190	TIGR01003	1
190	TIGR01007	1
190	TIGR01009	1
190	TIGR01017	1
190	TIGR01021	1
190	TIGR01024	1
190	TIGR01027	1
190	TIGR01029	1
190	TIGR01031	1
190	TIGR01032	1
190	TIGR01033	1
190	TIGR01034	1
190	TIGR01035	1
190	TIGR01039	1
190	TIGR01044	1
190	TIGR01049	1
190	TIGR01050	1
190	TIGR01051	1
190	TIGR01059	1
190	TIGR01060	1
190	TIGR01063	1
190	TIGR01066	1
190	TIGR01067	1
190	TIGR01070	1
190	TIGR01071	1
190	TIGR01072	1
190	TIGR01079	1
190	TIGR01082	1
190	TIGR01083	1
190	TIGR01084	1
190	TIGR01085	1
190	TIGR01087	1
190	TIGR01088	1
190	TIGR01090	1
190	TIGR01104	1
190	TIGR01121	1
190	TIGR01122	1
190	TIGR01125	1
190	TIGR01128	1
190	TIGR01129	1
190	TIGR01131	1
190	TIGR01133	1
190	TIGR01135	1
190	TIGR01136	1
190	TIGR01139	1
190	TIGR01140	1
190	TIGR01141	1
190	TIGR01143	1
190	TIGR01144	1
190	TIGR01145	1
190	TIGR01146	1
190	TIGR01163	1
190	TIGR01164	1
190	TIGR01171	1
190	TIGR01172	1
190	TIGR01174	1
190	TIGR01175	1
190	TIGR01202	1
190	TIGR01205	1
190	TIGR01232	1
190	TIGR01241	1
190	TIGR01245	1
190	TIGR01258	1
190	TIGR01259	1
190	TIGR01292	1
190	TIGR01296	1
190	TIGR01297	1
190	TIGR01311	1
190	TIGR01317	1
190	TIGR01327	1
190	TIGR01330	1
190	TIGR01350	1
190	TIGR01351	1
190	TIGR01352	1
190	TIGR01353	1
190	TIGR01361	1
190	TIGR01362	1
190	TIGR01379	1
190	TIGR01380	1
190	TIGR01389	1
190	TIGR01393	1
190	TIGR01394	1
190	TIGR01411	1
190	TIGR01417	1
190	TIGR01420	1
190	TIGR01436	1
190	TIGR01443	1
190	TIGR01444	1
190	TIGR01445	1
190	TIGR01462	1
190	TIGR01464	1
190	TIGR01469	1
190	TIGR01470	1
190	TIGR01473	1
190	TIGR01475	1
190	TIGR01484	1
190	TIGR01496	1
190	TIGR01498	1
190	TIGR01499	1
190	TIGR01509	1
190	TIGR01510	1
190	TIGR01536	1
190	TIGR01548	1
190	TIGR01549	1
190	TIGR01580	1
190	TIGR01643	1
190	TIGR01660	1
190	TIGR01681	1
190	TIGR01682	1
190	TIGR01683	1
190	TIGR01686	1
190	TIGR01695	1
190	TIGR01697	1
190	TIGR01700	1
190	TIGR01708	1
190	TIGR01710	1
190	TIGR01730	1
190	TIGR01750	1
190	TIGR01764	1
190	TIGR01770	1
190	TIGR01777	1
190	TIGR01817	1
190	TIGR01826	1
190	TIGR01828	1
190	TIGR01852	1
190	TIGR01853	1
190	TIGR01905	1
190	TIGR01930	1
190	TIGR01934	1
190	TIGR01942	1
190	TIGR01951	1
190	TIGR01953	1
190	TIGR01957	1
190	TIGR01958	1
190	TIGR01959	1
190	TIGR01961	1
190	TIGR01966	1
190	TIGR01971	1
190	TIGR01972	1
190	TIGR01974	1
190	TIGR01977	1
190	TIGR01978	1
190	TIGR01979	1
190	TIGR01980	1
190	TIGR01981	1
190	TIGR01991	1
190	TIGR01994	1
190	TIGR02027	1
190	TIGR02082	1
190	TIGR02091	1
190	TIGR02095	1
190	TIGR02128	1
190	TIGR02135	1
190	TIGR02136	1
190	TIGR02138	1
190	TIGR02139	1
190	TIGR02140	1
190	TIGR02176	1
190	TIGR02191	1
190	TIGR02195	1
190	TIGR02198	1
190	TIGR02199	1
190	TIGR02212	1
190	TIGR02224	1
190	TIGR02225	1
190	TIGR02227	1
190	TIGR02229	1
190	TIGR02247	1
190	TIGR02252	1
190	TIGR02258	1
190	TIGR02274	1
190	TIGR02291	1
190	TIGR02350	1
190	TIGR02351	1
190	TIGR02352	1
190	TIGR02388	1
190	TIGR02397	1
190	TIGR02420	1
190	TIGR02432	1
190	TIGR02433	1
190	TIGR02456	1
190	TIGR02479	1
190	TIGR02483	1
190	TIGR02512	1
190	TIGR02515	1
190	TIGR02519	1
190	TIGR02532	1
190	TIGR02533	1
190	TIGR02535	1
190	TIGR02538	1
190	TIGR02614	1
190	TIGR02666	1
190	TIGR02669	1
190	TIGR02691	1
190	TIGR02717	1
190	TIGR02729	1
190	TIGR02937	1
190	TIGR03025	1
190	TIGR03139	1
190	TIGR03144	1
190	TIGR03150	1
190	TIGR03156	1
190	TIGR03160	1
190	TIGR03263	1
190	TIGR03284	1
190	TIGR03302	1
190	TIGR03303	1
190	TIGR03317	1
190	TIGR03367	1
190	TIGR03402	1
190	TIGR03406	1
190	TIGR03508	1
190	TIGR03540	1
190	TIGR03573	1
190	TIGR03591	1
190	TIGR03625	1
190	TIGR03631	1
190	TIGR03632	1
190	TIGR03635	1
190	TIGR03654	1
190	TIGR03696	1
190	TIGR03699	1
190	TIGR03700	1
190	TIGR03701	1
190	TIGR03718	1
190	TIGR03725	1
190	TIGR03918	1
190	TIGR03953	1
190	TIGR03955	1
190	TIGR03956	1
190	TIGR04053	1
190	TIGR04073	1
190	TIGR04085	1
190	TIGR04137	1
190	TIGR04167	1
190	TIGR04282	1
190	TIGR04283	1
190	TIGR04336	1
190	TIGR04337	1
190	TIGR04406	1
190	TIGR04408	1
190	TIGR04409	1
190	TIGR04416	1
104	TIGR00001	1
104	TIGR00002	1
104	TIGR00005	1
104	TIGR00006	1
104	TIGR00007	1
104	TIGR00008	1
104	TIGR00009	1
104	TIGR00010	1
104	TIGR00012	1
104	TIGR00016	1
104	TIGR00017	1
104	TIGR00018	1
104	TIGR00019	1
104	TIGR00020	1
104	TIGR00023	1
104	TIGR00029	1
104	TIGR00032	1
104	TIGR00033	1
104	TIGR00036	1
104	TIGR00038	1
104	TIGR00039	1
104	TIGR00040	1
104	TIGR00041	1
104	TIGR00042	1
104	TIGR00043	1
104	TIGR00044	1
104	TIGR00046	1
104	TIGR00048	1
104	TIGR00051	1
104	TIGR00054	1
104	TIGR00055	1
104	TIGR00056	1
104	TIGR00057	1
104	TIGR00059	1
104	TIGR00060	1
104	TIGR00061	1
104	TIGR00062	1
104	TIGR00063	1
104	TIGR00067	1
104	TIGR00069	1
104	TIGR00070	1
104	TIGR00071	1
104	TIGR00072	1
104	TIGR00073	1
104	TIGR00074	1
104	TIGR00075	1
104	TIGR00077	1
104	TIGR00078	1
104	TIGR00079	1
104	TIGR00081	1
104	TIGR00082	1
104	TIGR00083	1
104	TIGR00084	1
104	TIGR00086	1
104	TIGR00088	1
104	TIGR00089	1
104	TIGR00090	1
104	TIGR00092	1
104	TIGR00093	1
104	TIGR00095	1
104	TIGR00096	1
104	TIGR00100	1
104	TIGR00105	1
104	TIGR00110	1
104	TIGR00112	1
104	TIGR00113	1
104	TIGR00114	1
104	TIGR00115	1
104	TIGR00116	1
104	TIGR00118	1
104	TIGR00119	1
104	TIGR00120	1
104	TIGR00121	1
104	TIGR00122	1
104	TIGR00123	1
104	TIGR00125	1
104	TIGR00128	1
104	TIGR00132	1
104	TIGR00133	1
104	TIGR00135	1
104	TIGR00136	1
104	TIGR00149	1
104	TIGR00150	1
104	TIGR00151	1
104	TIGR00152	1
104	TIGR00154	1
104	TIGR00158	1
104	TIGR00159	1
104	TIGR00165	1
104	TIGR00166	1
104	TIGR00167	1
104	TIGR00168	1
104	TIGR00169	1
104	TIGR00172	1
104	TIGR00174	1
104	TIGR00179	1
104	TIGR00180	1
104	TIGR00182	1
104	TIGR00184	1
104	TIGR00186	1
104	TIGR00187	1
104	TIGR00188	1
104	TIGR00190	1
104	TIGR00195	1
104	TIGR00196	1
104	TIGR00197	1
104	TIGR00199	1
104	TIGR00201	1
104	TIGR00204	1
104	TIGR00212	1
104	TIGR00213	1
104	TIGR00214	1
104	TIGR00215	1
104	TIGR00216	1
104	TIGR00218	1
104	TIGR00219	1
104	TIGR00222	1
104	TIGR00223	1
104	TIGR00225	1
104	TIGR00227	1
104	TIGR00228	1
104	TIGR00229	1
104	TIGR00231	1
104	TIGR00233	1
104	TIGR00234	1
104	TIGR00236	1
104	TIGR00237	1
104	TIGR00241	1
104	TIGR00242	1
104	TIGR00243	1
104	TIGR00244	1
104	TIGR00250	1
104	TIGR00251	1
104	TIGR00252	1
104	TIGR00254	1
104	TIGR00255	1
104	TIGR00256	1
104	TIGR00260	1
104	TIGR00262	1
104	TIGR00263	1
104	TIGR00275	1
104	TIGR00277	1
104	TIGR00278	1
104	TIGR00281	1
104	TIGR00282	1
104	TIGR00295	1
104	TIGR00296	1
104	TIGR00299	1
104	TIGR00306	1
104	TIGR00309	1
104	TIGR00319	1
104	TIGR00320	1
104	TIGR00325	1
104	TIGR00326	1
104	TIGR00329	1
104	TIGR00331	1
104	TIGR00332	1
104	TIGR00336	1
104	TIGR00337	1
104	TIGR00338	1
104	TIGR00344	1
104	TIGR00347	1
104	TIGR00348	1
104	TIGR00355	1
104	TIGR00360	1
104	TIGR00362	1
104	TIGR00364	1
104	TIGR00368	1
104	TIGR00374	1
104	TIGR00375	1
104	TIGR00377	1
104	TIGR00392	1
104	TIGR00393	1
104	TIGR00396	1
104	TIGR00398	1
104	TIGR00399	1
104	TIGR00407	1
104	TIGR00409	1
104	TIGR00414	1
104	TIGR00418	1
104	TIGR00419	1
104	TIGR00420	1
104	TIGR00422	1
104	TIGR00426	1
104	TIGR00427	1
104	TIGR00430	1
104	TIGR00431	1
104	TIGR00433	1
104	TIGR00434	1
104	TIGR00435	1
104	TIGR00436	1
104	TIGR00437	1
104	TIGR00440	1
104	TIGR00441	1
104	TIGR00442	1
104	TIGR00445	1
104	TIGR00447	1
104	TIGR00449	1
104	TIGR00450	1
104	TIGR00453	1
104	TIGR00456	1
104	TIGR00459	1
104	TIGR00460	1
104	TIGR00464	1
104	TIGR00465	1
104	TIGR00466	1
104	TIGR00468	1
104	TIGR00472	1
104	TIGR00478	1
104	TIGR00482	1
104	TIGR00484	1
104	TIGR00485	1
104	TIGR00487	1
104	TIGR00492	1
104	TIGR00493	1
104	TIGR00494	1
104	TIGR00496	1
104	TIGR00497	1
104	TIGR00498	1
104	TIGR00499	1
104	TIGR00500	1
104	TIGR00505	1
104	TIGR00506	1
104	TIGR00507	1
104	TIGR00508	1
104	TIGR00510	1
104	TIGR00513	1
104	TIGR00514	1
104	TIGR00515	1
104	TIGR00516	1
104	TIGR00517	1
104	TIGR00527	1
104	TIGR00528	1
104	TIGR00530	1
104	TIGR00531	1
104	TIGR00536	1
104	TIGR00544	1
104	TIGR00546	1
104	TIGR00550	1
104	TIGR00551	1
104	TIGR00552	1
104	TIGR00553	1
104	TIGR00556	1
104	TIGR00557	1
104	TIGR00559	1
104	TIGR00560	1
104	TIGR00564	1
104	TIGR00566	1
104	TIGR00575	1
104	TIGR00576	1
104	TIGR00580	1
104	TIGR00585	1
104	TIGR00589	1
104	TIGR00593	1
104	TIGR00594	1
104	TIGR00595	1
104	TIGR00608	1
104	TIGR00612	1
104	TIGR00613	1
104	TIGR00615	1
104	TIGR00621	1
104	TIGR00630	1
104	TIGR00631	1
104	TIGR00632	1
104	TIGR00633	1
104	TIGR00634	1
104	TIGR00635	1
104	TIGR00639	1
104	TIGR00643	1
104	TIGR00644	1
104	TIGR00651	1
104	TIGR00652	1
104	TIGR00656	1
104	TIGR00657	1
104	TIGR00658	1
104	TIGR00663	1
104	TIGR00665	1
104	TIGR00670	1
104	TIGR00671	1
104	TIGR00674	1
104	TIGR00675	1
104	TIGR00678	1
104	TIGR00682	1
104	TIGR00689	1
104	TIGR00690	1
104	TIGR00693	1
104	TIGR00696	1
104	TIGR00707	1
104	TIGR00713	1
104	TIGR00717	1
104	TIGR00722	1
104	TIGR00723	1
104	TIGR00726	1
104	TIGR00730	1
104	TIGR00731	1
104	TIGR00732	1
104	TIGR00735	1
104	TIGR00737	1
104	TIGR00738	1
104	TIGR00739	1
104	TIGR00741	1
104	TIGR00744	1
104	TIGR00747	1
104	TIGR00753	1
104	TIGR00754	1
104	TIGR00755	1
104	TIGR00757	1
104	TIGR00758	1
104	TIGR00761	1
104	TIGR00764	1
104	TIGR00767	1
104	TIGR00810	1
104	TIGR00815	1
104	TIGR00832	1
104	TIGR00836	1
104	TIGR00838	1
104	TIGR00848	1
104	TIGR00855	1
104	TIGR00857	1
104	TIGR00858	1
104	TIGR00877	1
104	TIGR00878	1
104	TIGR00884	1
104	TIGR00888	1
104	TIGR00904	1
104	TIGR00914	1
104	TIGR00915	1
104	TIGR00916	1
104	TIGR00922	1
104	TIGR00928	1
104	TIGR00933	1
104	TIGR00936	1
104	TIGR00952	1
104	TIGR00962	1
104	TIGR00963	1
104	TIGR00964	1
104	TIGR00966	1
104	TIGR00967	1
104	TIGR00972	1
104	TIGR00973	1
104	TIGR00974	1
104	TIGR00977	1
104	TIGR00981	1
104	TIGR01003	1
104	TIGR01007	1
104	TIGR01009	1
104	TIGR01011	1
104	TIGR01017	1
104	TIGR01021	1
104	TIGR01023	1
104	TIGR01024	1
104	TIGR01027	1
104	TIGR01029	1
104	TIGR01031	1
104	TIGR01032	1
104	TIGR01033	1
104	TIGR01034	1
104	TIGR01035	1
104	TIGR01037	1
104	TIGR01039	1
104	TIGR01044	1
104	TIGR01047	1
104	TIGR01048	1
104	TIGR01049	1
104	TIGR01050	1
104	TIGR01051	1
104	TIGR01059	1
104	TIGR01060	1
104	TIGR01063	1
104	TIGR01066	1
104	TIGR01067	1
104	TIGR01068	1
104	TIGR01070	1
104	TIGR01071	1
104	TIGR01072	1
104	TIGR01079	1
104	TIGR01082	1
104	TIGR01083	1
104	TIGR01085	1
104	TIGR01087	1
104	TIGR01088	1
104	TIGR01104	1
104	TIGR01120	1
104	TIGR01121	1
104	TIGR01122	1
104	TIGR01128	1
104	TIGR01129	1
104	TIGR01131	1
104	TIGR01133	1
104	TIGR01134	1
104	TIGR01135	1
104	TIGR01136	1
104	TIGR01139	1
104	TIGR01141	1
104	TIGR01143	1
104	TIGR01144	1
104	TIGR01145	1
104	TIGR01146	1
104	TIGR01162	1
104	TIGR01163	1
104	TIGR01164	1
104	TIGR01166	1
104	TIGR01169	1
104	TIGR01171	1
104	TIGR01172	1
104	TIGR01173	1
104	TIGR01174	1
104	TIGR01175	1
104	TIGR01181	1
104	TIGR01182	1
104	TIGR01205	1
104	TIGR01206	1
104	TIGR01207	1
104	TIGR01208	1
104	TIGR01212	1
104	TIGR01214	1
104	TIGR01221	1
104	TIGR01230	1
104	TIGR01241	1
104	TIGR01245	1
104	TIGR01251	1
104	TIGR01252	1
104	TIGR01259	1
104	TIGR01280	1
104	TIGR01290	1
104	TIGR01292	1
104	TIGR01296	1
104	TIGR01297	1
104	TIGR01304	1
104	TIGR01307	1
104	TIGR01316	1
104	TIGR01317	1
104	TIGR01326	1
104	TIGR01327	1
104	TIGR01342	1
104	TIGR01343	1
104	TIGR01350	1
104	TIGR01351	1
104	TIGR01353	1
104	TIGR01356	1
104	TIGR01357	1
104	TIGR01361	1
104	TIGR01362	1
104	TIGR01367	1
104	TIGR01368	1
104	TIGR01369	1
104	TIGR01370	1
104	TIGR01379	1
104	TIGR01383	1
104	TIGR01391	1
104	TIGR01392	1
104	TIGR01393	1
104	TIGR01394	1
104	TIGR01407	1
104	TIGR01417	1
104	TIGR01420	1
104	TIGR01451	1
104	TIGR01455	1
104	TIGR01462	1
104	TIGR01467	1
104	TIGR01469	1
104	TIGR01470	1
104	TIGR01472	1
104	TIGR01488	1
104	TIGR01491	1
104	TIGR01494	1
104	TIGR01496	1
104	TIGR01498	1
104	TIGR01499	1
104	TIGR01509	1
104	TIGR01510	1
104	TIGR01513	1
104	TIGR01517	1
104	TIGR01524	1
104	TIGR01534	1
104	TIGR01536	1
104	TIGR01574	1
104	TIGR01587	1
104	TIGR01596	1
104	TIGR01613	1
104	TIGR01632	1
104	TIGR01643	1
104	TIGR01656	1
104	TIGR01662	1
104	TIGR01670	1
104	TIGR01683	1
104	TIGR01695	1
104	TIGR01703	1
104	TIGR01704	1
104	TIGR01730	1
104	TIGR01736	1
104	TIGR01737	1
104	TIGR01740	1
104	TIGR01745	1
104	TIGR01750	1
104	TIGR01764	1
104	TIGR01801	1
104	TIGR01807	1
104	TIGR01820	1
104	TIGR01826	1
104	TIGR01828	1
104	TIGR01830	1
104	TIGR01850	1
104	TIGR01852	1
104	TIGR01853	1
104	TIGR01855	1
104	TIGR01859	1
104	TIGR01932	1
104	TIGR01933	1
104	TIGR01940	1
104	TIGR01943	1
104	TIGR01945	1
104	TIGR01946	1
104	TIGR01947	1
104	TIGR01948	1
104	TIGR01951	1
104	TIGR01953	1
104	TIGR01966	1
104	TIGR01987	1
104	TIGR02000	1
104	TIGR02012	1
104	TIGR02013	1
104	TIGR02027	1
104	TIGR02034	1
104	TIGR02055	1
104	TIGR02072	1
104	TIGR02075	1
104	TIGR02081	1
104	TIGR02082	1
104	TIGR02083	1
104	TIGR02084	1
104	TIGR02086	1
104	TIGR02087	1
104	TIGR02091	1
104	TIGR02093	1
104	TIGR02095	1
104	TIGR02124	1
104	TIGR02135	1
104	TIGR02136	1
104	TIGR02138	1
104	TIGR02170	1
104	TIGR02176	1
104	TIGR02195	1
104	TIGR02196	1
104	TIGR02197	1
104	TIGR02198	1
104	TIGR02199	1
104	TIGR02212	1
104	TIGR02217	1
104	TIGR02224	1
104	TIGR02225	1
104	TIGR02227	1
104	TIGR02258	1
104	TIGR02348	1
104	TIGR02349	1
104	TIGR02350	1
104	TIGR02351	1
104	TIGR02354	1
104	TIGR02385	1
104	TIGR02386	1
104	TIGR02393	1
104	TIGR02397	1
104	TIGR02419	1
104	TIGR02420	1
104	TIGR02432	1
104	TIGR02454	1
104	TIGR02487	1
104	TIGR02495	1
104	TIGR02512	1
104	TIGR02532	1
104	TIGR02535	1
104	TIGR02605	1
104	TIGR02608	1
104	TIGR02614	1
104	TIGR02634	1
104	TIGR02669	1
104	TIGR02691	1
104	TIGR02727	1
104	TIGR02729	1
104	TIGR02793	1
104	TIGR02795	1
104	TIGR02799	1
104	TIGR02936	1
104	TIGR02937	1
104	TIGR03023	1
104	TIGR03025	1
104	TIGR03026	1
104	TIGR03070	1
104	TIGR03071	1
104	TIGR03137	1
104	TIGR03139	1
104	TIGR03150	1
104	TIGR03156	1
104	TIGR03263	1
104	TIGR03302	1
104	TIGR03303	1
104	TIGR03319	1
104	TIGR03330	1
104	TIGR03346	1
104	TIGR03367	1
104	TIGR03402	1
104	TIGR03423	1
104	TIGR03455	1
104	TIGR03534	1
104	TIGR03546	1
104	TIGR03570	1
104	TIGR03573	1
104	TIGR03586	1
104	TIGR03587	1
104	TIGR03588	1
104	TIGR03589	1
104	TIGR03591	1
104	TIGR03592	1
104	TIGR03593	1
104	TIGR03594	1
104	TIGR03625	1
104	TIGR03631	1
104	TIGR03632	1
104	TIGR03635	1
104	TIGR03654	1
104	TIGR03664	1
104	TIGR03705	1
104	TIGR03723	1
104	TIGR03725	1
104	TIGR03904	1
104	TIGR03918	1
104	TIGR03936	1
104	TIGR03953	1
104	TIGR03955	1
104	TIGR03956	1
104	TIGR03960	1
104	TIGR04013	1
104	TIGR04038	1
104	TIGR04073	1
104	TIGR04137	1
104	TIGR04178	1
104	TIGR04180	1
104	TIGR04181	1
104	TIGR04255	1
104	TIGR04272	1
104	TIGR04335	1
104	TIGR04336	1
104	TIGR04337	1
104	TIGR04406	1
104	TIGR04407	1
104	TIGR04408	1
104	TIGR04409	1
143	TIGR00002	1
143	TIGR00005	1
143	TIGR00007	1
143	TIGR00008	1
143	TIGR00009	1
143	TIGR00010	1
143	TIGR00012	1
143	TIGR00016	1
143	TIGR00018	1
143	TIGR00019	1
143	TIGR00020	1
143	TIGR00023	1
143	TIGR00029	1
143	TIGR00030	1
143	TIGR00032	1
143	TIGR00033	1
143	TIGR00036	1
143	TIGR00038	1
143	TIGR00040	1
143	TIGR00041	1
143	TIGR00042	1
143	TIGR00043	1
143	TIGR00044	1
143	TIGR00046	1
143	TIGR00048	1
143	TIGR00051	1
143	TIGR00056	1
143	TIGR00059	1
143	TIGR00060	1
143	TIGR00061	1
143	TIGR00062	1
143	TIGR00069	1
143	TIGR00071	1
143	TIGR00078	1
143	TIGR00079	1
143	TIGR00080	1
143	TIGR00084	1
143	TIGR00088	1
143	TIGR00089	1
143	TIGR00090	1
143	TIGR00095	1
143	TIGR00100	1
143	TIGR00105	1
143	TIGR00110	1
143	TIGR00114	1
143	TIGR00116	1
143	TIGR00118	1
143	TIGR00119	1
143	TIGR00120	1
143	TIGR00121	1
143	TIGR00122	1
143	TIGR00125	1
143	TIGR00128	1
143	TIGR00132	1
143	TIGR00133	1
143	TIGR00135	1
143	TIGR00136	1
143	TIGR00149	1
143	TIGR00150	1
143	TIGR00151	1
143	TIGR00152	1
143	TIGR00159	1
143	TIGR00167	1
143	TIGR00169	1
143	TIGR00172	1
143	TIGR00174	1
143	TIGR00177	1
143	TIGR00182	1
143	TIGR00187	1
143	TIGR00190	1
143	TIGR00194	1
143	TIGR00196	1
143	TIGR00199	1
143	TIGR00200	1
143	TIGR00201	1
143	TIGR00209	1
143	TIGR00211	1
143	TIGR00212	1
143	TIGR00214	1
143	TIGR00215	1
143	TIGR00219	1
143	TIGR00223	1
143	TIGR00225	1
143	TIGR00227	1
143	TIGR00228	1
143	TIGR00229	1
143	TIGR00231	1
143	TIGR00244	1
143	TIGR00250	1
143	TIGR00252	1
143	TIGR00254	1
143	TIGR00260	1
143	TIGR00262	1
143	TIGR00263	1
143	TIGR00268	1
143	TIGR00275	1
143	TIGR00277	1
143	TIGR00288	1
143	TIGR00290	1
143	TIGR00306	1
143	TIGR00313	1
143	TIGR00316	1
143	TIGR00317	1
143	TIGR00326	1
143	TIGR00329	1
143	TIGR00332	1
143	TIGR00344	1
143	TIGR00347	1
143	TIGR00362	1
143	TIGR00364	1
143	TIGR00369	1
143	TIGR00374	1
143	TIGR00380	1
143	TIGR00381	1
143	TIGR00388	1
143	TIGR00398	1
143	TIGR00399	1
143	TIGR00407	1
143	TIGR00413	1
143	TIGR00414	1
143	TIGR00419	1
143	TIGR00420	1
143	TIGR00422	1
143	TIGR00427	1
143	TIGR00433	1
143	TIGR00434	1
143	TIGR00435	1
143	TIGR00436	1
143	TIGR00441	1
143	TIGR00442	1
143	TIGR00449	1
143	TIGR00453	1
143	TIGR00456	1
143	TIGR00459	1
143	TIGR00460	1
143	TIGR00465	1
143	TIGR00479	1
143	TIGR00482	1
143	TIGR00484	1
143	TIGR00485	1
143	TIGR00492	1
143	TIGR00496	1
143	TIGR00499	1
143	TIGR00500	1
143	TIGR00505	1
143	TIGR00506	1
143	TIGR00507	1
143	TIGR00508	1
143	TIGR00510	1
143	TIGR00512	1
143	TIGR00514	1
143	TIGR00516	1
143	TIGR00517	1
143	TIGR00524	1
143	TIGR00531	1
143	TIGR00536	1
143	TIGR00539	1
143	TIGR00546	1
143	TIGR00550	1
143	TIGR00552	1
143	TIGR00556	1
143	TIGR00557	1
143	TIGR00559	1
143	TIGR00560	1
143	TIGR00564	1
143	TIGR00565	1
143	TIGR00566	1
143	TIGR00575	1
143	TIGR00580	1
143	TIGR00581	1
143	TIGR00589	1
143	TIGR00593	1
143	TIGR00594	1
143	TIGR00595	1
143	TIGR00608	1
143	TIGR00613	1
143	TIGR00615	1
143	TIGR00630	1
143	TIGR00631	1
143	TIGR00632	1
143	TIGR00635	1
143	TIGR00636	1
143	TIGR00643	1
143	TIGR00644	1
143	TIGR00651	1
143	TIGR00652	1
143	TIGR00656	1
143	TIGR00657	1
143	TIGR00658	1
143	TIGR00663	1
143	TIGR00671	1
143	TIGR00674	1
143	TIGR00675	1
143	TIGR00678	1
143	TIGR00685	1
143	TIGR00693	1
143	TIGR00707	1
143	TIGR00708	1
143	TIGR00713	1
143	TIGR00722	1
143	TIGR00723	1
143	TIGR00725	1
143	TIGR00730	1
143	TIGR00732	1
143	TIGR00735	1
143	TIGR00737	1
143	TIGR00738	1
143	TIGR00739	1
143	TIGR00747	1
143	TIGR00751	1
143	TIGR00753	1
143	TIGR00755	1
143	TIGR00757	1
143	TIGR00758	1
143	TIGR00761	1
143	TIGR00767	1
143	TIGR00797	1
143	TIGR00810	1
143	TIGR00838	1
143	TIGR00848	1
143	TIGR00855	1
143	TIGR00858	1
143	TIGR00884	1
143	TIGR00888	1
143	TIGR00904	1
143	TIGR00914	1
143	TIGR00915	1
143	TIGR00916	1
143	TIGR00922	1
143	TIGR00936	1
143	TIGR00945	1
143	TIGR00952	1
143	TIGR00963	1
143	TIGR00964	1
143	TIGR00966	1
143	TIGR00967	1
143	TIGR00972	1
143	TIGR00973	1
143	TIGR00974	1
143	TIGR00977	1
143	TIGR00981	1
143	TIGR01003	1
143	TIGR01009	1
143	TIGR01011	1
143	TIGR01017	1
143	TIGR01021	1
143	TIGR01022	1
143	TIGR01024	1
143	TIGR01027	1
143	TIGR01029	1
143	TIGR01031	1
143	TIGR01034	1
143	TIGR01035	1
143	TIGR01044	1
143	TIGR01048	1
143	TIGR01049	1
143	TIGR01050	1
143	TIGR01051	1
143	TIGR01059	1
143	TIGR01062	1
143	TIGR01063	1
143	TIGR01064	1
143	TIGR01066	1
143	TIGR01067	1
143	TIGR01071	1
143	TIGR01072	1
143	TIGR01079	1
143	TIGR01083	1
143	TIGR01088	1
143	TIGR01090	1
143	TIGR01098	1
143	TIGR01116	1
143	TIGR01121	1
143	TIGR01122	1
143	TIGR01125	1
143	TIGR01128	1
143	TIGR01129	1
143	TIGR01132	1
143	TIGR01134	1
143	TIGR01136	1
143	TIGR01139	1
143	TIGR01140	1
143	TIGR01141	1
143	TIGR01163	1
143	TIGR01164	1
143	TIGR01169	1
143	TIGR01171	1
143	TIGR01172	1
143	TIGR01175	1
143	TIGR01214	1
143	TIGR01221	1
143	TIGR01241	1
143	TIGR01245	1
143	TIGR01258	1
143	TIGR01292	1
143	TIGR01296	1
143	TIGR01297	1
143	TIGR01304	1
143	TIGR01311	1
143	TIGR01343	1
143	TIGR01350	1
143	TIGR01351	1
143	TIGR01352	1
143	TIGR01353	1
143	TIGR01356	1
143	TIGR01357	1
143	TIGR01368	1
143	TIGR01369	1
143	TIGR01379	1
143	TIGR01383	1
143	TIGR01391	1
143	TIGR01393	1
143	TIGR01407	1
143	TIGR01411	1
143	TIGR01417	1
143	TIGR01420	1
143	TIGR01443	1
143	TIGR01445	1
143	TIGR01462	1
143	TIGR01469	1
143	TIGR01479	1
143	TIGR01484	1
143	TIGR01494	1
143	TIGR01496	1
143	TIGR01498	1
143	TIGR01510	1
143	TIGR01517	1
143	TIGR01522	1
143	TIGR01523	1
143	TIGR01534	1
143	TIGR01549	1
143	TIGR01574	1
143	TIGR01591	1
143	TIGR01632	1
143	TIGR01683	1
143	TIGR01687	1
143	TIGR01695	1
143	TIGR01702	1
143	TIGR01703	1
143	TIGR01710	1
143	TIGR01727	1
143	TIGR01730	1
143	TIGR01763	1
143	TIGR01764	1
143	TIGR01779	1
143	TIGR01820	1
143	TIGR01826	1
143	TIGR01828	1
143	TIGR01830	1
143	TIGR01850	1
143	TIGR01855	1
143	TIGR01859	1
143	TIGR01884	1
143	TIGR01910	1
143	TIGR01930	1
143	TIGR01936	1
143	TIGR01937	1
143	TIGR01939	1
143	TIGR01941	1
143	TIGR01946	1
143	TIGR01947	1
143	TIGR01951	1
143	TIGR01966	1
143	TIGR02012	1
143	TIGR02013	1
143	TIGR02027	1
143	TIGR02072	1
143	TIGR02075	1
143	TIGR02083	1
143	TIGR02084	1
143	TIGR02086	1
143	TIGR02087	1
143	TIGR02091	1
143	TIGR02095	1
143	TIGR02120	1
143	TIGR02128	1
143	TIGR02135	1
143	TIGR02136	1
143	TIGR02138	1
143	TIGR02168	1
143	TIGR02175	1
143	TIGR02177	1
143	TIGR02179	1
143	TIGR02191	1
143	TIGR02196	1
143	TIGR02199	1
143	TIGR02210	1
143	TIGR02211	1
143	TIGR02212	1
143	TIGR02224	1
143	TIGR02225	1
143	TIGR02227	1
143	TIGR02228	1
143	TIGR02235	1
143	TIGR02258	1
143	TIGR02274	1
143	TIGR02281	1
143	TIGR02348	1
143	TIGR02351	1
143	TIGR02386	1
143	TIGR02388	1
143	TIGR02393	1
143	TIGR02395	1
143	TIGR02397	1
143	TIGR02432	1
143	TIGR02483	1
143	TIGR02504	1
143	TIGR02515	1
143	TIGR02519	1
143	TIGR02532	1
143	TIGR02533	1
143	TIGR02535	1
143	TIGR02538	1
143	TIGR02666	1
143	TIGR02729	1
143	TIGR02799	1
143	TIGR02937	1
143	TIGR03015	1
143	TIGR03128	1
143	TIGR03150	1
143	TIGR03156	1
143	TIGR03160	1
143	TIGR03302	1
143	TIGR03402	1
143	TIGR03423	1
143	TIGR03477	1
143	TIGR03534	1
143	TIGR03540	1
143	TIGR03591	1
143	TIGR03594	1
143	TIGR03625	1
143	TIGR03631	1
143	TIGR03632	1
143	TIGR03635	1
143	TIGR03654	1
143	TIGR03696	1
143	TIGR03710	1
143	TIGR03723	1
143	TIGR03725	1
143	TIGR03904	1
143	TIGR03936	1
143	TIGR03953	1
143	TIGR04085	1
143	TIGR04137	1
143	TIGR04138	1
143	TIGR04163	1
143	TIGR04167	1
143	TIGR04272	1
143	TIGR04282	1
143	TIGR04283	1
143	TIGR04336	1
143	TIGR04337	1
143	TIGR04407	1
143	TIGR04408	1
194	TIGR00001	1
194	TIGR00002	1
194	TIGR00005	1
194	TIGR00006	1
194	TIGR00007	1
194	TIGR00008	1
194	TIGR00010	1
194	TIGR00012	1
194	TIGR00014	1
194	TIGR00018	1
194	TIGR00019	1
194	TIGR00020	1
194	TIGR00023	1
194	TIGR00029	1
194	TIGR00030	1
194	TIGR00032	1
194	TIGR00033	1
194	TIGR00036	1
194	TIGR00038	1
194	TIGR00042	1
194	TIGR00043	1
194	TIGR00044	1
194	TIGR00046	1
194	TIGR00048	1
194	TIGR00049	1
194	TIGR00051	1
194	TIGR00054	1
194	TIGR00055	1
194	TIGR00056	1
194	TIGR00057	1
194	TIGR00059	1
194	TIGR00060	1
194	TIGR00061	1
194	TIGR00062	1
194	TIGR00066	1
194	TIGR00067	1
194	TIGR00069	1
194	TIGR00071	1
194	TIGR00077	1
194	TIGR00078	1
194	TIGR00079	1
194	TIGR00080	1
194	TIGR00081	1
194	TIGR00083	1
194	TIGR00084	1
194	TIGR00087	1
194	TIGR00088	1
194	TIGR00089	1
194	TIGR00090	1
194	TIGR00091	1
194	TIGR00092	1
194	TIGR00093	1
194	TIGR00095	1
194	TIGR00096	1
194	TIGR00097	1
194	TIGR00109	1
194	TIGR00112	1
194	TIGR00114	1
194	TIGR00115	1
194	TIGR00116	1
194	TIGR00118	1
194	TIGR00119	1
194	TIGR00120	1
194	TIGR00121	1
194	TIGR00125	1
194	TIGR00128	1
194	TIGR00136	1
194	TIGR00148	1
194	TIGR00149	1
194	TIGR00152	1
194	TIGR00153	1
194	TIGR00158	1
194	TIGR00159	1
194	TIGR00165	1
194	TIGR00166	1
194	TIGR00168	1
194	TIGR00169	1
194	TIGR00174	1
194	TIGR00177	1
194	TIGR00179	1
194	TIGR00180	1
194	TIGR00182	1
194	TIGR00187	1
194	TIGR00188	1
194	TIGR00190	1
194	TIGR00195	1
194	TIGR00196	1
194	TIGR00197	1
194	TIGR00199	1
194	TIGR00200	1
194	TIGR00201	1
194	TIGR00202	1
194	TIGR00204	1
194	TIGR00213	1
194	TIGR00215	1
194	TIGR00216	1
194	TIGR00219	1
194	TIGR00220	1
194	TIGR00222	1
194	TIGR00223	1
194	TIGR00225	1
194	TIGR00227	1
194	TIGR00228	1
194	TIGR00229	1
194	TIGR00231	1
194	TIGR00233	1
194	TIGR00234	1
194	TIGR00242	1
194	TIGR00243	1
194	TIGR00246	1
194	TIGR00249	1
194	TIGR00251	1
194	TIGR00254	1
194	TIGR00255	1
194	TIGR00260	1
194	TIGR00262	1
194	TIGR00263	1
194	TIGR00277	1
194	TIGR00278	1
194	TIGR00281	1
194	TIGR00286	1
194	TIGR00287	1
194	TIGR00296	1
194	TIGR00302	1
194	TIGR00313	1
194	TIGR00317	1
194	TIGR00318	1
194	TIGR00321	1
194	TIGR00325	1
194	TIGR00326	1
194	TIGR00331	1
194	TIGR00344	1
194	TIGR00347	1
194	TIGR00357	1
194	TIGR00362	1
194	TIGR00364	1
194	TIGR00365	1
194	TIGR00367	1
194	TIGR00368	1
194	TIGR00374	1
194	TIGR00376	1
194	TIGR00377	1
194	TIGR00380	1
194	TIGR00382	1
194	TIGR00383	1
194	TIGR00384	1
194	TIGR00392	1
194	TIGR00393	1
194	TIGR00396	1
194	TIGR00399	1
194	TIGR00400	1
194	TIGR00401	1
194	TIGR00406	1
194	TIGR00407	1
194	TIGR00409	1
194	TIGR00414	1
194	TIGR00418	1
194	TIGR00419	1
194	TIGR00420	1
194	TIGR00421	1
194	TIGR00423	1
194	TIGR00431	1
194	TIGR00433	1
194	TIGR00434	1
194	TIGR00435	1
194	TIGR00437	1
194	TIGR00441	1
194	TIGR00442	1
194	TIGR00445	1
194	TIGR00447	1
194	TIGR00455	1
194	TIGR00456	1
194	TIGR00459	1
194	TIGR00460	1
194	TIGR00464	1
194	TIGR00465	1
194	TIGR00466	1
194	TIGR00468	1
194	TIGR00472	1
194	TIGR00482	1
194	TIGR00484	1
194	TIGR00485	1
194	TIGR00492	1
194	TIGR00493	1
194	TIGR00494	1
194	TIGR00496	1
194	TIGR00498	1
194	TIGR00500	1
194	TIGR00503	1
194	TIGR00506	1
194	TIGR00507	1
194	TIGR00508	1
194	TIGR00510	1
194	TIGR00512	1
194	TIGR00513	1
194	TIGR00514	1
194	TIGR00515	1
194	TIGR00516	1
194	TIGR00517	1
194	TIGR00518	1
194	TIGR00524	1
194	TIGR00525	1
194	TIGR00526	1
194	TIGR00527	1
194	TIGR00528	1
194	TIGR00530	1
194	TIGR00531	1
194	TIGR00536	1
194	TIGR00544	1
194	TIGR00546	1
194	TIGR00550	1
194	TIGR00552	1
194	TIGR00556	1
194	TIGR00557	1
194	TIGR00558	1
194	TIGR00559	1
194	TIGR00560	1
194	TIGR00562	1
194	TIGR00564	1
194	TIGR00566	1
194	TIGR00575	1
194	TIGR00580	1
194	TIGR00585	1
194	TIGR00586	1
194	TIGR00589	1
194	TIGR00593	1
194	TIGR00594	1
194	TIGR00595	1
194	TIGR00608	1
194	TIGR00613	1
194	TIGR00615	1
194	TIGR00621	1
194	TIGR00630	1
194	TIGR00631	1
194	TIGR00632	1
194	TIGR00633	1
194	TIGR00634	1
194	TIGR00635	1
194	TIGR00639	1
194	TIGR00643	1
194	TIGR00644	1
194	TIGR00652	1
194	TIGR00653	1
194	TIGR00658	1
194	TIGR00663	1
194	TIGR00665	1
194	TIGR00670	1
194	TIGR00671	1
194	TIGR00674	1
194	TIGR00675	1
194	TIGR00676	1
194	TIGR00685	1
194	TIGR00689	1
194	TIGR00693	1
194	TIGR00696	1
194	TIGR00707	1
194	TIGR00708	1
194	TIGR00713	1
194	TIGR00717	1
194	TIGR00725	1
194	TIGR00726	1
194	TIGR00730	1
194	TIGR00731	1
194	TIGR00732	1
194	TIGR00735	1
194	TIGR00738	1
194	TIGR00739	1
194	TIGR00741	1
194	TIGR00747	1
194	TIGR00753	1
194	TIGR00755	1
194	TIGR00757	1
194	TIGR00758	1
194	TIGR00759	1
194	TIGR00761	1
194	TIGR00765	1
194	TIGR00810	1
194	TIGR00813	1
194	TIGR00815	1
194	TIGR00832	1
194	TIGR00836	1
194	TIGR00838	1
194	TIGR00839	1
194	TIGR00848	1
194	TIGR00855	1
194	TIGR00857	1
194	TIGR00858	1
194	TIGR00877	1
194	TIGR00878	1
194	TIGR00884	1
194	TIGR00888	1
194	TIGR00904	1
194	TIGR00916	1
194	TIGR00922	1
194	TIGR00928	1
194	TIGR00933	1
194	TIGR00936	1
194	TIGR00937	1
194	TIGR00945	1
194	TIGR00962	1
194	TIGR00963	1
194	TIGR00964	1
194	TIGR00966	1
194	TIGR00967	1
194	TIGR00972	1
194	TIGR00973	1
194	TIGR00974	1
194	TIGR00981	1
194	TIGR01003	1
194	TIGR01007	1
194	TIGR01009	1
194	TIGR01011	1
194	TIGR01016	1
194	TIGR01017	1
194	TIGR01019	1
194	TIGR01021	1
194	TIGR01023	1
194	TIGR01024	1
194	TIGR01027	1
194	TIGR01029	1
194	TIGR01032	1
194	TIGR01033	1
194	TIGR01034	1
194	TIGR01039	1
194	TIGR01044	1
194	TIGR01049	1
194	TIGR01050	1
194	TIGR01051	1
194	TIGR01059	1
194	TIGR01060	1
194	TIGR01063	1
194	TIGR01066	1
194	TIGR01067	1
194	TIGR01072	1
194	TIGR01082	1
194	TIGR01083	1
194	TIGR01084	1
194	TIGR01085	1
194	TIGR01087	1
194	TIGR01088	1
194	TIGR01104	1
194	TIGR01121	1
194	TIGR01122	1
194	TIGR01125	1
194	TIGR01128	1
194	TIGR01129	1
194	TIGR01134	1
194	TIGR01135	1
194	TIGR01136	1
194	TIGR01138	1
194	TIGR01139	1
194	TIGR01141	1
194	TIGR01143	1
194	TIGR01144	1
194	TIGR01145	1
194	TIGR01146	1
194	TIGR01162	1
194	TIGR01164	1
194	TIGR01169	1
194	TIGR01171	1
194	TIGR01173	1
194	TIGR01174	1
194	TIGR01175	1
194	TIGR01181	1
194	TIGR01182	1
194	TIGR01205	1
194	TIGR01207	1
194	TIGR01208	1
194	TIGR01214	1
194	TIGR01221	1
194	TIGR01241	1
194	TIGR01245	1
194	TIGR01247	1
194	TIGR01251	1
194	TIGR01258	1
194	TIGR01292	1
194	TIGR01296	1
194	TIGR01297	1
194	TIGR01300	1
194	TIGR01304	1
194	TIGR01311	1
194	TIGR01327	1
194	TIGR01330	1
194	TIGR01348	1
194	TIGR01350	1
194	TIGR01351	1
194	TIGR01352	1
194	TIGR01356	1
194	TIGR01357	1
194	TIGR01361	1
194	TIGR01362	1
194	TIGR01368	1
194	TIGR01369	1
194	TIGR01370	1
194	TIGR01380	1
194	TIGR01386	1
194	TIGR01387	1
194	TIGR01391	1
194	TIGR01393	1
194	TIGR01411	1
194	TIGR01414	1
194	TIGR01417	1
194	TIGR01420	1
194	TIGR01436	1
194	TIGR01439	1
194	TIGR01464	1
194	TIGR01472	1
194	TIGR01473	1
[truncated: 181,960 more rows]
