# Supplementary material for: Hyperactive nanobacteria with host-dependent traits pervade Omnitrophota
Source: Nat Microbiol. 2023 Mar 16;8(4):727–44. doi: 10.1038/s41564-022-01319-1 (PMC10066038; doi:10.1038/s41564-022-01319-1)
Supplement: Source Data Fig. 6 — qSIP taxonomy, count, sources and AFE data. [file 41564_2022_1319_MOESM7_ESM.xlsx]

## Sheet: 13C ASV Counts
ASV	sample	count
7ff346973a282aa55de296afdb5d74af	25d08	10
6472eb8b1e09f892aca2f23182962903	25d08	42
0a403db41b0def2fadaeb309717f3ef7	25d08	30
ca373a4791ebf956b0016d1241bcfc6a	25d08	32
3271dbb002223e8b0ae18d052631e7b1	25d08	36
4608fae4bbc9964cdd17af8782f2155e	25d08	6
7876a5906e5be58d068237cd0b6ebb3c	25d08	36
1b9123f5b28e795eec7c9fac313296a8	25d08	12
bd5b50733d50f1225b08b468f38eec67	25d08	25
d829bee4984f82ffc2453212157caf96	25d08	30
00c905253e84aab5042613bcc22d568c	25d08	13
b8c4ed03d7d91546b9f6ad80b80135a3	25d08	9
e22c3ed2434c4a927c3e75ef97cfee13	25d08	27
efaa6e36d2345a51af2b3ddd1de9f3a8	25d08	6
b0546a8c6a38415c52d2dc916319d3fd	25d08	26
f2fd9d7b74d80ad0cc6f3439e6325d27	25d08	13
2d16d001e21717f960cf771ae879b1dd	25d08	19
8d63a252be63a38d20591d5497c5fc8e	25d08	7
478f81e3c00c6dc5011b18f6420020e7	25d08	20
9d127ac8ec1a7b03befe92229847b811	25d08	21
f96a2219e47d770ef6328149e7ed3ba3	25d08	5
cb5b9907447a49154182dee3ea78d16e	25d08	8
1a6039497d5857b418db5041bd017eb8	25d08	6
6d5df148dc970f40178933880573a09d	25d08	5
63b38b95eda1c1dafbcb44e7cb13a0a7	25d08	15
faf12d1e8ced164ada65be05df6962d1	25d08	5
5f8547116e161148866ee62c5770ee8a	25d08	2
07155d961aea72ab502375b13ea42c76	25d08	15
eef38670da90426695b8e414b17b59ab	25d08	44
2d41f4876372c60eda05a482b0a81996	25d08	11
817725950d1e7e63b3d8d62ea796d24e	25d08	9
2da39b6a5011919c7a8e3d7e6c8b72c0	25d08	3
6bff09aba02723f24e0989e435f96f78	25d08	18
24265748bb7ca1a59174bac168ef7af3	25d08	12
46600b8342e85ed7887eabff4cd4ea8e	25d08	5
b79ea31bbaf626b272a5d1708156cee8	25d08	9
d39d37f173f3ab54e7c84e412ffddd1e	25d08	7
5e99009af53af05bb9425756ed9cffe9	25d08	10
239caac3a205ac20aa1e7398548e5e45	25d08	3
64a2a9483867ac8caefcfa5eda166101	25d08	8
fec897381d27796e074c6c9b05a1de93	25d08	17
38147d2b30018256a8dee89ab0d972d7	25d08	7
d46e2205f0c6ecf67b51f83d111c509c	25d08	7
b40b13bab00c9599b73cf78cc90bf6de	25d08	7
b5f8922395097a37a9fbdf715539bca9	25d08	8
fa114591ef7c62a2b0587e4222c183e6	25d08	6
a4f9584f1c8d84173205b9b758f962ee	25d08	9
b23c3a025cd091b272cac0bca85fa9aa	25d08	25
5c1702dafcc91d41bc6cdfd537a72e14	25d08	3
f82282ed93f6b7a2b219d02d43546fa7	25d08	16
e271cd34911189d93a84d3187a32995d	25d08	2
17f7ade8ab6e56b386ff1eb6c0046281	25d08	13
95cd6953b672f1fae4adf683260424d2	25d08	9
d5c1a03a8560e70a51bf9f224737f555	25d08	2
24b7d8dc5020cb784b003f450450f038	25d08	11
cae33a7d5f2c2e4efab7a096e71afddf	25d08	10
ec4d71696b83bd3dc76a472157a3a90c	25d08	10
e55ba1c0df7940015036521786ff8191	25d08	7
a5183c7cfda9e30d23ff309743d7e140	25d08	5
aba90974e52966cd3bac773973d36060	25d08	5
9c48908c48c14133922ce9a95beab5e3	25d08	4
8821f02872409c61a69e9303a6906a57	25d08	4
c23e066a01b651a13dabc6ff23d3bbae	25d08	4
82e1fef89bf5a8d9b964f9b14a13f748	25d08	3
36c444497d6bfe2f89231e20221fc28f	25d08	3
02c66e3f484bedc2bc574e58765fe499	25d08	3
9bbc1859b292016f8270ae4dcd773f72	25d08	3
3e7db89bbae4c840b28575a2c5e6bf0a	25d08	3
0f73ef01b20e7c1b0a67ec1e8d74ab11	25d08	2
a02bfbe5f0e8a9b5956ca46f9ecd96ea	25d08	2
7ff346973a282aa55de296afdb5d74af	25d09	17
6472eb8b1e09f892aca2f23182962903	25d09	115
0a403db41b0def2fadaeb309717f3ef7	25d09	41
ca373a4791ebf956b0016d1241bcfc6a	25d09	40
2d51eee954d47bb2f71665bd2691bb94	25d09	56
3271dbb002223e8b0ae18d052631e7b1	25d09	32
7876a5906e5be58d068237cd0b6ebb3c	25d09	39
bd5b50733d50f1225b08b468f38eec67	25d09	27
b8c4ed03d7d91546b9f6ad80b80135a3	25d09	8
78071b43244e5ebd909b446a937d7c77	25d09	45
f36c50279a8fa1c121cb9dda1ab1cb42	25d09	27
e22c3ed2434c4a927c3e75ef97cfee13	25d09	15
3d33675d4f884ef53c0dd9ba3505fc64	25d09	65
120eba657e42a11a5c29f97b90f02035	25d09	19
6a5199f36565fddcec40c197ffa97dfe	25d09	24
2d16d001e21717f960cf771ae879b1dd	25d09	10
8d63a252be63a38d20591d5497c5fc8e	25d09	14
536eeeeb877dd7a3bcd80726588f79f7	25d09	15
478f81e3c00c6dc5011b18f6420020e7	25d09	24
f96a2219e47d770ef6328149e7ed3ba3	25d09	6
06ad92b8571a601a6ba26f122d2b2a55	25d09	24
1d145835e7f0188562322f4eefb02657	25d09	21
5ed48bdafd4bdb1030bb687549d5fc06	25d09	9
cb5b9907447a49154182dee3ea78d16e	25d09	13
316a3b329075ab0143fed0fb402e2748	25d09	14
6d5df148dc970f40178933880573a09d	25d09	8
f8b8173289056f3442317b4669562a60	25d09	11
e7c109873143f92081bec3207ca5d183	25d09	5
e91168fa7fea7bf15b493af1ccc3c973	25d09	27
faf12d1e8ced164ada65be05df6962d1	25d09	9
419fc2330493fd6c2817f2b4f8bf340e	25d09	16
a0b84d1e743c5c63fa472ebb0e5f920e	25d09	14
151f25319c8715bb49632a77fb021ad5	25d09	7
2e3ab9895c5da9a01ab4b5a6e18655f6	25d09	11
ca92bdf271282ba65ab50c35dd6cad8b	25d09	30
07155d961aea72ab502375b13ea42c76	25d09	19
ed42c63e4a061ea5c9e3543bcadd1724	25d09	9
2d41f4876372c60eda05a482b0a81996	25d09	35
a35f3e15f72bd28de19a662186feb1b9	25d09	6
75cac7ae6fbcbb7817a14f6772f94924	25d09	10
35ed22e9fa79ab018326b68bd06b3bb0	25d09	11
7a96fa67cd206b25d10a0416df03296e	25d09	14
4a7c6ca4314f45b29499353addc3a778	25d09	9
8fa39047c917141ed4966b56c232ec74	25d09	6
806b60af847d825a056c8a38dec9e0e3	25d09	13
ba774432cea724a9df46d7aad4fbc4bd	25d09	13
9baeaa62d6d12e170efeef8be021cebb	25d09	11
857169754e67f6c75bdd2480616d1056	25d09	37
290133db8b8b8e244fa86ed7b216d6aa	25d09	15
239caac3a205ac20aa1e7398548e5e45	25d09	2
6b6f783c8662782298e711211f9e6564	25d09	12
1d2a33b40acf001bb98667cf41fbd74e	25d09	25
d46e2205f0c6ecf67b51f83d111c509c	25d09	3
234a8631995c041446e1630922d2b3d4	25d09	5
c81e2878519e8e2ef683f1839ed93572	25d09	14
c1313ac3ffec4c9010a707dadf1bfb49	25d09	2
14fde48bf9a75567e6c06ff855018812	25d09	6
053c09f43a8ca677723e10f2650f95aa	25d09	18
3a72502b1bd13796dae57ff709b6ec4c	25d09	4
24aeefae8452ecba9e6e0e60bee56421	25d09	7
ffda0d0c045c33cbe8391893e9f8577a	25d09	4
9fb906a488cdda1a4207ce359f11bd9b	25d09	19
5725a3cf5bc2a845cf21e6f2f554346f	25d09	30
9e46dc63dae4ae2f13dfea171c087254	25d09	7
f229bc8757981ab84ae78a847d2bcabd	25d09	16
a2cd645a73a258470beadabcae0bf4a5	25d09	5
7c1755a3fc852d9190b7793b59767b4e	25d09	28
12c4cf4a9b6a4541ef111f02191bae96	25d09	2
19c8643ae0215cd6647a6482dafc05c2	25d09	6
f1d39850650e95ee8fa484a2975ef0d3	25d09	6
35bd2c35098787818b8d2dbe7964a4fc	25d09	18
4b6db1e07ece7182eaddcb94a7c75ca7	25d09	17
3502e3f380d9bc3066c5fcd414d9dde7	25d09	4
d9dd156fd9415c08c7087acec1cd6f39	25d09	9
7bcca6249fcea3f05c6368a67642cc1d	25d09	8
f504ce8421da4d21e8cfb9405517a905	25d09	7
34a4f178957770c253a5cbda2e19f4fc	25d09	7
23f5743ad133658c20ef1825738ff91d	25d09	6
29dc26d0a9902b54052ed25618eb607d	25d09	4
7fbfa99ce1c5ee60873b732f04c00478	25d09	4
075fbe7460fc8392451cb9cd90ba1d1c	25d09	3
887aaa4934a6b086ccec39a6474d0c41	25d09	3
758d0b91316e7c6f75b4d2c595fe8afa	25d09	2
20cc9be78f473649bfa1e0f2d1665701	25d09	2
4b3e63122dc7ca66bab55495a6a29afe	25d09	2
7ff346973a282aa55de296afdb5d74af	25d10	25
6472eb8b1e09f892aca2f23182962903	25d10	125
0a403db41b0def2fadaeb309717f3ef7	25d10	63
ca373a4791ebf956b0016d1241bcfc6a	25d10	44
2d51eee954d47bb2f71665bd2691bb94	25d10	34
3271dbb002223e8b0ae18d052631e7b1	25d10	52
7876a5906e5be58d068237cd0b6ebb3c	25d10	41
1b9123f5b28e795eec7c9fac313296a8	25d10	40
bd5b50733d50f1225b08b468f38eec67	25d10	43
d829bee4984f82ffc2453212157caf96	25d10	41
00c905253e84aab5042613bcc22d568c	25d10	19
4ad850902c9101b6a6024b081f1ab9d0	25d10	34
b8c4ed03d7d91546b9f6ad80b80135a3	25d10	14
f36c50279a8fa1c121cb9dda1ab1cb42	25d10	24
e22c3ed2434c4a927c3e75ef97cfee13	25d10	21
efaa6e36d2345a51af2b3ddd1de9f3a8	25d10	12
277297d556cd1abee7d9101d84af6dc5	25d10	46
120eba657e42a11a5c29f97b90f02035	25d10	36
b0546a8c6a38415c52d2dc916319d3fd	25d10	24
fa67e0725395e99d85af04956443c07d	25d10	16
2c8621d494edfa8619fc4366fee56302	25d10	15
dfd25005b7902a73578a17eb9ae6413c	25d10	21
fd1098cd571337c869bc804919b0f630	25d10	12
2d16d001e21717f960cf771ae879b1dd	25d10	24
8d63a252be63a38d20591d5497c5fc8e	25d10	22
2d66d59115e5f8c6d716f72f4fc26f23	25d10	23
a834cea63ff560fae27ac1690069cb9e	25d10	29
536eeeeb877dd7a3bcd80726588f79f7	25d10	18
478f81e3c00c6dc5011b18f6420020e7	25d10	21
2393ace9b1cc38db9d01fbe354f1a381	25d10	33
f96a2219e47d770ef6328149e7ed3ba3	25d10	8
d62a7b072e041879436d9d25e5abf16d	25d10	18
ed4f5d28f9e7085c9f89824558dd5388	25d10	4
8f128b4fd781cc4948114d32c5712f1e	25d10	25
c40591c7285bb956c267d10185eba46a	25d10	12
1a6039497d5857b418db5041bd017eb8	25d10	11
fe797fa88c3d7eb370cc14297f2ada5f	25d10	9
74a26e97b02fcab82b0d346de4920f75	25d10	18
6d5df148dc970f40178933880573a09d	25d10	15
49bf245215fb6461ff3e401c495f6b81	25d10	28
f8b8173289056f3442317b4669562a60	25d10	13
d8cfebf54e8957c48d84576ed2477883	25d10	6
e7c109873143f92081bec3207ca5d183	25d10	10
e91168fa7fea7bf15b493af1ccc3c973	25d10	19
19377431bcdc91653d35f0fc94647e1f	25d10	17
faf12d1e8ced164ada65be05df6962d1	25d10	11
08045c8a57c912905051134ebdf8f29e	25d10	15
eccd4ec473687cb840159f8d4036ca15	25d10	11
bdfb970b8e1ecedffb9c0d90755ffa0d	25d10	51
419fc2330493fd6c2817f2b4f8bf340e	25d10	24
0838cc4351e23c276cf41c9c3a4d7dbb	25d10	32
c722a811911383bb2413ad9234fbd57f	25d10	22
a0b84d1e743c5c63fa472ebb0e5f920e	25d10	26
151f25319c8715bb49632a77fb021ad5	25d10	14
a3ff5bcaffc0ccb5fc9294f3b57669a7	25d10	4
ceb36da1a26eecc6429aa5cefb368a09	25d10	9
07155d961aea72ab502375b13ea42c76	25d10	16
d95952e95e9eed3bd8972d84c80bfb26	25d10	25
427dd47be087cef32b2f9c27b5fb38dc	25d10	15
a71bb66b2b26284562eb196688a32762	25d10	28
75cac7ae6fbcbb7817a14f6772f94924	25d10	19
a9164d01308501b576afa06256a15b0f	25d10	12
6201b5a6cc16853ffe4c4556eeefad88	25d10	6
86f1248ee4ea85afd8c5b67cc1b04d4c	25d10	15
4a8d8f05b6ebbbe88d1cb1c21ec2e6e3	25d10	29
48fb88caf2671016c7c9f0bfca30b52e	25d10	27
7a96fa67cd206b25d10a0416df03296e	25d10	28
0ca5c01dd427fc9b265c2776c5259d99	25d10	25
fad041dcb294004c52ed306817ddbc68	25d10	22
c7b19eec7fd44ef35c6c748305e5eb50	25d10	3
7b1950b51af4192b6d678dc161cf14ba	25d10	6
498cb3d556955f84e9efb144ad6b2146	25d10	9
08c60daeb78badba1e0e0f3f8bf4307c	25d10	24
922ad5ade914e0bd651cfbbc7f076edb	25d10	29
d2879bf8e8741cbd080229e725812e91	25d10	4
46600b8342e85ed7887eabff4cd4ea8e	25d10	10
6d90fc9deadf01b322f40d7b5a0bf7d7	25d10	7
1ae36e82267187a771ba419e4b948f18	25d10	11
bc52d420ee74215ed286fab9f3133954	25d10	8
5cbc889604d88f7cb38494c15bcac13f	25d10	12
806b60af847d825a056c8a38dec9e0e3	25d10	18
30891f4f2fa6d31c29b1c2d29eb2951f	25d10	14
863b6b3d2dd0e505f8b88f75f4f99339	25d10	15
ba774432cea724a9df46d7aad4fbc4bd	25d10	15
0be31311933b0d26d811dd5df11c8116	25d10	16
fcd80f0cf279eff3c50b66a78d98beeb	25d10	10
157a7c6518a3b3e70daf62add4531002	25d10	13
d46e2205f0c6ecf67b51f83d111c509c	25d10	8
1b5e69c9f4e8caf977af2374e4a2e5bd	25d10	18
d44b71b2758b4348c66fe9d947935992	25d10	8
c1313ac3ffec4c9010a707dadf1bfb49	25d10	2
c0249aafb1c99fa43f54b4c882cafe0c	25d10	2
76b0725705a4cfc4bd5c0eb355035940	25d10	9
2d9aeba3e29998408b90081d068a2527	25d10	24
224e864a25ea308e78c5966308413461	25d10	6
91671015efac0eae99cf65d4d993b7ea	25d10	16
93e2101e4ec426f4f3f75e857ef0b6d1	25d10	15
b88c6a7c548a6be324870befb697b4d0	25d10	33
5f6acc4de8eee469940651da95c0da41	25d10	10
2fd47a97866adf4e55263b98a37821dc	25d10	7
9fb906a488cdda1a4207ce359f11bd9b	25d10	22
f0cd5f60b75e15d0a25125c7c820de23	25d10	13
efc5ddaa54b16c86f53ab9dc2017b039	25d10	9
46a43b2d7a8473aeedaeb63498e14bee	25d10	14
de681d9e1507c24f5ef365082335a040	25d10	11
30ccfa3050828108ea1c8c5f4ed2a96c	25d10	2
6872f58dc846f02296643a88e0ab73d1	25d10	13
085b31530ffa3cafdbf31956829e87d9	25d10	5
71441caf58dac2dc13f93c7d30b5ce8d	25d10	5
7b0ef827456d9a1dafd39a926fcb2e74	25d10	5
e312c903d1c61b8f19cec7fa75ac1255	25d10	3
8af9b72c1b3847562719d980e6cab6ef	25d10	24
d84d35536ad2e7e3bfcec0c388531910	25d10	10
5ae4f39f43232558d2dff917f7f0600e	25d10	10
12c4cf4a9b6a4541ef111f02191bae96	25d10	3
69f38f9e79867a0a88b172de2543b59d	25d10	9
d2842c450fd17f5f9c971cbce062bcd8	25d10	27
6c6bc6eee741bd5afcfc13acb4b339d9	25d10	13
cca19678c3a9f58fa0be4db8fbaafaef	25d10	6
20100fd511db3b5d5c022bf5140d9023	25d10	21
04ecfad5772d2e09a84a0f5ef460536c	25d10	3
055bc3158509af958f701dc0acc25954	25d10	7
9770c2f2f0f50b3336fef6ab9b79b6a5	25d10	15
c4a2d9034bdfbf862241a3a3935396d9	25d10	14
c7093a2c491f2dc62dc3563832b3ebbe	25d10	14
3b62ae9fc20d080cc5fc9fbb2f603b31	25d10	14
0e55339184fe9a032b6098595b39905f	25d10	14
727e93850785c96d8715a0f8a9eec40f	25d10	11
2a64199e9c8221c99e4a75c888662f55	25d10	11
4a2f0b767daca9c753de017572855a9c	25d10	5
f6da163672ad774ddc3ca4bc4dc96245	25d10	2
956d1eebce9cf77f635c4111881014e4	25d10	9
7df497d2e5354c390a483ed14042c9c2	25d10	9
10f872bc3e780f506b2375ef562c2d03	25d10	9
d8b66f2293acd8eb868b3c5627745ef9	25d10	9
463bfe794f5ae77b6753806e33814601	25d10	8
6c47ad89f2c5015cfc2fa6790265a991	25d10	8
cd056f6ece83aeddbe43f1074936331c	25d10	6
577168767cd968a58965f8c90b648606	25d10	2
efed85d191fe7bc6d43edf07c7d70396	25d10	5
7b1da223ecd959300e4d589be0c1440c	25d10	4
755a2211bbb70ecce6f803d29e68c4c0	25d10	4
5574428f6bb0993c64ae3e2a11bf5895	25d10	4
2a38627035636daa98749a701659fba3	25d10	3
11cd67bae01fc5f7e173ed2e203e97ad	25d10	3
4fdfd23729d92ab27951c129deea642e	25d10	3
58321a107bc57821387a91742d095025	25d10	3
3c0219322fed733d04748abc8ccbcbda	25d10	3
4c4afcf347b5548b3c15044f5cef445b	25d10	3
efe8e7b23ca5aa4a70e96520d29068c9	25d10	3
4efc8d392ed6ce1b629dacbd39a6e11c	25d10	2
3ce8599153e73235257b22f5c04a028f	25d10	2
7ff346973a282aa55de296afdb5d74af	25d11	32
6472eb8b1e09f892aca2f23182962903	25d11	134
0a403db41b0def2fadaeb309717f3ef7	25d11	60
ca373a4791ebf956b0016d1241bcfc6a	25d11	27
2d51eee954d47bb2f71665bd2691bb94	25d11	21
3271dbb002223e8b0ae18d052631e7b1	25d11	51
4608fae4bbc9964cdd17af8782f2155e	25d11	23
7876a5906e5be58d068237cd0b6ebb3c	25d11	48
1b9123f5b28e795eec7c9fac313296a8	25d11	45
bd5b50733d50f1225b08b468f38eec67	25d11	26
26005dfb7ad2e8cdbb139846af329663	25d11	5
d829bee4984f82ffc2453212157caf96	25d11	44
00c905253e84aab5042613bcc22d568c	25d11	28
4ad850902c9101b6a6024b081f1ab9d0	25d11	34
b8c4ed03d7d91546b9f6ad80b80135a3	25d11	27
78071b43244e5ebd909b446a937d7c77	25d11	25
e22c3ed2434c4a927c3e75ef97cfee13	25d11	28
3d33675d4f884ef53c0dd9ba3505fc64	25d11	33
87f80e1b75c17bba760e92b1f6969094	25d11	36
120eba657e42a11a5c29f97b90f02035	25d11	14
2c8621d494edfa8619fc4366fee56302	25d11	24
2d16d001e21717f960cf771ae879b1dd	25d11	34
8d63a252be63a38d20591d5497c5fc8e	25d11	27
9b64d4ea891548b76a2bd5c55b4f3272	25d11	42
536eeeeb877dd7a3bcd80726588f79f7	25d11	20
20785c5e14080db73078fd94a0c0a62d	25d11	26
9d127ac8ec1a7b03befe92229847b811	25d11	41
2393ace9b1cc38db9d01fbe354f1a381	25d11	22
40fa96a2f7fc7b939f5eb0d52d7e5b3c	25d11	35
f96a2219e47d770ef6328149e7ed3ba3	25d11	9
d62a7b072e041879436d9d25e5abf16d	25d11	24
1d145835e7f0188562322f4eefb02657	25d11	30
c40591c7285bb956c267d10185eba46a	25d11	8
1a6039497d5857b418db5041bd017eb8	25d11	7
316a3b329075ab0143fed0fb402e2748	25d11	7
fe797fa88c3d7eb370cc14297f2ada5f	25d11	6
6554e0500588ef216d25659baf32845d	25d11	23
6d5df148dc970f40178933880573a09d	25d11	15
cb80be4ac2def4c41b4338fe839038be	25d11	8
f8b8173289056f3442317b4669562a60	25d11	14
e7c109873143f92081bec3207ca5d183	25d11	12
faf12d1e8ced164ada65be05df6962d1	25d11	12
eccd4ec473687cb840159f8d4036ca15	25d11	15
419fc2330493fd6c2817f2b4f8bf340e	25d11	34
5c55603143506279a2cd1a9a18210c0c	25d11	18
c722a811911383bb2413ad9234fbd57f	25d11	20
58cb15f706caf1d43108050a374f02a6	25d11	12
b801038325224517232a61ef43d1e7af	25d11	3
a0b84d1e743c5c63fa472ebb0e5f920e	25d11	33
151f25319c8715bb49632a77fb021ad5	25d11	16
a3ff5bcaffc0ccb5fc9294f3b57669a7	25d11	5
ceb36da1a26eecc6429aa5cefb368a09	25d11	13
ed42c63e4a061ea5c9e3543bcadd1724	25d11	17
f0aac5c795cb0e159de6d3afbe39544b	25d11	7
63d67e56049472514169cdf759d9a9dc	25d11	25
b7210d2bf84501b2a1e826808465dfed	25d11	11
75cac7ae6fbcbb7817a14f6772f94924	25d11	15
80f9f3bdae4b517bf7c41b79d006d94f	25d11	14
a9164d01308501b576afa06256a15b0f	25d11	8
6201b5a6cc16853ffe4c4556eeefad88	25d11	14
2da39b6a5011919c7a8e3d7e6c8b72c0	25d11	4
6183309914d1831befea89cbc246bb4c	25d11	3
4a8d8f05b6ebbbe88d1cb1c21ec2e6e3	25d11	14
bf1f3259c44e8a920bef3b0b426370ef	25d11	20
845be08d6ae6d3073a24d790fab9962a	25d11	11
1f22ef5796158fbbb94747f566db3843	25d11	5
c7b19eec7fd44ef35c6c748305e5eb50	25d11	4
0d17e672360ca1c18f768c5164976d66	25d11	19
ed4eb0c93690ed93b1306bbc507ef2ba	25d11	14
c330f1328947f8850baeff4f9ecc8794	25d11	15
2c532774f0a76bb9a94bb873023b4065	25d11	20
b431ed9161d0b4ae5695d2b446c5be9b	25d11	19
8c5b1364f5942e27ddb022bb6736c735	25d11	9
a88e3ead0cbedf5cbd0660855cae68c9	25d11	10
498cb3d556955f84e9efb144ad6b2146	25d11	11
d507205dc11096be1cef92e18646fc3f	25d11	17
f58c66d9bdabc1f8d87953704f894be8	25d11	21
922ad5ade914e0bd651cfbbc7f076edb	25d11	24
29115e7bd8ef43044853d0193cf6f622	25d11	22
d2879bf8e8741cbd080229e725812e91	25d11	7
fc01a3f66447a11e31ad53e00561f580	25d11	11
bad135fbf0258fddb72f9528a47d35df	25d11	13
1ae36e82267187a771ba419e4b948f18	25d11	14
bc52d420ee74215ed286fab9f3133954	25d11	21
8fa39047c917141ed4966b56c232ec74	25d11	6
fa62a380a1940ecf40e967b25764b517	25d11	12
4eeae7e6ae7d6f28d9260849c83050df	25d11	14
7cf674777241465ff8790fabeffc47e5	25d11	20
9baeaa62d6d12e170efeef8be021cebb	25d11	12
65309e52e20267092195b131adac2a6d	25d11	13
fb39f72b3141bcfc07b8d7482808df61	25d11	16
f09d018c818033f0c37308498d99c1a8	25d11	9
f9f6721808b7d6301d454a8bac71a033	25d11	24
fec897381d27796e074c6c9b05a1de93	25d11	29
e1a5d566b881beb11b8d10c57d7f09d5	25d11	4
76b0725705a4cfc4bd5c0eb355035940	25d11	5
71c3bff3b412ff1dd60f6b068b7bf2a2	25d11	8
053c09f43a8ca677723e10f2650f95aa	25d11	30
f30c52ec1484bcb2e1a4e6a1720f611e	25d11	26
30918a4b839e9dd737cc889fa9e3da1e	25d11	5
3a72502b1bd13796dae57ff709b6ec4c	25d11	7
224e864a25ea308e78c5966308413461	25d11	6
50b01e4d06419166a54fa0637891cf09	25d11	15
2b1f6f957b5b8c8394d253b479842044	25d11	11
1f98201b494c8074095bc82d71772748	25d11	3
3cf8a911edc84d825dd565bbe0fc76fb	25d11	10
30ccfa3050828108ea1c8c5f4ed2a96c	25d11	4
d42c17afbb1bc2153438c8ead0844597	25d11	35
922bd66c0d744e27ef5aa34d834f8ac8	25d11	6
3bcd53dd16ed587ab1107e84b335a89a	25d11	10
29b4a3ef2b8be2f4eaa3949eb746f3f6	25d11	5
0b9d4901cae1832ca539a89edab342a2	25d11	3
12c4cf4a9b6a4541ef111f02191bae96	25d11	6
4bc08aee3c47e87d20e77ff69ec0696a	25d11	8
dbab222fa7d391384320dafcc46fccf5	25d11	2
c440c34eb1f9becfe558ee184b5d11fa	25d11	11
c35553bc42a0a8d572bf5e99d2af0b4d	25d11	7
cd062a3bf73a572be1e2bf1d1fb21f89	25d11	6
85bd1c2189948fac84537be6e7420882	25d11	20
4ad55901ad4b4a1dfcf4f1021f611e56	25d11	3
0e8a8fff2429340f919012df9ca105f4	25d11	18
e3b27014eb549f7cad4db45abaa414e1	25d11	10
150b79830bddc1a04abd921b04977e02	25d11	6
e06f52625f4a31c33edd9b221e86128b	25d11	15
938fb90e255e9b42a116eee4499d8afc	25d11	15
74c07fa581532717e11df07e83d27372	25d11	5
acdb2ffbfc79ec2e254be7b80e34308a	25d11	2
261222f234061e8ec676e756821aef8d	25d11	14
e22c81265f666e3c6ab80edd72268990	25d11	12
c9abbe89ad7dfc69a8240825165c4030	25d11	11
191222ac288657f3dc78384e17a464f8	25d11	11
660cf9a7d0b62676b96ef9146d76ea0c	25d11	10
a6be162512c1e58d74ff910d79bd9a19	25d11	9
370e8de2d6a7e4949af19b4105b3f26e	25d11	9
582bba3cf694509174683f0a89b10c13	25d11	6
34239f14f57eed8a2971a240df604a06	25d11	5
f84e3aa5c32a2c5fdcf669f964d1ac61	25d11	5
4f250bdceee53f1beacbc95f7ba3ca7a	25d11	5
515e181d380694468b320481609376cf	25d11	5
0476c7dcc4c205b77fa65a7d26c65032	25d11	4
63ca8ccdbc71a28ba03a194d1a52910a	25d11	4
d5bcb2306787112bc74f782ea51a4c47	25d11	4
0c997097989a30f7fdbe089d8ff46066	25d11	3
230430e7c8771022fbda1708ffeda64c	25d11	3
8042ba8de4328ab52f02e1ea61ba7fe8	25d11	3
fbae6aa6f11902f5512516ba57efa3fe	25d11	3
2bfd70be4746e4ba970cb1f3af00accd	25d11	2
3d1b2a8c3964963f624ed2b01178427b	25d11	2
2fcc29c59dfcb5a994336086f550816f	25d11	2
6f0d6728a8c2294b0b091ccfe332decd	25d11	2
6ad4414f72e7bdf88a51ad67a3c0467d	25d11	2
4a051e9b599a8972e8b4e38814ea1996	25d11	2
ec080ff91813c19360002d73d517c1fd	25d11	2
7ff346973a282aa55de296afdb5d74af	25d12	50
6472eb8b1e09f892aca2f23182962903	25d12	131
0a403db41b0def2fadaeb309717f3ef7	25d12	85
ca373a4791ebf956b0016d1241bcfc6a	25d12	61
2d51eee954d47bb2f71665bd2691bb94	25d12	62
3271dbb002223e8b0ae18d052631e7b1	25d12	25
4608fae4bbc9964cdd17af8782f2155e	25d12	30
7876a5906e5be58d068237cd0b6ebb3c	25d12	56
1b9123f5b28e795eec7c9fac313296a8	25d12	58
bd5b50733d50f1225b08b468f38eec67	25d12	50
2fac845da336657d55f1a9f350c6bc09	25d12	18
d829bee4984f82ffc2453212157caf96	25d12	73
00c905253e84aab5042613bcc22d568c	25d12	24
4ad850902c9101b6a6024b081f1ab9d0	25d12	36
b8c4ed03d7d91546b9f6ad80b80135a3	25d12	26
78071b43244e5ebd909b446a937d7c77	25d12	27
e22c3ed2434c4a927c3e75ef97cfee13	25d12	27
fdbf2984978237c68ba476ac9607864e	25d12	44
efaa6e36d2345a51af2b3ddd1de9f3a8	25d12	10
277297d556cd1abee7d9101d84af6dc5	25d12	61
87f80e1b75c17bba760e92b1f6969094	25d12	40
120eba657e42a11a5c29f97b90f02035	25d12	23
b0546a8c6a38415c52d2dc916319d3fd	25d12	31
6a5199f36565fddcec40c197ffa97dfe	25d12	19
2d16d001e21717f960cf771ae879b1dd	25d12	36
8d63a252be63a38d20591d5497c5fc8e	25d12	35
2d66d59115e5f8c6d716f72f4fc26f23	25d12	11
a834cea63ff560fae27ac1690069cb9e	25d12	27
536eeeeb877dd7a3bcd80726588f79f7	25d12	27
20785c5e14080db73078fd94a0c0a62d	25d12	24
478f81e3c00c6dc5011b18f6420020e7	25d12	44
9d127ac8ec1a7b03befe92229847b811	25d12	38
2393ace9b1cc38db9d01fbe354f1a381	25d12	48
40fa96a2f7fc7b939f5eb0d52d7e5b3c	25d12	22
f96a2219e47d770ef6328149e7ed3ba3	25d12	11
d62a7b072e041879436d9d25e5abf16d	25d12	26
06ad92b8571a601a6ba26f122d2b2a55	25d12	20
1d145835e7f0188562322f4eefb02657	25d12	41
ed4f5d28f9e7085c9f89824558dd5388	25d12	8
8f128b4fd781cc4948114d32c5712f1e	25d12	41
c40591c7285bb956c267d10185eba46a	25d12	10
1a6039497d5857b418db5041bd017eb8	25d12	14
316a3b329075ab0143fed0fb402e2748	25d12	15
fe797fa88c3d7eb370cc14297f2ada5f	25d12	7
6554e0500588ef216d25659baf32845d	25d12	24
74a26e97b02fcab82b0d346de4920f75	25d12	29
6d5df148dc970f40178933880573a09d	25d12	19
49bf245215fb6461ff3e401c495f6b81	25d12	28
cb80be4ac2def4c41b4338fe839038be	25d12	19
63b38b95eda1c1dafbcb44e7cb13a0a7	25d12	34
e7c109873143f92081bec3207ca5d183	25d12	12
e91168fa7fea7bf15b493af1ccc3c973	25d12	42
19377431bcdc91653d35f0fc94647e1f	25d12	26
a1e8fa809b56df27637499c27b93fc46	25d12	36
b2af2d86f64b5aa555813c2e5ccf5125	25d12	27
5f8547116e161148866ee62c5770ee8a	25d12	5
a0b84d1e743c5c63fa472ebb0e5f920e	25d12	31
151f25319c8715bb49632a77fb021ad5	25d12	25
a3ff5bcaffc0ccb5fc9294f3b57669a7	25d12	36
ceb36da1a26eecc6429aa5cefb368a09	25d12	13
ab0184f9b865f34e92ea87ed83be9079	25d12	17
07155d961aea72ab502375b13ea42c76	25d12	18
d95952e95e9eed3bd8972d84c80bfb26	25d12	31
f0aac5c795cb0e159de6d3afbe39544b	25d12	18
6de8fff163b98c8aa71aeec462c52f49	25d12	25
c7c02c07fb28c8730768bb76cafad3fe	25d12	22
2e4a2e5ad75f2d321aadefddacb2fca7	25d12	22
2d41f4876372c60eda05a482b0a81996	25d12	14
68c56896f754db932a51a88ebad5bc6a	25d12	8
a35f3e15f72bd28de19a662186feb1b9	25d12	12
b7210d2bf84501b2a1e826808465dfed	25d12	16
a71bb66b2b26284562eb196688a32762	25d12	38
75cac7ae6fbcbb7817a14f6772f94924	25d12	14
a9164d01308501b576afa06256a15b0f	25d12	9
6201b5a6cc16853ffe4c4556eeefad88	25d12	17
2da39b6a5011919c7a8e3d7e6c8b72c0	25d12	13
16279d63c18f0ce497fac24287ac9ed8	25d12	14
4a8d8f05b6ebbbe88d1cb1c21ec2e6e3	25d12	14
7ebf33701cc5bb9433021d7120c2b158	25d12	5
6bff09aba02723f24e0989e435f96f78	25d12	18
21a0412a444cedcf4b7f42bbbc5ca701	25d12	10
e16d86b7fe770de88e7e8fd0fb6c8b5a	25d12	21
a933350b4628d1899d309cf800f69bac	25d12	31
bf1f3259c44e8a920bef3b0b426370ef	25d12	25
e23f78cbe0dca06a6cb5469998b08d4d	25d12	17
dcece32e6721f47a5d0849ec92f722a4	25d12	22
1f22ef5796158fbbb94747f566db3843	25d12	2
fad041dcb294004c52ed306817ddbc68	25d12	18
4a7c6ca4314f45b29499353addc3a778	25d12	26
595c8b8e312c12524cc06f2b7fda2a76	25d12	15
ac9686f9d8c1c2d5d6452c2e3a0595f3	25d12	35
c330f1328947f8850baeff4f9ecc8794	25d12	14
2c532774f0a76bb9a94bb873023b4065	25d12	30
b431ed9161d0b4ae5695d2b446c5be9b	25d12	14
a88e3ead0cbedf5cbd0660855cae68c9	25d12	21
498cb3d556955f84e9efb144ad6b2146	25d12	18
7d8cc37fa8cad418deeedb6c84f7a43b	25d12	35
73192ae1219ef236050b7e2270481348	25d12	15
08c60daeb78badba1e0e0f3f8bf4307c	25d12	33
50af92111d1cc3dd9110795e6d4c9ab4	25d12	11
d2879bf8e8741cbd080229e725812e91	25d12	12
6d90fc9deadf01b322f40d7b5a0bf7d7	25d12	8
0f5f48d793a468de8ec2131049a25f1e	25d12	27
ea525e61d374f03d32bc52b850be0402	25d12	22
bad135fbf0258fddb72f9528a47d35df	25d12	14
a5aa30da0b2685c7b0c47be160249bee	25d12	23
cd19396faf3d9344c3e533f507216956	25d12	13
8fa39047c917141ed4966b56c232ec74	25d12	6
51134a7e94eaa43b755fcefbcae08912	25d12	23
fa62a380a1940ecf40e967b25764b517	25d12	16
4d5b8c2c09a9e464f466f3ddc5ab1de5	25d12	11
4804669ff00c7ec682696fdd03d60923	25d12	4
e354387696f1df25fd9938d93b286623	25d12	13
73c159e761927bdbba20815464c8402d	25d12	24
3fa6c869e76805363405c7b8ca077974	25d12	16
cc4fa9a30fb72ffe2170c798191b1aba	25d12	14
40640cca2e35863b7fc44fd2d26716c2	25d12	20
14ddc72cb2db2ad40b108cca6fb95956	25d12	11
33bbf1617f1e992dfe01f450fc8e6181	25d12	18
857169754e67f6c75bdd2480616d1056	25d12	42
750889984c423e6fd43f8eb39d41c762	25d12	6
5e99009af53af05bb9425756ed9cffe9	25d12	21
2e42b6fcd1ef7fb1d69c8b67eec86347	25d12	13
fb39f72b3141bcfc07b8d7482808df61	25d12	12
f073df90e41bdd0c9674d8de667f5f32	25d12	10
db8762d8ceabfdf76e061cb6ce813318	25d12	6
fec897381d27796e074c6c9b05a1de93	25d12	14
9fea95f187db0ea69433a458c3a300c8	25d12	9
e1a5d566b881beb11b8d10c57d7f09d5	25d12	9
32e8e8bd0346a139c841baf22f1fe2d2	25d12	16
8a8dee17b4153238ff05b8a4bc087310	25d12	15
76b0725705a4cfc4bd5c0eb355035940	25d12	12
250c0e13d561db7774724df411d47e34	25d12	15
0e5ffbc77caad298c0c15a68147af4a0	25d12	7
4379bddcf7014df7c25b88f0c23238e8	25d12	6
30918a4b839e9dd737cc889fa9e3da1e	25d12	8
843aa04708f87d657c6411212d6c7273	25d12	13
ad8811d8aafdd2d57edf166596a0bc63	25d12	11
b40b13bab00c9599b73cf78cc90bf6de	25d12	6
224e864a25ea308e78c5966308413461	25d12	9
d34a22c9102614af99385e77e6ae3188	25d12	23
93e2101e4ec426f4f3f75e857ef0b6d1	25d12	10
38c4d4d8a675313ae6639259f00ff97c	25d12	6
0a7a9a6f3a9bee9d33e103e20da066a0	25d12	12
5ee8adc4a6326fa7273e22116bb7058a	25d12	8
72ff06d7d5fb8729cf51f402d70f9053	25d12	11
922bd66c0d744e27ef5aa34d834f8ac8	25d12	3
71441caf58dac2dc13f93c7d30b5ce8d	25d12	4
810ee47df1ff4930a904d03787bac3a0	25d12	10
5c5eb27fd1c51771c034a44d08a5f819	25d12	8
6928e3962795fdc684e05c24c89cedec	25d12	19
811852ec061d64ac1c2a72287039fdbf	25d12	7
d77b25a53bb342e18bb64ef4caca19fc	25d12	7
887070b273e401be76c2a78bdc542aa0	25d12	13
1fd2a0fa63b12ae7200da98fac6275a9	25d12	6
f79f931063a7450fc74d4f2e311431e5	25d12	9
67ac64baf5903b1a4c37e2c1f9123af2	25d12	10
2eafe99b958e0d055273e1fc1acd375c	25d12	8
937210de243a043bd9f99727394d3ce3	25d12	13
26b406bffd4811468388193142ef32a9	25d12	21
f310f85488de561487552ce337c75a46	25d12	9
7dc911ea2e3f0fbf9a5c5947975caa0c	25d12	10
53e2ec030eebd3f1e8a663e684846017	25d12	19
dedf0cd91fb40ffb7812c8dd8abf99d9	25d12	18
c98ed40558eaed3f925e99f3cf5298db	25d12	18
93b8d5d0bb928130a116aa6c9a428c81	25d12	7
e6a17b696bc3274c5d9a6bb8984f68f6	25d12	17
4009618fe5e19c57293bc51c9b8059f4	25d12	9
338d3d1230c6f0d126c320f7d89efcf1	25d12	6
c93a6006f6eb105c8333bfd8dec75106	25d12	10
7d0e49f73389e06e917f7b968cecb613	25d12	4
ac98f43ff7d1db4d0c351c86b53b11ea	25d12	14
d1e2bac375ef1516c2b4d3a1830efafc	25d12	8
a69b7b3a0f26af817b0fb29ca7a8a8e0	25d12	9
a784af96ba200686a106d0c43fb65d01	25d12	4
52583df02f486746b983d15169075fba	25d12	6
ead25ada17f5873913be757db520a3a9	25d12	7
a44eb1fba9579976ba8793ee6c2d4498	25d12	7
b9b7c9c148137f7a0ef94c545b47ee66	25d12	7
21a8505837092d7c04507a3fc06d4c96	25d12	6
4f4fe12dfa8fe7abce7632ab430ec7b6	25d12	6
d8a190cda3f0e71443c891d10790cdf2	25d12	3
ad099ac602990ac0ef4f79dd00fb3138	25d12	5
fe014b2f20eda1dd1edb58bb1cbc53b9	25d12	5
619d62561404d189b2f858be2a81a371	25d12	4
d5994ddbedbe331d74f68b67543c9366	25d12	4
0502d21ff3dc36518cc0c65496512bca	25d12	3
597d3d00ff5dfb56056050be7c476be2	25d12	3
5b55dd7076755300012a43d04faacd16	25d12	2
68b644389f52daf086189d5721423c97	25d12	2
82998460b3ce15a8a1959776240e895a	25d12	2
ee47b37ea2e50842247b9426c08f93f7	25d12	2
c82b67a3fceac92da305f634230bbc6a	25d12	2
7ff346973a282aa55de296afdb5d74af	25d13	46
6472eb8b1e09f892aca2f23182962903	25d13	139
0a403db41b0def2fadaeb309717f3ef7	25d13	98
ca373a4791ebf956b0016d1241bcfc6a	25d13	107
2d51eee954d47bb2f71665bd2691bb94	25d13	81
3271dbb002223e8b0ae18d052631e7b1	25d13	43
7876a5906e5be58d068237cd0b6ebb3c	25d13	84
1b9123f5b28e795eec7c9fac313296a8	25d13	77
bd5b50733d50f1225b08b468f38eec67	25d13	59
d829bee4984f82ffc2453212157caf96	25d13	67
00c905253e84aab5042613bcc22d568c	25d13	19
e8accbbab64dba2fe98edb7072796cc5	25d13	27
4ad850902c9101b6a6024b081f1ab9d0	25d13	52
b8c4ed03d7d91546b9f6ad80b80135a3	25d13	55
78071b43244e5ebd909b446a937d7c77	25d13	34
f36c50279a8fa1c121cb9dda1ab1cb42	25d13	18
e22c3ed2434c4a927c3e75ef97cfee13	25d13	27
efaa6e36d2345a51af2b3ddd1de9f3a8	25d13	18
120eba657e42a11a5c29f97b90f02035	25d13	46
f2fd9d7b74d80ad0cc6f3439e6325d27	25d13	54
dfd25005b7902a73578a17eb9ae6413c	25d13	21
2d16d001e21717f960cf771ae879b1dd	25d13	49
8d63a252be63a38d20591d5497c5fc8e	25d13	39
a834cea63ff560fae27ac1690069cb9e	25d13	38
536eeeeb877dd7a3bcd80726588f79f7	25d13	40
20785c5e14080db73078fd94a0c0a62d	25d13	22
478f81e3c00c6dc5011b18f6420020e7	25d13	35
2393ace9b1cc38db9d01fbe354f1a381	25d13	39
40fa96a2f7fc7b939f5eb0d52d7e5b3c	25d13	25
6a3bcad9aee1798391aaef8517bf5621	25d13	28
44ea12782614eea7f6fdd4f0ab6ed693	25d13	27
f96a2219e47d770ef6328149e7ed3ba3	25d13	19
d62a7b072e041879436d9d25e5abf16d	25d13	21
5ed48bdafd4bdb1030bb687549d5fc06	25d13	20
2c64815a0d5126e4b5869b596f3106c3	25d13	21
8f128b4fd781cc4948114d32c5712f1e	25d13	46
c40591c7285bb956c267d10185eba46a	25d13	6
1a6039497d5857b418db5041bd017eb8	25d13	31
316a3b329075ab0143fed0fb402e2748	25d13	21
6554e0500588ef216d25659baf32845d	25d13	28
f74a23038095f558d209d451c03c9b7e	25d13	42
6d5df148dc970f40178933880573a09d	25d13	13
cb80be4ac2def4c41b4338fe839038be	25d13	28
f8b8173289056f3442317b4669562a60	25d13	16
63b38b95eda1c1dafbcb44e7cb13a0a7	25d13	30
e7c109873143f92081bec3207ca5d183	25d13	13
e91168fa7fea7bf15b493af1ccc3c973	25d13	39
19377431bcdc91653d35f0fc94647e1f	25d13	27
faf12d1e8ced164ada65be05df6962d1	25d13	21
08045c8a57c912905051134ebdf8f29e	25d13	23
eccd4ec473687cb840159f8d4036ca15	25d13	21
419fc2330493fd6c2817f2b4f8bf340e	25d13	23
a1e8fa809b56df27637499c27b93fc46	25d13	35
b2af2d86f64b5aa555813c2e5ccf5125	25d13	15
0838cc4351e23c276cf41c9c3a4d7dbb	25d13	46
c722a811911383bb2413ad9234fbd57f	25d13	25
a0b84d1e743c5c63fa472ebb0e5f920e	25d13	26
151f25319c8715bb49632a77fb021ad5	25d13	22
2e3ab9895c5da9a01ab4b5a6e18655f6	25d13	21
ceb36da1a26eecc6429aa5cefb368a09	25d13	12
ca92bdf271282ba65ab50c35dd6cad8b	25d13	51
07155d961aea72ab502375b13ea42c76	25d13	12
2ca630e6fe323741fd0ff17cb8372305	25d13	23
6c85abc10ad627a534b962fe0a4a398c	25d13	22
d95952e95e9eed3bd8972d84c80bfb26	25d13	27
6de8fff163b98c8aa71aeec462c52f49	25d13	25
c7c02c07fb28c8730768bb76cafad3fe	25d13	21
2e4a2e5ad75f2d321aadefddacb2fca7	25d13	26
427dd47be087cef32b2f9c27b5fb38dc	25d13	15
95e7e390c3cdb823bd6aef8cae5786d1	25d13	29
817725950d1e7e63b3d8d62ea796d24e	25d13	33
68c56896f754db932a51a88ebad5bc6a	25d13	11
a71bb66b2b26284562eb196688a32762	25d13	54
75cac7ae6fbcbb7817a14f6772f94924	25d13	13
80f9f3bdae4b517bf7c41b79d006d94f	25d13	11
a9164d01308501b576afa06256a15b0f	25d13	7
6201b5a6cc16853ffe4c4556eeefad88	25d13	11
2da39b6a5011919c7a8e3d7e6c8b72c0	25d13	11
5d3f0ba9648ed686e591f8f05a53f65a	25d13	21
16279d63c18f0ce497fac24287ac9ed8	25d13	19
4a8d8f05b6ebbbe88d1cb1c21ec2e6e3	25d13	14
48fb88caf2671016c7c9f0bfca30b52e	25d13	27
300f9da73f5a8c9f7896d41faf76e40f	25d13	38
6bff09aba02723f24e0989e435f96f78	25d13	26
fad041dcb294004c52ed306817ddbc68	25d13	13
c7b19eec7fd44ef35c6c748305e5eb50	25d13	3
7cf66862181370e6c0395226dd21edc4	25d13	25
def70e1254bdff0306c7222befc35a46	25d13	20
6b6daafc5bf0ad4091790805765447a6	25d13	17
0d17e672360ca1c18f768c5164976d66	25d13	15
ebc4b85d192b8a03affd1da269a84b9f	25d13	12
7b1950b51af4192b6d678dc161cf14ba	25d13	4
6572702418d3035fe12536de9e2cc801	25d13	31
c4c912015c73eb144c85dbe8719b0587	25d13	9
0f31725842822bd7700357c1a50ee58d	25d13	25
597f7765d4eaf1dea090b961c0c1d9b5	25d13	11
00d0b30327c0d4cedc8738974f330269	25d13	20
51f05dc40a66854173fe75db97a83f95	25d13	19
b431ed9161d0b4ae5695d2b446c5be9b	25d13	24
8c5b1364f5942e27ddb022bb6736c735	25d13	25
498cb3d556955f84e9efb144ad6b2146	25d13	14
27b82a530ebede975591ce82513cc908	25d13	30
a51af6f7d3369f355257160b33da3cff	25d13	21
209c03320a039a6f1087f653688fac8c	25d13	15
50af92111d1cc3dd9110795e6d4c9ab4	25d13	21
79c3bc222cb21323a925d7bd8013a321	25d13	24
6d90fc9deadf01b322f40d7b5a0bf7d7	25d13	11
fc01a3f66447a11e31ad53e00561f580	25d13	15
ea525e61d374f03d32bc52b850be0402	25d13	26
bad135fbf0258fddb72f9528a47d35df	25d13	21
1ae36e82267187a771ba419e4b948f18	25d13	10
8c5f6fd7dd2e56c436ea2d0f19498869	25d13	23
bc52d420ee74215ed286fab9f3133954	25d13	12
9b3e2914f0ebf75e055b59e3e930b059	25d13	20
8fa39047c917141ed4966b56c232ec74	25d13	5
5cbc889604d88f7cb38494c15bcac13f	25d13	15
bdc6b2e04197cd0807b9642cb29259df	25d13	12
51134a7e94eaa43b755fcefbcae08912	25d13	23
a000f53cb7c9dd28aa329974eca31aab	25d13	51
2141c7953f25a1c4be8b0a47a28a157f	25d13	42
30891f4f2fa6d31c29b1c2d29eb2951f	25d13	20
e354387696f1df25fd9938d93b286623	25d13	16
725b0ab4cfc7f5bda14be7a23f2e546c	25d13	10
ba774432cea724a9df46d7aad4fbc4bd	25d13	18
3b2cd93d269ccb3d848124cbe197a98c	25d13	20
cc4fa9a30fb72ffe2170c798191b1aba	25d13	12
fcd80f0cf279eff3c50b66a78d98beeb	25d13	13
b715ed514d359bcb144881566481106a	25d13	29
40640cca2e35863b7fc44fd2d26716c2	25d13	16
14ddc72cb2db2ad40b108cca6fb95956	25d13	17
290133db8b8b8e244fa86ed7b216d6aa	25d13	20
3d23c97e395185efe9ae1366d4a2aebe	25d13	31
e2700aefa86b128937c05f4f4dd45b71	25d13	40
d5b8e1428fbd5f5dfb1bc385f44b9991	25d13	18
43e7568ca9f141c79b1104cc520c679f	25d13	11
f09d018c818033f0c37308498d99c1a8	25d13	12
7fb514dfe6f1123d50409833b899010e	25d13	15
fcacc1a798bb0322e8cd110c6d8d1011	25d13	12
940ea605ce7372797698b1ffe731d697	25d13	11
13e22b4458024c466825bdd6b520c4fb	25d13	17
db8762d8ceabfdf76e061cb6ce813318	25d13	6
1d2a33b40acf001bb98667cf41fbd74e	25d13	13
3d494a08706f9bf3c4f16d2b4bab7cfd	25d13	13
d44b71b2758b4348c66fe9d947935992	25d13	19
461662f455080b7ae8105acc47a47ea4	25d13	18
e1a5d566b881beb11b8d10c57d7f09d5	25d13	13
234a8631995c041446e1630922d2b3d4	25d13	23
2c7404df256076e438837d1840b39b92	25d13	12
7d06a1d35d9cf691adaa4ef8cc27228d	25d13	11
8a8dee17b4153238ff05b8a4bc087310	25d13	18
76b0725705a4cfc4bd5c0eb355035940	25d13	9
02207728c626c2e3b67b6c733012dc6b	25d13	9
bdbc25a5b55e3b8180c4cb8101b56b54	25d13	16
1fac7db9ef21a1e305bcccc863a8bd96	25d13	35
3a72502b1bd13796dae57ff709b6ec4c	25d13	14
ad8811d8aafdd2d57edf166596a0bc63	25d13	22
718848f69f085a44de2d60b8dbdbcc3a	25d13	21
d501cfed02e2caf17e7c8bfb4595b0ce	25d13	13
39c47f3d76baee36a286c74330d36b6f	25d13	34
925c1c8285c9156aa6e5ad76c646d51f	25d13	33
2f5a22680fc733973cff34cec9ffb1e7	25d13	20
fe74fd714cefe90175f7aec710750fa5	25d13	20
c4def24d4e9cea12f3f0a8a0ca43afda	25d13	8
421f5b3c6e63240e6409da5a675a9ca4	25d13	25
9e46dc63dae4ae2f13dfea171c087254	25d13	4
30ccfa3050828108ea1c8c5f4ed2a96c	25d13	7
1865ee441d9816183553ac2d979af801	25d13	15
9ce0086d44b41a642d0d7740c5a6a7c0	25d13	8
71441caf58dac2dc13f93c7d30b5ce8d	25d13	3
2720bf53389fb08ed27156e6b5d21e00	25d13	5
82a97987ae06230f2baa86c3e6a944cc	25d13	14
ce295197ca4a923052f6c82545e04747	25d13	14
ebc535f6392e45ea52d89a3eafcd7a1b	25d13	2
29b4a3ef2b8be2f4eaa3949eb746f3f6	25d13	5
91c8626124b81cf81edbfdbb4b8ea736	25d13	35
70928b65bb12c87e078f9f3fc69d01ba	25d13	22
811852ec061d64ac1c2a72287039fdbf	25d13	7
84162050f70da817d35e41f0cc56ed4d	25d13	7
b43a8f092054a5284600a511d24e376a	25d13	11
a58c0c9e0ccf91b44e18cd8e6abd7d7b	25d13	12
aa65318f0500b048ecb4de66286d06b7	25d13	16
6b949cb435264277d632dc5ce9b4914d	25d13	9
2eafe99b958e0d055273e1fc1acd375c	25d13	10
2f661d8eb082b68e45fff358c2e31f61	25d13	12
2651b48ec7536d1094c40e1ba10a214d	25d13	4
167177802ba8c61c6caaaf29113a0ff0	25d13	16
043bf3c22a222e83be2476771a6b63b1	25d13	16
28ca01ec0a0ffdf9e7ef94cbf7192632	25d13	9
28ca720b165ff076cbba07d51ce2274a	25d13	6
5ba371e370f39fd37f8b6e17653aa903	25d13	4
73b4b50c311b9c4d7fede18c07758f95	25d13	5
c0c41534eb0dc59f5f846fd6f1242fc9	25d13	12
111e8e48a5111d4360329eef12acd3b7	25d13	12
2757e201040ce6d44a5a68ca8fd181d7	25d13	7
be4d103bb8b908734e26621ae7a1d93b	25d13	5
af6805f3f46675cbd9403d1a55263e29	25d13	11
212d972bbe34399b6ef0112b8fdcf128	25d13	11
81f9a82e83ce117f193c0cd38b21f2b4	25d13	11
cd4d76dc0a1e9fa191a39dfe094c257d	25d13	11
cbb9a0bdba9b4f73cc4f0b0d45df329f	25d13	6
c94e14bfb5a3196d2e950b59ff6c2ed2	25d13	10
0646594904384c952cfd5d4c31c38e48	25d13	10
49e9fad0a9b574f5e9dae72f9bc6e486	25d13	6
3a73cdd2cd55721f4f848a4ef8674c1b	25d13	9
733764a301f225cfd3ba7fc5f677b759	25d13	8
890269f5d23e6e00d8f79b8218c62112	25d13	8
0ff6a901efb2ee51edc9fb6d3923f0db	25d13	7
d8a190cda3f0e71443c891d10790cdf2	25d13	3
9252f4dadb9cb0691fe8be7219ac2790	25d13	6
3190ffca06a13d65184513d151b2dbdb	25d13	6
bdf1cd97344091a4b3abeaaf6cb7f524	25d13	4
336be9e61d471d054ca626ced7f1bc66	25d13	3
139bb5489f4febe8a40aa21578e70489	25d13	4
dea4905b24c18d1fd587b92fcc78dd8c	25d13	4
a612494476f65921a05c374bf7521f95	25d13	2
760c83b843d992e16ed8270cc7e54f2b	25d13	2
eb54e3228ff4506e2064b356707571b7	25d13	3
e76d2d9517a05a68010515a44f6f1b00	25d13	3
bdffcfb1cd846616e9cbbd7e2e7b01e7	25d13	3
ec48102fefdfa6e337910b3450703944	25d13	2
3930b45d9a42e16c16f1a8eff021f122	25d13	2
a7349d218bb24f771bdf492ad98c5d6e	25d13	2
2c25dabbd21dfa5fea0670dd0eb14d9c	25d13	2
91da9543b96a220917531a20284bed98	25d13	2
7ff346973a282aa55de296afdb5d74af	25d14	51
6472eb8b1e09f892aca2f23182962903	25d14	171
0a403db41b0def2fadaeb309717f3ef7	25d14	85
ca373a4791ebf956b0016d1241bcfc6a	25d14	107
2d51eee954d47bb2f71665bd2691bb94	25d14	43
7876a5906e5be58d068237cd0b6ebb3c	25d14	84
1b9123f5b28e795eec7c9fac313296a8	25d14	85
bd5b50733d50f1225b08b468f38eec67	25d14	76
2fac845da336657d55f1a9f350c6bc09	25d14	35
d829bee4984f82ffc2453212157caf96	25d14	67
00c905253e84aab5042613bcc22d568c	25d14	28
4ad850902c9101b6a6024b081f1ab9d0	25d14	36
b8c4ed03d7d91546b9f6ad80b80135a3	25d14	59
78071b43244e5ebd909b446a937d7c77	25d14	40
f36c50279a8fa1c121cb9dda1ab1cb42	25d14	34
e22c3ed2434c4a927c3e75ef97cfee13	25d14	44
efaa6e36d2345a51af2b3ddd1de9f3a8	25d14	27
120eba657e42a11a5c29f97b90f02035	25d14	33
fa67e0725395e99d85af04956443c07d	25d14	28
f2fd9d7b74d80ad0cc6f3439e6325d27	25d14	49
2d16d001e21717f960cf771ae879b1dd	25d14	42
8d63a252be63a38d20591d5497c5fc8e	25d14	54
9b64d4ea891548b76a2bd5c55b4f3272	25d14	23
a834cea63ff560fae27ac1690069cb9e	25d14	40
536eeeeb877dd7a3bcd80726588f79f7	25d14	34
478f81e3c00c6dc5011b18f6420020e7	25d14	44
2393ace9b1cc38db9d01fbe354f1a381	25d14	55
44ea12782614eea7f6fdd4f0ab6ed693	25d14	23
f96a2219e47d770ef6328149e7ed3ba3	25d14	26
d62a7b072e041879436d9d25e5abf16d	25d14	32
06ad92b8571a601a6ba26f122d2b2a55	25d14	30
1d145835e7f0188562322f4eefb02657	25d14	60
5ed48bdafd4bdb1030bb687549d5fc06	25d14	18
cb5b9907447a49154182dee3ea78d16e	25d14	42
8f128b4fd781cc4948114d32c5712f1e	25d14	41
1a6039497d5857b418db5041bd017eb8	25d14	27
316a3b329075ab0143fed0fb402e2748	25d14	28
fe797fa88c3d7eb370cc14297f2ada5f	25d14	22
6554e0500588ef216d25659baf32845d	25d14	46
f74a23038095f558d209d451c03c9b7e	25d14	52
cb80be4ac2def4c41b4338fe839038be	25d14	24
e7c109873143f92081bec3207ca5d183	25d14	27
e91168fa7fea7bf15b493af1ccc3c973	25d14	22
19377431bcdc91653d35f0fc94647e1f	25d14	27
faf12d1e8ced164ada65be05df6962d1	25d14	28
419fc2330493fd6c2817f2b4f8bf340e	25d14	38
a1e8fa809b56df27637499c27b93fc46	25d14	31
0838cc4351e23c276cf41c9c3a4d7dbb	25d14	55
c722a811911383bb2413ad9234fbd57f	25d14	29
58cb15f706caf1d43108050a374f02a6	25d14	11
a0b84d1e743c5c63fa472ebb0e5f920e	25d14	65
151f25319c8715bb49632a77fb021ad5	25d14	13
2e3ab9895c5da9a01ab4b5a6e18655f6	25d14	19
a3ff5bcaffc0ccb5fc9294f3b57669a7	25d14	7
ceb36da1a26eecc6429aa5cefb368a09	25d14	14
ca92bdf271282ba65ab50c35dd6cad8b	25d14	44
07155d961aea72ab502375b13ea42c76	25d14	26
2ca630e6fe323741fd0ff17cb8372305	25d14	27
6c85abc10ad627a534b962fe0a4a398c	25d14	26
f0aac5c795cb0e159de6d3afbe39544b	25d14	24
eef38670da90426695b8e414b17b59ab	25d14	49
427dd47be087cef32b2f9c27b5fb38dc	25d14	29
817725950d1e7e63b3d8d62ea796d24e	25d14	39
80f9f3bdae4b517bf7c41b79d006d94f	25d14	14
6201b5a6cc16853ffe4c4556eeefad88	25d14	16
2da39b6a5011919c7a8e3d7e6c8b72c0	25d14	13
86f1248ee4ea85afd8c5b67cc1b04d4c	25d14	24
5d3f0ba9648ed686e591f8f05a53f65a	25d14	27
16279d63c18f0ce497fac24287ac9ed8	25d14	26
4a8d8f05b6ebbbe88d1cb1c21ec2e6e3	25d14	19
74a5f13ae6ab731489eda038b8c56824	25d14	17
6bff09aba02723f24e0989e435f96f78	25d14	23
21a0412a444cedcf4b7f42bbbc5ca701	25d14	25
e16d86b7fe770de88e7e8fd0fb6c8b5a	25d14	29
78006ca81e4d819999da433476171247	25d14	17
dcece32e6721f47a5d0849ec92f722a4	25d14	27
c2c77b8e88e01012f801f28aa18bc08c	25d14	51
845be08d6ae6d3073a24d790fab9962a	25d14	18
6b6daafc5bf0ad4091790805765447a6	25d14	25
6572702418d3035fe12536de9e2cc801	25d14	12
c330f1328947f8850baeff4f9ecc8794	25d14	26
00d0b30327c0d4cedc8738974f330269	25d14	16
a88e3ead0cbedf5cbd0660855cae68c9	25d14	17
498cb3d556955f84e9efb144ad6b2146	25d14	18
7d8cc37fa8cad418deeedb6c84f7a43b	25d14	53
73192ae1219ef236050b7e2270481348	25d14	38
922ad5ade914e0bd651cfbbc7f076edb	25d14	21
29115e7bd8ef43044853d0193cf6f622	25d14	54
a51af6f7d3369f355257160b33da3cff	25d14	26
209c03320a039a6f1087f653688fac8c	25d14	17
50af92111d1cc3dd9110795e6d4c9ab4	25d14	27
d2879bf8e8741cbd080229e725812e91	25d14	9
9283c7fcf595c5a15d33919d657cc638	25d14	12
fc01a3f66447a11e31ad53e00561f580	25d14	13
531d52563f39fd1ed45450fbc2495f50	25d14	28
8c5f6fd7dd2e56c436ea2d0f19498869	25d14	32
354c07861fdacef0a5dfb80ae6d9fa85	25d14	26
881c9773f508a4e7ed8dbdd0f61ab849	25d14	9
7867a3d606c3f17b1b30f5b16f05df78	25d14	12
cd19396faf3d9344c3e533f507216956	25d14	17
8fa39047c917141ed4966b56c232ec74	25d14	12
5cbc889604d88f7cb38494c15bcac13f	25d14	11
51134a7e94eaa43b755fcefbcae08912	25d14	32
fa62a380a1940ecf40e967b25764b517	25d14	12
a000f53cb7c9dd28aa329974eca31aab	25d14	58
c2ea3c7f09853a876cc7b4b46f84f7df	25d14	22
30891f4f2fa6d31c29b1c2d29eb2951f	25d14	30
e354387696f1df25fd9938d93b286623	25d14	32
7cf674777241465ff8790fabeffc47e5	25d14	25
b79ea31bbaf626b272a5d1708156cee8	25d14	20
725b0ab4cfc7f5bda14be7a23f2e546c	25d14	12
048d0648b8baad360d43a88c920ca1cd	25d14	17
9baeaa62d6d12e170efeef8be021cebb	25d14	13
cc4fa9a30fb72ffe2170c798191b1aba	25d14	19
fcd80f0cf279eff3c50b66a78d98beeb	25d14	15
40640cca2e35863b7fc44fd2d26716c2	25d14	25
33bbf1617f1e992dfe01f450fc8e6181	25d14	31
290133db8b8b8e244fa86ed7b216d6aa	25d14	26
750889984c423e6fd43f8eb39d41c762	25d14	8
6d88e1b078317ac83c369048b8e05bb2	25d14	33
a85ee59fb6ac443d688195fd7ecea8e1	25d14	55
157a7c6518a3b3e70daf62add4531002	25d14	11
3d23c97e395185efe9ae1366d4a2aebe	25d14	36
e2700aefa86b128937c05f4f4dd45b71	25d14	36
cb79c77fdf656028b881809d186853b3	25d14	17
753997d6c3e304ef139bdedd28ff7e72	25d14	13
2e42b6fcd1ef7fb1d69c8b67eec86347	25d14	15
fb39f72b3141bcfc07b8d7482808df61	25d14	16
43e7568ca9f141c79b1104cc520c679f	25d14	10
7fb514dfe6f1123d50409833b899010e	25d14	31
fcacc1a798bb0322e8cd110c6d8d1011	25d14	32
04ced272778bc5ee38c5485cbd04dbf3	25d14	26
3d494a08706f9bf3c4f16d2b4bab7cfd	25d14	27
9fea95f187db0ea69433a458c3a300c8	25d14	5
1b5e69c9f4e8caf977af2374e4a2e5bd	25d14	22
d44b71b2758b4348c66fe9d947935992	25d14	12
461662f455080b7ae8105acc47a47ea4	25d14	28
e1a5d566b881beb11b8d10c57d7f09d5	25d14	15
234a8631995c041446e1630922d2b3d4	25d14	25
c81e2878519e8e2ef683f1839ed93572	25d14	11
8a8dee17b4153238ff05b8a4bc087310	25d14	18
76b0725705a4cfc4bd5c0eb355035940	25d14	13
250c0e13d561db7774724df411d47e34	25d14	20
cafe47587e795b7cc18670bc60c43600	25d14	35
afab652223907a261807ec755bf2d0c5	25d14	27
2d9aeba3e29998408b90081d068a2527	25d14	14
534e80999091ab28e227c935ee5685ca	25d14	16
ad8811d8aafdd2d57edf166596a0bc63	25d14	15
b40b13bab00c9599b73cf78cc90bf6de	25d14	11
718848f69f085a44de2d60b8dbdbcc3a	25d14	20
4ec3a2e6d0254af444ce3f7d54bb75cf	25d14	6
9dba0a4226d64721c10793733a6ed1b1	25d14	32
d37ad69064ea4948e6a849fa4f71bd18	25d14	16
b4ef121afb70cce6600a61b609ec20da	25d14	17
2b1f6f957b5b8c8394d253b479842044	25d14	8
2f5a22680fc733973cff34cec9ffb1e7	25d14	22
f844a290da4dd6b553422ca7010b2e0a	25d14	10
46b7b15dbe94601a56d2398ba588b5c4	25d14	14
9e46dc63dae4ae2f13dfea171c087254	25d14	9
b32c31cdf2e8499f2dcf74dc1dca50df	25d14	27
c93590fe8a445888cadb29ed79b6556a	25d14	9
c45c6e1940b6d8f8686a2efbfefbc43e	25d14	18
0a898d046554ba89922119c2d6145865	25d14	13
6d96c3c44f4dad5654bdcec3c5043e0c	25d14	27
6872f58dc846f02296643a88e0ab73d1	25d14	9
7dd6bcd8968a583ae728f34c989d076c	25d14	13
82a97987ae06230f2baa86c3e6a944cc	25d14	16
ce295197ca4a923052f6c82545e04747	25d14	15
82510bb92950554d060975084d3d00c7	25d14	19
29b4a3ef2b8be2f4eaa3949eb746f3f6	25d14	9
8abd3c214235b3e79e41383b0b2f3fce	25d14	36
643ae54f1cbcb16a28657d5edb3032ec	25d14	20
a48a2d57c0ea9c455113686fffccbde2	25d14	16
2bad3c26d1cb89e8971ff19d793db463	25d14	16
6fc221c40a6938f04e930da2b1429ee2	25d14	31
811852ec061d64ac1c2a72287039fdbf	25d14	9
0d9060ea9826187859cb78f8ff8e0774	25d14	5
b5fc10df0ac854ac8d320692f9203b6a	25d14	8
1a3f05d8b58c522bc987e472e8e8c485	25d14	20
f63428e88e9c323a0ff3ecb06ad6d2b6	25d14	24
67ac64baf5903b1a4c37e2c1f9123af2	25d14	13
d5235ecfefc86aef7da84368a2bec7ba	25d14	23
02cde4690d90cf88136af27c77d0ef78	25d14	17
ede624413c9ae14b9362d2107ccc6239	25d14	16
cd062a3bf73a572be1e2bf1d1fb21f89	25d14	9
85adf2df21aad78ee79ba4bd3272c6f3	25d14	11
cd612d1331ddaede8c5e197f640d3fd0	25d14	9
6c135f37b04fea56cc592c59f0c7d417	25d14	15
7193d03306df196115dde84dc7a4dee1	25d14	11
09b4edc8d2bf519c7bd4ab94ba6955d9	25d14	18
c94575057b6ebd41c1fcea2d37b826d2	25d14	17
e78849bbee2b1c74361d0e507ca0f411	25d14	17
304cf1d679c8b60efb6c165db70f962e	25d14	6
1b19ddc52f14d0b9a5430a8f2efeb1a8	25d14	15
32ac537b17808717acb25cb334943b08	25d14	14
37ed43659d57723e78cb538e59e6f2cb	25d14	14
ecbbf2c79865e5f985eaf44f8efa2f44	25d14	3
647e3e454ac8ed611c9512ff1b319768	25d14	12
7f4b79091c78477769c41850eca97076	25d14	12
2cee54b259de60b087645d239bb06f80	25d14	10
ed0031b75cc67ffcbfbf6a6358d5a348	25d14	9
716274c08ba623bc675462aeda3cd3a5	25d14	5
506abf97b61df1c1c958d278974340a0	25d14	8
36ecc8789897f1275ea95b2be0c84dcf	25d14	8
08ba210908d22355af277f07b4aabba1	25d14	4
904da545876cfbd654fc2e33c4ed9474	25d14	4
c3d1929494f677ce684764d9c8d91950	25d14	7
107435e98b9035521392ef009000b713	25d14	6
a1efc4353699e8d52c298b62d8c4f952	25d14	5
f61c3e3965d27c614eae7ee6a372ef22	25d14	5
17a93cbee55d8091fd2adc1055de0a59	25d14	5
583debcf7274a7b7f1217535c0820105	25d14	4
60d75fae03f8d11bb02dc3f3628c8ec9	25d14	2
53dd0eedc1f91a014a80910c3ae4417e	25d14	3
14bc56dc8c900cf8d7861069f75f55ee	25d14	3
e4c017c51e6d48a790fa1432b702f9d9	25d14	2
4d5638dd8a2575218f228329d58b2676	25d14	2
7ff346973a282aa55de296afdb5d74af	25d15	37
6472eb8b1e09f892aca2f23182962903	25d15	146
0a403db41b0def2fadaeb309717f3ef7	25d15	68
ca373a4791ebf956b0016d1241bcfc6a	25d15	54
2d51eee954d47bb2f71665bd2691bb94	25d15	68
7876a5906e5be58d068237cd0b6ebb3c	25d15	52
1b9123f5b28e795eec7c9fac313296a8	25d15	59
bd5b50733d50f1225b08b468f38eec67	25d15	33
d829bee4984f82ffc2453212157caf96	25d15	56
00c905253e84aab5042613bcc22d568c	25d15	26
4ad850902c9101b6a6024b081f1ab9d0	25d15	62
b8c4ed03d7d91546b9f6ad80b80135a3	25d15	20
78071b43244e5ebd909b446a937d7c77	25d15	30
f36c50279a8fa1c121cb9dda1ab1cb42	25d15	30
e22c3ed2434c4a927c3e75ef97cfee13	25d15	38
fdbf2984978237c68ba476ac9607864e	25d15	7
efaa6e36d2345a51af2b3ddd1de9f3a8	25d15	14
3d33675d4f884ef53c0dd9ba3505fc64	25d15	51
120eba657e42a11a5c29f97b90f02035	25d15	39
b0546a8c6a38415c52d2dc916319d3fd	25d15	25
f2fd9d7b74d80ad0cc6f3439e6325d27	25d15	60
2c8621d494edfa8619fc4366fee56302	25d15	27
dfd25005b7902a73578a17eb9ae6413c	25d15	17
2d16d001e21717f960cf771ae879b1dd	25d15	29
8d63a252be63a38d20591d5497c5fc8e	25d15	26
20785c5e14080db73078fd94a0c0a62d	25d15	27
2393ace9b1cc38db9d01fbe354f1a381	25d15	33
40fa96a2f7fc7b939f5eb0d52d7e5b3c	25d15	31
f96a2219e47d770ef6328149e7ed3ba3	25d15	8
d62a7b072e041879436d9d25e5abf16d	25d15	29
5ed48bdafd4bdb1030bb687549d5fc06	25d15	24
cb5b9907447a49154182dee3ea78d16e	25d15	32
8f128b4fd781cc4948114d32c5712f1e	25d15	24
1a6039497d5857b418db5041bd017eb8	25d15	25
316a3b329075ab0143fed0fb402e2748	25d15	25
fe797fa88c3d7eb370cc14297f2ada5f	25d15	20
6554e0500588ef216d25659baf32845d	25d15	23
74a26e97b02fcab82b0d346de4920f75	25d15	38
f8b8173289056f3442317b4669562a60	25d15	23
63b38b95eda1c1dafbcb44e7cb13a0a7	25d15	26
e91168fa7fea7bf15b493af1ccc3c973	25d15	27
19377431bcdc91653d35f0fc94647e1f	25d15	31
08045c8a57c912905051134ebdf8f29e	25d15	17
eccd4ec473687cb840159f8d4036ca15	25d15	6
a1e8fa809b56df27637499c27b93fc46	25d15	32
0838cc4351e23c276cf41c9c3a4d7dbb	25d15	44
c722a811911383bb2413ad9234fbd57f	25d15	26
a0b84d1e743c5c63fa472ebb0e5f920e	25d15	35
151f25319c8715bb49632a77fb021ad5	25d15	17
2e3ab9895c5da9a01ab4b5a6e18655f6	25d15	17
a3ff5bcaffc0ccb5fc9294f3b57669a7	25d15	9
ca92bdf271282ba65ab50c35dd6cad8b	25d15	20
07155d961aea72ab502375b13ea42c76	25d15	17
d95952e95e9eed3bd8972d84c80bfb26	25d15	19
2988e00c34cd916b0faff28266b09974	25d15	42
63d67e56049472514169cdf759d9a9dc	25d15	21
6de8fff163b98c8aa71aeec462c52f49	25d15	18
c7c02c07fb28c8730768bb76cafad3fe	25d15	24
817725950d1e7e63b3d8d62ea796d24e	25d15	18
a35f3e15f72bd28de19a662186feb1b9	25d15	9
75cac7ae6fbcbb7817a14f6772f94924	25d15	19
a9164d01308501b576afa06256a15b0f	25d15	13
6201b5a6cc16853ffe4c4556eeefad88	25d15	5
48fb88caf2671016c7c9f0bfca30b52e	25d15	30
300f9da73f5a8c9f7896d41faf76e40f	25d15	30
e16d86b7fe770de88e7e8fd0fb6c8b5a	25d15	33
7f65b2bc222018aabebe47f5c0e61f52	25d15	17
86cee9e7166cd7de5c29933c2c1bb552	25d15	23
2c532774f0a76bb9a94bb873023b4065	25d15	26
dab1160ee7a4ecf9945086ff09f99528	25d15	40
59ea1c3d90d5b7a11d6fd6140ba32300	25d15	22
498cb3d556955f84e9efb144ad6b2146	25d15	16
ed162f239f7757cb436d4527f9b3b892	25d15	16
6d90fc9deadf01b322f40d7b5a0bf7d7	25d15	11
ea525e61d374f03d32bc52b850be0402	25d15	26
1ae36e82267187a771ba419e4b948f18	25d15	9
34212dfed201b19a522d80ecc25a3024	25d15	10
881c9773f508a4e7ed8dbdd0f61ab849	25d15	6
86da3c1df158a42d9812d07686fb10d1	25d15	14
9b3e2914f0ebf75e055b59e3e930b059	25d15	21
bdc6b2e04197cd0807b9642cb29259df	25d15	37
7cf674777241465ff8790fabeffc47e5	25d15	30
b79ea31bbaf626b272a5d1708156cee8	25d15	17
725b0ab4cfc7f5bda14be7a23f2e546c	25d15	13
ba774432cea724a9df46d7aad4fbc4bd	25d15	21
de6e1899ed8f2b53e49f838b5218ddcc	25d15	38
9baeaa62d6d12e170efeef8be021cebb	25d15	10
0be31311933b0d26d811dd5df11c8116	25d15	16
3fa6c869e76805363405c7b8ca077974	25d15	17
cc4fa9a30fb72ffe2170c798191b1aba	25d15	18
54f9634bfbc091d1205f50959581fff4	25d15	19
14ddc72cb2db2ad40b108cca6fb95956	25d15	5
d39d37f173f3ab54e7c84e412ffddd1e	25d15	29
64a2a9483867ac8caefcfa5eda166101	25d15	17
fcacc1a798bb0322e8cd110c6d8d1011	25d15	17
815441e55a0ea6cec04bc18f890a100d	25d15	61
701757b8b79cbd35735b92c85063311e	25d15	10
461662f455080b7ae8105acc47a47ea4	25d15	18
10f0461cb8a244c14aa2fb73e127e9e5	25d15	10
8a8dee17b4153238ff05b8a4bc087310	25d15	9
d68326cdc1711f2b2c65ed3ec1c35b06	25d15	7
14fde48bf9a75567e6c06ff855018812	25d15	11
76b0725705a4cfc4bd5c0eb355035940	25d15	13
71c3bff3b412ff1dd60f6b068b7bf2a2	25d15	6
843aa04708f87d657c6411212d6c7273	25d15	15
37d6063e3e32bd1009a0c9e90b0e47dc	25d15	12
718848f69f085a44de2d60b8dbdbcc3a	25d15	24
3319b5f314e4f6ed69baba36d826fdde	25d15	5
1bcc1a211d6c3272f7f3ac10a3620bae	25d15	19
b3c40552fec4d0b1f6cc4c7bbf6496fa	25d15	3
e942fc98404386e753ceac6175d191d7	25d15	49
31618e2e3cf1a4d95f2eb08d141f2951	25d15	13
b15e89bdc2a8afb21d8f9d347d8f3372	25d15	25
88386623542ffc99ee8251cd2f3d7ad0	25d15	24
71441caf58dac2dc13f93c7d30b5ce8d	25d15	2
79ce0ef0d2547feb720435367ce119eb	25d15	19
d2d101333cdc0e9000b1f5aa731a2840	25d15	2
1867d6abe99842bf580a3bf0b9a9e348	25d15	16
811852ec061d64ac1c2a72287039fdbf	25d15	7
dbab222fa7d391384320dafcc46fccf5	25d15	3
f184b19a108c3585c42974a317cca025	25d15	6
51faec23cf20e7e4e18b9ea95b512e2f	25d15	5
7193d03306df196115dde84dc7a4dee1	25d15	8
338d3d1230c6f0d126c320f7d89efcf1	25d15	5
01c5585fbf8b9b68813dacd951f969eb	25d15	16
2f905a944de57d45959cf45ac01e27e4	25d15	15
9854f77fda179fb2bcb329bcc1476afc	25d15	13
f2227f6ec26b9e6475b8e7dbbc973688	25d15	5
760c83b843d992e16ed8270cc7e54f2b	25d15	2
33d50f0e3f08586a30807cd839644ac8	25d15	4
7ff346973a282aa55de296afdb5d74af	25d16	16
6472eb8b1e09f892aca2f23182962903	25d16	152
0a403db41b0def2fadaeb309717f3ef7	25d16	71
ca373a4791ebf956b0016d1241bcfc6a	25d16	38
2d51eee954d47bb2f71665bd2691bb94	25d16	37
3271dbb002223e8b0ae18d052631e7b1	25d16	12
4608fae4bbc9964cdd17af8782f2155e	25d16	38
7876a5906e5be58d068237cd0b6ebb3c	25d16	59
1b9123f5b28e795eec7c9fac313296a8	25d16	32
bd5b50733d50f1225b08b468f38eec67	25d16	33
d829bee4984f82ffc2453212157caf96	25d16	57
00c905253e84aab5042613bcc22d568c	25d16	25
b8c4ed03d7d91546b9f6ad80b80135a3	25d16	14
78071b43244e5ebd909b446a937d7c77	25d16	30
f36c50279a8fa1c121cb9dda1ab1cb42	25d16	47
e22c3ed2434c4a927c3e75ef97cfee13	25d16	43
3d33675d4f884ef53c0dd9ba3505fc64	25d16	26
277297d556cd1abee7d9101d84af6dc5	25d16	57
87f80e1b75c17bba760e92b1f6969094	25d16	16
120eba657e42a11a5c29f97b90f02035	25d16	14
b0546a8c6a38415c52d2dc916319d3fd	25d16	40
fa67e0725395e99d85af04956443c07d	25d16	39
2d16d001e21717f960cf771ae879b1dd	25d16	27
8d63a252be63a38d20591d5497c5fc8e	25d16	23
a834cea63ff560fae27ac1690069cb9e	25d16	35
536eeeeb877dd7a3bcd80726588f79f7	25d16	13
20785c5e14080db73078fd94a0c0a62d	25d16	34
54e920999a65a173d3fc598d9df4097f	25d16	24
f96a2219e47d770ef6328149e7ed3ba3	25d16	6
d62a7b072e041879436d9d25e5abf16d	25d16	38
5ed48bdafd4bdb1030bb687549d5fc06	25d16	15
2c64815a0d5126e4b5869b596f3106c3	25d16	46
c40591c7285bb956c267d10185eba46a	25d16	16
fe797fa88c3d7eb370cc14297f2ada5f	25d16	9
6554e0500588ef216d25659baf32845d	25d16	16
74a26e97b02fcab82b0d346de4920f75	25d16	36
6d5df148dc970f40178933880573a09d	25d16	4
80ba37c4c5def95f8e2c108277159ead	25d16	39
49bf245215fb6461ff3e401c495f6b81	25d16	30
f8b8173289056f3442317b4669562a60	25d16	18
e7c109873143f92081bec3207ca5d183	25d16	15
e91168fa7fea7bf15b493af1ccc3c973	25d16	19
19377431bcdc91653d35f0fc94647e1f	25d16	20
1a7005221ff5787e6787f3c0964400fb	25d16	39
58cb15f706caf1d43108050a374f02a6	25d16	10
2e3ab9895c5da9a01ab4b5a6e18655f6	25d16	8
a3ff5bcaffc0ccb5fc9294f3b57669a7	25d16	5
06aa8e4e4563cf4540309b2b5ec49a5c	25d16	18
ed42c63e4a061ea5c9e3543bcadd1724	25d16	10
c7c02c07fb28c8730768bb76cafad3fe	25d16	24
2d41f4876372c60eda05a482b0a81996	25d16	38
817725950d1e7e63b3d8d62ea796d24e	25d16	20
b7210d2bf84501b2a1e826808465dfed	25d16	11
75cac7ae6fbcbb7817a14f6772f94924	25d16	16
80f9f3bdae4b517bf7c41b79d006d94f	25d16	17
a9164d01308501b576afa06256a15b0f	25d16	17
37e6064d2ca6dc36bfd4a01b0ec3d4f2	25d16	32
4a8d8f05b6ebbbe88d1cb1c21ec2e6e3	25d16	21
48fb88caf2671016c7c9f0bfca30b52e	25d16	23
300f9da73f5a8c9f7896d41faf76e40f	25d16	20
e16d86b7fe770de88e7e8fd0fb6c8b5a	25d16	24
7f65b2bc222018aabebe47f5c0e61f52	25d16	39
afaa396c72fbf2d627b27d5a8ccccab4	25d16	17
1f22ef5796158fbbb94747f566db3843	25d16	2
c4388fd62ab35895315e5109cb0a2081	25d16	17
bfb6f185952417fb89eeb704513ad226	25d16	23
595c8b8e312c12524cc06f2b7fda2a76	25d16	14
ac9686f9d8c1c2d5d6452c2e3a0595f3	25d16	19
00d0b30327c0d4cedc8738974f330269	25d16	14
6d9ae5499cc60ed21dc03ccbe6219b7f	25d16	13
2c532774f0a76bb9a94bb873023b4065	25d16	26
49550ed1a1c3f44c5e01cf61f4711408	25d16	13
498cb3d556955f84e9efb144ad6b2146	25d16	15
73192ae1219ef236050b7e2270481348	25d16	11
7cea5c69f04ee57b870569a56ba452fb	25d16	7
79c3bc222cb21323a925d7bd8013a321	25d16	32
6d90fc9deadf01b322f40d7b5a0bf7d7	25d16	11
9283c7fcf595c5a15d33919d657cc638	25d16	18
531d52563f39fd1ed45450fbc2495f50	25d16	18
34212dfed201b19a522d80ecc25a3024	25d16	19
bdc6b2e04197cd0807b9642cb29259df	25d16	13
806b60af847d825a056c8a38dec9e0e3	25d16	20
4d5b8c2c09a9e464f466f3ddc5ab1de5	25d16	13
30891f4f2fa6d31c29b1c2d29eb2951f	25d16	4
725b0ab4cfc7f5bda14be7a23f2e546c	25d16	18
9baeaa62d6d12e170efeef8be021cebb	25d16	8
14ddc72cb2db2ad40b108cca6fb95956	25d16	8
23744812f98a64ac21fbad3247fc04f6	25d16	25
290133db8b8b8e244fa86ed7b216d6aa	25d16	23
5e99009af53af05bb9425756ed9cffe9	25d16	16
1878c877726ea800913b57df800be272	25d16	8
2e42b6fcd1ef7fb1d69c8b67eec86347	25d16	28
815441e55a0ea6cec04bc18f890a100d	25d16	40
701757b8b79cbd35735b92c85063311e	25d16	15
db8762d8ceabfdf76e061cb6ce813318	25d16	12
d44b71b2758b4348c66fe9d947935992	25d16	14
461662f455080b7ae8105acc47a47ea4	25d16	8
14fde48bf9a75567e6c06ff855018812	25d16	20
76b0725705a4cfc4bd5c0eb355035940	25d16	7
30918a4b839e9dd737cc889fa9e3da1e	25d16	5
534e80999091ab28e227c935ee5685ca	25d16	11
0c1262a6aa9ab17de0381bcfeae14155	25d16	9
124cc62dc7b50566a4c5641df4cad7b6	25d16	13
f4ef3a1f795d65e2afa026e6ad98aad6	25d16	10
93e2101e4ec426f4f3f75e857ef0b6d1	25d16	6
3319b5f314e4f6ed69baba36d826fdde	25d16	7
b4ef121afb70cce6600a61b609ec20da	25d16	12
46b7b15dbe94601a56d2398ba588b5c4	25d16	10
0a7a9a6f3a9bee9d33e103e20da066a0	25d16	12
b3c40552fec4d0b1f6cc4c7bbf6496fa	25d16	2
7dd6bcd8968a583ae728f34c989d076c	25d16	10
efb142e794999c886c3aca057deb79fa	25d16	6
110af1a25622d25331ad5a80e9996fe3	25d16	19
6928e3962795fdc684e05c24c89cedec	25d16	13
2cb3580345c5a759b806f8fd11cbffc2	25d16	32
dc22b3cb94d639cd88816c70549b6321	25d16	10
66e91d85f0bca3aa602d68152ecd8a58	25d16	24
148cd77dacb042d9c417cf01930863ad	25d16	14
3c9d8c15d5d81ecdcbea3147574dc2be	25d16	10
05a82b5fb95c3bd004734e4080ff59ec	25d16	18
1fcffe31a021e2c19708409c5cf6226b	25d16	17
5ba371e370f39fd37f8b6e17653aa903	25d16	11
d1e2bac375ef1516c2b4d3a1830efafc	25d16	6
63ee03d588fb5ff57f6dd39f341a2a20	25d16	7
2e797aec345ea15947f4ef27b4c7cdb7	25d16	11
3839939595533c765de16e09c9f8d001	25d16	11
04a27236663825f1f001b332a7a0d982	25d16	8
785b842ff1f83f2be901be24faa409af	25d16	6
c682d04a82791676b6912f4292bd1c51	25d16	4
67f5a903cf5840680db25ebaebd55324	25d16	3
7ff346973a282aa55de296afdb5d74af	25d17	19
6472eb8b1e09f892aca2f23182962903	25d17	110
0a403db41b0def2fadaeb309717f3ef7	25d17	37
ca373a4791ebf956b0016d1241bcfc6a	25d17	47
2d51eee954d47bb2f71665bd2691bb94	25d17	39
3271dbb002223e8b0ae18d052631e7b1	25d17	36
4608fae4bbc9964cdd17af8782f2155e	25d17	30
1b9123f5b28e795eec7c9fac313296a8	25d17	32
bd5b50733d50f1225b08b468f38eec67	25d17	23
26005dfb7ad2e8cdbb139846af329663	25d17	24
d829bee4984f82ffc2453212157caf96	25d17	38
00c905253e84aab5042613bcc22d568c	25d17	20
e8accbbab64dba2fe98edb7072796cc5	25d17	29
4ad850902c9101b6a6024b081f1ab9d0	25d17	39
b8c4ed03d7d91546b9f6ad80b80135a3	25d17	7
f36c50279a8fa1c121cb9dda1ab1cb42	25d17	33
e22c3ed2434c4a927c3e75ef97cfee13	25d17	23
efaa6e36d2345a51af2b3ddd1de9f3a8	25d17	6
3d33675d4f884ef53c0dd9ba3505fc64	25d17	39
87f80e1b75c17bba760e92b1f6969094	25d17	20
6a5199f36565fddcec40c197ffa97dfe	25d17	26
fa67e0725395e99d85af04956443c07d	25d17	20
f2fd9d7b74d80ad0cc6f3439e6325d27	25d17	14
2c8621d494edfa8619fc4366fee56302	25d17	20
2d16d001e21717f960cf771ae879b1dd	25d17	17
8d63a252be63a38d20591d5497c5fc8e	25d17	14
8628b1c26163f86d673d706e78a7dc97	25d17	23
2d66d59115e5f8c6d716f72f4fc26f23	25d17	34
9b64d4ea891548b76a2bd5c55b4f3272	25d17	39
a834cea63ff560fae27ac1690069cb9e	25d17	27
478f81e3c00c6dc5011b18f6420020e7	25d17	27
57c4f3ede08667957471c9e2025b31ae	25d17	83
40fa96a2f7fc7b939f5eb0d52d7e5b3c	25d17	18
6a3bcad9aee1798391aaef8517bf5621	25d17	27
f96a2219e47d770ef6328149e7ed3ba3	25d17	5
d62a7b072e041879436d9d25e5abf16d	25d17	21
1d145835e7f0188562322f4eefb02657	25d17	24
5ed48bdafd4bdb1030bb687549d5fc06	25d17	12
2c64815a0d5126e4b5869b596f3106c3	25d17	32
cb5b9907447a49154182dee3ea78d16e	25d17	14
c40591c7285bb956c267d10185eba46a	25d17	16
6d5df148dc970f40178933880573a09d	25d17	13
49bf245215fb6461ff3e401c495f6b81	25d17	46
392d199c17fd63f7a79eea2cdbfe87f0	25d17	35
e91168fa7fea7bf15b493af1ccc3c973	25d17	16
19377431bcdc91653d35f0fc94647e1f	25d17	13
bdfb970b8e1ecedffb9c0d90755ffa0d	25d17	41
a1e8fa809b56df27637499c27b93fc46	25d17	29
b87ff5af0f01e6fba2c74f80bc638910	25d17	65
151f25319c8715bb49632a77fb021ad5	25d17	6
a3ff5bcaffc0ccb5fc9294f3b57669a7	25d17	4
ceb36da1a26eecc6429aa5cefb368a09	25d17	10
ed42c63e4a061ea5c9e3543bcadd1724	25d17	11
2d41f4876372c60eda05a482b0a81996	25d17	23
cee6d0054638bc29c5c04b18790b3085	25d17	9
817725950d1e7e63b3d8d62ea796d24e	25d17	8
b7210d2bf84501b2a1e826808465dfed	25d17	21
2da39b6a5011919c7a8e3d7e6c8b72c0	25d17	12
48fb88caf2671016c7c9f0bfca30b52e	25d17	25
bf1f3259c44e8a920bef3b0b426370ef	25d17	35
1f22ef5796158fbbb94747f566db3843	25d17	2
4a7c6ca4314f45b29499353addc3a778	25d17	11
ebc4b85d192b8a03affd1da269a84b9f	25d17	7
7b1950b51af4192b6d678dc161cf14ba	25d17	11
ee978c7052d97f666b9cb6aee34ed202	25d17	17
73192ae1219ef236050b7e2270481348	25d17	9
7cea5c69f04ee57b870569a56ba452fb	25d17	18
27b82a530ebede975591ce82513cc908	25d17	17
57cb542c918c06831e9b1faa9f13c04f	25d17	13
50af92111d1cc3dd9110795e6d4c9ab4	25d17	14
733dc2efb5e45de37f4f455fefb51030	25d17	17
a5aa30da0b2685c7b0c47be160249bee	25d17	19
868947ed29f5081f001976834c002a33	25d17	29
0df50570a1a4f9e081deb9f7d2ca9d2f	25d17	14
4d5b8c2c09a9e464f466f3ddc5ab1de5	25d17	9
863b6b3d2dd0e505f8b88f75f4f99339	25d17	11
96cf2810ed45434ced33ca7a50628916	25d17	10
725b0ab4cfc7f5bda14be7a23f2e546c	25d17	10
e4ee05bbf4ea42bb7404e560a5998628	25d17	7
097cd502d86fcc6e5bf2ee33228c1701	25d17	2
9baeaa62d6d12e170efeef8be021cebb	25d17	10
14ddc72cb2db2ad40b108cca6fb95956	25d17	9
d6e5c1fe77c7c84a048e37022e40e8ee	25d17	27
c4de0499041533fb1cabef111a6f0694	25d17	15
5e99009af53af05bb9425756ed9cffe9	25d17	19
a6ebb60bb29993d13ff6b894a953268e	25d17	14
cb79c77fdf656028b881809d186853b3	25d17	18
8056814718e47a93a88b8fde7ce83ca7	25d17	10
91933e8ce181eb9fa06334a3a8673962	25d17	29
b506f76f4c80dc2fb864e5e5dff472da	25d17	19
3723292a8994f0142937d1fa0300b13e	25d17	13
d44b71b2758b4348c66fe9d947935992	25d17	11
234a8631995c041446e1630922d2b3d4	25d17	5
7d06a1d35d9cf691adaa4ef8cc27228d	25d17	13
c1313ac3ffec4c9010a707dadf1bfb49	25d17	2
c0249aafb1c99fa43f54b4c882cafe0c	25d17	2
14fde48bf9a75567e6c06ff855018812	25d17	15
71c3bff3b412ff1dd60f6b068b7bf2a2	25d17	4
053c09f43a8ca677723e10f2650f95aa	25d17	10
124cc62dc7b50566a4c5641df4cad7b6	25d17	17
3319b5f314e4f6ed69baba36d826fdde	25d17	9
b88c6a7c548a6be324870befb697b4d0	25d17	2
d850c5b7bf0a80c4be33dce821f6d510	25d17	7
2fe6af777d2029ec9f00404dc08fd6f3	25d17	5
1f98201b494c8074095bc82d71772748	25d17	4
c39e15de7f8295ecfed0969cd53b2126	25d17	13
2167cde8f7b7bbdf2c76b9272b9db435	25d17	11
068698efbb72f315a2af7a5f55b6989e	25d17	9
0a898d046554ba89922119c2d6145865	25d17	13
3f5fbe873afeb26c90d93db7487e865c	25d17	17
ffa09154856ae5d0ce098905adafc099	25d17	22
99bd44b548fbcc1d18e7f9525484c1ec	25d17	9
0ae2721efe35a764007dba953ef14dea	25d17	2
e7af05f76158b3e728260074421fbc7e	25d17	3
ff98f6ca45bd879d5390e344ddc86d80	25d17	24
cc13b7074e471d8a170b20b3a61e5139	25d17	9
da4334b5fc59d809cdf22a0cb470be36	25d17	6
daa8f53752e7cffe28b61aa22931cd66	25d17	8
025d692482750b862e7d77cdf37a87a3	25d17	17
6e19c2be4aba1154dd637b7cb3008416	25d17	17
7911816f5e81f650f769aba0d5c708cb	25d17	5
198c834d381eac0001656ce92d4e7c24	25d17	3
463fd7d87b0ddd0b6baf70ce9e582601	25d17	16
b19c431cd037cbbee2170d12ffdd5494	25d17	4
63ee03d588fb5ff57f6dd39f341a2a20	25d17	2
5de8a8778de89ee8a6b650375c81311d	25d17	13
d9174a26256cb2b6c0dc4f03cf61eba1	25d17	13
c7981a0696e5ba36e284c486c7a5fbad	25d17	11
8b6b48e82fa43ee4e28596bbc132bf60	25d17	2
47c7896ad2e5a11e2939afddb6ed4e1d	25d17	9
5d330d841244e9ca31f9629a08a6f4d7	25d17	9
f5e5e98cf88ccf9626a3a56ccca0e256	25d17	7
f7203e351744bd85e85ea4c72a2a60ca	25d17	7
6c89cbf8860dec3fe608483b136c463d	25d17	7
1e8f19b66fc4e38497f12df420b9b9c2	25d17	7
997586f5174db8acd77d02cf498bfcde	25d17	2
c11536033236d6560edb2c80c4a10137	25d17	4
31abb96ca7c38afee3f3e4647ae94dde	25d17	3
2661d44e705379678e281a3eb1e9ee05	25d17	3
98a75a0b14cb81debca334bd51d5166b	25d17	2
8cc3952a07e37571e6caaaa5390e7069	25d17	2
4067fa77e9117c848af0fde104324d98	25d17	2
7ff346973a282aa55de296afdb5d74af	25d18	27
6472eb8b1e09f892aca2f23182962903	25d18	164
f56cbfc3a35644add1111f4d2a2f9e5d	25d18	22
0a403db41b0def2fadaeb309717f3ef7	25d18	64
ca373a4791ebf956b0016d1241bcfc6a	25d18	47
2d51eee954d47bb2f71665bd2691bb94	25d18	47
3271dbb002223e8b0ae18d052631e7b1	25d18	87
4608fae4bbc9964cdd17af8782f2155e	25d18	28
7876a5906e5be58d068237cd0b6ebb3c	25d18	48
1b9123f5b28e795eec7c9fac313296a8	25d18	59
bd5b50733d50f1225b08b468f38eec67	25d18	42
26005dfb7ad2e8cdbb139846af329663	25d18	17
d829bee4984f82ffc2453212157caf96	25d18	46
00c905253e84aab5042613bcc22d568c	25d18	23
4ad850902c9101b6a6024b081f1ab9d0	25d18	55
b8c4ed03d7d91546b9f6ad80b80135a3	25d18	16
78071b43244e5ebd909b446a937d7c77	25d18	18
e22c3ed2434c4a927c3e75ef97cfee13	25d18	31
fdbf2984978237c68ba476ac9607864e	25d18	57
efaa6e36d2345a51af2b3ddd1de9f3a8	25d18	18
f7cfe88ee8f1de13e95e038bd7bd0364	25d18	35
3d33675d4f884ef53c0dd9ba3505fc64	25d18	37
120eba657e42a11a5c29f97b90f02035	25d18	28
b0546a8c6a38415c52d2dc916319d3fd	25d18	50
6a5199f36565fddcec40c197ffa97dfe	25d18	57
fa67e0725395e99d85af04956443c07d	25d18	41
f2fd9d7b74d80ad0cc6f3439e6325d27	25d18	44
abb3d31ed1c1f986ddb94d51af8e67ef	25d18	43
dfd25005b7902a73578a17eb9ae6413c	25d18	14
fd1098cd571337c869bc804919b0f630	25d18	20
2d16d001e21717f960cf771ae879b1dd	25d18	25
8d63a252be63a38d20591d5497c5fc8e	25d18	23
8628b1c26163f86d673d706e78a7dc97	25d18	50
2d66d59115e5f8c6d716f72f4fc26f23	25d18	54
9b64d4ea891548b76a2bd5c55b4f3272	25d18	45
20785c5e14080db73078fd94a0c0a62d	25d18	42
478f81e3c00c6dc5011b18f6420020e7	25d18	22
9d127ac8ec1a7b03befe92229847b811	25d18	45
2393ace9b1cc38db9d01fbe354f1a381	25d18	32
7e954d4d9048ddf35473b903a71a5b03	25d18	76
54e920999a65a173d3fc598d9df4097f	25d18	23
40fa96a2f7fc7b939f5eb0d52d7e5b3c	25d18	24
6a3bcad9aee1798391aaef8517bf5621	25d18	21
44ea12782614eea7f6fdd4f0ab6ed693	25d18	22
f96a2219e47d770ef6328149e7ed3ba3	25d18	9
21c618500d0452df929fe37ba6d002c4	25d18	23
ed4f5d28f9e7085c9f89824558dd5388	25d18	37
1a73e47662ccd9b55c01631c80f7c2ea	25d18	24
2c64815a0d5126e4b5869b596f3106c3	25d18	33
c40591c7285bb956c267d10185eba46a	25d18	38
316a3b329075ab0143fed0fb402e2748	25d18	16
fe797fa88c3d7eb370cc14297f2ada5f	25d18	6
6554e0500588ef216d25659baf32845d	25d18	19
f74a23038095f558d209d451c03c9b7e	25d18	23
6d5df148dc970f40178933880573a09d	25d18	102
49bf245215fb6461ff3e401c495f6b81	25d18	35
cb80be4ac2def4c41b4338fe839038be	25d18	14
d8cfebf54e8957c48d84576ed2477883	25d18	9
e7c109873143f92081bec3207ca5d183	25d18	15
e91168fa7fea7bf15b493af1ccc3c973	25d18	26
19377431bcdc91653d35f0fc94647e1f	25d18	20
faf12d1e8ced164ada65be05df6962d1	25d18	13
08045c8a57c912905051134ebdf8f29e	25d18	17
eccd4ec473687cb840159f8d4036ca15	25d18	14
bdfb970b8e1ecedffb9c0d90755ffa0d	25d18	18
419fc2330493fd6c2817f2b4f8bf340e	25d18	26
174a9c78d1b7ea173c39b96b6d429dae	25d18	28
b87ff5af0f01e6fba2c74f80bc638910	25d18	35
a8a6fb0abb81a22dd4575d190fa5b5c9	25d18	15
8e261c8b3950a38b8a8d0a10d11ac466	25d18	27
1a7005221ff5787e6787f3c0964400fb	25d18	35
5f8547116e161148866ee62c5770ee8a	25d18	17
58cb15f706caf1d43108050a374f02a6	25d18	15
b801038325224517232a61ef43d1e7af	25d18	11
a0b84d1e743c5c63fa472ebb0e5f920e	25d18	22
151f25319c8715bb49632a77fb021ad5	25d18	15
7a21f0dcba1ced43b53e29283a15c1cf	25d18	22
2e3ab9895c5da9a01ab4b5a6e18655f6	25d18	17
a3ff5bcaffc0ccb5fc9294f3b57669a7	25d18	4
3878f6db01aec2e18041d05585a0633c	25d18	18
ab0184f9b865f34e92ea87ed83be9079	25d18	16
07155d961aea72ab502375b13ea42c76	25d18	21
63d67e56049472514169cdf759d9a9dc	25d18	20
4f31fc43bb2ba611fa37c25e788fecf7	25d18	36
c7c02c07fb28c8730768bb76cafad3fe	25d18	25
2e4a2e5ad75f2d321aadefddacb2fca7	25d18	20
2d41f4876372c60eda05a482b0a81996	25d18	22
cee6d0054638bc29c5c04b18790b3085	25d18	9
817725950d1e7e63b3d8d62ea796d24e	25d18	17
a35f3e15f72bd28de19a662186feb1b9	25d18	24
b7210d2bf84501b2a1e826808465dfed	25d18	33
75cac7ae6fbcbb7817a14f6772f94924	25d18	17
80f9f3bdae4b517bf7c41b79d006d94f	25d18	9
a9164d01308501b576afa06256a15b0f	25d18	9
2da39b6a5011919c7a8e3d7e6c8b72c0	25d18	14
5d3f0ba9648ed686e591f8f05a53f65a	25d18	16
10d1819d876a760d1ee774ffbedd48dd	25d18	10
4a8d8f05b6ebbbe88d1cb1c21ec2e6e3	25d18	30
7ebf33701cc5bb9433021d7120c2b158	25d18	7
70afa15531f074cfb240c76071bb9e62	25d18	28
48fb88caf2671016c7c9f0bfca30b52e	25d18	25
791ef25c30ad4bed099cc4adb13dbe45	25d18	26
bca3a9980b881bcdcc011d8a7c38d9b6	25d18	20
afaa396c72fbf2d627b27d5a8ccccab4	25d18	32
1f22ef5796158fbbb94747f566db3843	25d18	9
fad041dcb294004c52ed306817ddbc68	25d18	26
c7b19eec7fd44ef35c6c748305e5eb50	25d18	5
7cf66862181370e6c0395226dd21edc4	25d18	22
4a7c6ca4314f45b29499353addc3a778	25d18	25
3658fb8443415cdab06f05f925d251f0	25d18	8
7b1950b51af4192b6d678dc161cf14ba	25d18	56
595c8b8e312c12524cc06f2b7fda2a76	25d18	10
24265748bb7ca1a59174bac168ef7af3	25d18	25
ee978c7052d97f666b9cb6aee34ed202	25d18	16
ac9686f9d8c1c2d5d6452c2e3a0595f3	25d18	30
c4e563180f87051e5a59827677570f18	25d18	17
00d0b30327c0d4cedc8738974f330269	25d18	10
6e4b50a611f333bfb12f3b9a4a9e8b61	25d18	13
498cb3d556955f84e9efb144ad6b2146	25d18	16
ed162f239f7757cb436d4527f9b3b892	25d18	24
7174b1950c11ec56289a8d328e1204a2	25d18	16
313b7b224f36be1b6dd16673c232ac8a	25d18	14
ffa31a3700f9548aa83f7acaa113d1e8	25d18	35
73192ae1219ef236050b7e2270481348	25d18	14
691030e2d6a922bcfaa876be65c5f445	25d18	9
08c60daeb78badba1e0e0f3f8bf4307c	25d18	29
7cea5c69f04ee57b870569a56ba452fb	25d18	16
28cc0eb002fcce36cf1a95b5b2feeba3	25d18	44
733dc2efb5e45de37f4f455fefb51030	25d18	30
ea525e61d374f03d32bc52b850be0402	25d18	37
bad135fbf0258fddb72f9528a47d35df	25d18	11
bff5379f519524bfff7f92cc8399f372	25d18	23
a5aa30da0b2685c7b0c47be160249bee	25d18	33
917d6f6af9005ea989cc6d6610b8c367	25d18	40
0df50570a1a4f9e081deb9f7d2ca9d2f	25d18	19
7c33e32b740f492dcf887072b230048c	25d18	9
4d5b8c2c09a9e464f466f3ddc5ab1de5	25d18	17
bc3676c17839094c4fa8e33268905268	25d18	21
4eeae7e6ae7d6f28d9260849c83050df	25d18	19
30891f4f2fa6d31c29b1c2d29eb2951f	25d18	15
863b6b3d2dd0e505f8b88f75f4f99339	25d18	19
96cf2810ed45434ced33ca7a50628916	25d18	10
725b0ab4cfc7f5bda14be7a23f2e546c	25d18	13
de6e1899ed8f2b53e49f838b5218ddcc	25d18	18
c31e5f9e619e3bf13270587d9661b2c3	25d18	10
e4ee05bbf4ea42bb7404e560a5998628	25d18	25
097cd502d86fcc6e5bf2ee33228c1701	25d18	6
9a91829183ecde34c67298409dfe3e43	25d18	12
9b7507d5a48d516985c2a66658a9e005	25d18	24
cc4fa9a30fb72ffe2170c798191b1aba	25d18	12
049d5068bba9c27a63e6027405bd1e54	25d18	18
f559a93e08a76ec9d65491a7c6fe30f6	25d18	5
14ddc72cb2db2ad40b108cca6fb95956	25d18	6
23744812f98a64ac21fbad3247fc04f6	25d18	22
d6e5c1fe77c7c84a048e37022e40e8ee	25d18	17
c4de0499041533fb1cabef111a6f0694	25d18	14
239caac3a205ac20aa1e7398548e5e45	25d18	19
cb79c77fdf656028b881809d186853b3	25d18	19
64a2a9483867ac8caefcfa5eda166101	25d18	13
8056814718e47a93a88b8fde7ce83ca7	25d18	20
e34169076406fa45fd7b471f4462b0f6	25d18	6
3723292a8994f0142937d1fa0300b13e	25d18	19
f073df90e41bdd0c9674d8de667f5f32	25d18	4
655c4e26812b8a7e6fdf8d39bacae072	25d18	41
db8762d8ceabfdf76e061cb6ce813318	25d18	4
3a9530b53de093caf9458593bdfa1840	25d18	13
39637e2b19f0374bdf98f47e6f9b3abd	25d18	4
d44b71b2758b4348c66fe9d947935992	25d18	16
e1a5d566b881beb11b8d10c57d7f09d5	25d18	7
7d06a1d35d9cf691adaa4ef8cc27228d	25d18	11
55354bc337486968fc78cf3fc758d414	25d18	13
eb64d011cb2130ed0815ea268dd3d590	25d18	7
c0249aafb1c99fa43f54b4c882cafe0c	25d18	5
d6349b20c08a4663b61622460738ebee	25d18	10
0c1262a6aa9ab17de0381bcfeae14155	25d18	5
d42ea0d301299eda91fcaab5bded57c3	25d18	10
d34a22c9102614af99385e77e6ae3188	25d18	16
4064a910879807ee93ee4f39a6e56e3c	25d18	40
b88c6a7c548a6be324870befb697b4d0	25d18	1
d850c5b7bf0a80c4be33dce821f6d510	25d18	19
2fe6af777d2029ec9f00404dc08fd6f3	25d18	11
03336704411163b0daf704a92fca38c2	25d18	16
2f5a22680fc733973cff34cec9ffb1e7	25d18	7
e5bc248e49f4774a74488759c137156a	25d18	13
dc4a7fab972ac91dd37631d279420a08	25d18	9
068698efbb72f315a2af7a5f55b6989e	25d18	9
b32c31cdf2e8499f2dcf74dc1dca50df	25d18	19
c45c6e1940b6d8f8686a2efbfefbc43e	25d18	18
922bd66c0d744e27ef5aa34d834f8ac8	25d18	6
8102dc3b7fcf905bbdd93da211f0c16a	25d18	9
ffa09154856ae5d0ce098905adafc099	25d18	16
efb142e794999c886c3aca057deb79fa	25d18	18
c8ceb1545da3cdb631c6b22da67d8a14	25d18	8
86dda0735def6fe6ba48aba65bcd4205	25d18	34
a2cd645a73a258470beadabcae0bf4a5	25d18	11
d84d35536ad2e7e3bfcec0c388531910	25d18	12
dbe4ffae856febdf86b26bc738366d2a	25d18	3
99bd44b548fbcc1d18e7f9525484c1ec	25d18	9
0ae2721efe35a764007dba953ef14dea	25d18	7
756b3b639cd74fb9c9bbffd932527f40	25d18	18
793990a4a2829e015b14de27a71523cd	25d18	9
6e0720646b3cf54437d6df11573024c9	25d18	3
69f38f9e79867a0a88b172de2543b59d	25d18	5
a58c0c9e0ccf91b44e18cd8e6abd7d7b	25d18	7
b5fc10df0ac854ac8d320692f9203b6a	25d18	5
71be59d02e16135f18db3cec820ea508	25d18	26
32730d83cfad6b93ec84c6e6ebdcdc3f	25d18	26
557b1825b2bf984bc79d9c46cf00bf04	25d18	25
abd7a8e778cedf6f6b7053d053a68f79	25d18	11
cd612d1331ddaede8c5e197f640d3fd0	25d18	8
5530515c0e4de3511a240afc5ccc240c	25d18	8
151d9a34545be018078a6fbf3b61e7c8	25d18	5
a346c39a7994419e0bdcec2542114f39	25d18	21
64f322b2a5f380e1f30cbf00d156746e	25d18	8
621b875a1b188ffb651a04c4e10f9022	25d18	8
21297d1185ed8e335c9166ddc939ed9f	25d18	18
0db544577e69ce9602efd4dd97a0014e	25d18	5
5c1702dafcc91d41bc6cdfd537a72e14	25d18	2
7911816f5e81f650f769aba0d5c708cb	25d18	7
159444bc0b813da46a659d21a4d714fe	25d18	10
0d6d4c7642fcda0f4a6e1fc454b50b39	25d18	7
4730ad44b9d01a4e32f8dc002549039a	25d18	7
e8ccf9dcc883d1d3cef7bb69235bfdda	25d18	1
e5178d95fbf1f378b30ea1948d83c5c2	25d18	15
012396aed482c8d72cbf9d27da2e8e38	25d18	7
84f2d9d8848522e983fffd1f04af63b8	25d18	13
92e99b44d3aeb745a3c8da93b4e15106	25d18	13
cfcb457c66bc6fb2dd550e79aa05ab1c	25d18	6
a243b7fabf310c6590e19530164f2c51	25d18	11
b82c3ceed806989a6a55d7fa8d06435b	25d18	8
615bd33c02924e045567c5a2f2e6c5f0	25d18	10
90838e630e353348db2d00ee1d740aa5	25d18	5
235b1d003332d234bcee14ae196d2c09	25d18	9
aa70629369d77fe903c8332061316fb0	25d18	9
6b9c38fb28a3e60d3334fcf70d7b9d69	25d18	9
51085c4462351b2b82dfddf20d08cc50	25d18	9
7730004a574b9c0a0da3d382b3585494	25d18	8
1a07673aaffd6284a0dd8caf8ea4656b	25d18	7
6aae9a17fbd9c7a4f55a65ef18d63320	25d18	7
1b245216afd1062a7394e76ed56e3596	25d18	6
5b367ee76042f8f29b8eb26a832d8ad7	25d18	6
54a6cc9aed6e4158a56b9f26e51fd2a9	25d18	6
c597311b916e815aa5e596ee661a2616	25d18	5
8749ad457260071f1cabda640da9c4bd	25d18	5
c52b0acc6eeee676b602ed20cd857e11	25d18	5
b1f67f024db0bca893aaf0a81ff013e0	25d18	5
d1d0f284b1a2dc2047702ff912d715ad	25d18	5
9f05ea055e33091e1d5af3e108b77aea	25d18	4
9f6ba17db65a35c03bc285ac3ecf373e	25d18	3
40070863a2cafe7133c95924698422bd	25d18	3
4bf4c22a99497ad311ce523d9dcc4508	25d18	3
fdb21f911eb8e530751dd419039fdd8f	25d18	3
dcc32e0d608a825037a4e0082829d938	25d18	3
f99dd60cf08ee9cdc58e1a516e11f245	25d18	3
df6f814dd47ea00d0ff79c56411ab4bf	25d18	3
18673666c524c3c48a5f3077f5bf669e	25d18	2
97980f1009184cdb129e017b21655306	25d18	2
f305e68230b26263bc7bd5de55543702	25d18	2
9271531bd000de58dd1e1ffc44900c37	25d18	2
fe80a07e9b68c96cea380f0b7c01438c	25d18	2
7ff346973a282aa55de296afdb5d74af	25d19	32
6472eb8b1e09f892aca2f23182962903	25d19	118
f56cbfc3a35644add1111f4d2a2f9e5d	25d19	63
0a403db41b0def2fadaeb309717f3ef7	25d19	46
ca373a4791ebf956b0016d1241bcfc6a	25d19	29
2d51eee954d47bb2f71665bd2691bb94	25d19	28
3271dbb002223e8b0ae18d052631e7b1	25d19	210
4608fae4bbc9964cdd17af8782f2155e	25d19	13
7876a5906e5be58d068237cd0b6ebb3c	25d19	57
1b9123f5b28e795eec7c9fac313296a8	25d19	32
bd5b50733d50f1225b08b468f38eec67	25d19	31
d829bee4984f82ffc2453212157caf96	25d19	37
00c905253e84aab5042613bcc22d568c	25d19	26
4ad850902c9101b6a6024b081f1ab9d0	25d19	27
b8c4ed03d7d91546b9f6ad80b80135a3	25d19	13
78071b43244e5ebd909b446a937d7c77	25d19	24
f36c50279a8fa1c121cb9dda1ab1cb42	25d19	25
e22c3ed2434c4a927c3e75ef97cfee13	25d19	28
fdbf2984978237c68ba476ac9607864e	25d19	138
f7cfe88ee8f1de13e95e038bd7bd0364	25d19	84
87f80e1b75c17bba760e92b1f6969094	25d19	24
6a5199f36565fddcec40c197ffa97dfe	25d19	31
fa67e0725395e99d85af04956443c07d	25d19	23
fd1098cd571337c869bc804919b0f630	25d19	20
2d16d001e21717f960cf771ae879b1dd	25d19	17
8d63a252be63a38d20591d5497c5fc8e	25d19	22
2d66d59115e5f8c6d716f72f4fc26f23	25d19	19
9b64d4ea891548b76a2bd5c55b4f3272	25d19	22
a834cea63ff560fae27ac1690069cb9e	25d19	49
20785c5e14080db73078fd94a0c0a62d	25d19	31
478f81e3c00c6dc5011b18f6420020e7	25d19	30
9d127ac8ec1a7b03befe92229847b811	25d19	26
7e954d4d9048ddf35473b903a71a5b03	25d19	121
40fa96a2f7fc7b939f5eb0d52d7e5b3c	25d19	19
e7a086a2177cf5f3ea7c945183770251	25d19	90
f96a2219e47d770ef6328149e7ed3ba3	25d19	7
21c618500d0452df929fe37ba6d002c4	25d19	12
1d145835e7f0188562322f4eefb02657	25d19	29
5ed48bdafd4bdb1030bb687549d5fc06	25d19	10
ed4f5d28f9e7085c9f89824558dd5388	25d19	52
1a73e47662ccd9b55c01631c80f7c2ea	25d19	34
2c64815a0d5126e4b5869b596f3106c3	25d19	37
c40591c7285bb956c267d10185eba46a	25d19	10
fe797fa88c3d7eb370cc14297f2ada5f	25d19	22
6554e0500588ef216d25659baf32845d	25d19	24
6d5df148dc970f40178933880573a09d	25d19	224
cb80be4ac2def4c41b4338fe839038be	25d19	12
d8cfebf54e8957c48d84576ed2477883	25d19	41
e91168fa7fea7bf15b493af1ccc3c973	25d19	31
19377431bcdc91653d35f0fc94647e1f	25d19	13
faf12d1e8ced164ada65be05df6962d1	25d19	8
419fc2330493fd6c2817f2b4f8bf340e	25d19	21
5035c05aa6736380749076b8431084de	25d19	22
c722a811911383bb2413ad9234fbd57f	25d19	29
5f8547116e161148866ee62c5770ee8a	25d19	18
b801038325224517232a61ef43d1e7af	25d19	40
ce55b49abc896e5bc48fe73f8f8e431d	25d19	45
a3ff5bcaffc0ccb5fc9294f3b57669a7	25d19	2
3878f6db01aec2e18041d05585a0633c	25d19	30
810524fd98f3e9e451dac3da1304d9b5	25d19	22
07155d961aea72ab502375b13ea42c76	25d19	21
eef38670da90426695b8e414b17b59ab	25d19	41
c7c02c07fb28c8730768bb76cafad3fe	25d19	13
2e4a2e5ad75f2d321aadefddacb2fca7	25d19	19
cee6d0054638bc29c5c04b18790b3085	25d19	22
b7210d2bf84501b2a1e826808465dfed	25d19	22
6201b5a6cc16853ffe4c4556eeefad88	25d19	10
2da39b6a5011919c7a8e3d7e6c8b72c0	25d19	8
6183309914d1831befea89cbc246bb4c	25d19	11
10d1819d876a760d1ee774ffbedd48dd	25d19	28
7ebf33701cc5bb9433021d7120c2b158	25d19	23
70afa15531f074cfb240c76071bb9e62	25d19	28
48fb88caf2671016c7c9f0bfca30b52e	25d19	32
7a96fa67cd206b25d10a0416df03296e	25d19	24
bca3a9980b881bcdcc011d8a7c38d9b6	25d19	8
afaa396c72fbf2d627b27d5a8ccccab4	25d19	27
845be08d6ae6d3073a24d790fab9962a	25d19	4
1f22ef5796158fbbb94747f566db3843	25d19	44
c7b19eec7fd44ef35c6c748305e5eb50	25d19	33
2573d88484d9b2979456e4a5accbabc6	25d19	19
0d17e672360ca1c18f768c5164976d66	25d19	10
3658fb8443415cdab06f05f925d251f0	25d19	21
7b1950b51af4192b6d678dc161cf14ba	25d19	88
e492d03e449887edbc25ca7262f0715a	25d19	10
c4e563180f87051e5a59827677570f18	25d19	44
6d9ae5499cc60ed21dc03ccbe6219b7f	25d19	14
498cb3d556955f84e9efb144ad6b2146	25d19	10
f58c66d9bdabc1f8d87953704f894be8	25d19	14
27b82a530ebede975591ce82513cc908	25d19	12
28cc0eb002fcce36cf1a95b5b2feeba3	25d19	64
d2879bf8e8741cbd080229e725812e91	25d19	10
e9758c50783c59b3555fd81e55b9d306	25d19	10
46600b8342e85ed7887eabff4cd4ea8e	25d19	8
bff5379f519524bfff7f92cc8399f372	25d19	34
4d5b8c2c09a9e464f466f3ddc5ab1de5	25d19	9
bc3676c17839094c4fa8e33268905268	25d19	22
30891f4f2fa6d31c29b1c2d29eb2951f	25d19	13
e354387696f1df25fd9938d93b286623	25d19	7
c31e5f9e619e3bf13270587d9661b2c3	25d19	12
e4ee05bbf4ea42bb7404e560a5998628	25d19	10
097cd502d86fcc6e5bf2ee33228c1701	25d19	7
0be31311933b0d26d811dd5df11c8116	25d19	10
9b7507d5a48d516985c2a66658a9e005	25d19	24
f559a93e08a76ec9d65491a7c6fe30f6	25d19	14
d6e5c1fe77c7c84a048e37022e40e8ee	25d19	19
239caac3a205ac20aa1e7398548e5e45	25d19	22
b871a60458b33c08b4ea5df79a9c0843	25d19	12
8c32223db0634f9dd98dc7e604bec73c	25d19	7
fcacc1a798bb0322e8cd110c6d8d1011	25d19	11
16d7de41a0db6c81564fc2d41f4e0b9b	25d19	40
fabc562f96631dc4ab0241613a7f511e	25d19	17
e34169076406fa45fd7b471f4462b0f6	25d19	25
76dca93256f51973009450d717945f60	25d19	8
13e22b4458024c466825bdd6b520c4fb	25d19	22
3d494a08706f9bf3c4f16d2b4bab7cfd	25d19	13
39637e2b19f0374bdf98f47e6f9b3abd	25d19	16
ed03be9c36cb3868efd90e41f0b5c2b3	25d19	13
d46e2205f0c6ecf67b51f83d111c509c	25d19	7
4343b000a2439557bfcae15a5d0af1d1	25d19	4
aff00f3ba0737f15b2c2d0f9310e1ee0	25d19	26
c1313ac3ffec4c9010a707dadf1bfb49	25d19	16
c0249aafb1c99fa43f54b4c882cafe0c	25d19	3
6480db63291559caa636e52ddad06139	25d19	23
71c3bff3b412ff1dd60f6b068b7bf2a2	25d19	3
0e5ffbc77caad298c0c15a68147af4a0	25d19	27
d4f376706fb21f0a075089a36f27858f	25d19	12
8ae94bf49c0f5c1eafc8faa86531ad99	25d19	9
eac37fa0d8a7f8158502010441ecd205	25d19	4
35b200d6ba2414f97b4e6ff2e323a7ff	25d19	9
ffda0d0c045c33cbe8391893e9f8577a	25d19	5
2fe6af777d2029ec9f00404dc08fd6f3	25d19	5
113d31b301d63e6764e0ab48616d6166	25d19	26
3cf8a911edc84d825dd565bbe0fc76fb	25d19	27
34331ea01462b65f62a2db017fc5a5bd	25d19	11
55ffbbe9518c2c308720347a4a655261	25d19	8
e5bc248e49f4774a74488759c137156a	25d19	7
0a8843af7b2b4f3e3e828ce8b0c76780	25d19	11
1865ee441d9816183553ac2d979af801	25d19	13
d42c17afbb1bc2153438c8ead0844597	25d19	13
1a439e09e28d5bb4d2ba445c75154590	25d19	11
922bd66c0d744e27ef5aa34d834f8ac8	25d19	5
67940bc78da88489424eb2c5fdceef68	25d19	8
23f93024240b1ad33e45d69154223fc5	25d19	23
7b0ef827456d9a1dafd39a926fcb2e74	25d19	5
ebc535f6392e45ea52d89a3eafcd7a1b	25d19	5
70928b65bb12c87e078f9f3fc69d01ba	25d19	13
0aba8c78807c00e8bff9a4cb3a053782	25d19	33
7e532ea1f95d42448c9a3430a21c3041	25d19	5
756b3b639cd74fb9c9bbffd932527f40	25d19	11
830947f307e3326dceedfd748cde8a5d	25d19	16
d58d554847ddd50e7c64d7caac038e72	25d19	9
7d2f5abc25a514605ad2035dc720bd09	25d19	18
1f56931f14685c1aa71d445b4fbb214f	25d19	4
cd612d1331ddaede8c5e197f640d3fd0	25d19	5
151d9a34545be018078a6fbf3b61e7c8	25d19	11
b36b1ae2161ca5039ec88db9edb3c872	25d19	22
46b99d7891700ac35890e309139ade80	25d19	3
4222121c4f543245b672e63d8f1b0a3a	25d19	7
07c6407ba6b2a8f393e6304e4ffb2c0e	25d19	8
bff843a471711129c0a605177e892c82	25d19	6
5c1702dafcc91d41bc6cdfd537a72e14	25d19	9
304cf1d679c8b60efb6c165db70f962e	25d19	3
4839f3d930e639ea29041c08ee6883c7	25d19	17
b7ab93369308f0ed3b69d48de250d3bb	25d19	6
e271cd34911189d93a84d3187a32995d	25d19	7
4ef79eaf74e3c9dd4aad4f49f1dac89d	25d19	6
91efc49a71d5f6b8358e3372e014fb04	25d19	3
db4c848c6ee30a7493b4d515bb702493	25d19	14
a9c563af68b00f73adb1931862ff373c	25d19	3
859774d2cfdeb1e586a51b5e248569fd	25d19	12
ac90c84ec65af4287d1dc71502b574bb	25d19	6
81cf26ae410f4dc2c3782b60aeda6bad	25d19	2
49e9fad0a9b574f5e9dae72f9bc6e486	25d19	4
8b87349ca248e612d83bd3f890f941e4	25d19	10
d5d4c60c393e8161fbacef8f54a668bf	25d19	10
a7037f67807eb322cca575177e266fda	25d19	2
233dc41f11b4fe4465c5abdfdb0df726	25d19	9
3bfe18ef1b7d857f75162c5da936fca7	25d19	5
c06c5405cffe6a49e93f028710590cc7	25d19	8
5781cf4c4fc9b627b54cf59a4c68dc48	25d19	6
3e422f83cc3467fd6f44488628948634	25d19	3
bd92939ef312fa33ac92f0975f67315d	25d19	7
1a1ae947d3badb080ece8db6867e4e77	25d19	7
20f3390c9cdda582e9869bd1aa1662e1	25d19	7
cef9cdb0faddd65e2e435d793b4c5e31	25d19	2
97dc159eb0f2b0f61868c5bbcd1aefd7	25d19	6
d0955916a8de36a4dc806c9a857f12a1	25d19	6
f5b72ebdfb245d0f886474e24f038e09	25d19	6
946f48658899663a03e38e80d5e2fc92	25d19	5
db02794eabd11d231cf288cb6f663238	25d19	5
7708df56ae0b0a267d23fb803920ea86	25d19	3
fcdea27d5b6ed6d96183c1a77fcfece8	25d19	4
1e41907d66d575a5e3ab52a0538409b3	25d19	4
6a2dd14044957450a56e7aa9d11f895d	25d19	4
f13349b674c6d39499034aaf8ee7bedf	25d19	3
4dd117797cc0f5f5f8358af23fcb7145	25d19	3
df8d32937dd0966a228b2f1d143181bd	25d19	3
b7031605160cf0c33b35fc29b41a70b2	25d19	2
7ff346973a282aa55de296afdb5d74af	25d20	23
6472eb8b1e09f892aca2f23182962903	25d20	101
f56cbfc3a35644add1111f4d2a2f9e5d	25d20	93
0a403db41b0def2fadaeb309717f3ef7	25d20	63
ca373a4791ebf956b0016d1241bcfc6a	25d20	32
2d51eee954d47bb2f71665bd2691bb94	25d20	39
3271dbb002223e8b0ae18d052631e7b1	25d20	194
7876a5906e5be58d068237cd0b6ebb3c	25d20	42
1b9123f5b28e795eec7c9fac313296a8	25d20	47
bd5b50733d50f1225b08b468f38eec67	25d20	28
d829bee4984f82ffc2453212157caf96	25d20	44
00c905253e84aab5042613bcc22d568c	25d20	17
4ad850902c9101b6a6024b081f1ab9d0	25d20	31
b8c4ed03d7d91546b9f6ad80b80135a3	25d20	15
f36c50279a8fa1c121cb9dda1ab1cb42	25d20	22
e22c3ed2434c4a927c3e75ef97cfee13	25d20	25
fdbf2984978237c68ba476ac9607864e	25d20	155
efaa6e36d2345a51af2b3ddd1de9f3a8	25d20	11
f7cfe88ee8f1de13e95e038bd7bd0364	25d20	89
120eba657e42a11a5c29f97b90f02035	25d20	24
b0546a8c6a38415c52d2dc916319d3fd	25d20	34
6a5199f36565fddcec40c197ffa97dfe	25d20	30
fa67e0725395e99d85af04956443c07d	25d20	36
dfd25005b7902a73578a17eb9ae6413c	25d20	17
2d16d001e21717f960cf771ae879b1dd	25d20	24
8d63a252be63a38d20591d5497c5fc8e	25d20	22
2d66d59115e5f8c6d716f72f4fc26f23	25d20	10
9b64d4ea891548b76a2bd5c55b4f3272	25d20	10
a834cea63ff560fae27ac1690069cb9e	25d20	16
536eeeeb877dd7a3bcd80726588f79f7	25d20	18
20785c5e14080db73078fd94a0c0a62d	25d20	27
478f81e3c00c6dc5011b18f6420020e7	25d20	32
9d127ac8ec1a7b03befe92229847b811	25d20	20
2393ace9b1cc38db9d01fbe354f1a381	25d20	21
7e954d4d9048ddf35473b903a71a5b03	25d20	137
40fa96a2f7fc7b939f5eb0d52d7e5b3c	25d20	18
6a3bcad9aee1798391aaef8517bf5621	25d20	17
e7a086a2177cf5f3ea7c945183770251	25d20	85
21c618500d0452df929fe37ba6d002c4	25d20	15
d62a7b072e041879436d9d25e5abf16d	25d20	19
5ed48bdafd4bdb1030bb687549d5fc06	25d20	11
ed4f5d28f9e7085c9f89824558dd5388	25d20	69
1a73e47662ccd9b55c01631c80f7c2ea	25d20	27
cb5b9907447a49154182dee3ea78d16e	25d20	31
fe797fa88c3d7eb370cc14297f2ada5f	25d20	8
[truncated: 231,096+ more rows]

## Sheet: 13C Taxonomy
ASV	Domain	Phylum	Class	Order	Family	Genus	Species
000106a81671b0a0cf68ed1c1cfb35c0	Bacteria
000b0b88ceb19d19678f6c3a39f2db73	Bacteria	Proteobacteria	Alphaproteobacteria	Rhizobiales	Xanthobacteraceae	uncultured
000d0929fc30e7f56e895d3fe18adaf2	Bacteria	Planctomycetota	Phycisphaerae	Phycisphaerales	Phycisphaeraceae	AKYG587	uncultured_bacterium
000d325032677b0b720acb330a059682	Bacteria	Acidobacteriota	Subgroup_25	Subgroup_25	Subgroup_25	Subgroup_25
00107b04eb11e2f8b6fe8f447c44565e	Bacteria	Proteobacteria	Alphaproteobacteria	Rickettsiales	Mitochondria	Mitochondria
0013e0eeb17f6ddd1d3e3465f04f543b	Bacteria	Chloroflexi	Ktedonobacteria	Ktedonobacterales	Ktedonobacteraceae	1921-3	uncultured_Caldilinea
00198ae2d595aafb6a9da5bcc4963a65	Bacteria	Myxococcota	Myxococcia	Myxococcales	Anaeromyxobacteraceae	Anaeromyxobacter	uncultured_bacterium
00222dd0007f00966526df0cbd82da53	Bacteria	Bacteroidota	Bacteroidia	Cytophagales	Amoebophilaceae	Candidatus_Amoebophilus	Candidatus_Amoebophilus
002a4d56cd7d41a49fbd9c7198a39cf3	Bacteria	Actinobacteriota	Acidimicrobiia	uncultured	uncultured	uncultured	uncultured_bacterium
0030c2751c07841dc70a89d7d3d22789	Bacteria	Chloroflexi	Anaerolineae	SBR1031	SBR1031	SBR1031	uncultured_Gemmatimonadetes
003141834823ced2bace97e1936a78a2	Bacteria	Elusimicrobiota	Lineage_IIc	Lineage_IIc	Lineage_IIc	Lineage_IIc	uncultured_bacterium
0032ab5da12fadd744023dc9bbba5169	Bacteria	Proteobacteria	Gammaproteobacteria	Burkholderiales	A21b	A21b	uncultured_Rhodocyclaceae
00341f0cda818923797b402f906c55e9	Bacteria	Bacteroidota	Bacteroidia	Cytophagales	Microscillaceae	uncultured	metagenome
0035d2df26bcbb8912c1865cd87ee1ce	Bacteria	Proteobacteria	Alphaproteobacteria	Rickettsiales	Mitochondria	Mitochondria
0038daf0307fb49f5d3f1d33800bf422	Bacteria	Actinobacteriota	Acidimicrobiia
003b7b0615c8f71650829cdf5d8960f6	Bacteria	Planctomycetota	Planctomycetes	Isosphaerales	Isosphaeraceae	Aquisphaera
003d0470f23082c7bf6de11e71a56898	Bacteria	Proteobacteria	Gammaproteobacteria	Burkholderiales	Nitrosomonadaceae	GOUTA6	uncultured_bacterium
0040e6da509e388c4a2cf43a91eab875	Bacteria	Proteobacteria	Gammaproteobacteria	Steroidobacterales	Steroidobacteraceae	Steroidobacter
004152f2532d203287682838e1b02137	Bacteria
004535c2eec97e7b6ccf458ab37e6ccd	Bacteria	Nitrospirota	2001-04-29	2001-04-29	2001-04-29	2001-04-29	uncultured_bacterium
0045962a4686574227e218bd353e2c5c	Bacteria	Proteobacteria	Alphaproteobacteria	Rhizobiales	Rhizobiales_Incertae_Sedis	Phreatobacter	uncultured_Bradyrhizobiaceae
004aa6826ba0a5490ba0e9d718cd8a6c	Bacteria	Bdellovibrionota	Bdellovibrionia	Bdellovibrionales	Bdellovibrionaceae	Bdellovibrio
004eaff35d1b108351c9510c9ef5b049	Bacteria	Bacteroidota	Bacteroidia	Bacteroidales	Porphyromonadaceae	Porphyromonas	Porphyromonas_bennonis
004eb131a4738356447edfbd2a0cf0cd	Bacteria	Acidobacteriota	Subgroup_22	Subgroup_22	Subgroup_22	Subgroup_22	uncultured_proteobacterium
004fa07a4256309dfc6fc3e5606ac423	Bacteria	Proteobacteria	Gammaproteobacteria	Steroidobacterales	Steroidobacteraceae	Steroidobacter
0053603165aa016a6220e8cf17ab50d5	Bacteria	Actinobacteriota	Actinobacteria	Corynebacteriales	Corynebacteriaceae	Corynebacterium	Corynebacterium_lipophiloflavum
0054d411982aa03478be947e4697efcc	Bacteria	Planctomycetota	Phycisphaerae	Tepidisphaerales	WD2101_soil_group	WD2101_soil_group
00586ac1b48a4df0ff09a0a58a050236	Bacteria	Chloroflexi	Ktedonobacteria	Ktedonobacterales	JG30-KF-AS9	JG30-KF-AS9	uncultured_Ktedonobacterales
0059ca95995c512369c29f9f35d2d81f	Bacteria	Armatimonadota	Armatimonadia	Armatimonadales	Armatimonadales	Armatimonadales	uncultured_bacterium
005d4e05b62ed60b56b8f66e71c0e447	Bacteria	Proteobacteria	Alphaproteobacteria	Rhizobiales	Xanthobacteraceae
005e7c40e7c19021b6be01a235c4e6a7	Bacteria	Planctomycetota	OM190	OM190	OM190	OM190	uncultured_bacterium
006039d8350f45f12218852484b86e3b	Bacteria	Chloroflexi	Ktedonobacteria	Ktedonobacterales	Ktedonobacteraceae	FCPS473	uncultured_bacterium
0061821c268517468c027ca73fb28a1a	Bacteria	Planctomycetota	Planctomycetes	Pirellulales	Pirellulaceae	uncultured	uncultured_bacterium
0061dcc3c57439aff4d00b9dbb0bb4de	Bacteria	Acidobacteriota	Subgroup_11	Subgroup_11	Subgroup_11	Subgroup_11	uncultured_Acidobacteria
00647ad3618cbaec412d5ec228b2228c	Bacteria	Verrucomicrobiota	Verrucomicrobiae	Chthoniobacterales	Chthoniobacteraceae	Chthoniobacter
0067160248b0d63c1eff9f9eaf301d78	Bacteria	Patescibacteria	Parcubacteria	Candidatus_Yanofskybacteria	Candidatus_Yanofskybacteria	Candidatus_Yanofskybacteria	uncultured_deep-sea
00694e6fcb11f7a7785dc54739d8fe82	Bacteria	Proteobacteria	Alphaproteobacteria	Rickettsiales	Mitochondria	Mitochondria
006ad362dfaaf932c32537eb9b9c5549	Bacteria	Myxococcota	Polyangia	Haliangiales	Haliangiaceae	Haliangium	uncultured_Myxococcales
0078897e5ff72dbd3f6f225e6d7d6bfd	Bacteria	Chloroflexi	Ktedonobacteria	Ktedonobacterales	Ktedonobacteraceae	FCPS473	uncultured_Ktedonobacter
007ac4c359ccaad6904dfb01f1cbcf3f	Bacteria	Acidobacteriota	Blastocatellia	Blastocatellales	Blastocatellaceae	JGI_0001001-H03
0082e05d3cf5faf6e251c7f62751f623	Archaea	Crenarchaeota	Nitrososphaeria	Nitrososphaerales	Nitrososphaeraceae	Nitrososphaeraceae
00870cb997c8cecdaab95b472b33addb	Bacteria	Chloroflexi	Chloroflexia	Chloroflexales	Roseiflexaceae	uncultured	uncultured_bacterium
008ab2cb65df0dc37b6bf57954357e9b	Bacteria	Proteobacteria	Gammaproteobacteria
008ecad03aae8a87576cf786248f952e	Bacteria	Verrucomicrobiota	Verrucomicrobiae	Opitutales	Opitutaceae	Opitutus	metagenome
008f7bd1f5775bb4d169cde13ca8a913	Bacteria	Planctomycetota	Planctomycetes	Gemmatales	Gemmataceae	uncultured	uncultured_bacterium
009d5d4139f73cf77d269a8f64632d94	Bacteria	Verrucomicrobiota	Verrucomicrobiae	Pedosphaerales	Pedosphaeraceae	Pedosphaeraceae	uncultured_soil
00a96fbd0ac34bfd245f9c24f8737f7d	Bacteria	Firmicutes	Clostridia	Lachnospirales	Lachnospiraceae	Blautia
00ab0f2a5c5a00e42f740b146c0433e6	Bacteria	Armatimonadota	Fimbriimonadia	Fimbriimonadales	Fimbriimonadaceae	Fimbriimonadaceae
00ab2b7667ac7232b42fc6aebc3b0c15	Bacteria	Acidobacteriota	Blastocatellia	Pyrinomonadales	Pyrinomonadaceae	RB41
00ac3bb481634f09e061fc4fe2a29fec	Bacteria	Entotheonellaeota	Entotheonellia	Entotheonellales	Entotheonellaceae	Entotheonellaceae	uncultured_bacterium
00ad718948770d47bd205db9c65d9a18	Bacteria	Acidobacteriota	Vicinamibacteria	Vicinamibacterales	uncultured	uncultured
00b3529a8a211cd15ea4efe9d947f866	Bacteria	Proteobacteria	Gammaproteobacteria	KI89A_clade	KI89A_clade	KI89A_clade	uncultured_gamma
00b3b2150e42e194ffe3b073aea99750	Bacteria	Desulfobacterota	uncultured	uncultured	uncultured	uncultured	delta_proteobacterium
00b40c3daf546070efc4866bd5301b14	Bacteria	Firmicutes	Clostridia	Clostridiales	Clostridiaceae
00b70e8c6246222a1f73c24c6a33c7fa	Bacteria	Proteobacteria	Gammaproteobacteria	Diplorickettsiales	Diplorickettsiaceae	uncultured
00bdbc82a69dbff28ed68897955b6882	Bacteria	Planctomycetota	Planctomycetes	Planctomycetales	uncultured	uncultured	uncultured_Planctomyces
00bdbcaa6c948d3e6031942fa3b299f7	Bacteria	Planctomycetota	Planctomycetes	Pirellulales	Pirellulaceae	uncultured	metagenome
00bde1267ca8d1444e6448ee4cf53ea7	Bacteria	Actinobacteriota	Acidimicrobiia	uncultured	uncultured	uncultured	uncultured_soil
00bfd714656e97331b56f4efe0e147ae	Bacteria	Proteobacteria	Alphaproteobacteria	Rhizobiales	Rhodomicrobiaceae	Rhodomicrobium	uncultured_bacterium
00c03f2196e9969ba7652e17d72167e4	Bacteria	Proteobacteria	Alphaproteobacteria	Rickettsiales
00c2fa0ed00dbdd496c5208ce2d31c32	Bacteria	Proteobacteria	Alphaproteobacteria	Caulobacterales	Caulobacteraceae	uncultured	uncultured_Alphaproteobacteria
00c681232fedbc745acd25bf958cfb67	Bacteria	Proteobacteria	Alphaproteobacteria	Rickettsiales	Mitochondria	Mitochondria	Botryosphaeria_dothidea
00c761c11e284f10c1875ec2bf37c62e	Bacteria	Chloroflexi	Ktedonobacteria	C0119	C0119	C0119	uncultured_bacterium
00c905253e84aab5042613bcc22d568c	Bacteria	Proteobacteria	Gammaproteobacteria	Burkholderiales	Comamonadaceae
00c97fa18c5fd651de7a86fe95b7798a	Bacteria
00ccbcaec0e29e347128db5bf46129cb	Bacteria	Proteobacteria	Alphaproteobacteria	Rickettsiales	Mitochondria	Mitochondria	Rhynchosporium_secalis
00cd81097c4a3e1940db1b81dacaf780	Bacteria
00cdd96730048ccca6901b790325cc1a	Bacteria	WS2	WS2	WS2	WS2	WS2	uncultured_soil
00cf03cad253b28914029095e4ead774	Bacteria	Proteobacteria	Alphaproteobacteria	Micropepsales	Micropepsaceae	uncultured
00cf8fa0268189fa634297c925e2a113	Bacteria	Proteobacteria	Alphaproteobacteria	Rickettsiales	Mitochondria	Mitochondria	Pyronema_omphalodes
00d0b30327c0d4cedc8738974f330269	Bacteria	Actinobacteriota	Thermoleophilia	Gaiellales	uncultured	uncultured
00d6326181d18fc262189b8438ccb005	Bacteria	Bdellovibrionota	Bdellovibrionia	Bdellovibrionales	Bdellovibrionaceae	Bdellovibrio	uncultured_bacterium
00e3eb9b9169bc34614b1dc1124e20c6	Bacteria	Firmicutes	Clostridia	Peptostreptococcales-Tissierellales	Peptostreptococcales-Tissierellales	Tissierella	Tissierella_creatinini
00e57a2e87e0975ac8d073d50e456b47	Bacteria	Actinobacteriota	Actinobacteria	Frankiales
00ec3cd9bfb6c7aa3431469d5d1e87dd	Bacteria	Actinobacteriota	Acidimicrobiia	IMCC26256	IMCC26256	IMCC26256	uncultured_bacterium
00f2260a1c720d0afe489ac8efeaac27	Bacteria
00f449a0bd8bd08fac0416feb52a3bbe	Bacteria	Chloroflexi	OLB14	OLB14	OLB14	OLB14
00f58c454ab4046639f9f56b1789b2c4	Bacteria	Proteobacteria	Alphaproteobacteria	Elsterales	Elsteraceae	uncultured
00f8980d669c06140151afa70fde9444	Bacteria
00f89a09b10534bcc2c85922da2b9691	Bacteria	Bacteroidota	Bacteroidia	Chitinophagales	Chitinophagaceae	Edaphobaculum
00fa1f117edb929d5259853240adda5e	Bacteria	Proteobacteria	Alphaproteobacteria	Rickettsiales	SM2D12	SM2D12	metagenome
00fa695ed7177a35735085df8b66cdae	Bacteria	Firmicutes	Clostridia	Lachnospirales	Lachnospiraceae
01009b4c84eed513b5962b1b2f1f7b83	Bacteria	Firmicutes	Bacilli	Lactobacillales	Streptococcaceae	Streptococcus
010477b4f275ca56c53127bd3cece94c	Bacteria	Acidobacteriota	Subgroup_5	Subgroup_5	Subgroup_5	Subgroup_5	uncultured_bacterium
0105f06fee45605ddaf99060938f68f4	Bacteria	Actinobacteriota	Actinobacteria	Micromonosporales	Micromonosporaceae	Longispora	uncultured_bacterium
010f8ec9afb120fc8f941af8fbd207af	Bacteria	Proteobacteria	Alphaproteobacteria	Rickettsiales	Mitochondria	Mitochondria	Rhynchosporium_secalis
0114ae3675cb7830034c5c3dc5365554	Bacteria	Myxococcota	Polyangia	mle1-27	mle1-27	mle1-27	uncultured_bacterium
0114b4087a851d5636be61b2d8645184	Bacteria	Patescibacteria	Parcubacteria	Candidatus_Nomurabacteria	Candidatus_Nomurabacteria	Candidatus_Nomurabacteria	uncultured_bacterium
011a01b80ab4e103b388a405ebaa2068	Bacteria
011b70dbfaab01707db048798f148af0	Bacteria	Armatimonadota	uncultured	uncultured	uncultured	uncultured
011d15f7dbf066fd1e36e5f7d5401b3b	Bacteria	SAR324_clade(Marine_group_B)	SAR324_clade(Marine_group_B)	SAR324_clade(Marine_group_B)	SAR324_clade(Marine_group_B)	SAR324_clade(Marine_group_B)	uncultured_bacterium
011e10f8a25fbb7772784b8ada133bb3	Bacteria	Actinobacteriota	Thermoleophilia	Gaiellales	Gaiellaceae	Gaiella	uncultured_Rubrobacteria
011ecb5a5d85d1b61b46402db3b8fea8	Bacteria	Proteobacteria	Alphaproteobacteria	Rickettsiales	Mitochondria	Mitochondria	Verticillium_nonalfalfae
0120289cf9eb1996e3ede6666f9f08f7	Bacteria
0120687216806e6cc98f80f2e7b76f24	Bacteria	Verrucomicrobiota	Verrucomicrobiae	Opitutales	Opitutaceae	Opitutus
0121bb07e87c0ac549daffd1aa4ffb0f	Bacteria	Bacteroidota	Bacteroidia	Chitinophagales	Chitinophagaceae	Edaphobaculum	metagenome
012396aed482c8d72cbf9d27da2e8e38	Bacteria	Dependentiae	Babeliae	Babeliales	Babeliaceae	Babeliaceae	uncultured_bacterium
01272be610f5f91eb91113d3ac579c0d	Bacteria	Actinobacteriota	Actinobacteria	Frankiales
012b19cab620385dd0021a3eb279814d	Bacteria	Patescibacteria	Berkelbacteria	Berkelbacteria	Berkelbacteria	Berkelbacteria	uncultured_bacterium
01323265b98f5c00bf3471465e731749	Bacteria	Planctomycetota	Phycisphaerae	Tepidisphaerales	CPla-3_termite_group	CPla-3_termite_group	metagenome
013278edc71cfb15d8cf1721619259c4	Bacteria	Proteobacteria	Gammaproteobacteria	WD260	WD260	WD260	uncultured_bacterium
0132ce8c2e671eac6f58c3fc3f3d248f	Bacteria	Acidobacteriota	Acidobacteriae	Solibacterales	Solibacteraceae	Candidatus_Solibacter
0139368ab2bf9ad6114b69f4cd6638a1	Bacteria	Actinobacteriota	Thermoleophilia	Solirubrobacterales	67-14	67-14	metagenome
013a0307d2468ab52afebb13f91e21ab	Bacteria	Bacteroidota	Bacteroidia	Chitinophagales	Chitinophagaceae	Ferruginibacter
01489ec3ea16149757fc0953af47ed4c	Bacteria	Planctomycetota	Planctomycetes	Gemmatales	Gemmataceae	uncultured	uncultured_bacterium
014b57e780df57cccc0be69a31fcdc4a	Bacteria	Acidobacteriota	Blastocatellia	Pyrinomonadales	Pyrinomonadaceae	RB41
014d673b223c6c3b66694c264091f020	Bacteria	Planctomycetota	Planctomycetes	Pirellulales	Pirellulaceae	uncultured
014dc31c3ff0a65c1e1abcd70b291c31	Bacteria	Elusimicrobiota	Lineage_IIa	Lineage_IIa	Lineage_IIa	Lineage_IIa	uncultured_bacterium
01521821ff23af0466fdfcbbc4a8428d	Bacteria	Desulfobacterota	Desulfuromonadia	Geobacterales	Geobacteraceae
0155f57f79f0df28fec05268a6861cc3	Bacteria	Myxococcota	Myxococcia	Myxococcales	Anaeromyxobacteraceae	Anaeromyxobacter	uncultured_proteobacterium
0156f459c907acc2299c5ec84896f543	Bacteria
0159668cd6aca4a09405f6dfbedecc70	Bacteria	Latescibacterota	Latescibacterota	Latescibacterota	Latescibacterota	Latescibacterota
015b686044c8e1e31dc53c2f3fdcdffe	Bacteria	Firmicutes	Bacilli	Paenibacillales	Paenibacillaceae	Ammoniphilus
015f67f8c901c757442ef3fd1dd57abb	Bacteria	Chloroflexi	Anaerolineae	Anaerolineales	Anaerolineaceae	uncultured	uncultured_Chloroflexi
016090bbd4a6461dfc9d472cf5c8cad4	Bacteria
016353db513d5b7999ff0471b6002959	Bacteria	Planctomycetota	Planctomycetes	Pirellulales	Pirellulaceae	uncultured
01643e7915f0593b011a3d2224dd804b	Bacteria	Verrucomicrobiota	Verrucomicrobiae	Pedosphaerales	Pedosphaeraceae	Pedosphaeraceae
016a63237846750699b63ccd974dd953	Bacteria	Myxococcota	Myxococcia	Myxococcales	Anaeromyxobacteraceae	Anaeromyxobacter	uncultured_bacterium
016b41ec9a03a767f9849c85e42374e7	Bacteria	Myxococcota	Polyangia	Haliangiales	Haliangiaceae	Haliangium
01712a8fb6be8d98b7f77cf5ea8bccf9	Bacteria	Bacteroidota	Bacteroidia	Sphingobacteriales	AKYH767	AKYH767
0175f150a2c68a5a8a931116fc5e5e28	Bacteria	Acidobacteriota	Acidobacteriae	Bryobacterales	Bryobacteraceae	Bryobacter	uncultured_bacterium
01761016299d62c358c480e8f3096ef3	Bacteria	Chloroflexi	KD4-96	KD4-96	KD4-96	KD4-96	uncultured_bacterium
017d29dc9bdf1990b336dcaf38f8992c	Bacteria	Actinobacteriota	Acidimicrobiia	IMCC26256	IMCC26256	IMCC26256	uncultured_actinobacterium
0180a3f09ce5b4ac49ebc6e722f0039d	Bacteria	Chloroflexi	Anaerolineae	Anaerolineales	Anaerolineaceae	Anaerolinea	uncultured_bacterium
0181c55090d9f5630613163b62d13f1e	Bacteria	Patescibacteria	Parcubacteria	Parcubacteria	Parcubacteria	Parcubacteria	uncultured_Parcubacteria
0182a8671faa4d3c1d6a9dcfb1ee2ee0	Bacteria	Planctomycetota	Phycisphaerae
018a1ee64cfcf5185477d8eda9530f96	Bacteria	Patescibacteria	Parcubacteria	Parcubacteria	Parcubacteria	Parcubacteria	uncultured_bacterium
018c4b961305c08772eebd542c21ab4d	Bacteria	Proteobacteria	Alphaproteobacteria	Rhizobiales	Hyphomicrobiaceae	Pedomicrobium
018ec295913b5abcb2fb86c58e2a4fab	Bacteria	Chloroflexi	Anaerolineae	SBR1031	A4b	A4b	metagenome
019245104ed4e1a751a760748c8a5205	Bacteria	Cyanobacteria	Cyanobacteriia	Chloroplast	Chloroplast	Chloroplast
0192db788fefff5fb6bb77fdca00f8c1	Bacteria	Chloroflexi	JG30-KF-CM66	JG30-KF-CM66	JG30-KF-CM66	JG30-KF-CM66
0195a7db3efec9f7007639fb6a800e47	Bacteria
0196413af6973bd98e95144efcb92613	Bacteria	Proteobacteria	Alphaproteobacteria
019679217d4108d2d85a3e72299cb37b	Bacteria	Actinobacteriota	Thermoleophilia	Solirubrobacterales	Solirubrobacteraceae	Solirubrobacter
01981b7ff345f3e4d13737d95e934b6b	Bacteria	Dependentiae	Babeliae	Babeliales	Babeliales	Babeliales	uncultured_bacterium
01998b689c14f2ed65a017a11050fa8c	Bacteria	Verrucomicrobiota	Verrucomicrobiae	Opitutales	Opitutaceae	Opitutus
019a53cac5b459501aa61bd4196d5dec	Bacteria	Bacteroidota	Bacteroidia	Chitinophagales	Chitinophagaceae	Segetibacter
019a8e93cde9dfce660c99097f2bc8ef	Bacteria	Proteobacteria	Alphaproteobacteria	Reyranellales	Reyranellaceae	uncultured	uncultured_bacterium
019d4c7412f5f0ab813dfeeaaef0107c	Bacteria
01a0f4c1d105d4d949bca4024d421fee	Bacteria
01a412b1d505a27d562d46184c7e5214	Bacteria	Bdellovibrionota	Oligoflexia	Oligoflexales	uncultured	uncultured	uncultured_bacterium
01a5f97a722c02e45a5908f6d7a37a0a	Bacteria	Bacteroidota	Bacteroidia	Sphingobacteriales	env.OPS_17	env.OPS_17	metagenome
01aae4acb0c55f97a77e6b6e607af2a1	Bacteria	Actinobacteriota	Acidimicrobiia	uncultured	uncultured	uncultured	uncultured_bacterium
01af735703e0ce8a10077502c7e3caf6	Bacteria	Proteobacteria	Alphaproteobacteria	uncultured	uncultured	uncultured	metagenome
01b168967c6a4e60d09cd0a9cb9fd0b6	Bacteria	Proteobacteria	Alphaproteobacteria	Rickettsiales	Mitochondria	Mitochondria	Rhynchosporium_secalis
01b5800464deb5340cc1727612847717	Bacteria
01b63c256f87197ddde63d4a70a678f3	Bacteria
01baab0063a2412ec6066b086a2926ff	Bacteria	Chloroflexi	Anaerolineae	SBR1031	SBR1031	SBR1031	uncultured_bacterium
01bca3c647ec1f3a4563865b9bf8c4a3	Bacteria	Planctomycetota	Phycisphaerae	Phycisphaerales	Phycisphaeraceae	SM1A02	metagenome
01c14fc0d33f31af480130d05371bbf7	Bacteria	Chloroflexi	Ktedonobacteria	Ktedonobacterales	Ktedonobacteraceae
01c5585fbf8b9b68813dacd951f969eb	Bacteria	Planctomycetota	Phycisphaerae	Tepidisphaerales	WD2101_soil_group	WD2101_soil_group	uncultured_Planctomycetales
01c5e1b0b66f91e3e737d86c5d03b5a4	Bacteria	Proteobacteria	Gammaproteobacteria	Burkholderiales	Nitrosomonadaceae	GOUTA6	uncultured_bacterium
01c7bfae2ea1df31278b2486f2caa447	Bacteria	Myxococcota	Myxococcia	Myxococcales	Anaeromyxobacteraceae	Anaeromyxobacter	uncultured_bacterium
01c9552c54bce6a5fba8a3add9d2a250	Bacteria	Firmicutes	Bacilli	Entomoplasmatales	type_III	type_III	uncultured_Mollicutes
01d29fc9744bff25d66865de1c701269	Bacteria	Chloroflexi	Ktedonobacteria	Ktedonobacterales	Ktedonobacteraceae	JG30a-KF-32	uncultured_bacterium
01d76784b3118b233273554ab7078a6a	Bacteria	Armatimonadota	Fimbriimonadia	Fimbriimonadales	Fimbriimonadaceae	Fimbriimonadaceae
01d7ce95d9ea3d94f0a9767544693438	Bacteria	Armatimonadota	uncultured	uncultured	uncultured	uncultured	uncultured_bacterium
01da9907f8339b7bb3f4f7977a5bb428	Bacteria
01dcd5996ff3d938b0e400123d898d84	Bacteria
01e5654ac6ab69811565d68cf50817a0	Bacteria	Proteobacteria
01e9421881268b76d0c80eb8327ae2e7	Bacteria	Elusimicrobiota	Lineage_IIb	Lineage_IIb	Lineage_IIb	Lineage_IIb	uncultured_bacterium
01eb66b10b55143b37346c3eb5f68461	Bacteria	Planctomycetota	Planctomycetes	Pirellulales	Pirellulaceae	uncultured
01ece7c591fa8a4689c335bbe6ae459c	Bacteria	Bacteroidota	Bacteroidia	Flavobacteriales	NS9_marine_group	NS9_marine_group	metagenome
01edc134c137c7dfd3cb81028b99d6e2	Bacteria	Patescibacteria	Saccharimonadia	Saccharimonadales	Saccharimonadales	Saccharimonadales	uncultured_bacterium
01f02bddb2fc08de779a3534b17b19f5	Bacteria	Proteobacteria	Alphaproteobacteria	Rhizobiales	Beijerinckiaceae	Psychroglaciecola	uncultured_bacterium
01f2355a30a92d555e6b7a43a92895bc	Bacteria	Myxococcota	Polyangia	Polyangiales	Sandaracinaceae	uncultured	metagenome
01f3fc0320918cb128e9baee075afdf7	Bacteria	Planctomycetota	Planctomycetes	Gemmatales	Gemmataceae	uncultured	uncultured_planctomycete
01f41dc7f36756699b6277b05774659f	Bacteria	Chloroflexi	Ktedonobacteria	C0119	C0119	C0119	uncultured_bacterium
01f65e98eaa4cd42634275650c5abf71	Bacteria	Myxococcota	Polyangia	Haliangiales	Haliangiaceae	Haliangium
01f78f48ebc9864bc6d95bfa27560dd0	Bacteria	Gemmatimonadota	Gemmatimonadetes	Gemmatimonadales	Gemmatimonadaceae	uncultured
01fd3ef87187e38f2046f207f810d4fc	Bacteria	Dependentiae	Babeliae	Babeliales	Vermiphilaceae	Vermiphilaceae	uncultured_bacterium
02026fd48bdc4c674c4477a6edb1d47b	Bacteria	Verrucomicrobiota	Verrucomicrobiae	Chthoniobacterales	Chthoniobacteraceae	Chthoniobacter
020b4ac63a83bb56040ec78e64c179cd	Bacteria	Elusimicrobiota	Lineage_IIc	Lineage_IIc	Lineage_IIc	Lineage_IIc
020c2a36d603b1f33fd4470519d0001c	Bacteria	Proteobacteria	Gammaproteobacteria	JG36-TzT-191	JG36-TzT-191	JG36-TzT-191	uncultured_bacterium
02116aa99555c341bc88e3fde9aadb07	Bacteria	Planctomycetota	Planctomycetes	Gemmatales	Gemmataceae	uncultured	uncultured_bacterium
0215c725b5f452971e76af9653a20d3d	Bacteria	Chloroflexi	Ktedonobacteria	Ktedonobacterales	Ktedonobacteraceae	uncultured	uncultured_Ktedobacteria
02168ccfc210ea506756c782dda04d73	Bacteria	Planctomycetota	OM190	OM190	OM190	OM190	uncultured_soil
021977435db29afe6fe2d97678694662	Bacteria	Cyanobacteria	Cyanobacteriia	Chloroplast	Chloroplast	Chloroplast	Chlorella_sp.
0219be456c73d4bc1a62c0f41af7505d	Bacteria	Patescibacteria	uncultured	uncultured	uncultured	uncultured	uncultured_bacterium
021f35648f20deb0760f4e7df1254ed6	Bacteria	Armatimonadota	Chthonomonadetes	Chthonomonadales	Chthonomonadaceae	Chthonomonas	uncultured_bacterium
021f4543176e2599c13a9934682ee742	Bacteria	Planctomycetota	Phycisphaerae	Phycisphaerales	Phycisphaeraceae	SM1A02	uncultured_bacterium
02207728c626c2e3b67b6c733012dc6b	Bacteria	Proteobacteria	Alphaproteobacteria	Rhizobiales	Rhizobiales_Incertae_Sedis	uncultured	uncultured_bacterium
0223386ab6c95e53a849190084a9ce07	Bacteria	Verrucomicrobiota	Verrucomicrobiae	Verrucomicrobiales	Verrucomicrobiaceae	Prosthecobacter	metagenome
02243adbec4ea85230f5e47f140f294b	Bacteria	Verrucomicrobiota	Verrucomicrobiae	Chthoniobacterales	Chthoniobacteraceae	Candidatus_Udaeobacter	uncultured_cyanobacterium
02277871e6bf20feff7da2ee0bd7e879	Bacteria	Chloroflexi	P2-11E	P2-11E	P2-11E	P2-11E	uncultured_bacterium
022b0e8f362b7560607947df610d09c4	Bacteria	FCPU426	FCPU426	FCPU426	FCPU426	FCPU426	uncultured_bacterium
022c0a2b6e11dd8cbc4f03e65b59b8af	Bacteria	Gemmatimonadota	Gemmatimonadetes	Gemmatimonadales	Gemmatimonadaceae	uncultured	uncultured_Alphaproteobacteria
02324b50800c8dfcdeeb1a547be1eaf1	Bacteria	Proteobacteria	Gammaproteobacteria	Legionellales	Legionellaceae	Legionella	uncultured_bacterium
02331652c87b040b88a0a695ff201c54	Bacteria	Proteobacteria	Gammaproteobacteria	Burkholderiales	A21b	A21b	uncultured_bacterium
0236d83b5659cd340e545b548078c937	Bacteria	Proteobacteria	Gammaproteobacteria	Burkholderiales	Burkholderiaceae	Burkholderia-Caballeronia-Paraburkholderia
0236e9b41107859d827a6949d0c88961	Bacteria	Nitrospirota	Nitrospiria	Nitrospirales	Nitrospiraceae	Nitrospira
02419bb3a996deabb005e11f43e1fd6e	Bacteria	Acidobacteriota	Acidobacteriae	Solibacterales	Solibacteraceae	Candidatus_Solibacter
0245258b412a561a5aba6be6a20ad60b	Bacteria	Bacteroidota	Bacteroidia	Sphingobacteriales	Sphingobacteriaceae	Mucilaginibacter
024a72963cb2ec3bbfb5881c391ee189	Bacteria	Bacteroidota	Bacteroidia	Bacteroidales	Bacteroidetes_vadinHA17	Bacteroidetes_vadinHA17
024d0da1710da93ed7cc8fae230320a7	Bacteria	Proteobacteria	Alphaproteobacteria	Rhodospirillales	uncultured	uncultured
024f1cdf04a17216db16121fbcd9697e	Bacteria	Planctomycetota	Phycisphaerae	Tepidisphaerales	WD2101_soil_group	WD2101_soil_group	uncultured_Planctomycetaceae
025bafc279e5283302462d8d1280979a	Bacteria	Verrucomicrobiota	Verrucomicrobiae	Pedosphaerales	Pedosphaeraceae	Pedosphaeraceae
025c2d14a56f69dec27b67c6fdd0a9a5	Bacteria	Chloroflexi	Chloroflexia	Chloroflexales	Roseiflexaceae	uncultured	uncultured_bacterium
025d692482750b862e7d77cdf37a87a3	Bacteria	Cyanobacteria	Vampirivibrionia	Obscuribacterales	Obscuribacteraceae	Obscuribacteraceae	uncultured_bacterium
0261549156d256a1f4f3da8b43e478f6	Bacteria	Chloroflexi	Anaerolineae	SBR1031	A4b	A4b	uncultured_bacterium
026a0b0dbc60a59412e27eaa26369053	Bacteria	Chloroflexi	AD3	AD3	AD3	AD3	uncultured_Chloroflexi
026b68ad384fbb3f5bb0f6769b1b4fce	Bacteria	Proteobacteria	Gammaproteobacteria	Burkholderiales	Oxalobacteraceae	Undibacterium
02757964a381e035ca9fa9db6cef2525	Bacteria	Bacteroidota	Bacteroidia	Cytophagales	Amoebophilaceae	Candidatus_Amoebophilus
0277494be9499ec5b4aee614004f4fce	Bacteria	Actinobacteriota	Acidimicrobiia	Microtrichales	uncultured	uncultured	metagenome
027b6f0500731f569cabf877ab508e65	Bacteria	Planctomycetota	Planctomycetes	Gemmatales	Gemmataceae	uncultured
027cc585577794316d9aba2cbe4962b4	Bacteria	Patescibacteria	Parcubacteria	Candidatus_Adlerbacteria	Candidatus_Adlerbacteria	Candidatus_Adlerbacteria	uncultured_bacterium
027d4f8f32028b5c4f1ace67d9d16820	Bacteria	Armatimonadota	Chthonomonadetes	Chthonomonadales	Chthonomonadaceae	Chthonomonas	uncultured_bacterium
027d85eb75239dfc0daa3ac40a3f19a9	Bacteria
027fa307e3a46c0b9e20e6a9050621b8	Bacteria	Verrucomicrobiota	Chlamydiae	Chlamydiales	cvE6	cvE6
0288ae944ad500594529afa2ba6d10a1	Bacteria
028d299b274c8d15acffecaf6f2e64ae	Bacteria	Bacteroidota	Bacteroidia	Cytophagales	Hymenobacteraceae	Hymenobacter	Hymenobacter_qilianensis
029d9576660a3f5bc439d1d89f8ff9fa	Bacteria	Patescibacteria	Parcubacteria	Parcubacteria	Parcubacteria	Parcubacteria	uncultured_Parcubacteria
029ea812ab75dd54c44fe6225c94cf53	Bacteria	Proteobacteria	Alphaproteobacteria	Rickettsiales	Mitochondria	Mitochondria
029f53f0fb39835d9b376e2f8c56d547	Bacteria
02a41f3fb466700366650e0694c9cd79	Bacteria	Patescibacteria	CPR2	CPR2	CPR2	CPR2	uncultured_Clostridium
02a84bc2dfdf4f77b72193093b5aa685	Bacteria	Nitrospirota	Nitrospiria	Nitrospirales	Nitrospiraceae	Nitrospira
02b3311f58ffe675236167362955b85c	Bacteria	Proteobacteria	Alphaproteobacteria	Azospirillales	Azospirillaceae	Nitrospirillum
02bbc85b5ec01a5f09a718080d5c9370	Bacteria	Armatimonadota	uncultured	uncultured	uncultured	uncultured	uncultured_Chloroflexi
02c2e693a3fe83409f8d44521dad147a	Bacteria	Patescibacteria	ABY1	Candidatus_Falkowbacteria	Candidatus_Falkowbacteria	Candidatus_Falkowbacteria
02c559964dcf27f99d345e6c77414240	Bacteria	Myxococcota	Polyangia	Haliangiales	Haliangiaceae	Haliangium
02c66e3f484bedc2bc574e58765fe499	Bacteria	Planctomycetota	OM190	OM190	OM190	OM190
02c93482338b069328f7b7f1c7e3b259	Bacteria	Acidobacteriota	Vicinamibacteria	Vicinamibacterales	uncultured	uncultured
02cbb859459206fba0d5434ab63413d7	Bacteria	Bacteroidota	Kapabacteria	Kapabacteriales	Kapabacteriales	Kapabacteriales	uncultured_bacterium
02cbe121720c6894f87db0e779953149	Bacteria	Proteobacteria	Alphaproteobacteria	Micavibrionales	uncultured	uncultured
02ccb2228bf46ed5894022f57eebe677	Bacteria	Planctomycetota	Planctomycetes	Gemmatales	Gemmataceae	uncultured	uncultured_bacterium
02cde4690d90cf88136af27c77d0ef78	Bacteria	Armatimonadota	Fimbriimonadia	Fimbriimonadales	Fimbriimonadaceae	Fimbriimonadaceae	uncultured_bacterium
02ce5aae6b1e4340ce8b7a472acf2de9	Bacteria	Proteobacteria	Alphaproteobacteria	Defluviicoccales	Defluviicoccaceae	Defluviicoccus	uncultured_bacterium
02cf5bba70d0598b7875c4d6ed5c544d	Bacteria	Bacteroidota	Kapabacteria	Kapabacteriales	Kapabacteriales	Kapabacteriales	uncultured_bacterium
02d46a4bf0ef1b60edb29a01c87c2e0b	Bacteria	Acidobacteriota	Acidobacteriae	Acidobacteriales	Koribacteraceae	Candidatus_Koribacter	uncultured_bacterium
02d683d4e255ef32fe05b82993072f16	Bacteria	Planctomycetota	Planctomycetes	Gemmatales	Gemmataceae	uncultured
02d6b8c6146188d37bd96679b66f8cc1	Bacteria	Methylomirabilota	Methylomirabilia	Methylomirabilales	Methylomirabilaceae	Candidatus_Methylomirabilis
02de8f2949ec943a4051cffabc11c153	Bacteria	Planctomycetota	Pla4_lineage	Pla4_lineage	Pla4_lineage	Pla4_lineage	uncultured_bacterium
02e2f53ad22208ea596141447c3d6d3f	Bacteria	Proteobacteria	Alphaproteobacteria	Rhodobacterales	Rhodobacteraceae
02e83ce31864448e71f8a4ffc3300af3	Bacteria	Planctomycetota	Planctomycetes	Gemmatales	Gemmataceae	uncultured	uncultured_bacterium
02ec18bc597cbb8fcc7d9b5773eb9508	Bacteria	Patescibacteria	Parcubacteria
02f102a9d8d9d0ce58b48958f2da2289	Bacteria	Bacteroidota	Bacteroidia	Cytophagales	Microscillaceae	Ohtaekwangia	metagenome
02f223cc7028cfb45f7eb63ee4f7d169	Bacteria	Actinobacteriota	Thermoleophilia	Solirubrobacterales
02f8daf1934d3548dd8dd7bef9998eed	Bacteria	Verrucomicrobiota	Verrucomicrobiae	Pedosphaerales	Pedosphaeraceae	Ellin517	metagenome
02fbeb394d5bdc621cf34d83ce7d8326	Bacteria	Bdellovibrionota	Oligoflexia	Oligoflexales	Oligoflexales	Oligoflexus	uncultured_bacterium
0303bd27ba5024f7bc03ca06b6ea3ddd	Bacteria	Cyanobacteria	Vampirivibrionia	Obscuribacterales	Obscuribacteraceae	Obscuribacteraceae	uncultured_bacterium
0304025b8ee1f112e776cd9877ca616c	Bacteria	Chloroflexi	Anaerolineae	RBG-13-54-9	RBG-13-54-9	RBG-13-54-9	uncultured_eubacterium
0304cdbe40d82f10fe821f0d86ceb981	Bacteria	Chloroflexi	JG30-KF-CM66	JG30-KF-CM66	JG30-KF-CM66	JG30-KF-CM66	uncultured_bacterium
0309a68c76d10c90f7dcacd756b4b16e	Bacteria	Proteobacteria	Alphaproteobacteria	Rickettsiales	Mitochondria	Mitochondria
0309cf9e10af7d6596855f3083f42a02	Bacteria	Bdellovibrionota	Oligoflexia	Oligoflexales	uncultured	uncultured	uncultured_bacterium
030ebde170736968dc3144e4a6f9fc62	Bacteria	Firmicutes	Negativicutes	Veillonellales-Selenomonadales	Sporomusaceae	uncultured
0310f07b1d749979259c10132268200e	Bacteria	Proteobacteria	Gammaproteobacteria	Salinisphaerales	Solimonadaceae	Polycyclovorans	uncultured_bacterium
03125717c1ef558036283531a2d24606	Bacteria	Chloroflexi	Ktedonobacteria	Ktedonobacterales	Ktedonobacteraceae	Thermosporothrix	uncultured_bacterium
0312aa9de9a4603a007b56656da0ea0b	Bacteria	Chloroflexi	Anaerolineae	SBR1031	SBR1031	SBR1031	uncultured_Gemmatimonadetes
03185464dff678e84967aeb8764cb0e0	Bacteria	Chloroflexi	Anaerolineae	RBG-13-54-9	RBG-13-54-9	RBG-13-54-9
0318b0551ffbff000a86e869e60e995b	Bacteria	Actinobacteriota	MB-A2-108	MB-A2-108	MB-A2-108	MB-A2-108
031d62f5b698199a8744dc0c592bef92	Bacteria	Proteobacteria	Alphaproteobacteria	Acetobacterales	Acetobacteraceae	Roseomonas	uncultured_bacterium
031f326f1ef92f8a98e8d6030a7c928c	Bacteria	Armatimonadota	uncultured	uncultured	uncultured	uncultured	uncultured_bacterium
031f776fcb5a13e3d8fcd74aadd78983	Bacteria	Bacteroidota	Bacteroidia	Chitinophagales	uncultured	uncultured	uncultured_bacterium
032089ef289e06972f689b8f6f4bb59a	Bacteria	Myxococcota	Polyangia	Haliangiales	Haliangiaceae	Haliangium
03261ef88e6d6a450a3401459da8ee2d	Bacteria	Verrucomicrobiota	Chlamydiae	Chlamydiales	Simkaniaceae	Ga0074140	metagenome
0328a9f4188189a077197a0032479e58	Bacteria	Proteobacteria	Alphaproteobacteria	Rickettsiales	Mitochondria	Mitochondria
032b877528829af0f2aa7095dfec6802	Bacteria	Acidobacteriota	Blastocatellia	Pyrinomonadales	Pyrinomonadaceae	RB41
03303c046a548f4ab14892a43d3f4a1e	Bacteria	Fibrobacterota	Fibrobacteria	Fibrobacterales	Fibrobacteraceae	possible_genus_04	metagenome
03336704411163b0daf704a92fca38c2	Bacteria	Verrucomicrobiota	Verrucomicrobiae	Pedosphaerales	Pedosphaeraceae	Pedosphaeraceae
0336aa2e11f0a14dd2c3468c15519be0	Bacteria	Proteobacteria	Gammaproteobacteria	Diplorickettsiales	Diplorickettsiaceae	uncultured	uncultured_bacterium
03468a7c80788ba4f162746b36df4d3e	Bacteria	Firmicutes	Bacilli	Entomoplasmatales	type_III	type_III	uncultured_Mollicutes
034ba220b708cba802d56d66e8ed9573	Bacteria	Actinobacteriota	Thermoleophilia	Gaiellales	Gaiellaceae	Gaiella	uncultured_bacterium
034de18ec9b2d958f1132ecc28f9eb8f	Bacteria	Patescibacteria	Parcubacteria	Candidatus_Lloydbacteria	Candidatus_Lloydbacteria	Candidatus_Lloydbacteria	Candidatus_Lloydbacteria
034e8d60319a0992ede03c09a579257c	Bacteria	Patescibacteria	Saccharimonadia	Saccharimonadales	Saccharimonadales	Saccharimonadales	uncultured_bacterium
034f38a359339364bfadb055e4ddda9f	Bacteria	Actinobacteriota	Actinobacteria	Micromonosporales	Micromonosporaceae	uncultured	uncultured_bacterium
0350644ae3d4348199ec2baecbb947c2	Bacteria
03548bab1bd1907c9c55cb712a774f11	Bacteria	Actinobacteriota	Actinobacteria	0319-7L14	0319-7L14	0319-7L14
03549018c5b0aa8f7c5eaa288888a438	Bacteria	Planctomycetota	Phycisphaerae	Tepidisphaerales	WD2101_soil_group	WD2101_soil_group	uncultured_bacterium
035901d6e5a35bbbe25935ff76ece6e4	Bacteria	Acidobacteriota	Acidobacteriae	Bryobacterales	Bryobacteraceae	Bryobacter
036043a4bdbb90f7bd97753a864ee5da	Bacteria	Gemmatimonadota	Gemmatimonadetes	Gemmatimonadales	Gemmatimonadaceae	Gemmatimonas
036c176a8b4193418d2937ee415cffc5	Bacteria	Verrucomicrobiota	Verrucomicrobiae	Verrucomicrobiales	Verrucomicrobiaceae	uncultured	metagenome
036cd263b329fe3af42605b6b221aa33	Bacteria	Myxococcota	Polyangia	Haliangiales	Haliangiaceae	Haliangium	metagenome
036d7d1f240bbf10c25e72a664cc4eaf	Bacteria	Proteobacteria	Alphaproteobacteria	Rickettsiales	Mitochondria	Mitochondria
0370ccfef16373f84de8462f70fc7e2c	Bacteria	Acidobacteriota	Thermoanaerobaculia	Thermoanaerobaculales	Thermoanaerobaculaceae	Subgroup_10	uncultured_Holophaga
0373bd67c843f3fca49628fc40ca8824	Bacteria	Patescibacteria	WWE3	WWE3	WWE3	WWE3	bacterium_enrichment
0376fd0d4ace48e8364592115fab2e8d	Bacteria	Planctomycetota	Phycisphaerae	Tepidisphaerales	WD2101_soil_group	WD2101_soil_group	uncultured_bacterium
0377d98a60a3c4ae22cb629fed2a8fc9	Bacteria	Verrucomicrobiota	Verrucomicrobiae	Chthoniobacterales	Chthoniobacteraceae	Chthoniobacter	uncultured_bacterium
0379cfcb6dba682abb189089587cba48	Bacteria	Acidobacteriota	Thermoanaerobaculia	Thermoanaerobaculales	Thermoanaerobaculaceae	Subgroup_10
037a4b62354b747d00afaabe82ceaa8e	Bacteria	Patescibacteria	Saccharimonadia	Saccharimonadales	Saccharimonadales	Saccharimonadales	uncultured_soil
037b799cbbdd9c977d08028c4b409076	Bacteria	Chloroflexi	Anaerolineae	SBR1031	SBR1031	SBR1031	uncultured_soil
037fa556f40d2933afd17ab9305022ec	Bacteria	Actinobacteriota	Actinobacteria	Propionibacteriales	Nocardioidaceae	Nocardioides	uncultured_organism
0381829398071085e399fa608120976d	Bacteria	Myxococcota	Myxococcia	Myxococcales	Myxococcaceae	P3OB-42
03819492cacf748cdaeb1dc1043e11e9	Bacteria	Chloroflexi	Anaerolineae	Anaerolineales	Anaerolineaceae
038c310c9c84dabff262be34c4efeb02	Bacteria	Chloroflexi	Dehalococcoidia	S085	S085	S085	uncultured_Chloroflexi
038c45fdcf809c40a0ff62e1aa76a0f2	Bacteria	Planctomycetota	Planctomycetes	Gemmatales	Gemmataceae	uncultured
038c8871948493fc1ee309c1aaba06b3	Bacteria	Patescibacteria	Microgenomatia	Candidatus_Pacebacteria	Candidatus_Pacebacteria	Candidatus_Pacebacteria	uncultured_bacterium
038d25b77f6d48a42ebeeb8c7a17f93a	Bacteria	Desulfobacterota	uncultured	uncultured	uncultured	uncultured	uncultured_Myxococcales
038dab281781ae11fbd9787769f2b22c	Bacteria	Proteobacteria	Gammaproteobacteria	Diplorickettsiales	Diplorickettsiaceae	uncultured
038e8883c18d4a2aa49f461c2be581d9	Bacteria	Dependentiae	Babeliae	Babeliales	Babeliales	Babeliales	uncultured_bacterium
03931e9f0e4500ad1df9bb0f61be4063	Bacteria	Chloroflexi	Anaerolineae	SBR1031	A4b	A4b	metagenome
039aaf7ee1102c46516d5e64d088b4e3	Bacteria	Planctomycetota	Phycisphaerae	Tepidisphaerales	WD2101_soil_group	WD2101_soil_group
039b5c6b71a2887776c03ac6c313200d	Bacteria	Actinobacteriota	Thermoleophilia	Gaiellales	uncultured	uncultured	uncultured_Rubrobacterales
03a6cb19e98881d5cc6673d3d07cc84c	Bacteria	Proteobacteria
03a97206d78294fabbb39cbb34085b04	Bacteria
03acdcbd85ae74008c589711af4afc12	Bacteria	Bdellovibrionota	Bdellovibrionia	Bdellovibrionales	Bdellovibrionaceae	Bdellovibrio	uncultured_bacterium
03afbb036dfc8c44f850cb570efb7d67	Bacteria	Firmicutes	Bacilli	Paenibacillales	Paenibacillaceae	Paenibacillus
03b1c426ff03d9adab0fc36b4fe406d3	Bacteria	Proteobacteria	Alphaproteobacteria	Rickettsiales	Mitochondria	Mitochondria
03b2b7596695da4f732eab18cb3f31f7	Unassigned
03b44a6de01e7a3747d564d8b25de643	Bacteria	Acidobacteriota	Acidobacteriae	Solibacterales	Solibacteraceae	Candidatus_Solibacter	uncultured_bacterium
03bd8cf0be012c35f29c4c9c154d55f0	Bacteria	Bacteroidota	Bacteroidia	Chitinophagales	Chitinophagaceae	uncultured
03c0bf816389966877744acd08a61e1a	Bacteria	Verrucomicrobiota	Chlamydiae	Chlamydiales	cvE6	cvE6	metagenome
03c29de4d96fbe33a53b21e67aa2d2fb	Bacteria	Firmicutes	Bacilli	Bacillales	Planococcaceae	Lysinibacillus	uncultured_bacterium
03c39923af8cbd7e6bd96944a999c83e	Bacteria	Planctomycetota	Phycisphaerae	Tepidisphaerales	WD2101_soil_group	WD2101_soil_group
03c4c33367c92c7dee206d1bc7c0ba9c	Bacteria
03c5b3838a37df6e6184b61361cf6ca5	Bacteria	Proteobacteria	Alphaproteobacteria	Rickettsiales	Mitochondria	Mitochondria
03d0864275ffa173ba848eb1d370daa6	Bacteria	Proteobacteria	Gammaproteobacteria	Burkholderiales	uncultured	uncultured	uncultured_bacterium
03d5b9a3523c1b94fbfd74a5987ad8cf	Bacteria	Actinobacteriota	Acidimicrobiia	uncultured	uncultured	uncultured	uncultured_bacterium
03da0033d6b0679923dcc14e30198b72	Bacteria	Acidobacteriota	Vicinamibacteria	Vicinamibacterales	Vicinamibacteraceae	Vicinamibacteraceae
03e4453f71abd63e8202a28310ee096f	Bacteria	Planctomycetota	Planctomycetes	Gemmatales	Gemmataceae	uncultured	uncultured_bacterium
03eb3f11aaab6623f653be90e7e99777	Bacteria	Myxococcota	Polyangia	Haliangiales	Haliangiaceae	Haliangium
03ee31efdf1cc149b82649d08030f730	Bacteria	Elusimicrobiota	Lineage_IIc	Lineage_IIc	Lineage_IIc	Lineage_IIc	uncultured_bacterium
03fb1215d112ac2c6876677f8f16b78c	Bacteria	Planctomycetota	Planctomycetes	Pirellulales	Pirellulaceae	Pirellula	uncultured_Pasteuria
03fc5c552715b066e896a829241deadf	Bacteria	Proteobacteria	Gammaproteobacteria	Burkholderiales	Nitrosomonadaceae	mle1-7	uncultured_beta
0401273fe6e272c3e14ea58366016eeb	Bacteria	Acidobacteriota	Thermoanaerobaculia	Thermoanaerobaculales	Thermoanaerobaculaceae	Subgroup_10
0401672b72e2029bf4b1b1e3d286cd8a	Bacteria	Firmicutes
04024dce74ffbbbe9ed4a368db41f201	Bacteria	Acidobacteriota	Acidobacteriae	AKIW659	AKIW659	AKIW659	uncultured_bacterium
0402a287bcbdc0ffad5c9076c881439e	Bacteria	Chloroflexi	Chloroflexia	Chloroflexales	Roseiflexaceae	uncultured	uncultured_bacterium
04034062627bf09942993aa36958768c	Bacteria	Gemmatimonadota	Gemmatimonadetes	Gemmatimonadales	Gemmatimonadaceae	uncultured
0404c93eab47da2b91206a47ab0d376a	Bacteria	Planctomycetota	OM190	OM190	OM190	OM190	uncultured_bacterium
0407eeb31fa83edf47fd7d5555227e34	Bacteria	Proteobacteria	Alphaproteobacteria	Rickettsiales	Mitochondria	Mitochondria	Botryosphaeria_dothidea
040e6a11be8b509dc6420a454619f7b3	Bacteria	Elusimicrobiota	Lineage_IIc	Lineage_IIc	Lineage_IIc	Lineage_IIc	uncultured_bacterium
0411bc4807e1e76a73b4fed50637a856	Bacteria	Proteobacteria	Alphaproteobacteria	Caulobacterales	Hyphomonadaceae	SWB02	uncultured_bacterium
0412cc24e1ad6b835e85b3f45da4b27d	Bacteria	Proteobacteria	Alphaproteobacteria	Rhizobiales	Beijerinckiaceae	Microvirga
041453561256e83f2dafbb0adfaf723d	Bacteria	Patescibacteria	Parcubacteria	Parcubacteria	Parcubacteria	Parcubacteria	uncultured_bacterium
04162e1b87744b18d8d6019f9d78af09	Bacteria	Bacteroidota	Bacteroidia	Chitinophagales	Chitinophagaceae	uncultured	uncultured_Flavisolibacter
0417033ac0d33ae379c610c59ca7913f	Bacteria	Patescibacteria	Parcubacteria	Parcubacteria	Parcubacteria	Parcubacteria	uncultured_bacterium
0417220ee8e4d495789d8196da030d70	Bacteria	Bdellovibrionota	Bdellovibrionia	Bdellovibrionales	Bdellovibrionaceae	Bdellovibrio	uncultured_bacterium
0417932f92ef088ce95891d729697bbf	Bacteria	Proteobacteria	Alphaproteobacteria	Rhodospirillales	uncultured	uncultured	uncultured_proteobacterium
041f6b18706bdbdbefcafa7e90feedd3	Bacteria	Elusimicrobiota	Lineage_IIa	Lineage_IIa	Lineage_IIa	Lineage_IIa	uncultured_bacterium
0420016006612431cf462ce2c59b8045	Bacteria	Acidobacteriota	Blastocatellia	2022-11-24	2022-11-24	2022-11-24	uncultured_Acidobacteria
04214f6fb99b74ce20ea7ab8ba9a87f7	Bacteria	Planctomycetota	Planctomycetes	Gemmatales	Gemmataceae	uncultured	uncultured_bacterium
0426ca14851a079fc3d03580d85137bf	Bacteria	Bacteroidota	Bacteroidia	Cytophagales	Microscillaceae	uncultured
04271b37ff868fabb1bb57410a48ab34	Bacteria	Proteobacteria	Alphaproteobacteria	Rhizobiales	Beijerinckiaceae	FFCH5858	uncultured_bacterium
04285cfbf1077a028418c3032e45ce7b	Bacteria	Firmicutes	Clostridia	Clostridiales	Clostridiaceae	Clostridium_sensu_stricto_11
042c4970481f1447812f2d19d662f169	Bacteria	Proteobacteria	Alphaproteobacteria	Rickettsiales	Mitochondria	Mitochondria	Botryosphaeria_dothidea
042d00e98b7c8774fe906f3afaa6f32a	Bacteria	Proteobacteria	Alphaproteobacteria	Tistrellales	Geminicoccaceae	Candidatus_Alysiosphaera	uncultured_bacterium
0435511639a585c9bd711a606b0a5cb8	Bacteria	Actinobacteriota	Actinobacteria	Pseudonocardiales	Pseudonocardiaceae	Actinophytocola	uncultured_bacterium
0435610769896f286ef64080277a5994	Bacteria	Myxococcota	Polyangia	Haliangiales	Haliangiaceae	Haliangium	metagenome
04356dbef7d9de1d722413446e829892	Bacteria	SAR324_clade(Marine_group_B)	SAR324_clade(Marine_group_B)	SAR324_clade(Marine_group_B)	SAR324_clade(Marine_group_B)	SAR324_clade(Marine_group_B)	uncultured_bacterium
0436c8f79ed938dedcc33c5876709432	Bacteria	Firmicutes	Clostridia	Clostridiales	Clostridiaceae	Clostridium_sensu_stricto_12
043bf3c22a222e83be2476771a6b63b1	Bacteria	Actinobacteriota	Thermoleophilia	Solirubrobacterales	67-14	67-14	metagenome
044149cd4c1280dbe0911a2dbe568b79	Bacteria	Planctomycetota	Phycisphaerae	Tepidisphaerales	WD2101_soil_group	WD2101_soil_group	uncultured_bacterium
0444d5d7aa1c2ce89889318d7d4c3e6a	Bacteria	Proteobacteria	Gammaproteobacteria	Gammaproteobacteria_Incertae_Sedis	Unknown_Family	Acidibacter
04455243f38097693223300600ca60d5	Bacteria	Planctomycetota	Planctomycetes	Planctomycetales	uncultured	uncultured	metagenome
044a31c8ca342e756ef89f089fe5e9ef	Bacteria	Chloroflexi	Ktedonobacteria	Ktedonobacterales	Ktedonobacteraceae	1921-3	uncultured_bacterium
04547152bf859f994f0d98ee3641a658	Bacteria	Verrucomicrobiota	Verrucomicrobiae	Opitutales	Opitutaceae	Opitutus	uncultured_Verrucomicrobia
04575869f09565aa43e1ba4b84ba5835	Bacteria	Chloroflexi	Anaerolineae	RBG-13-54-9	RBG-13-54-9	RBG-13-54-9
04611670340c78fa613e4775c870fe0b	Bacteria	Firmicutes	Bacilli	Paenibacillales	Paenibacillaceae	Paenibacillus	Paenibacillus_arcticus
0461ff5c32e2fa14d03dcba62db706f2	Bacteria	Proteobacteria	Gammaproteobacteria	Burkholderiales	Oxalobacteraceae
0469eaa3cd72ac45592ff7967a45b1fc	Bacteria	Actinobacteriota	Thermoleophilia	uncultured	uncultured	uncultured	uncultured_bacterium
046ae026dda8df2e5edb8edbc58d6048	Bacteria	Planctomycetota	Planctomycetes	Gemmatales	Gemmataceae	uncultured
046c0baf860c81734bfcaf07360224c3	Bacteria	Elusimicrobiota	Lineage_IIa	Lineage_IIa	Lineage_IIa	Lineage_IIa
0470f4da9c0f6a56c220437dee9137d9	Bacteria	Acidobacteriota	Blastocatellia	Pyrinomonadales	Pyrinomonadaceae	RB41
0476c7dcc4c205b77fa65a7d26c65032	Bacteria	Proteobacteria	Gammaproteobacteria	PLTA13	PLTA13	PLTA13	metagenome
047ca7b50a1f94b4d304d2cfd7a1cff8	Bacteria	Proteobacteria	Alphaproteobacteria	Holosporales	Holosporaceae	uncultured	uncultured_bacterium
047cc3d55e37e39d3ad29201d7c77435	Bacteria	Actinobacteriota	Acidimicrobiia
047e4b30c008c6275321ef08a833dfd9	Bacteria	Cyanobacteria	Vampirivibrionia	Obscuribacterales	Obscuribacteraceae	Obscuribacteraceae	uncultured_bacterium
047f2ccc4375cf7bd5aee60dd4bd5d75	Bacteria	Actinobacteriota	Actinobacteria	Frankiales	Frankiaceae	Jatrophihabitans
0481afca1b0133153e4441d7691b2c83	Bacteria	Proteobacteria	Alphaproteobacteria	Micavibrionales	uncultured	uncultured	metagenome
0484d6f9283e7460c3d7f294a0c4b744	Bacteria	Acidobacteriota	Acidobacteriae	Acidobacteriales	Acidobacteriaceae_(Subgroup_1)	Acidipila
0485fdc8af1d1129d648d92e8b96a5f7	Bacteria	Bacteroidota	Bacteroidia	Cytophagales	Microscillaceae
0486cb21bd79d3725e2e238f0c2c7a31	Bacteria	Verrucomicrobiota	Verrucomicrobiae	Chthoniobacterales	Chthoniobacteraceae	Candidatus_Udaeobacter
048d0648b8baad360d43a88c920ca1cd	Bacteria	Chloroflexi	TK10	TK10	TK10	TK10	uncultured_bacterium
049761d25fd03ba94a78bb8a5546de18	Bacteria	Actinobacteriota	Actinobacteria	Streptomycetales	Streptomycetaceae	Streptomyces
049c81252a518dddbb32501bf03f514a	Bacteria	Bacteroidota	Bacteroidia	Sphingobacteriales	Sphingobacteriaceae	Mucilaginibacter
049cd3dfc4780a4a2452882b23919b46	Bacteria	Actinobacteriota	Thermoleophilia	Gaiellales	uncultured	uncultured
049d5068bba9c27a63e6027405bd1e54	Bacteria	Proteobacteria	Gammaproteobacteria	Burkholderiales	Nitrosomonadaceae	MND1
04a27236663825f1f001b332a7a0d982	Bacteria	Bacteroidota	Bacteroidia	Cytophagales	Microscillaceae	uncultured	uncultured_Flexibacter
04a39ab15ad1107d8e568ea5aa84fde5	Bacteria	Bacteroidota	Bacteroidia	Flavobacteriales	NS9_marine_group	NS9_marine_group	metagenome
04a6ad40b1337eb09875a2bf4fda1048	Bacteria	Actinobacteriota	Actinobacteria	Frankiales	Frankiaceae	Jatrophihabitans	uncultured_bacterium
04aa1fc1b14120d20dba081b1665c65b	Bacteria	Patescibacteria	Parcubacteria	Parcubacteria	Parcubacteria	Parcubacteria	uncultured_bacterium
04aad26312a2099568cba48eb37a94c1	Bacteria	Actinobacteriota	Acidimicrobiia	uncultured	uncultured	uncultured	uncultured_actinobacterium
04b49c78573bfb61aa78c7bcb0246372	Bacteria	Desulfobacterota	Desulfomonilia	Desulfomonilales	Desulfomonilaceae	Desulfomonile
04baa3954ae271b49fbe0581cfaf9408	Bacteria	Chloroflexi	Anaerolineae	Anaerolineales	Anaerolineaceae
04bb7d688ffef668854fc8b71d2b5823	Bacteria	Verrucomicrobiota	Verrucomicrobiae	Chthoniobacterales	Chthoniobacteraceae	Chthoniobacter
04bcd8d9e862811a79510487e025866e	Bacteria	Proteobacteria	Alphaproteobacteria	Rickettsiales	Mitochondria	Mitochondria	Botryosphaeria_dothidea
04c40fb4223b3583067074014be4f7cd	Bacteria	Planctomycetota	Planctomycetes	Pirellulales	Pirellulaceae	Pirellula
04c4c16c108a97f9853e4612ab1db07f	Bacteria	Chloroflexi
04c789fd0442e591f67a85143f2e4134	Bacteria	Elusimicrobiota	Lineage_IIb	Lineage_IIb	Lineage_IIb	Lineage_IIb	uncultured_bacterium
04ced272778bc5ee38c5485cbd04dbf3	Bacteria	Actinobacteriota	Actinobacteria	Pseudonocardiales	Pseudonocardiaceae	Pseudonocardia
04cf870337264e12321faa9109b898c6	Bacteria	Proteobacteria	Gammaproteobacteria	Burkholderiales	SC-I-84	SC-I-84	uncultured_bacterium
04d276973291119451c6e0b152a31994	Bacteria	Proteobacteria	Alphaproteobacteria	Rickettsiales	SM2D12	SM2D12	uncultured_Alphaproteobacteria
04d456ca83d6b262030b3a57c3e551e2	Bacteria	Planctomycetota	Phycisphaerae	Tepidisphaerales	WD2101_soil_group	WD2101_soil_group	uncultured_bacterium
04d835cf07e2d67c788fb5bab583becf	Bacteria	Patescibacteria	Berkelbacteria	Berkelbacteria	Berkelbacteria	Berkelbacteria	uncultured_bacterium
04e86c8c1aa6560f3093afbb2577193d	Bacteria	Chloroflexi	P2-11E	P2-11E	P2-11E	P2-11E	uncultured_bacterium
04ecb9ecbfe872ff39e566b9c595aec6	Bacteria	Planctomycetota	Planctomycetes	Gemmatales	Gemmataceae	uncultured	uncultured_planctomycete
04ecfad5772d2e09a84a0f5ef460536c	Bacteria	Proteobacteria	Alphaproteobacteria	Rhizobiales	Beijerinckiaceae	Methylobacterium-Methylorubrum
04ef053675f3084a639463b0f6c75e47	Bacteria	Verrucomicrobiota	Chlamydiae	Chlamydiales	Chlamydiaceae	Chlamydiaceae	metagenome
04f0a55bf069536d0f4f00187f6e8e78	Bacteria	Bdellovibrionota	Oligoflexia	Oligoflexales	uncultured	uncultured	metagenome
04f70b9789d59c26e3a1d240ded515af	Bacteria	Planctomycetota	Phycisphaerae	Phycisphaerales	Phycisphaeraceae	SM1A02	uncultured_bacterium
04f9fbb313d0c8f882372614ab6a3a3e	Bacteria	Verrucomicrobiota	Verrucomicrobiae	S-BQ2-57_soil_group	S-BQ2-57_soil_group	S-BQ2-57_soil_group
04fc374182512058f270ce55a3f802d5	Bacteria	Planctomycetota	Planctomycetes	Gemmatales	Gemmataceae	uncultured	uncultured_Zavarzinella
04fc7ab6db5f4682a114584951d708ec	Bacteria	Armatimonadota	Fimbriimonadia	Fimbriimonadales	Fimbriimonadaceae	Fimbriimonadaceae	uncultured_bacterium
04fd0ef9a7570f5f4bbccbfbbf112172	Bacteria
04fe93ec3438cb9a0eba7e2d113e1300	Bacteria
0502d21ff3dc36518cc0c65496512bca	Bacteria	Chloroflexi	Anaerolineae	RBG-13-54-9	RBG-13-54-9	RBG-13-54-9	metagenome
0505a007849ac15f8587f54465a0ca2e	Bacteria	Myxococcota	Polyangia
0505f18a07cc1202f4f67946ea1518a0	Bacteria	Myxococcota	Myxococcia	Myxococcales	Myxococcaceae	P3OB-42
0506670ccccc4deec5ffcc56a4c77792	Bacteria	Dependentiae	Babeliae	Babeliales	Vermiphilaceae	Vermiphilaceae
0506dd47eb1665a77ed5ea8e949a352a	Bacteria	Actinobacteriota	Actinobacteria	Propionibacteriales	Nocardioidaceae	Nocardioides
0508808efdc53e8bb46f6c3e39dec34a	Bacteria	Planctomycetota	Planctomycetes	Gemmatales	Gemmataceae	uncultured
0509d3488d6a1e48412814191de4019c	Bacteria	Myxococcota	Myxococcia	Myxococcales	Myxococcaceae	P3OB-42
0513ebca34215b9484deb36e946d5412	Bacteria	Myxococcota	Polyangia	Polyangiales	Polyangiaceae	Pajaroellobacter	uncultured_bacterium
0515eeef91bf4acdc2ee913ea7fb660c	Bacteria	Hydrogenedentes	Hydrogenedentia	Hydrogenedentiales	Hydrogenedensaceae	Hydrogenedensaceae	metagenome
051649bcbaafb4d1e062454255a9496d	Bacteria	Bdellovibrionota	Oligoflexia	0319-6G20	0319-6G20	0319-6G20	marine_metagenome
0516c87a2d47a7dfc8564bf7ac0c646f	Bacteria	Planctomycetota	Planctomycetes	Gemmatales	Gemmataceae	uncultured
05244bb385efa9f7ca304f011ab59ddd	Bacteria	Cyanobacteria	Vampirivibrionia	Obscuribacterales	Obscuribacteraceae	Obscuribacteraceae	metagenome
0525d9f8c0b2cd7dfb3245c20719f8e6	Bacteria	Chloroflexi	Anaerolineae	SBR1031	SBR1031	SBR1031	uncultured_bacterium
0528b499ae145340d2a158754f01dda1	Bacteria	Proteobacteria	Gammaproteobacteria	Burkholderiales
0534aee26a227622d683a05032e3f064	Bacteria	Actinobacteriota	Acidimicrobiia	Microtrichales	uncultured	uncultured
053c09f43a8ca677723e10f2650f95aa	Bacteria	Proteobacteria	Alphaproteobacteria	Rhizobiales	Methyloligellaceae	uncultured
053cd9799e53af103845d5bc1ef56288	Bacteria	Patescibacteria	Saccharimonadia	Saccharimonadales	Saccharimonadales	Saccharimonadales	uncultured_bacterium
05418f63a8619208640193faf80b7356	Bacteria	Desulfobacterota	uncultured	uncultured	uncultured	uncultured
0542c3b6d2ed5cfcb40e411bd51c2a62	Bacteria	Chloroflexi	Anaerolineae	RBG-13-54-9	RBG-13-54-9	RBG-13-54-9
0546e6a5384bf2e6e848bdf9a5d62fcb	Bacteria	Armatimonadota	Armatimonadia	Armatimonadales	Armatimonadales	Armatimonadales	uncultured_bacterium
0547196ff8fb85c665e716f6e577c2fb	Bacteria	Elusimicrobiota	Lineage_IIc	Lineage_IIc	Lineage_IIc	Lineage_IIc	uncultured_bacterium
054db00fafedbd4553b72196c55130a9	Bacteria	Proteobacteria	Alphaproteobacteria	Rickettsiales	SM2D12	SM2D12	uncultured_bacterium
055018033be11750e78105fb9e69b139	Bacteria	Planctomycetota	Planctomycetes	Gemmatales	Gemmataceae	uncultured
0554f883ec22b6d318736263893e080d	Bacteria	Proteobacteria	Gammaproteobacteria	Gammaproteobacteria_Incertae_Sedis	Unknown_Family	Candidatus_Ovatusbacter	uncultured_bacterium
055662924d49b686b2eb8b1b7136b243	Bacteria	Chloroflexi	Ktedonobacteria	C0119	C0119	C0119	uncultured_bacterium
05567c73e46df7065ef40e7b57c75382	Bacteria	Proteobacteria	Alphaproteobacteria	Acetobacterales	Acetobacteraceae	Rhodovastum	uncultured_bacterium
0557c4e18629f488474672702c3cda70	Bacteria	Proteobacteria	Alphaproteobacteria	Rickettsiales	SM2D12	SM2D12
055bc3158509af958f701dc0acc25954	Bacteria	Verrucomicrobiota	Verrucomicrobiae	Pedosphaerales	Pedosphaeraceae	Pedosphaeraceae
0564106ec37c60d715e5129bcf43da2c	Bacteria	Verrucomicrobiota	Verrucomicrobiae	Pedosphaerales	Pedosphaeraceae	Pedosphaeraceae	uncultured_bacterium
05658b67821aae9d7483c5ea26f0b35d	Bacteria	Bdellovibrionota	Oligoflexia	0319-6G20	0319-6G20	0319-6G20	uncultured_bacterium
056bfd273740704b1a087201fe3e55b3	Bacteria	Chloroflexi	Anaerolineae	SBR1031	SBR1031	SBR1031	uncultured_Gemmatimonadetes
056dbfd86d9ab0cc6e43893f8a79d24c	Bacteria
05759d894e9c2633620f4643d89a7c9b	Bacteria	Acidobacteriota	Acidobacteriae	Acidobacteriales	uncultured	uncultured
057c4998f5839999db39d9b34b425d99	Bacteria	Acidobacteriota	Holophagae	Subgroup_7	Subgroup_7	Subgroup_7
057d173a2c472ef2591b7a73ca9ba739	Bacteria	Acidobacteriota	Subgroup_25	Subgroup_25	Subgroup_25	Subgroup_25	uncultured_soil
057e68cbd0dfcc7d7019c3bd44f76e91	Bacteria	Chloroflexi	Anaerolineae	RBG-13-54-9	RBG-13-54-9	RBG-13-54-9
057f4642dd985a2311dc580601c888d5	Bacteria	Armatimonadota	uncultured	uncultured	uncultured	uncultured	uncultured_bacterium
05810500448cc3ad7c9d8b11a497f1ca	Bacteria	Bacteroidota	Bacteroidia	Chitinophagales	Chitinophagaceae	Terrimonas
058191442c9d64304bec7a7974417c7b	Bacteria	Planctomycetota	Planctomycetes	Gemmatales	Gemmataceae	uncultured	uncultured_bacterium
0582e35f12f98015e90d70a8568dafa3	Bacteria	Patescibacteria	Saccharimonadia	Saccharimonadales	Saccharimonadales	Saccharimonadales
0584735b0a4a7f315bd89a1171f8ec8b	Bacteria	Armatimonadota	Armatimonadia	Armatimonadales	Armatimonadales	Armatimonadales	uncultured_bacterium
058585663a8e7cff054003f172670935	Bacteria	Cyanobacteria	Cyanobacteriia	Chloroplast	Chloroplast	Chloroplast	uncultured_Cyanobacterium
058b1b07306cda5b824a64cb16712065	Bacteria	Chloroflexi	Ktedonobacteria	Ktedonobacterales	Ktedonobacteraceae	HSB_OF53-F07	uncultured_Ktedonobacter
058c8aca8f754111d6a9dc6c70bfe806	Bacteria	Bacteroidota	Bacteroidia	Cytophagales	Microscillaceae	uncultured
058d7d09e28789dbfa10f07ff9ff08e9	Bacteria	Actinobacteriota	Actinobacteria	Micromonosporales	Micromonosporaceae	Micromonospora
059121d2c0e554b2432c9d5904fb81b5	Bacteria
0592de7956117ed76da672e10d796fcb	Bacteria	Acidobacteriota	Acidobacteriae	Bryobacterales	Bryobacteraceae	Bryobacter	uncultured_bacterium
059683ef62366626bcb3a68fde1f29c2	Bacteria	Verrucomicrobiota	Verrucomicrobiae	Methylacidiphilales	Methylacidiphilaceae	uncultured	uncultured_bacterium
059b5f3c13f6103bcfa14b27f965031f	Bacteria	Planctomycetota	Planctomycetes	Gemmatales	Gemmataceae	uncultured	uncultured_bacterium
059d06dd5a6685b30d34fe5888ca5d50	Bacteria	Bdellovibrionota	Oligoflexia	0319-6G20	0319-6G20	0319-6G20
05a491764aa36cc6d5e7ffc9c9b33cda	Bacteria	Actinobacteriota	Acidimicrobiia	Microtrichales	uncultured	uncultured	uncultured_Iamiaceae
05a4f0b74e985fec2f8437924cddbe36	Bacteria
05a82b5fb95c3bd004734e4080ff59ec	Bacteria	Planctomycetota	Phycisphaerae	Tepidisphaerales	WD2101_soil_group	WD2101_soil_group
05a98b7f7d94cdcc3f6f06de1a1c7668	Bacteria	Elusimicrobiota	Lineage_IIa	Lineage_IIa	Lineage_IIa	Lineage_IIa	uncultured_bacterium
05aad2d4acb1461127d71d949c4d923e	Bacteria	Firmicutes	Bacilli	Thermoactinomycetales	Thermoactinomycetaceae	Shimazuella	Shimazuella_sp.
05ae36c148ef2363d48800caf97109d6	Bacteria	Proteobacteria	Alphaproteobacteria	Caulobacterales	Caulobacteraceae	uncultured	metagenome
05af10add3eff30446dc0020feb5d0a0	Bacteria	Bacteroidota	Bacteroidia	Cytophagales	Amoebophilaceae	uncultured	uncultured_bacterium
05b5810b61bd34c09932da1f32c57a96	Bacteria	Verrucomicrobiota	Chlamydiae	Chlamydiales	cvE6	cvE6	uncultured_bacterium
05b64bf9d52ae40e5f5c4fd3c77a1fb0	Bacteria
05b799c046a2ae419e48e768a8dae2c4	Bacteria	Elusimicrobiota
05b883837fac96ab56d0fc1ce4ccc7f1	Bacteria
05b992e15f359f3ab764c60b24bc9182	Bacteria	Bacteroidota	Bacteroidia	Sphingobacteriales	AKYH767	AKYH767	uncultured_Bacteroidetes
05bf22b7f573b7af46a4f9f9e49606dd	Unassigned
05c136d73727e2ca5750f1e0b8b23215	Bacteria	Bdellovibrionota	Oligoflexia	0319-6G20	0319-6G20	0319-6G20
05c1ef2cee82f498131de7e2c9c5c054	Bacteria	Bdellovibrionota	Oligoflexia	Oligoflexales	uncultured	uncultured	uncultured_bacterium
05c7a4ff7e2ff144e287e4c687fb6419	Bacteria	Patescibacteria	Parcubacteria	Candidatus_Yanofskybacteria	Candidatus_Yanofskybacteria	Candidatus_Yanofskybacteria	uncultured_bacterium
05c7d10d22ed4681eb6cfbf17179ce93	Bacteria	Proteobacteria	Gammaproteobacteria	Burkholderiales	Nitrosomonadaceae	MND1
05cb1408aaaad271c74a2e688a26f73f	Bacteria	Proteobacteria	Gammaproteobacteria	Burkholderiales	Oxalobacteraceae
05cef2a5fe96aa2477575f89396f559a	Bacteria	Armatimonadota	Armatimonadia	Armatimonadales	Armatimonadales	Armatimonadales	metagenome
05d060990813be256d09e22e1cd2f68f	Bacteria	Bdellovibrionota	Bdellovibrionia	Bacteriovoracales	Bacteriovoracaceae	Peredibacter
05d07be3f0e12650beef7c74653ecd0a	Bacteria	Myxococcota	bacteriap25	bacteriap25	bacteriap25	bacteriap25	uncultured_Syntrophobacterales
05d134247bdc2d4799f7effa63b50e04	Bacteria	Chloroflexi	Anaerolineae	Anaerolineales	Anaerolineaceae	uncultured	uncultured_soil
05d2bc09d2d2e3e44b96084de2d38880	Bacteria	Proteobacteria	Alphaproteobacteria	Rickettsiales	Mitochondria	Mitochondria	Botryosphaeria_dothidea
05d6ce9c2f232a463381bbef918f3f48	Bacteria	Proteobacteria	Alphaproteobacteria	Rickettsiales	Mitochondria	Mitochondria	Closterium_baillyanum
05e6ef6477f00ecc49192453a08c4a12	Bacteria	Cyanobacteria	Cyanobacteriia	Chloroplast	Chloroplast	Chloroplast	Chlamydomonas_applanata
05e7a62b2993e042b1a8282b4e1de57d	Bacteria	Acidobacteriota	Blastocatellia	Blastocatellales	Blastocatellaceae	JGI_0001001-H03	uncultured_bacterium
05ed294bb6503e7e560395e5f10b379c	Bacteria	Proteobacteria	Alphaproteobacteria	Rickettsiales	SM2D12	SM2D12	uncultured_bacterium
05f0ed76ef652f13a02921cd847e267f	Bacteria	Proteobacteria	Gammaproteobacteria	Steroidobacterales	Steroidobacteraceae	uncultured	metagenome
05f8caac9a40d1e8eff17a0130b31b36	Bacteria	Chloroflexi	JG30-KF-CM66	JG30-KF-CM66	JG30-KF-CM66	JG30-KF-CM66	uncultured_bacterium
05fda657774c3b889c34fb2859c6ffb5	Bacteria	Bdellovibrionota	Oligoflexia	0319-6G20	0319-6G20	0319-6G20	freshwater_metagenome
05fff00add82b2c14e4c2866b99efc34	Bacteria	Myxococcota	Myxococcia	Myxococcales	Anaeromyxobacteraceae	Anaeromyxobacter
060048488cb54f3616c8ed2f4b43d271	Bacteria	Proteobacteria	Alphaproteobacteria	Rickettsiales	Mitochondria	Mitochondria	Botryosphaeria_dothidea
0600aff8af49a47c55361fcadcca9d75	Bacteria	Myxococcota	Polyangia	mle1-27	mle1-27	mle1-27	uncultured_Polyangiaceae
061407effac9be4aa2f688c7aab526a3	Bacteria	Proteobacteria	Alphaproteobacteria	Acetobacterales	Acetobacteraceae	uncultured	metagenome
0615e7d4de02e7b982095132b462c2a4	Bacteria	Bacteroidota	Bacteroidia	Cytophagales	Microscillaceae	uncultured	uncultured_Flexibacter
061c0b730887d0f2c5f13287fba4cc63	Bacteria	Proteobacteria	Alphaproteobacteria	Rickettsiales	Mitochondria	Mitochondria
061f9a84a9b817dc8c1ac86db66473e4	Bacteria	Proteobacteria	Gammaproteobacteria	Burkholderiales	Methylophilaceae
062006e667fb53936827894d1fe0efea	Bacteria	Patescibacteria	Parcubacteria	Parcubacteria	Parcubacteria	Parcubacteria	uncultured_Parcubacteria
06201419387b9de1d0cfd85df261347b	Bacteria	Verrucomicrobiota	Verrucomicrobiae	Chthoniobacterales	Chthoniobacteraceae	Chthoniobacter
06209acbe633fce2ec1dd3d32f6dfed1	Bacteria	Planctomycetota	Planctomycetes	Pirellulales	Pirellulaceae	Pirellula	uncultured_Pasteuria
062b4dfa1b07de2675a6ed2a232d6227	Bacteria	Bdellovibrionota	Oligoflexia	Oligoflexales	uncultured	uncultured	uncultured_bacterium
062da75a69e5262d5e993a63e3de07f9	Bacteria	Actinobacteriota	Thermoleophilia	Solirubrobacterales	Solirubrobacteraceae	Conexibacter	uncultured_bacterium
0636fce800ca2118c3c81783f199cff2	Unassigned
063a8b0b4589fa1fdbeb2119ffe4faf5	Bacteria	Acidobacteriota	Acidobacteriae	Acidobacteriales	Koribacteraceae	Candidatus_Koribacter
063da925ac33dd55fc0751d31d9b40fa	Bacteria	Myxococcota	Polyangia	Polyangiales	BIrii41	BIrii41
063dd1d5e993144a7c5bacd3efce191c	Bacteria	Bdellovibrionota	Oligoflexia	0319-6G20	0319-6G20	0319-6G20	uncultured_proteobacterium
0646594904384c952cfd5d4c31c38e48	Bacteria	Proteobacteria	Alphaproteobacteria	Caulobacterales	Caulobacteraceae	Phenylobacterium
06481c16a0a1e0c19fe61e958ce489a7	Bacteria	Patescibacteria	Gracilibacteria	Candidatus_Peribacteria	Candidatus_Peribacteria	Candidatus_Peribacteria	uncultured_bacterium
0648cab32a0d69160670bbe78a5126ac	Bacteria	WS2	WS2	WS2	WS2	WS2	uncultured_soil
064a45efdc11e25880d8bda02c826d28	Bacteria	Entotheonellaeota	Entotheonellia	Entotheonellales	Entotheonellaceae	Entotheonellaceae	uncultured_bacterium
064d48b01adcc9196e33f731c9708dc1	Bacteria	Actinobacteriota	Actinobacteria	Streptosporangiales	Streptosporangiales_Incertae_Sedis	Motilibacter
064f57228265a62fcfb627cd5c10835c	Bacteria	Proteobacteria	Alphaproteobacteria	Elsterales	uncultured	uncultured	uncultured_bacterium
06555913cbd4cc7c3161fcd836cfdb51	Bacteria	Cyanobacteria	Cyanobacteriia	Chloroplast	Chloroplast	Chloroplast	uncultured_Chlorophyta
0656ae789248dc72309e1f0d76443527	Bacteria	Patescibacteria	Parcubacteria
0659a8b6d807542700debc97ff240b38	Bacteria	Armatimonadota	Chthonomonadetes	Chthonomonadales	Chthonomonadaceae	Chthonomonas	uncultured_bacterium
065a367f84a64e3e67901d0071461fd7	Bacteria	Bacteroidota	Bacteroidia	Cytophagales	Microscillaceae
065caf177c9bbca39283b882486de188	Bacteria	Verrucomicrobiota	Verrucomicrobiae	Pedosphaerales	Pedosphaeraceae	uncultured	uncultured_Verrucomicrobia
065f90520daad6d0e5efc49a4be3b76a	Bacteria	Acidobacteriota	Blastocatellia	2022-11-24	2022-11-24	2022-11-24	uncultured_bacterium
0665426b5a6765f2387a0c22c4b71d62	Bacteria	Planctomycetota	Planctomycetes	Pirellulales	Pirellulaceae	uncultured
066f8652f3afa564b34114e130c83b60	Bacteria	Patescibacteria	Parcubacteria	Candidatus_Zambryskibacteria	Candidatus_Zambryskibacteria	Candidatus_Zambryskibacteria	Parcubacteria_group
06727d6685328b33ca90833a3c7c28d8	Bacteria	Chloroflexi	Anaerolineae	Anaerolineales	Anaerolineaceae	Anaerolinea	uncultured_bacterium
0674cecd47701434527c92438e316d30	Bacteria	Proteobacteria	Alphaproteobacteria	Rickettsiales	Mitochondria	Mitochondria
0675465aec514582992d4b53405bcffa	Bacteria	Firmicutes	Bacilli	Entomoplasmatales	type_III	type_III	uncultured_Mollicutes
06771c491a8f07de0087b75db1b37c60	Bacteria	Verrucomicrobiota	Verrucomicrobiae	Verrucomicrobiales	Verrucomicrobiaceae	Roseimicrobium	metagenome
067f78f79857f7c80a6d3d8c5d16307d	Bacteria	Bdellovibrionota	Oligoflexia	0319-6G20	0319-6G20	0319-6G20	metagenome
068698efbb72f315a2af7a5f55b6989e	Bacteria	Chloroflexi	Ktedonobacteria	Ktedonobacterales	Ktedonobacteraceae	uncultured	uncultured_bacterium
0687c83a6b2bdf67cfdbdbf12bc45801	Bacteria	Actinobacteriota	Actinobacteria	Frankiales	Frankiaceae	Jatrophihabitans
06890884c61df6f2909de012f45df6a1	Bacteria	Planctomycetota	Planctomycetes	Isosphaerales	Isosphaeraceae	Singulisphaera	Singulisphaera_sp.
068be33f6617b1cabddf0d5bc450bc16	Bacteria	Patescibacteria	Saccharimonadia	Saccharimonadales	Saccharimonadales	Saccharimonadales	uncultured_soil
0691050cc889f60f85ef5c8cdd002354	Bacteria	Bdellovibrionota	Oligoflexia	0319-6G20	0319-6G20	0319-6G20
0694deb55812ebc411159ecf976efb73	Bacteria	Planctomycetota	Planctomycetes	Pirellulales	Pirellulaceae	uncultured
0695311b5f89f1a2dc2a11a6c24ac09e	Bacteria	Desulfobacterota	Desulfobulbia	Desulfobulbales	Desulfurivibrionaceae	Desulfurivibrio
069e98aa0d5f028686765ac80762fe69	Bacteria	Planctomycetota	Phycisphaerae	Tepidisphaerales	WD2101_soil_group	WD2101_soil_group	uncultured_bacterium
06a997b348d973c557b7f90a69255842	Bacteria	Proteobacteria	Alphaproteobacteria	Rhizobiales	Xanthobacteraceae
06aa345f0de04b11f95ffe23299920d3	Bacteria
06aa8e4e4563cf4540309b2b5ec49a5c	Bacteria	Actinobacteriota	Actinobacteria	Pseudonocardiales	Pseudonocardiaceae	Pseudonocardia
06ac700f40394fd496ce1b7f626aec61	Bacteria	Proteobacteria	Gammaproteobacteria	Burkholderiales	SC-I-84	SC-I-84
06ad92b8571a601a6ba26f122d2b2a55	Bacteria	Proteobacteria	Gammaproteobacteria	Burkholderiales	Nitrosomonadaceae	Ellin6067
06b6c5362fef058304702e23a82e58ff	Bacteria	Verrucomicrobiota	Chlamydiae	Chlamydiales	Parachlamydiaceae	Neochlamydia	uncultured_bacterium
06b70b92c67948eaa608e9ed46b83e75	Bacteria	MBNT15	MBNT15	MBNT15	MBNT15	MBNT15
06ba5b3c6f9c82b122820afca005ff74	Bacteria	Chloroflexi	Ktedonobacteria	Ktedonobacterales	Ktedonobacteraceae	uncultured	uncultured_bacterium
06bdd28e172c4f816b57bea7389340d0	Bacteria	Patescibacteria	Parcubacteria	Candidatus_Nomurabacteria	Candidatus_Nomurabacteria	Candidatus_Nomurabacteria
06bfc3cf6c7ca925198c7f5ce3f49a63	Bacteria	Cyanobacteria	Cyanobacteriia	Chloroplast	Chloroplast	Chloroplast
06c3dd2d57191282c6a0a0e199984cb6	Bacteria	Bdellovibrionota	Oligoflexia	0319-6G20	0319-6G20	0319-6G20	uncultured_Syntrophobacteraceae
06c5d92b5e3c78a868a9d92bec07102d	Bacteria	Bdellovibrionota	Oligoflexia	0319-6G20	0319-6G20	0319-6G20	uncultured_proteobacterium
06c648cd0930176d4c772fa13bc4d4e4	Bacteria	Nitrospirota	Nitrospiria	Nitrospirales	Nitrospiraceae	Nitrospira	uncultured_Green
06c7956d51ab4be4a3fd4171b0d10533	Bacteria	Myxococcota	Polyangia	Haliangiales	Haliangiaceae	Haliangium
06ca3e2288ba41563f0d99fa2dc1172c	Bacteria	Planctomycetota	Planctomycetes	Pirellulales	Pirellulaceae	Pirellula	uncultured_bacterium
06cb46527bbd47d6064558099c6d44a6	Archaea	Crenarchaeota	Nitrososphaeria	Nitrososphaerales	Nitrososphaeraceae	Nitrososphaeraceae
06cc42ef698c6fdc971e32bdca8b9808	Bacteria	Bdellovibrionota	Oligoflexia	0319-6G20	0319-6G20	0319-6G20	uncultured_bacterium
06d25d593a31fa6894a9061e54e1bfd0	Bacteria	Myxococcota	Polyangia	Haliangiales	Haliangiaceae	Haliangium
06d659d940c199184cdb9c36e46ebfe0	Bacteria	Acidobacteriota	Blastocatellia	DS-100	DS-100	DS-100	uncultured_bacterium
06da23deec33e268ade7a0a98c94b442	Bacteria	Patescibacteria	Saccharimonadia	Saccharimonadales	Saccharimonadales	Saccharimonadales	uncultured_bacterium
06de888597ce0dc918db0b2c2a856a52	Bacteria	Acidobacteriota	Vicinamibacteria	Vicinamibacterales	uncultured	uncultured	uncultured_Acidobacteria
06deb3c3993ae0599a12a3b2b3c688de	Bacteria
06df0d1b13ac56d6b0de63fae5b1b087	Bacteria	Proteobacteria	Alphaproteobacteria	Rickettsiales	Mitochondria	Mitochondria
06df7bf63ececc827ec7d03af7c37131	Bacteria	Acidobacteriota	Acidobacteriae	Elev-16S-1166	Elev-16S-1166	Elev-16S-1166	uncultured_bacterium
06dfb68dde56630b2d5fd4c54e210c74	Bacteria	Acidobacteriota	Vicinamibacteria	Vicinamibacterales	uncultured	uncultured	uncultured_Acidobacteria
06e0d4d39da9baba5c3df1ac949a4481	Bacteria	Planctomycetota	Phycisphaerae	Pla1_lineage	Pla1_lineage	Pla1_lineage	uncultured_bacterium
06e498d5de2a22e120b7f09ede2db40a	Bacteria	Actinobacteriota	Acidimicrobiia	IMCC26256	IMCC26256	IMCC26256	uncultured_actinobacterium
06e631299b23554c988b432381d9abb8	Bacteria	Proteobacteria	Alphaproteobacteria	Rickettsiales	Mitochondria	Mitochondria	Rhynchosporium_secalis
06e94b05336011353c109340bf138207	Bacteria	Proteobacteria	Alphaproteobacteria	uncultured	uncultured	uncultured	Rhodospirillaceae_bacterium
06f1ec2a8fa5b4cdbe07fdcdc9850562	Bacteria	Actinobacteriota	Actinobacteria	Pseudonocardiales	Pseudonocardiaceae	Actinophytocola	uncultured_bacterium
06f61b2e072b608d2aecdf49f3009c89	Bacteria	Planctomycetota	Phycisphaerae	Tepidisphaerales	WD2101_soil_group	WD2101_soil_group
06f7845fcfc8e7aeb25316f7e6157b2a	Bacteria	Chloroflexi	Ktedonobacteria	Ktedonobacterales	Ktedonobacteraceae	1959-1	uncultured_bacterium
06f825b512d903b9230e1a55d87359ee	Bacteria	Firmicutes	Bacilli	Lactobacillales	Streptococcaceae	Streptococcus
06fef6cfdff0e9e34a4879a6e77d24db	Bacteria	Verrucomicrobiota	Verrucomicrobiae	Chthoniobacterales	Chthoniobacteraceae	Chthoniobacter
06ff0c1a4e90aa702a01f2f98d5eba7a	Bacteria	Elusimicrobiota	Lineage_IIb	Lineage_IIb	Lineage_IIb	Lineage_IIb
0702008cf5fed39b8704d06bdab070a1	Bacteria	Elusimicrobiota	Elusimicrobia	MVP-88	MVP-88	MVP-88	uncultured_bacterium
0702651fca579fa9c9b45bac817580ef	Bacteria	Verrucomicrobiota	Verrucomicrobiae	Pedosphaerales	Pedosphaeraceae
0702ac37334dbc946c70883d142a9a8a	Bacteria	Planctomycetota	vadinHA49	vadinHA49	vadinHA49	vadinHA49	metagenome
0704d9f238e9e47ded348fcae9f9048b	Bacteria	Actinobacteriota	Acidimicrobiia	Microtrichales	uncultured	uncultured
070834989c8fa27d0a7c8e9d2a6cda27	Bacteria	Chloroflexi	Anaerolineae	SBR1031	A4b	A4b	uncultured_soil
0708edc072e4349909322f96b7b9df4e	Bacteria	Actinobacteriota	Actinobacteria	Micromonosporales	Micromonosporaceae	Krasilnikovia	uncultured_bacterium
070f96bcd82e9c26d5b651ae0010629e	Bacteria	Actinobacteriota	Thermoleophilia	Solirubrobacterales	Solirubrobacteraceae	Conexibacter	uncultured_bacterium
070fd9c839280159c4b5df2191ad040c	Bacteria	Myxococcota	Polyangia	Haliangiales	Haliangiaceae	Haliangium
07155d961aea72ab502375b13ea42c76	Bacteria	Myxococcota	Polyangia	Haliangiales	Haliangiaceae	Haliangium	uncultured_proteobacterium
07175711a4b78d24879c69486fbf70e4	Bacteria	Proteobacteria	Alphaproteobacteria	Rickettsiales	Mitochondria	Mitochondria	Berkeleya_fennica
0717f2f5754cffde964fa52cec4a6185	Bacteria	Proteobacteria	Alphaproteobacteria	Rickettsiales	Mitochondria	Mitochondria
071a2b3f9964774b888e1fa7c0aba7d5	Bacteria	Dependentiae	Babeliae	Babeliales
071b4ddc745a1bdd44411b3059e3bfc2	Bacteria	Acidobacteriota	Blastocatellia	DS-100	DS-100	DS-100	uncultured_Acidobacteriales
071df3b97c7d960d1df120e95cf3fc38	Bacteria	Chloroflexi	Anaerolineae	Anaerolineales	Anaerolineaceae	uncultured	uncultured_soil
071ffce81580ca4fa27bd2b38158bd1f	Bacteria	Patescibacteria	Microgenomatia	Candidatus_Daviesbacteria	Candidatus_Daviesbacteria	Candidatus_Daviesbacteria	uncultured_bacterium
07212ddea95bce649c9542f330cba8b1	Bacteria	Acidobacteriota	Holophagae	Subgroup_7	Subgroup_7	Subgroup_7
072265844db08817adbc465bb4f543e9	Bacteria	Proteobacteria	Alphaproteobacteria	Rhizobiales	Xanthobacteraceae	Pseudolabrys	uncultured_bacterium
0723ad825e4d9f6dadf6c2ebaa12e91c	Bacteria	Chloroflexi	Anaerolineae	RBG-13-54-9	RBG-13-54-9	RBG-13-54-9	uncultured_Anaerolineaceae
072ce27586305aad5422e13a9698c273	Bacteria
072dd3be0dbb8c8e6e3e998786f47680	Bacteria	Firmicutes	Bacilli	Entomoplasmatales	type_III	type_III	uncultured_Mollicutes
07310629f6cf31d7dba5e492a0515b7b	Bacteria	Elusimicrobiota	Elusimicrobia	MVP-88	MVP-88	MVP-88	uncultured_bacterium
073865b9edc03626926ba3bcf3dc854a	Bacteria	Bacteroidota	Bacteroidia	Chitinophagales	Chitinophagaceae
0738c12fd13fe8ae19ed8e3e9673d4f4	Bacteria
07413406dcd93792d2827da578494edc	Bacteria	Chloroflexi	Ktedonobacteria	C0119	C0119	C0119	uncultured_bacterium
074571e7f67c4c4c7049305592435a35	Bacteria	Planctomycetota	Planctomycetes	Gemmatales	Gemmataceae	uncultured
0749cb4b9ab8043c40194d2cd53d5046	Bacteria	Armatimonadota	Fimbriimonadia	Fimbriimonadales	Fimbriimonadaceae	Fimbriimonadaceae	metagenome
074a6f5b03d2d5a7137bad20ed8eebef	Bacteria	Bdellovibrionota	Bdellovibrionia	Bdellovibrionales	Bdellovibrionaceae	Bdellovibrio	uncultured_bacterium
074b0b0ae4debdd172c9119a3d87f004	Bacteria	Armatimonadota	Armatimonadia	Armatimonadales	Armatimonadales	Armatimonadales	uncultured_Chloroflexi
074b6163efaa950d7c90029ef29a51ed	Bacteria	Chloroflexi	Anaerolineae	Caldilineales	Caldilineaceae	uncultured	uncultured_soil
074d07dda45e2889091188c747816cd6	Bacteria	Patescibacteria	Saccharimonadia	Saccharimonadales	Saccharimonadales	Saccharimonadales	uncultured_soil
074f281b49df72114b8941ff5ad91cce	Bacteria	Actinobacteriota	Actinobacteria	Pseudonocardiales	Pseudonocardiaceae	Pseudonocardia
07577ac2f00edd30d4a945d21a834d49	Bacteria	Proteobacteria	Alphaproteobacteria	Paracaedibacterales	Paracaedibacteraceae	uncultured	uncultured_bacterium
075c40c5a6f5043c1302c4202fb3e255	Bacteria	Verrucomicrobiota	Verrucomicrobiae	Opitutales	Opitutaceae	Opitutus
075d9ca34ff88ca8f702244ae202217b	Bacteria	Patescibacteria	Microgenomatia	Candidatus_Daviesbacteria	Candidatus_Daviesbacteria	Candidatus_Daviesbacteria	uncultured_bacterium
075fbe7460fc8392451cb9cd90ba1d1c	Bacteria	Armatimonadota	uncultured	uncultured	uncultured	uncultured	uncultured_bacterium
0760d730587c80730fb93a01d7771a57	Bacteria	Planctomycetota	Planctomycetes	Gemmatales	Gemmataceae	uncultured	uncultured_bacterium
0764e177eb091f4a09b820060b243c80	Bacteria	Planctomycetota	BD7-11	BD7-11	BD7-11	BD7-11	uncultured_bacterium
0766114f3610716a13791798f337b49c	Bacteria	Myxococcota	Polyangia	Polyangiales	BIrii41	BIrii41
076b2b132d0086cd272750f3d225c11f	Bacteria	Acidobacteriota	Holophagae	Subgroup_7	Subgroup_7	Subgroup_7
076bdd33a77286636b6a1fd5fdcc4483	Bacteria	Myxococcota	Polyangia	mle1-27	mle1-27	mle1-27	uncultured_bacterium
076ce8b3d8cd6f475bda470865abb976	Bacteria	Firmicutes	Bacilli	Alicyclobacillales	Alicyclobacillaceae	Tumebacillus	Tumebacillus_permanentifrigoris
077166c06b6ef2ae6e50a04e96a2de66	Bacteria	Armatimonadota	Chthonomonadetes	Chthonomonadales	Chthonomonadales	Chthonomonadales	uncultured_Lutispora
0774295f489a395cbd4b41cb78927ffd	Bacteria	Patescibacteria	Gracilibacteria	Candidatus_Peribacteria	Candidatus_Peribacteria	Candidatus_Peribacteria	uncultured_bacterium
07771b62c7dab33cd455da039aea6f8b	Bacteria
077ba141dff22d0ae95ba226110f27cb	Bacteria	Bacteroidota	Bacteroidia	Sphingobacteriales	NS11-12_marine_group	NS11-12_marine_group	uncultured_bacterium
0782583cc541ca8777860d549d24e301	Bacteria	Actinobacteriota	Coriobacteriia	FS118-23B-02	FS118-23B-02	FS118-23B-02	marine_sediment
0785a720779579eabe3a6ca043084b52	Bacteria	Bdellovibrionota	Oligoflexia	0319-6G20	0319-6G20	0319-6G20
0786bb7279a4f89fe53d7becd9e64f9d	Bacteria	Chloroflexi	Ktedonobacteria	C0119	C0119	C0119	uncultured_bacterium
078825ec4409fce26ab16678c02ed576	Bacteria	Elusimicrobiota	Lineage_IIb	Lineage_IIb	Lineage_IIb	Lineage_IIb	uncultured_bacterium
07892ea8d4444d9f9e5507213fc13d4f	Bacteria	Bacteroidota	Bacteroidia	Sphingobacteriales	AKYH767	AKYH767	uncultured_bacterium
0789856b68554ebc565584783d5d4cfa	Bacteria	Actinobacteriota	Actinobacteria	Frankiales	Acidothermaceae	Acidothermus	uncultured_bacterium
0789a863cfe8ab736b5b84413220fa5e	Bacteria	Proteobacteria	Gammaproteobacteria	Diplorickettsiales	Diplorickettsiaceae	uncultured
078b5fefd0dce2cd877f9d96fb8c0f7d	Bacteria	Cyanobacteria	Sericytochromatia	Sericytochromatia	Sericytochromatia	Sericytochromatia	uncultured_bacterium
078e27e85bc5f88b8ab2372b355f6410	Bacteria	Planctomycetota	Planctomycetes	Pirellulales	Pirellulaceae	uncultured	uncultured_bacterium
0793190c4804a419fa94b6549570ac2e	Bacteria	Chloroflexi	Chloroflexia	Chloroflexales	Roseiflexaceae	uncultured	uncultured_bacterium
0795747079fa3b0ae283a6b3d1a6a553	Bacteria	Myxococcota	Polyangia	Haliangiales	Haliangiaceae	Haliangium	uncultured_Myxococcales
079683141b671435bef4272037b54e5b	Bacteria	Actinobacteriota	Thermoleophilia	Gaiellales	Gaiellaceae	Gaiella	uncultured_bacterium
0797debc5cbb26b533a33a85120c113a	Bacteria	Methylomirabilota	Methylomirabilia	Rokubacteriales	Rokubacteriales	Rokubacteriales	uncultured_bacterium
0799f55e81b86298732257e1105f848e	Bacteria	Firmicutes	Clostridia	Oscillospirales	Ruminococcaceae
079d570fc7f2d7ec82044d6f427217c4	Bacteria	Chloroflexi	Anaerolineae	SJA-15	SJA-15	SJA-15	uncultured_bacterium
079eddd1cca513c0ced257efeaecb900	Bacteria	Armatimonadota	DG-56	DG-56	DG-56	DG-56	uncultured_bacterium
079fe26b81cb6ddced7417247e2340e7	Bacteria	Desulfobacterota	uncultured	uncultured	uncultured	uncultured	metagenome
07a0912ff7f7b4bbd58d61e983fe105d	Bacteria	Proteobacteria	Alphaproteobacteria	Rhodospirillales	uncultured	uncultured	uncultured_proteobacterium
07a4faa588504caebe3234e6989d1c02	Bacteria	Patescibacteria	ABY1	Candidatus_Magasanikbacteria	Candidatus_Magasanikbacteria	Candidatus_Magasanikbacteria
07a5fe9bafad1d03d4f099ccdda4b93d	Bacteria	Actinobacteriota	Acidimicrobiia	uncultured	uncultured	uncultured	uncultured_bacterium
07ab634583dc6697af4034b5d210ea28	Bacteria	Proteobacteria	Alphaproteobacteria	Sphingomonadales	Sphingomonadaceae	Sphingomonas	Sphingomonas_wittichii
07b83165ccb52fdda0660766fe22504d	Bacteria	Gemmatimonadota	Gemmatimonadetes	Gemmatimonadales	Gemmatimonadaceae	uncultured	uncultured_prokaryote
07b9db0375df4a5e63c8a479145d4478	Bacteria	Proteobacteria	Gammaproteobacteria	Burkholderiales	Comamonadaceae
07baebf71e52bd1a0be9d7dcc597ccfa	Bacteria	Bdellovibrionota	Oligoflexia	Oligoflexales	uncultured	uncultured	uncultured_bacterium
07c135dc580a2318b6080a1dcf17306c	Bacteria	Dependentiae	Babeliae	Babeliales	Babeliales	Babeliales	uncultured_bacterium
07c28514a5f9a11a0bbc08df7fd1aa6a	Bacteria	Acidobacteriota
07c2be5ea90181d25d7d5d2a5c8678da	Bacteria
07c534cfa445367a4019704107fc81f3	Bacteria	Armatimonadota	Fimbriimonadia	Fimbriimonadales	Fimbriimonadaceae	Fimbriimonadaceae	uncultured_bacterium
07c550fda8124be77dfc8137433852aa	Bacteria
07c6407ba6b2a8f393e6304e4ffb2c0e	Bacteria	Proteobacteria	Gammaproteobacteria	Burkholderiales	Nitrosomonadaceae	mle1-7
07c984b5cbbbf8d3bb563cd0252ebc07	Bacteria	Verrucomicrobiota	Verrucomicrobiae	Pedosphaerales	Pedosphaeraceae	ADurb.Bin063-1
07cdf5e107d7243eafe48b12c8d388da	Bacteria	Patescibacteria	Saccharimonadia	Saccharimonadales	Saccharimonadales	Saccharimonadales	uncultured_soil
07d02994fe5a3a14640989dc4ecb1d5a	Bacteria	Chloroflexi	Anaerolineae	Anaerolineae	Anaerolineae	Anaerolineae	uncultured_Bellilinea
07d0738d03fc74b74b105c55ae334492	Bacteria	Proteobacteria	Alphaproteobacteria	Caulobacterales	Caulobacteraceae	Phenylobacterium
07d9d96fba005240268ba51ffcf7e1a4	Bacteria	Proteobacteria
07da22cab5c55a4badb462bcbbded642	Bacteria	Proteobacteria	Alphaproteobacteria	Rhizobiales	Rhizobiaceae	Phyllobacterium
07db99cf2af4033f861a4ea06b318791	Bacteria	Verrucomicrobiota	Verrucomicrobiae	Pedosphaerales	Pedosphaeraceae	Pedosphaeraceae
07e11494b414ae355f0ca65567f766c7	Bacteria	Verrucomicrobiota	Verrucomicrobiae	Chthoniobacterales	Chthoniobacteraceae	Candidatus_Udaeobacter	uncultured_Verrucomicrobia
07e4889a35f1786b37843e660c868f4e	Bacteria
07eec16d36ea6f0665c39b1009145191	Bacteria	Proteobacteria	Alphaproteobacteria	Rickettsiales	SM2D12	SM2D12
07eef8c460d4ea573e89f69c81f8efc1	Bacteria	Proteobacteria	Alphaproteobacteria	Rickettsiales	Mitochondria	Mitochondria
07efd1cb3fe1bec1b951c00afbd94645	Bacteria
07f3864936ee4dae82e60d04916c8ca8	Bacteria	Bacteroidota	Kapabacteria	Kapabacteriales	Kapabacteriales	Kapabacteriales	uncultured_Chlorobiales
07f5d453fa86b8955e943cf0cbad9c80	Bacteria
07f8b08497f607aa5d7c3bc7523543ba	Bacteria	Planctomycetota	Planctomycetes	Planctomycetales	Gimesiaceae	uncultured	uncultured_bacterium
080208942c014b59d187a4e96d906fcd	Bacteria	Actinobacteriota	Thermoleophilia	Gaiellales	uncultured	uncultured
080387d758e8fbaafb5a919b78268080	Bacteria	Chloroflexi	Anaerolineae	RBG-13-54-9	RBG-13-54-9	RBG-13-54-9	uncultured_bacterium
080389228fe6a1762d34f510ae7cc1a5	Bacteria	Cyanobacteria	Sericytochromatia	Sericytochromatia	Sericytochromatia	Sericytochromatia	uncultured_bacterium
08041a46025357553ffd93ba46327e83	Bacteria	Armatimonadota	Chthonomonadetes	Chthonomonadales	Chthonomonadaceae	Chthonomonas	uncultured_bacterium
08045c8a57c912905051134ebdf8f29e	Bacteria	Chloroflexi	P2-11E	P2-11E	P2-11E	P2-11E	uncultured_Chloroflexi
080808311d976b372eb01aa8861de518	Bacteria	Chloroflexi	Ktedonobacteria	C0119	C0119	C0119	uncultured_bacterium
0808fdf5a7ca966fc1a60393691bb308	Bacteria	Myxococcota	Myxococcia	Myxococcales	Myxococcaceae	uncultured	uncultured_delta
080e741e0d880ffe1566018518d948d7	Bacteria
080f124d17ae9036fd81ffcae45b6a0b	Bacteria	Planctomycetota
081505e435f2f2380be29a205103f105	Bacteria	Myxococcota	bacteriap25	bacteriap25	bacteriap25	bacteriap25	uncultured_Syntrophobacterales
0816fe08e9858cea0a30a32a57e4137e	Bacteria	Actinobacteriota	Thermoleophilia	uncultured	uncultured	uncultured	uncultured_bacterium
0817bf2a5ebb8537d79cb8473773dfed	Bacteria
08193c9be08255cdcacf0e79c09abbee	Bacteria	Planctomycetota	OM190	OM190	OM190	OM190	uncultured_bacterium
081a7fb45f2417815b8d86db68ec24f4	Bacteria	Bacteroidota	Bacteroidia	Chitinophagales	Chitinophagaceae	uncultured
0823f3ed2ca35843d249ed39d5bd6562	Bacteria	Acidobacteriota	Acidobacteriae	Solibacterales	Solibacteraceae	Candidatus_Solibacter
08246da8ff60929e5404fc7128d93f05	Bacteria	Proteobacteria	Alphaproteobacteria	Elsterales	uncultured	uncultured
0824cab84a2e25dcab70ef4f18f26de3	Bacteria	Nitrospirota	Nitrospiria	Nitrospirales	Nitrospiraceae	Nitrospira	uncultured_Nitrospiraceae
0824e68f7ef30637fb451710781c744b	Bacteria
0827d82195d37c48fcbf3d06d6161ee3	Bacteria
08288b64aaa455b1c8f5b4a6a33be982	Bacteria	Proteobacteria	Alphaproteobacteria	Rickettsiales	Mitochondria	Mitochondria
082aaf8b7046cb2dffe79d481a29bc5f	Bacteria	Actinobacteriota	Actinobacteria	Frankiales	uncultured	uncultured
082b3d7e42fc5f824d2dfa1b26e87db3	Bacteria	Bdellovibrionota	Oligoflexia	0319-6G20	0319-6G20	0319-6G20
0835078914ea767b97a99ea2756dd90b	Bacteria	Chloroflexi	Anaerolineae	Caldilineales	Caldilineaceae	uncultured	uncultured_Chloroflexia
0838cc4351e23c276cf41c9c3a4d7dbb	Bacteria	Proteobacteria	Gammaproteobacteria	Burkholderiales	A21b	A21b
083e37a4b32fcc281ed1e0a1e0e50ae6	Bacteria	Bdellovibrionota	Oligoflexia	0319-6G20	0319-6G20	0319-6G20	uncultured_deep-sea
08412bc26c3a6c66d5c326c0e25cd0ab	Bacteria	Bdellovibrionota	Bdellovibrionia	Bdellovibrionales	Bdellovibrionaceae	OM27_clade
0842f371d91e2cbb896b605f444f3943	Bacteria	Patescibacteria	uncultured	uncultured	uncultured	uncultured	uncultured_bacterium
084322188f7f10c91af0c219ef29b3f8	Bacteria
084f17b59fb35f7e99152141cfdea57e	Bacteria	Chloroflexi	Anaerolineae	SBR1031	A4b	A4b	uncultured_bacterium
084fdd72d52dbdf4705cf9fcaabd28c6	Bacteria	Acidobacteriota	Acidobacteriae	Acidobacteriales	Acidobacteriaceae_(Subgroup_1)	Acidipila
08579724371d64e65ee6d45b2c331af9	Bacteria	Cyanobacteria	Vampirivibrionia	Obscuribacterales	Obscuribacteraceae	Obscuribacteraceae	uncultured_bacterium
085877f6974d8d7cea270838c964137d	Bacteria	NB1-j	NB1-j	NB1-j	NB1-j	NB1-j
085b31530ffa3cafdbf31956829e87d9	Bacteria	Entotheonellaeota	Entotheonellia	Entotheonellales	Entotheonellaceae	Entotheonellaceae	uncultured_bacterium
08641bda9f71fc2f5f1e9d4e5ed6cce0	Bacteria	Chloroflexi	Anaerolineae	RBG-13-54-9	RBG-13-54-9	RBG-13-54-9	uncultured_sludge
086507dc0ebdff83349300ba0e303e4c	Bacteria
08681e9e2b2cefc47797a1d211fd1aeb	Bacteria	Myxococcota	bacteriap25	bacteriap25	bacteriap25	bacteriap25	uncultured_Syntrophobacterales
0868cd2a89891e768bd05e0e309909e3	Bacteria	Chloroflexi	Ktedonobacteria	Ktedonobacterales	JG30-KF-AS9	JG30-KF-AS9	uncultured_Ktedonobacterales
087121b129095544cd8bc2b481d62dd8	Bacteria	Planctomycetota	Planctomycetes	Isosphaerales	Isosphaeraceae	Singulisphaera	uncultured_bacterium
087c8fce5f64830d4332692fb5cd58f1	Bacteria
087cc9b14c9d24902d651915f3ed54bf	Bacteria	Gemmatimonadota	Gemmatimonadetes	Gemmatimonadales	Gemmatimonadaceae	uncultured	uncultured_Nitrospira
087e1a5a94f3be2e5a393e24fa31f795	Bacteria	Cyanobacteria	Cyanobacteriia	Leptolyngbyales	Leptolyngbyaceae	JSC-12	uncultured_Oscillatoriales
087fcc6eb04c6e504f623ee4c461eb48	Bacteria	Patescibacteria	ABY1	Candidatus_Magasanikbacteria	Candidatus_Magasanikbacteria	Candidatus_Magasanikbacteria	uncultured_bacterium
0887ef6437fc8bea0f2c9732269c9421	Bacteria	Cyanobacteria	Vampirivibrionia	Obscuribacterales	Obscuribacteraceae	Obscuribacteraceae	uncultured_bacterium
088872bf140246cc928c30fb0dfc7125	Bacteria	Actinobacteriota	Thermoleophilia	Gaiellales	uncultured	uncultured
088c5b048037f614c2dbe61c10b6949d	Bacteria	Planctomycetota	Planctomycetes	Gemmatales	Gemmataceae	uncultured
088ffe3f5dba542335f8e16d7dfe330d	Bacteria	Dependentiae	Babeliae	Babeliales	Babeliaceae	Babeliaceae	uncultured_bacterium
08916d6956d718eab96962c70812cc8c	Bacteria	Acidobacteriota	Vicinamibacteria	Vicinamibacterales	Vicinamibacteraceae	Vicinamibacteraceae
0892326af6743bcb146aa7880bdf10b4	Bacteria	Firmicutes	Clostridia	Peptostreptococcales-Tissierellales	Fusibacteraceae	Fusibacter	Peptostreptococcaceae_bacterium
08933dbdeb054e1293ffc62192cb45ed	Bacteria	Proteobacteria	Gammaproteobacteria	Diplorickettsiales	Diplorickettsiaceae	Aquicella	uncultured_bacterium
0893e7e743f13cf8e8cdd4e0e28cd7bc	Bacteria	Verrucomicrobiota	Verrucomicrobiae	Chthoniobacterales	Chthoniobacteraceae	Chthoniobacter	uncultured_Verrucomicrobia
0894e8b1a24a68375c67568ab5578ac5	Bacteria	Firmicutes	Bacilli	Bacillales	Bacillaceae	Bacillus
0899cf3362d5f18e600e57b82d161803	Bacteria	Patescibacteria	Parcubacteria
089a7975cc6efe7b589af34d2810c7ca	Bacteria	Myxococcota	Myxococcia	Myxococcales	Myxococcaceae	uncultured	uncultured_bacterium
089adf6a63c0813d3c03a34f54cd309c	Bacteria	Bdellovibrionota	Oligoflexia	053A03-B-DI-P58	053A03-B-DI-P58	053A03-B-DI-P58
089b19fb273d3e95f00f3ece7dffa419	Bacteria	Cyanobacteria	Cyanobacteriia	Chloroplast	Chloroplast	Chloroplast
089b5a127fe67c6a1feb75c73c3641c3	Bacteria	Acidobacteriota	Acidobacteriae	Acidobacteriales	uncultured	uncultured	uncultured_forest
089cb52d6674452dbe9a3b623de2114d	Bacteria	Dependentiae	Babeliae	Babeliales	Babeliales	Babeliales	uncultured_bacterium
089d261fdb46d8ed0dcca352409ede31	Bacteria	Proteobacteria	Alphaproteobacteria	Rhizobiales	Xanthobacteraceae
089db8b35e5e1d804df241f49fbd52ae	Bacteria	Proteobacteria	Alphaproteobacteria	Sphingomonadales	Sphingomonadaceae	Rhizorhapis	uncultured_bacterium
08a678429fe32cd1bba2139681a5fccc	Bacteria	Bdellovibrionota	Oligoflexia	Silvanigrellales	Silvanigrellaceae	Silvanigrella
08a8c4a79d00d7af0e81297d9469ce66	Bacteria	Planctomycetota	Planctomycetes	Gemmatales	Gemmataceae	uncultured	uncultured_bacterium
08aaf64d9f5688f551eff80b5626d7ed	Bacteria	Proteobacteria	Alphaproteobacteria	Caulobacterales	Caulobacteraceae	uncultured
08ab2559116f635e8aa4e8599940ab87	Bacteria	Verrucomicrobiota	Verrucomicrobiae	Pedosphaerales	Pedosphaeraceae	ADurb.Bin063-1
08b5b4b425b64b2a53cbcd759522a17c	Bacteria	Actinobacteriota	Thermoleophilia	Solirubrobacterales	67-14	67-14	uncultured_actinobacterium
08b6ceeb2a3c9c276f1ff8c202fcd137	Bacteria	Proteobacteria	Alphaproteobacteria	Rickettsiales	Mitochondria	Mitochondria
08b73d2bf1e786bb796afe586f348482	Bacteria	Gemmatimonadota	S0134_terrestrial_group	S0134_terrestrial_group	S0134_terrestrial_group	S0134_terrestrial_group
08b945ab90ac9cd6caba05040d0191c2	Bacteria	Desulfobacterota	uncultured	uncultured	uncultured	uncultured	uncultured_Myxococcales
08ba15ec458157aae94aac83a5b0e101	Bacteria	Myxococcota	Myxococcia	Myxococcales	Myxococcaceae	KD3-10	metagenome
08ba210908d22355af277f07b4aabba1	Bacteria	Planctomycetota	Pla4_lineage	Pla4_lineage	Pla4_lineage	Pla4_lineage	uncultured_bacterium
08bba2b13f77afcdadc48cb743847e2f	Bacteria
08c1760dd4b01cab559e50a0a78f7885	Bacteria	Desulfobacterota
08c3805d99076bb4a43e68441eddf00a	Bacteria	Abditibacteriota	Abditibacteria	Abditibacteriales	Abditibacteriaceae	Abditibacterium	uncultured_bacterium
08c60daeb78badba1e0e0f3f8bf4307c	Bacteria	Planctomycetota	Phycisphaerae	Tepidisphaerales	WD2101_soil_group	WD2101_soil_group	uncultured_bacterium
08c71cf6606202e23dd0f8040814bd95	Bacteria	Proteobacteria	Gammaproteobacteria	Burkholderiales	A21b	A21b	uncultured_bacterium
08c854668f8b736795e1010ab3abe93f	Bacteria	Planctomycetota	Planctomycetes	Pirellulales	Pirellulaceae	Pir4_lineage
08ca294d5978fd5b5159dd6d9f3a386e	Bacteria	Planctomycetota	Planctomycetes	Isosphaerales	Isosphaeraceae
08cbaf75a6df0875cf990b5c528d0ea4	Bacteria	Planctomycetota	Planctomycetes	Pirellulales	Pirellulaceae	Pirellula	agricultural_soil
08d393d42e7fe22a9be7f71b82e7a4ba	Bacteria	Cyanobacteria	Cyanobacteriia	Chloroplast	Chloroplast	Chloroplast
08d9ba591695861e9849ae1518ebe2ec	Bacteria	Cyanobacteria	Vampirivibrionia	Obscuribacterales	Obscuribacteraceae	Candidatus_Obscuribacter	uncultured_bacterium
08d9eeca4ca923407a7714e6cbbaf521	Bacteria
08dc630a1093916ca46880939e4716f7	Bacteria
08df6437ac1a2c3ee16d1dc07ed0f037	Bacteria	Actinobacteriota	Actinobacteria	Frankiales	Acidothermaceae	Acidothermus
08e0ee164eeaa9437707d4c59ee04f78	Bacteria	Actinobacteriota	Acidimicrobiia	uncultured	uncultured	uncultured	uncultured_soil
08e203162ccd5437ac0ed4459b07bb0d	Bacteria	Proteobacteria	Alphaproteobacteria	Rhodospirillales	uncultured	uncultured	uncultured_soil
08e9418051df37fa30e1b8fbda78ca4a	Bacteria	Verrucomicrobiota	Verrucomicrobiae	Pedosphaerales	Pedosphaeraceae	Pedosphaeraceae
08e9c54b8a5d103b936faf8eb21b578f	Bacteria	Methylomirabilota	Methylomirabilia	Rokubacteriales	Rokubacteriales	Rokubacteriales	uncultured_bacterium
08ea8626f381b93ca3bd67793cb736f2	Bacteria
08ee63bd0860fa584d86e8eb662f2586	Bacteria	Chloroflexi	Anaerolineae	Anaerolineales	Anaerolineaceae	Anaerolinea	uncultured_bacterium
08ef63db1c55c39a5e464c8ddce9302d	Bacteria
08f192d28b33096a2cad642280d0c897	Bacteria	Chloroflexi	Ktedonobacteria	Ktedonobacterales	Ktedonobacteraceae	Ktedonobacter
08ff68f5cebffbf00b63740f6ef7f364	Bacteria	Proteobacteria	Gammaproteobacteria	Steroidobacterales	Steroidobacteraceae	uncultured	metagenome
08ff89a987467618f18990bb698732c7	Bacteria	Planctomycetota	Phycisphaerae	Tepidisphaerales	WD2101_soil_group	WD2101_soil_group	uncultured_bacterium
08ff9e39c11589ccafff4461ee805633	Bacteria	Firmicutes	Clostridia	Clostridiales	Clostridiaceae	Clostridium_sensu_stricto_12
090057945b6209d72f067882a8c0a279	Bacteria	Verrucomicrobiota	Verrucomicrobiae	Verrucomicrobiales	Verrucomicrobiaceae	Roseimicrobium	uncultured_Verrucomicrobia
0900728f2f168278f7cfb9f13f193239	Bacteria	Actinobacteriota	Actinobacteria	Micromonosporales	Micromonosporaceae
0903befdaca784d168779ae069d383e2	Bacteria	Actinobacteriota	Actinobacteria	Streptosporangiales	Thermomonosporaceae	Actinoallomurus	Actinoallomurus_sp.
09053aef29bf567ca6f1dcc195e6c29f	Bacteria	Chloroflexi	Ktedonobacteria	C0119	C0119	C0119	uncultured_Chloroflexi
0905488d07465886c6983e4376470cf2	Bacteria	Armatimonadota	Armatimonadia	Armatimonadales	Armatimonadales	Armatimonadales	uncultured_bacterium
090bcd6d6fc123a7e0cdf36c6b9a8169	Bacteria	Bacteroidota	Kryptonia	Kryptoniales	BSV26	BSV26	uncultured_Chlorobi
090efd1eca56535a8d365598b394973c	Bacteria
0910da90c5a4b94679d9b1d736dc9fbe	Bacteria	Proteobacteria	Alphaproteobacteria	Rickettsiales	Mitochondria	Mitochondria	Nitzschia_sp.
09114f3af6674f6bb7184adca651f871	Bacteria	Myxococcota	Myxococcia	Myxococcales	Myxococcaceae	KD3-10	uncultured_bacterium
0915db7c0cf6273c3196c21ff9b0d160	Bacteria	Elusimicrobiota	Lineage_IIa	Lineage_IIa	Lineage_IIa	Lineage_IIa	uncultured_bacterium
0920f6d8f23e74481b835f1e703c9186	Bacteria	Chloroflexi	Dehalococcoidia	SAR202_clade	SAR202_clade	SAR202_clade	hydrothermal_vent
09255e50dd99327169811bd480157301	Bacteria	Chloroflexi	Ktedonobacteria	Ktedonobacterales	Ktedonobacteraceae	uncultured	uncultured_bacterium
0926a3386c81149026f54a46587f9ab5	Bacteria	Proteobacteria	Gammaproteobacteria	Burkholderiales	SC-I-84	SC-I-84	uncultured_bacterium
092a990012ae212ae0d0ce2bee341171	Bacteria	Proteobacteria	Alphaproteobacteria	Rhizobiales	Xanthobacteraceae	Rhodoplanes
092aa31a161c2ff6ee8d14084bd735d0	Bacteria	Bdellovibrionota	Oligoflexia	Oligoflexales	uncultured	uncultured	metagenome
092abc2a87578e4e981ad8612d23dc5d	Bacteria	Myxococcota	Polyangia	Polyangiales	Phaselicystidaceae	Phaselicystis	uncultured_bacterium
092abd032390e1dc65a878334e1110cf	Bacteria	Myxococcota	Polyangia	mle1-27	mle1-27	mle1-27
092b781a44fa58d087f005ab1df754f7	Bacteria	Sumerlaeota	Sumerlaeia	Sumerlaeales	Sumerlaeaceae	Sumerlaea	metagenome
092dec636120083d0ffccee142f2ef70	Bacteria	Fibrobacterota	Fibrobacteria	Fibrobacterales	Fibrobacterales	BBMC-4	uncultured_bacterium
093045a7200269e44c37274f971e65e6	Bacteria	Bdellovibrionota	Oligoflexia	Oligoflexales	uncultured	uncultured	metagenome
09368e2692dbe28dddad2a0c8eb22691	Bacteria	Myxococcota	Polyangia	Polyangiales	BIrii41	BIrii41	uncultured_bacterium
0939fb9f26585d94c2d42ca9f1e4c9d8	Bacteria	Bdellovibrionota	Oligoflexia	0319-6G20	0319-6G20	0319-6G20	uncultured_delta
093dbcff1372d79fd828467dbbd5d9a7	Bacteria	Verrucomicrobiota	Verrucomicrobiae	Pedosphaerales	Pedosphaeraceae	ADurb.Bin063-1
0941c07fe192fbb75b48089c7f5cdb90	Bacteria	Myxococcota	Myxococcia	Myxococcales	Myxococcaceae
09459f3ff06ebdb5183fdf4e2851d2a7	Bacteria	Chloroflexi	JG30-KF-CM66	JG30-KF-CM66	JG30-KF-CM66	JG30-KF-CM66
094be2d2232b6f5972bd66b104d952ca	Bacteria	Desulfobacterota	uncultured	uncultured	uncultured	uncultured
094d6919e692a01eaef224a9907532bf	Bacteria	Patescibacteria	Parcubacteria	Candidatus_Zambryskibacteria	Candidatus_Zambryskibacteria	Candidatus_Zambryskibacteria	Parcubacteria_group
0951bc102e102e1dde2b5c533b025d36	Bacteria	Chloroflexi	Dehalococcoidia	S085	S085	S085	metagenome
0952299d87618319b70016986c74ab69	Bacteria	Myxococcota	Polyangia	Polyangiales	Polyangiaceae	Pajaroellobacter	metagenome
09594953eefcd2231d920b4a99b3b903	Bacteria	Planctomycetota	Planctomycetes	Gemmatales	Gemmataceae	uncultured	uncultured_bacterium
095eca4334a7273cbd7ba57a927e5fe1	Bacteria	Patescibacteria	Microgenomatia	Candidatus_Daviesbacteria	Candidatus_Daviesbacteria	Candidatus_Daviesbacteria	uncultured_bacterium
0968b3316f8d97aaed6936797c21fe04	Bacteria	Cyanobacteria	Sericytochromatia	Sericytochromatia	Sericytochromatia	Sericytochromatia	uncultured_bacterium
096b72d625e8a14ff5521e2c9b09b9ed	Bacteria	Proteobacteria	Alphaproteobacteria	Rickettsiales	Mitochondria	Mitochondria	Persicaria_minor
0970f7696dc55ca8bd1fe5ac8702ef08	Bacteria	Chloroflexi	Ktedonobacteria	C0119	C0119	C0119	uncultured_bacterium
097921255930cbc3732d9edd7ea7bd74	Bacteria	Proteobacteria	Gammaproteobacteria	Diplorickettsiales	Diplorickettsiaceae	uncultured
097a32ac5ecbb1833e3dbdeee67ac62f	Bacteria	Planctomycetota	Phycisphaerae	Phycisphaerales	Phycisphaeraceae	SM1A02	uncultured_bacterium
097cd502d86fcc6e5bf2ee33228c1701	Bacteria	Proteobacteria	Alphaproteobacteria	Rickettsiales	Mitochondria	Mitochondria
097e9b95deefc0f83908163cec8107cc	Bacteria	SAR324_clade(Marine_group_B)	SAR324_clade(Marine_group_B)	SAR324_clade(Marine_group_B)	SAR324_clade(Marine_group_B)	SAR324_clade(Marine_group_B)	uncultured_bacterium
0982fe99d083353842cf32914ec22c92	Bacteria
098e07947e657cfd42d2f33bab65588c	Bacteria	Bdellovibrionota	Bdellovibrionia	Bdellovibrionales	Bdellovibrionaceae	Bdellovibrio	uncultured_bacterium
098f6a3640e820b6202f8a9e0cded31f	Bacteria	Acidobacteriota	Blastocatellia	2022-11-24	2022-11-24	2022-11-24	Acidobacteria_bacterium
09910428ef9906d2f450959e524631f9	Bacteria	Patescibacteria	Microgenomatia	Candidatus_Daviesbacteria	Candidatus_Daviesbacteria	Candidatus_Daviesbacteria	uncultured_bacterium
099513871ab0c5e4b43a799defd76d50	Bacteria	Bdellovibrionota	Oligoflexia	0319-6G20	0319-6G20	0319-6G20
099531bbfced420175e55dd960fe4c2d	Bacteria	Patescibacteria	Microgenomatia	Candidatus_Daviesbacteria	Candidatus_Daviesbacteria	Candidatus_Daviesbacteria	uncultured_bacterium
099579ae4cb828e7963249298543f6dc	Bacteria	Proteobacteria	Gammaproteobacteria	Burkholderiales	SC-I-84	SC-I-84	uncultured_bacterium
0995d1894f38c3433ed33b796e0c313a	Bacteria
0997495cceafdc0aae7d2ad62109bd58	Bacteria	Proteobacteria	Gammaproteobacteria	Diplorickettsiales	Diplorickettsiaceae	uncultured	uncultured_bacterium
0997554771ae7d53de150f446555ff30	Unassigned
099c171f6c16c8b2243ee993de837d27	Bacteria	Proteobacteria	Alphaproteobacteria	Rickettsiales	Mitochondria	Mitochondria	Rhynchosporium_secalis
09a1f5900c64210f35767360303b5f96	Bacteria	Elusimicrobiota	Lineage_IIb	Lineage_IIb	Lineage_IIb	Lineage_IIb	uncultured_bacterium
09a21fd1e60e4e05e34cb42ecde6e737	Bacteria	Proteobacteria	Gammaproteobacteria	Diplorickettsiales	Diplorickettsiaceae	uncultured	uncultured_bacterium
09a53cde05c73e2f9361db61c66c9c89	Bacteria
09aa002a2f42aaa4bce28e5c6737e22a	Bacteria	Acidobacteriota	Vicinamibacteria	Vicinamibacterales	uncultured	uncultured	uncultured_bacterium
09aef7f63dfb9ce6ce5a8fc236729041	Bacteria	Proteobacteria	Gammaproteobacteria	CCD24	CCD24	CCD24
09b0a78e4cd8ea5ff17345f98b985cff	Bacteria	Myxococcota	Polyangia	mle1-27	mle1-27	mle1-27
09b3ae637e15bbfc9f967f2628d0c1e5	Bacteria	Desulfobacterota	Syntrophia	Syntrophales	Syntrophaceae	Syntrophus
09b439762aa64a52f766e014f52b73a6	Bacteria	Proteobacteria	Gammaproteobacteria	Diplorickettsiales	Diplorickettsiaceae	Aquicella	uncultured_bacterium
09b4edc8d2bf519c7bd4ab94ba6955d9	Bacteria	Actinobacteriota	Actinobacteria	Pseudonocardiales	Pseudonocardiaceae	Pseudonocardia	uncultured_bacterium
09b791ac97c443d35b9ba9a513ba45be	Bacteria	Firmicutes	Bacilli	Paenibacillales	Paenibacillaceae	Ammoniphilus
09b820bb204e7f98779fb903adddb0bd	Bacteria
09b97ea38122314c03fd12c37f141b32	Bacteria	Planctomycetota	Phycisphaerae	Phycisphaerales	Phycisphaeraceae	AKYG587	uncultured_bacterium
09bf4c17387500d80c05943df779eb63	Bacteria	Bacteroidota	Bacteroidia	Sphingobacteriales	AKYH767	AKYH767
09c0f18d7a20721c126845130f7fe127	Bacteria	Proteobacteria	Alphaproteobacteria	Rhizobiales	Xanthobacteraceae
09c0fb10c8071b49d7bf5836c9dd889f	Bacteria	FCPU426	FCPU426	FCPU426	FCPU426	FCPU426	uncultured_bacterium
09c4106cc53a534fdf8e7a6dfe7c9d46	Bacteria	Cyanobacteria	Cyanobacteriia	Chloroplast	Chloroplast	Chloroplast	Planoglabratella_opercularis
09c669f4b2be2aaaa56a6104b688804c	Bacteria
09c81394f97b95d90b3227bc924bae7f	Bacteria	Planctomycetota	Planctomycetes	Gemmatales	Gemmataceae	uncultured	uncultured_bacterium
09c8d2abb894ba8f9a970cbdc40b298c	Bacteria	Patescibacteria	Microgenomatia	Candidatus_Daviesbacteria	Candidatus_Daviesbacteria	Candidatus_Daviesbacteria	uncultured_bacterium
09cbbb4209431da3b43e9c0011538488	Bacteria	Actinobacteriota	Actinobacteria	Streptosporangiales	Thermomonosporaceae	Actinomadura
09ccff37954304bb94fac6993fa79d5c	Bacteria	RCP2-54	RCP2-54	RCP2-54	RCP2-54	RCP2-54
09cd34c0a8d66ae56faf4a62bc76371d	Bacteria	Actinobacteriota	Actinobacteria	Frankiales	Cryptosporangiaceae	Cryptosporangium	uncultured_bacterium
09d1413f8b6ded2945959069e5ad8f68	Bacteria	Proteobacteria	Alphaproteobacteria	Caulobacterales	Hyphomonadaceae	SWB02
09d94d7d5453f334f2b0a5af7eca5b16	Bacteria	Firmicutes	Bacilli
09df290c481ae56d37406a55968dfa42	Bacteria	Firmicutes	Clostridia	Clostridia	Hungateiclostridiaceae	uncultured	uncultured_Ruminococcaceae
09e09ad985eb0376156cd2156cda2da5	Bacteria	Chloroflexi	Anaerolineae	SBR1031	SBR1031	SBR1031
09e4295fa373404f73bc6e317a3c43cc	Bacteria	Proteobacteria	Alphaproteobacteria	Rickettsiales	Mitochondria	Mitochondria	Botryosphaeria_dothidea
09e525317739c5b2043f98094764b94c	Bacteria	Planctomycetota	Planctomycetes	Gemmatales	Gemmataceae	uncultured
09e7701dab7268cc3e3b9e1b56e906b4	Bacteria	Dependentiae	Babeliae	Babeliales
09e996f449e880d1fd8f27d59e8d8b11	Bacteria	Firmicutes	Bacilli	Lactobacillales	Lactobacillaceae	Lactobacillus	Lactobacillus_rhamnosus
09eab6127020ba9d245a24ea5b8cb516	Bacteria	Chloroflexi
09f19976ab5022154887b94d75901142	Bacteria	Bacteroidota	Kapabacteria	Kapabacteriales	Kapabacteriales	Kapabacteriales	uncultured_Chlorobiales
09f1c42826f4934af99ae5d9ca1607b9	Bacteria	Actinobacteriota	Thermoleophilia	Gaiellales	uncultured	uncultured	uncultured_bacterium
09f36897865d89f7a18c52ffa1345793	Bacteria	Planctomycetota	Planctomycetes	Pirellulales	Pirellulaceae	uncultured	uncultured_bacterium
09f610d953dea6a03002d07f4a3a7fdd	Bacteria	Patescibacteria	Saccharimonadia	Saccharimonadales	Saccharimonadales	Saccharimonadales	uncultured_soil
09f9294499192d4eecf29e85501cc425	Bacteria	Bacteroidota	Bacteroidia	Flavobacteriales	Weeksellaceae	Bergeyella	uncultured_bacterium
09f944acc15518b31e5803e1e4cb4e43	Bacteria	Proteobacteria	Gammaproteobacteria	Burkholderiales	Oxalobacteraceae	Duganella
0a0022ad6b94cab8a7b5f6de3025b4c9	Bacteria	WOR-1	WOR-1	WOR-1	WOR-1	WOR-1	uncultured_bacterium
0a01369c706ecc978fc5f5a4cb248930	Bacteria	Myxococcota	Polyangia	Polyangiales	Sandaracinaceae	uncultured	metagenome
0a06602a40269a18e4fde7c29de84c57	Bacteria	Proteobacteria	Gammaproteobacteria	Burkholderiales	Oxalobacteraceae
0a08dc0ac25deadf43b195f6aa13b94c	Bacteria	Actinobacteriota	Acidimicrobiia	uncultured	uncultured	uncultured	uncultured_bacterium
0a0b87e06334abe42f235ffe7666f7a1	Bacteria	Bdellovibrionota	Bdellovibrionia	Bdellovibrionales	Bdellovibrionaceae	Bdellovibrio	uncultured_bacterium
0a0de7aa58da6abef79caa93b955bf4a	Bacteria	Acidobacteriota	Acidobacteriae	Solibacterales	Solibacteraceae	Candidatus_Solibacter
0a0f201452d81fa1b34940e95b54800e	Bacteria	Chloroflexi	Anaerolineae	SBR1031	A4b	A4b	metagenome
0a124661b09dc7d106241cbf01ba478f	Bacteria
0a13a351be038f10f3780c297e789bbb	Bacteria	Patescibacteria	Parcubacteria	Candidatus_Nomurabacteria	Candidatus_Nomurabacteria	Candidatus_Nomurabacteria	uncultured_soil
0a165844daf38d8ce2008c94a5b4565e	Bacteria	Proteobacteria	Alphaproteobacteria	Sphingomonadales	Sphingomonadaceae	Sphingomonas	Sphingomonas_glacialis
0a16de6788535c6a45513367fddbe348	Bacteria	Abditibacteriota	Abditibacteria	Abditibacteriales	Abditibacteriaceae	Abditibacterium	uncultured_soil
0a1c7ffc94d9121d6396cce2c97a97d3	Bacteria	Actinobacteriota	Actinobacteria	Pseudonocardiales	Pseudonocardiaceae	Amycolatopsis	uncultured_bacterium
0a1c9f7baf6dd5166a6c3c80ba245229	Bacteria	Verrucomicrobiota	Verrucomicrobiae	Chthoniobacterales	Chthoniobacteraceae	Candidatus_Udaeobacter
0a1fc857d97ccca39f78b9f26b1c18be	Bacteria	Bacteroidota	Bacteroidia	Sphingobacteriales	FFCH9454	FFCH9454	uncultured_bacterium
0a21092736b9272759c4c7ff82019289	Bacteria	Bdellovibrionota	Bdellovibrionia	Bdellovibrionales	Bdellovibrionaceae	Bdellovibrio	metagenome
0a21726cd4952a96635576553da67787	Bacteria	Bacteroidota	Bacteroidia	Bacteroidales	Prevotellaceae	Alloprevotella
0a23009daac6d9ae92612ccab47748ba	Bacteria	Patescibacteria	Gracilibacteria	Candidatus_Peribacteria	Candidatus_Peribacteria	Candidatus_Peribacteria	uncultured_bacterium
0a235150df1d7cb6f3c0160667ab4154	Bacteria	Bdellovibrionota	Oligoflexia	0319-6G20	0319-6G20	0319-6G20	uncultured_Syntrophobacteraceae
0a28e83b5e49a1adc573e0a5b79f0bb5	Bacteria	Bacteroidota	Bacteroidia	Chitinophagales	Chitinophagaceae	Segetibacter	uncultured_bacterium
0a2c6fc0183c2ff6a349ffbbae784e36	Bacteria	Proteobacteria	Gammaproteobacteria	Nitrococcales	Nitrococcaceae	Arhodomonas	uncultured_bacterium
0a2d31aac7183a2d01f287496fc59a24	Bacteria	Patescibacteria	Saccharimonadia	Saccharimonadales	Saccharimonadales	Saccharimonadales	wastewater_metagenome
0a31ad7cb19883039516cd838120e2a9	Bacteria	Proteobacteria	Gammaproteobacteria	Coxiellales	Coxiellaceae	Coxiella	uncultured_bacterium
0a33827e56ce8f2238795b22427c6324	Bacteria	Bacteroidota	Kapabacteria	Kapabacteriales	Kapabacteriales	Kapabacteriales	uncultured_bacterium
0a35c5628c4b6b69eb7506c8842a9120	Bacteria	Chloroflexi	Ktedonobacteria	Ktedonobacterales	Ktedonobacteraceae	1921-3	uncultured_Caldilinea
0a39304070ebc07aa279255ce5d808d5	Bacteria	Bacteroidota	Bacteroidia	Chitinophagales	Chitinophagaceae
0a393218778806c0da2de91b8177145c	Bacteria	Firmicutes	Bacilli	Erysipelotrichales	Erysipelotrichaceae	Turicibacter	uncultured_bacterium
0a3b9900c900881dcc33d5436f224ee4	Bacteria	Actinobacteriota	Actinobacteria	Frankiales	uncultured	uncultured	uncultured_actinobacterium
0a3bafe1237add65802e76797d68ddc4	Bacteria	Patescibacteria	Parcubacteria	Candidatus_Nomurabacteria	Candidatus_Nomurabacteria	Candidatus_Nomurabacteria	uncultured_soil
0a3ff845f041a12796abb82edaf0fffb	Bacteria	Verrucomicrobiota	Verrucomicrobiae	Opitutales	Opitutaceae	Opitutus
0a403db41b0def2fadaeb309717f3ef7	Bacteria	Gemmatimonadota	Gemmatimonadetes	Gemmatimonadales	Gemmatimonadaceae	uncultured
0a42782776c8a9cd4be22753d8cee94f	Bacteria	Chloroflexi	TK10	TK10	TK10	TK10
0a47259614f7399e69d1a571dbfa985c	Bacteria	Firmicutes
0a49a6ca550790b39f6835bc77a51557	Bacteria	Cyanobacteria	Vampirivibrionia	Obscuribacterales	Obscuribacteraceae	Obscuribacteraceae	uncultured_bacterium
0a4e30cedd16872112983d072a5b350f	Bacteria	Chloroflexi	Anaerolineae	SBR1031	SBR1031	SBR1031
0a5296e28f3d7f2ea907283437704daf	Bacteria	Verrucomicrobiota	Chlamydiae	Chlamydiales	cvE6	cvE6	uncultured_bacterium
0a5342f8d0e8ed11a5202fd07b8c1b53	Bacteria	Proteobacteria	Alphaproteobacteria	Rickettsiales	Mitochondria	Mitochondria	Nitzschia_sp.
0a53af6fe4a75f1785c8b2104b10f51b	Bacteria	Verrucomicrobiota	Verrucomicrobiae	Chthoniobacterales	Chthoniobacteraceae	LD29	metagenome
0a563209755c699cf01aa9ec90735537	Bacteria	Chloroflexi	Ktedonobacteria	Ktedonobacterales	Ktedonobacteraceae	1921-3	uncultured_Ktedonobacter
0a5740687fb20f80a8da363cdb8e0f21	Bacteria	Verrucomicrobiota	Verrucomicrobiae	Verrucomicrobiales	Verrucomicrobiaceae	uncultured	uncultured_Verrucomicrobia
0a5fa958ab625e8cba8506db0416b1f7	Bacteria	Proteobacteria	Alphaproteobacteria	Reyranellales	Reyranellaceae	Reyranella
0a61ef390e21bdeeff39a2d17ec14870	Bacteria	Planctomycetota	Planctomycetes	Pirellulales	Pirellulaceae	uncultured	uncultured_bacterium
0a64ed648bd5c86424e00aca88834732	Bacteria	Bacteroidota	Bacteroidia	Chitinophagales	Chitinophagaceae	Terrimonas
0a6510fc635785495e2eba8aac53a028	Bacteria	Acidobacteriota	Acidobacteriae	Solibacterales	Solibacteraceae	Candidatus_Solibacter	metagenome
0a68ec564e278b0246c920ad7de41880	Bacteria	Firmicutes	Clostridia	Lachnospirales	Lachnospiraceae	Blautia
0a6fc626cd72ab2ae9c363b5a3967028	Bacteria	Actinobacteriota	Thermoleophilia	Solirubrobacterales	Solirubrobacteraceae	Solirubrobacter
0a723ce2e18f27fb1eba4faff994abb6	Bacteria	Patescibacteria	Saccharimonadia	Saccharimonadales	Saccharimonadales	Saccharimonadales	uncultured_bacterium
0a7a9a6f3a9bee9d33e103e20da066a0	Bacteria	Acidobacteriota	Acidobacteriae	Acidobacteriales	uncultured	uncultured
0a7aa890b4da569f18db63c70e7b41b0	Bacteria	Patescibacteria	Parcubacteria	Parcubacteria	Parcubacteria	Parcubacteria	uncultured_soil
0a7b959d8c40971664652163944245cc	Bacteria	Bacteroidota	Bacteroidia	Chitinophagales	Chitinophagaceae
0a82a6480dd86c4594b12bc118993e51	Bacteria	Myxococcota	bacteriap25	bacteriap25	bacteriap25	bacteriap25	Deltaproteobacteria_bacterium
0a8843af7b2b4f3e3e828ce8b0c76780	Bacteria	Proteobacteria	Alphaproteobacteria	Rickettsiales	Mitochondria	Mitochondria
0a893122b20a1f3cc3ba56db475a5cbf	Bacteria	Actinobacteriota	Actinobacteria	Frankiales	Frankiaceae	Jatrophihabitans
0a898d046554ba89922119c2d6145865	Bacteria	Methylomirabilota	Methylomirabilia	Rokubacteriales	Rokubacteriales	Rokubacteriales	uncultured_bacterium
0a8b67d5de8ff3dca0f33719d5b60e4e	Bacteria	Gemmatimonadota	Gemmatimonadetes	Gemmatimonadales	Gemmatimonadaceae	Gemmatimonas	uncultured_bacterium
0a8c39b11d16b6c54a8a48d300b716d4	Bacteria	Acidobacteriota	Acidobacteriae	Subgroup_2	Subgroup_2	Subgroup_2
0a8e10cb3d10dc013fb6af279b4f6e62	Bacteria	Bacteroidota	Bacteroidia	Sphingobacteriales
0a8fb21355219b94a081b5138311b4e3	Bacteria	Cyanobacteria	Cyanobacteriia	Chloroplast	Chloroplast	Chloroplast
0a91cdc4ce3069d05ed4e6ee081f3d60	Bacteria	Armatimonadota	Chthonomonadetes	Chthonomonadales	Chthonomonadaceae	Chthonomonas	uncultured_bacterium
0a95113c45988f68e825653aacaa6c18	Bacteria	Chloroflexi	Anaerolineae	SBR1031	A4b	A4b
0aa0bf35db6d27c4e2f5dfe67a6000ce	Bacteria	Acidobacteriota	Blastocatellia	2022-11-24	2022-11-24	2022-11-24	uncultured_bacterium
0aa3e35e8a44c520f193866353c042d6	Bacteria	Latescibacterota	Latescibacterota	Latescibacterota	Latescibacterota	Latescibacterota
0aa3f4abbc8c497289ce48c5a32cb398	Bacteria	WPS-2	WPS-2	WPS-2	WPS-2	WPS-2	metagenome
0aa7fce4bc382a4bafe15f4316d77a0e	Bacteria	Planctomycetota	Planctomycetes	Gemmatales	Gemmataceae	uncultured
0aa87115b6932599348d4a1b7c0ece0a	Bacteria	Armatimonadota	uncultured	uncultured	uncultured	uncultured	uncultured_bacterium
0aaf0ab97529888e5632782a31d673b4	Bacteria	Chloroflexi	Anaerolineae	RBG-13-54-9	RBG-13-54-9	RBG-13-54-9	uncultured_sludge
0aafb4b7fa84a7bd4cc9396ba766aefc	Bacteria	Chloroflexi	Chloroflexia	Chloroflexales	Roseiflexaceae	uncultured	uncultured_bacterium
0ab59b9fd8485a34e3e731fefbce079b	Bacteria	Planctomycetota	Planctomycetes	Gemmatales	Gemmataceae	uncultured
0aba8c78807c00e8bff9a4cb3a053782	Bacteria	Planctomycetota	Phycisphaerae	Tepidisphaerales	WD2101_soil_group	WD2101_soil_group	uncultured_soil
0abd0956118580ee250ecb794d9ea19f	Bacteria	Acidobacteriota	Subgroup_11	Subgroup_11	Subgroup_11	Subgroup_11	uncultured_bacterium
0ac6b5ee9c54b6201634d6f986c589b9	Bacteria	Bacteroidota	Bacteroidia	Cytophagales	Amoebophilaceae	uncultured	uncultured_bacterium
0aca3b6ae7da567251a1ed1422dc528b	Bacteria	Firmicutes	Bacilli	Entomoplasmatales	Entomoplasmatales	Candidatus_Spiroplasma	uncultured_bacterium
0ace46301c238666e9ff17a6fa3c36be	Bacteria
0ad07464c97439d5b980754efb470202	Bacteria	Planctomycetota	Planctomycetes	Gemmatales	Gemmataceae	uncultured
0ad307e82b21c1bcfdfdc4540cae8214	Bacteria	Patescibacteria	Saccharimonadia	Saccharimonadales	LWQ8	LWQ8	uncultured_Candidatus
0ad41f169c62f507a281e73e9f9d25a3	Bacteria
0ad609d96792746768881f60c83bf3e1	Bacteria	Acidobacteriota	Subgroup_18	Subgroup_18	Subgroup_18	Subgroup_18
0adc3a792a71fb80545046c290af460b	Bacteria	Proteobacteria	Gammaproteobacteria	Burkholderiales	Nitrosomonadaceae	MND1
0add47ef91cde49a3675b464c1ac6c87	Bacteria	Planctomycetota	Planctomycetes	uncultured	uncultured	uncultured	uncultured_planctomycete
0adff9f8d713645f601df7ca2c2b6f3e	Bacteria	Myxococcota	Polyangia	Polyangiales	Sandaracinaceae	uncultured	metagenome
0ae2721efe35a764007dba953ef14dea	Bacteria	Bacteroidota	SJA-28	SJA-28	SJA-28	SJA-28	metagenome
0ae27e42ad57fcf263702d81c959896a	Bacteria	Bdellovibrionota	Bdellovibrionia	Bdellovibrionales	Bdellovibrionaceae	Bdellovibrio	uncultured_deep-sea
0ae86ed40a8be4cecf21a0d0bd7e235a	Bacteria	Planctomycetota	Phycisphaerae	Tepidisphaerales	WD2101_soil_group	WD2101_soil_group	uncultured_bacterium
0aea370944c414db67c337ee0f764432	Bacteria
0aeff04b2efe8523ee239fcd7af1ba06	Bacteria	Proteobacteria	Alphaproteobacteria	Rickettsiales	SM2D12	SM2D12	uncultured_bacterium
0af2aee8c0040db1b011087cf18f51cc	Bacteria	Proteobacteria	Gammaproteobacteria	Xanthomonadales	Xanthomonadaceae	Arenimonas
0af3a1da0bc47c96a1700ebd61f39269	Bacteria	Firmicutes	Bacilli	Alicyclobacillales	Alicyclobacillaceae	Tumebacillus
0af7286f5e45c21ec015aec5fd7a1b05	Bacteria	Patescibacteria	Parcubacteria	Candidatus_Kaiserbacteria	Candidatus_Kaiserbacteria	Candidatus_Kaiserbacteria	uncultured_bacterium
0afc0f3e5459fd78b327bf15ea5cf8d6	Bacteria	Planctomycetota	Planctomycetes	Gemmatales	Gemmataceae	uncultured
0afd52eeb0012ed3604587f3f495d6b0	Bacteria	Bacteroidota	Bacteroidia	Chitinophagales	Chitinophagaceae	Edaphobaculum
0b0a16c3b5f5122aedc953caf721008a	Bacteria	Patescibacteria	Parcubacteria	Parcubacteria	Parcubacteria	Parcubacteria	uncultured_soil
0b0a83a7014e9dba9c6b92f0768a542c	Bacteria
0b119c76025ebc0a48033837e8fbd2af	Bacteria	Verrucomicrobiota	Verrucomicrobiae	Chthoniobacterales	Chthoniobacteraceae	Chthoniobacter	uncultured_bacterium
0b152b8cf9c048cdba14d81d1ee00f2e	Bacteria	Proteobacteria	Alphaproteobacteria	Rickettsiales	Mitochondria	Mitochondria
0b17c5ba1682ee92b42547a542722229	Bacteria	Verrucomicrobiota	Verrucomicrobiae	Opitutales	Opitutaceae	Opitutus
0b1b2df752f6060129d1e5f4f96843d0	Bacteria	Myxococcota	Polyangia	Polyangiales	Polyangiaceae
0b1c8d60c650d133822dc30aa39cb722	Bacteria	Bdellovibrionota	Bdellovibrionia	Bdellovibrionales	Bdellovibrionaceae	Bdellovibrio	uncultured_bacterium
0b23d4ff5d0b1cab6a8c7d5ca590a5b6	Bacteria	Planctomycetota	Phycisphaerae	Pla1_lineage	Pla1_lineage	Pla1_lineage	uncultured_bacterium
0b2a718c5b0cc10a19bac9475011a25a	Bacteria
0b2e006140ea2b457753c10ec7fab8f1	Bacteria	Actinobacteriota	Acidimicrobiia	uncultured	uncultured	uncultured
0b31c2a3e835408109f7d8bdebed689a	Bacteria	Proteobacteria	Gammaproteobacteria	BD72BR169	BD72BR169	BD72BR169	uncultured_bacterium
0b32ed017147de62f5a1d8c097aeffff	Bacteria	Chloroflexi	Ktedonobacteria	C0119	C0119	C0119	uncultured_soil
0b36c352632cb1346cdc7d73f9fb376c	Bacteria	Proteobacteria	Gammaproteobacteria	Pseudomonadales	Pseudomonadaceae	Pseudomonas
0b377de513949ef7a11e0f897a551c30	Bacteria	Planctomycetota	Planctomycetes	Isosphaerales	Isosphaeraceae
0b3956de85c44d4c750d9ef28e5ea534	Bacteria	Proteobacteria	Alphaproteobacteria	Elsterales	uncultured	uncultured
0b40e014be8fc230cf65b32d2572c1cf	Bacteria	Verrucomicrobiota	Verrucomicrobiae	Chthoniobacterales	Chthoniobacteraceae	Chthoniobacter	uncultured_soil
0b4649a74b6729ce9abeb4088300b5ae	Bacteria
0b4b88feda890ffcaef06d38f24b2c9b	Bacteria	Elusimicrobiota	Lineage_IIa	Lineage_IIa	Lineage_IIa	Lineage_IIa	uncultured_soil
0b50c0931e380cf77920781fe8987632	Bacteria	Chloroflexi	Ktedonobacteria	Ktedonobacterales	Ktedonobacteraceae	FCPS473	uncultured_Ktedonobacter
0b564cfe8dfe1860df9fab6443d41956	Bacteria	Myxococcota	Polyangia	Polyangiales	Polyangiaceae	Pajaroellobacter
0b5997f98c2382dace0f6a055d02cd6c	Bacteria
0b5a9afb3c1b458e06900843a936e601	Bacteria	Myxococcota	Myxococcia	Myxococcales	27F-1492R	27F-1492R	uncultured_bacterium
0b5b12a73e567906697d30d6495e0c5e	Bacteria	Myxococcota	Polyangia	Haliangiales	Haliangiaceae	Haliangium
0b5b78250b3f2b567b70f94ec114dd9e	Bacteria	Proteobacteria	Gammaproteobacteria	KF-JG30-C25	KF-JG30-C25	KF-JG30-C25	uncultured_gamma
0b5d39e6b02987bc7b72ca1fde505168	Bacteria	Proteobacteria	Gammaproteobacteria	Diplorickettsiales	Diplorickettsiaceae	uncultured	uncultured_bacterium
0b5d446a1ad764277735595b0b83827a	Bacteria	Verrucomicrobiota	Chlamydiae	Chlamydiales	Parachlamydiaceae	Candidatus_Protochlamydia	Candidatus_Protochlamydia
0b5f76439b4a0eb485fca4995dab7316	Bacteria	Proteobacteria	Alphaproteobacteria	Rickettsiales	SM2D12	SM2D12	metagenome
0b67c111c5e27d847d5149051f20f404	Bacteria	Acidobacteriota	Thermoanaerobaculia	Thermoanaerobaculales	Thermoanaerobaculaceae	Subgroup_10
0b6cf1c27be1f605a48e1da944da12f0	Unassigned
0b7a348481091a360421ec273a6f7b82	Bacteria	Acidobacteriota	Subgroup_22	Subgroup_22	Subgroup_22	Subgroup_22
0b7b8c3cf263a1844d37b373690de706	Bacteria	Myxococcota	Polyangia	Polyangiales	Polyangiaceae	Aetherobacter
0b7ea5cf44064ca30270deca1d0f5219	Bacteria	Planctomycetota	Planctomycetes	Gemmatales	Gemmataceae	uncultured
0b80f06161347b7122e0a042baa64cbd	Bacteria	Planctomycetota	Pla3_lineage	Pla3_lineage	Pla3_lineage	Pla3_lineage
0b8a928d2df18bb8ac218be41d660060	Bacteria	Acidobacteriota	Acidobacteriae	Solibacterales	Solibacteraceae	Candidatus_Solibacter
0b8d9966a34e5f8e9bd212543acd87ed	Bacteria	Proteobacteria	Alphaproteobacteria	Rickettsiales	Mitochondria	Mitochondria	Fusarium_circinatum
0b91ad9a31a26a0822473a0eb67f3d0e	Bacteria
0b9468cfc1bdb33315034c6a1a4e03c2	Bacteria	Planctomycetota	Planctomycetes	Gemmatales	Gemmataceae	uncultured
0b95de0e43a3e4c87341ce6625c37107	Bacteria	Cyanobacteria	Vampirivibrionia	Obscuribacterales	Obscuribacteraceae	Obscuribacteraceae	uncultured_bacterium
0b962bfa87985cbbfa30459f154586f0	Archaea	Crenarchaeota	Bathyarchaeia	Bathyarchaeia	Bathyarchaeia	Bathyarchaeia	unidentified_archaeon
0b9711a8d2005b9b85af179c9c6bdc42	Bacteria	Proteobacteria	Gammaproteobacteria	Burkholderiales	Nitrosomonadaceae	MND1
0b97a792337159bebe4d3c59357a559d	Bacteria	Verrucomicrobiota	Verrucomicrobiae	Opitutales	Opitutaceae	Lacunisphaera
0b9d4901cae1832ca539a89edab342a2	Bacteria	Bacteroidota	Bacteroidia	Sphingobacteriales	NS11-12_marine_group	NS11-12_marine_group	uncultured_bacterium
0b9e5c8d38595238474c5edb915087b0	Bacteria	Myxococcota	Polyangia	Polyangiales	Polyangiaceae	Pajaroellobacter	uncultured_bacterium
0ba4d0908cf219ad61059796dfdb8e4e	Bacteria	Proteobacteria	Alphaproteobacteria	Micavibrionales	Micavibrionaceae	uncultured
0ba65b1f7a1ccf680ebca161086323f9	Bacteria	Proteobacteria	Alphaproteobacteria	Rhizobiales	Xanthobacteraceae	uncultured
0bae2924a05d87b0a89e5e82a30036dd	Bacteria	Bacteroidota	Bacteroidia	Chitinophagales	Chitinophagaceae	Sediminibacterium
0bb7061491cd12bfd7ae3a3fd16cf689	Bacteria	Firmicutes	Limnochordia	Limnochordia	Limnochordia	Hydrogenispora	uncultured_bacterium
0bc67e047a10fa75f4c0a4461c6a081c	Bacteria	Acidobacteriota	Acidobacteriae	Acidobacteriales	Koribacteraceae	Candidatus_Koribacter	uncultured_bacterium
0bcd74667f22c50cfb4ceb1a36231710	Bacteria
0bcdd2b2ab371ac76c16982873c5da11	Bacteria	Proteobacteria	Alphaproteobacteria	Defluviicoccales	Defluviicoccaceae	Defluviicoccus	uncultured_Acetobacteraceae
0bce15ffeb1bcfdd7691d9a8e0237fca	Bacteria	Proteobacteria	Alphaproteobacteria	Rickettsiales	Mitochondria	Mitochondria	Rhynchosporium_secalis
0bce6be27432df7d7f5e909076d9306e	Bacteria	Cyanobacteria	Cyanobacteriia	Cyanobacteriales	Nostocaceae
0bcf95e0bea754820ecf1891def863b7	Bacteria	Myxococcota	Polyangia	Haliangiales	Haliangiaceae	Haliangium
0bd76ad764542391bb6cb91aa8715629	Bacteria	Cyanobacteria	Sericytochromatia	Sericytochromatia	Sericytochromatia	Sericytochromatia	uncultured_soil
0bd804bc55bf88193152da4979691a5b	Bacteria	Planctomycetota	Planctomycetes	Isosphaerales	Isosphaeraceae
0bdf3ffb806aef796cbacc4f089f3e8e	Bacteria	Planctomycetota	Phycisphaerae	Tepidisphaerales	WD2101_soil_group	WD2101_soil_group	uncultured_bacterium
0be0b0cef649993074a7c2f8d42331af	Bacteria	Patescibacteria	Parcubacteria	Candidatus_Jorgensenbacteria	Candidatus_Jorgensenbacteria	Candidatus_Jorgensenbacteria	Candidatus_Adlerbacteria
0be31311933b0d26d811dd5df11c8116	Bacteria	Acidobacteriota	Vicinamibacteria	Vicinamibacterales	uncultured	uncultured	uncultured_Acidobacteriales
0be80150cfc7ca77387412982f392f03	Bacteria	Actinobacteriota	Thermoleophilia	Solirubrobacterales	67-14	67-14	uncultured_actinobacterium
0beb1784a54bbd8ff157af4d4796e1e6	Bacteria	Elusimicrobiota	Elusimicrobia	MVP-88	MVP-88	MVP-88	uncultured_bacterium
0bee4ec3a57b9c75de3ee5797747980c	Bacteria	Acidobacteriota	Acidobacteriae	Acidobacteriales	Acidobacteriaceae_(Subgroup_1)	Granulicella
0bf4788bfca88d9db58c91117df28cb3	Bacteria	Patescibacteria	Parcubacteria	Candidatus_Jorgensenbacteria	Candidatus_Jorgensenbacteria	Candidatus_Jorgensenbacteria	Candidatus_Adlerbacteria
0bfb7bec13a3a6a5cd4812e9a7322e43	Bacteria	Bacteroidota	Bacteroidia	Flavobacteriales	Flavobacteriaceae	Flavobacterium
0bfc2e20c26755e8b373da97ef3fc7b9	Bacteria	Chloroflexi	Ktedonobacteria	Ktedonobacterales	Ktedonobacteraceae
0bfc9b615b337c138e3118ba49654cfd	Bacteria	Planctomycetota	Planctomycetes	Gemmatales	Gemmataceae	uncultured
0bfd6fce0898fda607f354b0489f3faf	Bacteria	Planctomycetota	Phycisphaerae	S-70	S-70	S-70	uncultured_bacterium
0c0070d0168bdea61b4cc99d2d89572a	Bacteria	Actinobacteriota	Thermoleophilia	uncultured	uncultured	uncultured	uncultured_bacterium
0c017927297df2b2d754c0e0569ca837	Bacteria	Myxococcota	Myxococcia	Myxococcales	Anaeromyxobacteraceae	Anaeromyxobacter	uncultured_bacterium
0c0373deaf0abde2c3270cc6d93f65a0	Bacteria	Gemmatimonadota	Gemmatimonadetes	Gemmatimonadales	Gemmatimonadaceae	uncultured	uncultured_Nitrospira
0c06557cea92fb8007e54772c510905a	Bacteria	Verrucomicrobiota	Chlamydiae	Chlamydiales	Simkaniaceae	uncultured
0c06d498dc9e61b28c154bc7449b9771	Bacteria	Bdellovibrionota	Oligoflexia	0319-6G20	0319-6G20	0319-6G20
0c07fe5ad0575588a127062df049407a	Bacteria	Myxococcota	Polyangia	Haliangiales	Haliangiaceae	Haliangium
0c100ca8ca51c77529227ce6f41df0fc	Bacteria	Myxococcota	Myxococcia	Myxococcales	Myxococcaceae	uncultured	uncultured_Archangiaceae
0c1262a6aa9ab17de0381bcfeae14155	Bacteria	Bacteroidota	Kapabacteria	Kapabacteriales	Kapabacteriales	Kapabacteriales
0c12c2d486ebc2c8b4d14a8b523f5f8d	Bacteria	Actinobacteriota	Actinobacteria	Propionibacteriales	Nocardioidaceae
0c13be0bb64d88ce6fb9d9cff7e1f179	Bacteria	Proteobacteria	Alphaproteobacteria	Rickettsiales	Mitochondria	Mitochondria
0c17d0d49e57182f748afd7b596ef502	Bacteria	Bacteroidota	Bacteroidia	Sphingobacteriales	AKYH767	AKYH767
0c1b210ea6f0f7ea23e20f40e73df865	Bacteria
0c23623ca02d23bf8e238b0059faef9f	Bacteria	Elusimicrobiota	Lineage_IIa	Lineage_IIa	Lineage_IIa	Lineage_IIa	metagenome
0c2c9b9af7515fe02b2bd691c016d08c	Bacteria	Chloroflexi	Ktedonobacteria	Ktedonobacterales	Ktedonobacteraceae	uncultured	uncultured_bacterium
0c2d8e9d717619dc9e305e3dc8304be1	Bacteria	Proteobacteria	Gammaproteobacteria	Burkholderiales	Nitrosomonadaceae	MND1
0c2db17d748397b4de196ef1c43f60e4	Bacteria	Myxococcota	Myxococcia	Myxococcales	27F-1492R	27F-1492R	uncultured_bacterium
0c2f52bab85fe2ee3c31e85e1cc67ea0	Bacteria	Myxococcota	Myxococcia	Myxococcales	Anaeromyxobacteraceae	Anaeromyxobacter	uncultured_bacterium
0c30a91e52a7950b51a94a6a5cfeac1f	Bacteria	Actinobacteriota	Thermoleophilia	Solirubrobacterales	Solirubrobacteraceae	Conexibacter	uncultured_bacterium
0c35c3d4b893594b89fdf446096c1319	Bacteria	Acidobacteriota	Blastocatellia	Blastocatellales	Blastocatellaceae
0c3683cc76f193ca04ea939ea558fad8	Bacteria	Planctomycetota	vadinHA49	vadinHA49	vadinHA49	vadinHA49	uncultured_bacterium
0c38ea49a29dc0ba8191031b650f4e9c	Bacteria	Proteobacteria	Gammaproteobacteria	Gammaproteobacteria_Incertae_Sedis	Unknown_Family	Candidatus_Ovatusbacter	uncultured_bacterium
0c3995d4cdbfc36768f6123143d6ac86	Bacteria	Chloroflexi	TK10	TK10	TK10	TK10	uncultured_Chloroflexus
0c3a2a0cc0ced5460cfc6eadeaaf46d3	Bacteria	Desulfobacterota	uncultured	uncultured	uncultured	uncultured	uncultured_bacterium
0c419e4125c10334111de35c0f29d334	Bacteria	Acidobacteriota	Blastocatellia	DS-100	DS-100	DS-100
0c448130efa7694232857fc1e6396ffa	Bacteria	Planctomycetota	Phycisphaerae	Tepidisphaerales	WD2101_soil_group	WD2101_soil_group	uncultured_bacterium
0c4f8c95fedb27fdbdf839992673c20d	Bacteria	Bacteroidota	Bacteroidia	Cytophagales	Microscillaceae	OLB12	uncultured_bacterium
0c579d21280801f02a641e1608606927	Bacteria	Actinobacteriota	Actinobacteria	Micrococcales	Micrococcaceae	Micrococcus
0c58b2bc1a12a56459da3143e4f3a8bf	Bacteria	Actinobacteriota	Rubrobacteria	Rubrobacterales	Rubrobacteriaceae	Rubrobacter	uncultured_bacterium
0c5902a64716be662186acc5793bc429	Bacteria	RCP2-54	RCP2-54	RCP2-54	RCP2-54	RCP2-54	uncultured_bacterium
0c597fb8c078b4c1ff27756d30714d48	Bacteria	Verrucomicrobiota	Chlamydiae	Chlamydiales	Parachlamydiaceae	Neochlamydia	metagenome
0c61e210d25ab0a65d714403d826fd27	Bacteria	Planctomycetota	Planctomycetes	Pirellulales	Pirellulaceae	Pir4_lineage
0c6864de4a74fa59c0992588c770331e	Bacteria	Planctomycetota	Planctomycetes	Pirellulales	Pirellulaceae	Pirellula
0c6d3657b2e4ba630c9c5f589c0c3f9f	Bacteria	Proteobacteria	Alphaproteobacteria	Micavibrionales	Micavibrionaceae	uncultured	uncultured_bacterium
0c6ddf597431533907d2288fc0931122	Bacteria	Proteobacteria	Alphaproteobacteria	Rickettsiales	Mitochondria	Mitochondria	Rhynchosporium_secalis
0c6e268bcb5c7cc1486909b122ab981d	Bacteria
0c7107d4d1ed6b9a27f04cf38cbac4ba	Bacteria	Patescibacteria	Gracilibacteria	Candidatus_Peribacteria	Candidatus_Peribacteria	Candidatus_Peribacteria	uncultured_bacterium
0c7670c78174029f9a51b3ea18daa319	Bacteria	Myxococcota	Polyangia	mle1-27	mle1-27	mle1-27	metagenome
0c769ae5a5f5385b06fd00039a641169	Bacteria	Myxococcota	Myxococcia	Myxococcales	Myxococcaceae	uncultured	metagenome
0c793a1de05467e5e1864cd7eb5ae0a2	Bacteria	Proteobacteria	Gammaproteobacteria	Diplorickettsiales	Diplorickettsiaceae	uncultured	uncultured_bacterium
0c7953e3f2f03d7248d072f5aa62b0ba	Bacteria	Gemmatimonadota	Gemmatimonadetes	Gemmatimonadales	Gemmatimonadaceae	Gemmatimonas	uncultured_Gemmatimonadales
0c7a8be3ea6420028fd0e3ca88cf77fc	Bacteria	RCP2-54	RCP2-54	RCP2-54	RCP2-54	RCP2-54
0c7d69956617365515b9ac070a3bf482	Bacteria	Rs-K70_termite_group	Rs-K70_termite_group	Rs-K70_termite_group	Rs-K70_termite_group	Rs-K70_termite_group
0c7e1ae89fa555e957812b6c38e6bd6b	Bacteria	Bdellovibrionota	Bdellovibrionia	Bacteriovoracales	Bacteriovoracaceae	Peredibacter
0c7ee6b35ccac0bce4cd3316ab773d9d	Bacteria	Acidobacteriota	Blastocatellia	DS-100	DS-100	DS-100	uncultured_Acidobacteriales
0c839c07cdb538c0ff881541f96ed669	Bacteria	Verrucomicrobiota	Verrucomicrobiae	Pedosphaerales	Pedosphaeraceae	Pedosphaeraceae	uncultured_bacterium
0c87d57638fbfd1682b979f5ae3caa4d	Bacteria	Elusimicrobiota	Lineage_IIa	Lineage_IIa	Lineage_IIa	Lineage_IIa	uncultured_bacterium
0c88f6fc59f43e981d6045ee0b565595	Bacteria	Patescibacteria	Microgenomatia	Candidatus_Daviesbacteria	Candidatus_Daviesbacteria	Candidatus_Daviesbacteria	uncultured_bacterium
0c8960ce5689eedbf993acd59d0bdcbc	Bacteria	Elusimicrobiota	Lineage_IIb	Lineage_IIb	Lineage_IIb	Lineage_IIb	uncultured_bacterium
0c8d7b5a784292976b78f974d5c83593	Bacteria
0c8e87110b3ad630b2616ba762d2f951	Bacteria	MBNT15	MBNT15	MBNT15	MBNT15	MBNT15
0c8f263b1d6ca6101e45bb7be3c9bb7c	Bacteria	Chloroflexi	Chloroflexia	Thermomicrobiales	JG30-KF-CM45	JG30-KF-CM45	metagenome
0c9073a67501b73c213f00695bc7a91e	Bacteria	Firmicutes	Bacilli	Entomoplasmatales	type_III	type_III	uncultured_Mollicutes
0c997097989a30f7fdbe089d8ff46066	Bacteria
0c9dd201638e08ac07573aba706e5705	Bacteria	Proteobacteria	Gammaproteobacteria	Diplorickettsiales	Diplorickettsiaceae	uncultured	uncultured_bacterium
0c9e7bc6ce804f00d680299581f17d57	Bacteria	SAR324_clade(Marine_group_B)	SAR324_clade(Marine_group_B)	SAR324_clade(Marine_group_B)	SAR324_clade(Marine_group_B)	SAR324_clade(Marine_group_B)	uncultured_bacterium
0ca5c01dd427fc9b265c2776c5259d99	Bacteria	Planctomycetota	Phycisphaerae	Tepidisphaerales	WD2101_soil_group	WD2101_soil_group	uncultured_soil
0caf6a457f9fdeaf7d658693223f0391	Bacteria	Bdellovibrionota	Oligoflexia	0319-6G20	0319-6G20	0319-6G20	uncultured_soil
0cb29942202970daedfd2d64771f9973	Bacteria	Myxococcota	Polyangia	Polyangiales	Polyangiaceae	Pajaroellobacter	uncultured_Byssovorax
0cc2305ecc823124429150e7bfd031aa	Bacteria	Proteobacteria	Alphaproteobacteria	Micropepsales	Micropepsaceae	uncultured
0ccddd731c082fb07c4c8ea6fd913408	Bacteria	Acidobacteriota	Acidobacteriae	Acidobacteriales	Acidobacteriaceae_(Subgroup_1)	Edaphobacter
0cceab276ed0a08434258b081fa15a48	Bacteria	Proteobacteria	Alphaproteobacteria	Rhizobiales	Rhizobiaceae	Mesorhizobium
0ccfce998c42b5eb39b9b0d2428d4269	Bacteria	Myxococcota	Polyangia	Haliangiales	Haliangiaceae	Haliangium
0cd20ba2ac8d992671c5d149bc4b274a	Bacteria	Actinobacteriota	Actinobacteria	Streptomycetales	Streptomycetaceae	Streptomyces
0cd2c09403e0a5582b61d6969def988c	Bacteria	Chloroflexi	Ktedonobacteria	Ktedonobacterales	Ktedonobacteraceae	FCPS473
0cd3021abe997c957fca9d3b94790746	Bacteria	Verrucomicrobiota	Chlamydiae	Chlamydiales	Parachlamydiaceae	Candidatus_Protochlamydia
0ce02c558d7185a8da73ddf23d0d7fad	Bacteria	Bdellovibrionota	Oligoflexia	Oligoflexales	uncultured	uncultured	uncultured_bacterium
0ce59ba8775e453c963f763545f0477d	Bacteria	Myxococcota	Polyangia	mle1-27	mle1-27	mle1-27	uncultured_Sorangiineae
0ce8606b2905f69433ce7b3ff3c16689	Bacteria
0ceb95ab369e0ed71e2e523457096226	Bacteria	Dependentiae	Babeliae	Babeliales	Vermiphilaceae	Vermiphilaceae	uncultured_bacterium
0cec1c5bb0cda4e9664aa34cb4403d96	Bacteria	Actinobacteriota	Actinobacteria	Frankiales	Geodermatophilaceae	Blastococcus
0cef8306ce3584f95fd2481fa3baef73	Bacteria	Chloroflexi	Ktedonobacteria	Ktedonobacterales	Ktedonobacteraceae	1921-3	uncultured_Ktedonobacterales
0cf2a683e13577bd7720150a786b7317	Bacteria	Chloroflexi	Anaerolineae	Anaerolineales	Anaerolineaceae	uncultured	uncultured_soil
0cf2cad0c09a4c3b13dc8dfedae654a0	Bacteria	Myxococcota	Polyangia	Blfdi19	Blfdi19	Blfdi19	uncultured_bacterium
0cf66df5dafe3ca7e0556ae6c75d7bf5	Bacteria	Armatimonadota	Fimbriimonadia	Fimbriimonadales	Fimbriimonadaceae	Fimbriimonadaceae	uncultured_bacterium
0cfb9d17cca67862bd09444e57076bbf	Bacteria	Patescibacteria	Gracilibacteria
0cfe5c572a6b461113f2c327b6e89501	Bacteria	Acidobacteriota	Blastocatellia	Pyrinomonadales	Pyrinomonadaceae	RB41
0cfff733d443d47b9e8aaea60bdbabb5	Bacteria	Bacteroidota	Bacteroidia	Sphingobacteriales	AKYH767	AKYH767	uncultured_Bacteroidetes
0d078ecd1c0be632bf6944ba02c367ef	Bacteria	Patescibacteria	uncultured	uncultured	uncultured	uncultured	uncultured_bacterium
0d0bafb7b95bb581369f08e4f5472f62	Bacteria	Patescibacteria	uncultured	uncultured	uncultured	uncultured	uncultured_bacterium
0d0cc0527ae5e10769a27f97c5966811	Bacteria	Bacteroidota	Bacteroidia	Cytophagales	Hymenobacteraceae	Hymenobacter
0d0d97ca2932a206ada301a0b0fa023f	Bacteria	Acidobacteriota	Subgroup_5	Subgroup_5	Subgroup_5	Subgroup_5	uncultured_bacterium
0d0e8586c6af61fb6dc02feab9d98e17	Bacteria	Gemmatimonadota	BD2-11_terrestrial_group	BD2-11_terrestrial_group	BD2-11_terrestrial_group	BD2-11_terrestrial_group	metagenome
0d138e67255f9a210aba4726f16f3d55	Bacteria	Actinobacteriota	Actinobacteria	Pseudonocardiales	Pseudonocardiaceae	Pseudonocardia
0d14faf6dd7b95a1a545a2e57ff0315e	Bacteria	Chloroflexi	Ktedonobacteria	C0119	C0119	C0119	uncultured_bacterium
0d1739a4057d7dc018e29eb1ccf93731	Bacteria	Patescibacteria	Microgenomatia	Candidatus_Daviesbacteria	Candidatus_Daviesbacteria	Candidatus_Daviesbacteria	uncultured_bacterium
0d17941eb3b4281ee4da2a92a17f0623	Bacteria	Proteobacteria	Alphaproteobacteria	Rhizobiales	Hyphomicrobiaceae	Pedomicrobium
0d17e672360ca1c18f768c5164976d66	Bacteria	Methylomirabilota	Methylomirabilia	Rokubacteriales	Rokubacteriales	Rokubacteriales
0d19c387227f9dc41d822afd1c14f140	Bacteria	Planctomycetota	Phycisphaerae	Tepidisphaerales	WD2101_soil_group	WD2101_soil_group	uncultured_bacterium
0d19fae1cbe8e60389317f0b13162b3b	Bacteria	Proteobacteria	Alphaproteobacteria	Rickettsiales	Mitochondria	Mitochondria
0d1ac15ee67b0478bb4c318b791c535c	Bacteria	Bdellovibrionota	Oligoflexia	0319-6G20	0319-6G20	0319-6G20	uncultured_proteobacterium
0d1e0e7b2183b1867af7f194a78ba460	Bacteria	Cyanobacteria	Vampirivibrionia	Vampirovibrionales	Vampirovibrionales	Vampirovibrionales	uncultured_bacterium
0d1e6672e1971c83d93604f8b0e4b175	Bacteria
0d1f00101bfc39f2831469f697f6e6c6	Bacteria	Acidobacteriota	Thermoanaerobaculia	Thermoanaerobaculales	Thermoanaerobaculaceae	Subgroup_10
0d207669ab288dd4113305bba4cde5fb	Bacteria	RCP2-54	RCP2-54	RCP2-54	RCP2-54	RCP2-54	uncultured_bacterium
0d2f61828e11378afe20c0e381cd279f	Bacteria	Acidobacteriota	Blastocatellia	Pyrinomonadales	Pyrinomonadaceae	RB41
0d3248dc08abb2c5e5557199ac4c954d	Bacteria	Proteobacteria	Alphaproteobacteria	Elsterales	Elsteraceae	uncultured
0d327f2a51888544a7033d99ba269d89	Bacteria	Actinobacteriota	Thermoleophilia	Gaiellales	uncultured	uncultured
0d3da9e509f8342fe1e787b46ed1919a	Bacteria	Bacteroidota	Bacteroidia	Chitinophagales	Chitinophagaceae	uncultured
0d3dd3684992325760a453cd0956d467	Bacteria	Planctomycetota	Planctomycetes	Gemmatales	Gemmataceae	Gemmata	metagenome
0d402566d4917225612bb71e3d1460b8	Bacteria	Patescibacteria	Parcubacteria	Parcubacteria	Parcubacteria	Parcubacteria	uncultured_bacterium
0d4376bda58907714ad01bcca4b8e069	Eukaryota
0d4751f85754a2416e9b0096ba07e7d2	Bacteria	Bacteroidota	Bacteroidia	Sphingobacteriales	AKYH767	AKYH767
0d4ced5f977118b406077655d55deb3b	Bacteria	Proteobacteria	Gammaproteobacteria	Burkholderiales	SC-I-84	SC-I-84
0d4e2a024198defc7bc9674a6bcacfe7	Bacteria	Patescibacteria	Microgenomatia	Candidatus_Daviesbacteria	Candidatus_Daviesbacteria	Candidatus_Daviesbacteria	uncultured_bacterium
0d4f52141bf22de57de949877d1676dc	Bacteria	Verrucomicrobiota	Verrucomicrobiae	Pedosphaerales	Pedosphaeraceae	Pedosphaeraceae	uncultured_bacterium
0d512051110d4ded36bb114081da1f16	Bacteria
0d53349eea39d7b7a47761912431fe57	Bacteria	Cyanobacteria	Sericytochromatia	Sericytochromatia	Sericytochromatia	Sericytochromatia	uncultured_bacterium
0d572f6b5a1d6ee45e1167d6857c3b48	Bacteria	Verrucomicrobiota	Verrucomicrobiae	Chthoniobacterales	Chthoniobacteraceae	Candidatus_Udaeobacter
0d61a96ac8bdbe634a8c1f8b553cd8da	Bacteria
0d64abe3f0e194886fbdc16c5abfdc2d	Bacteria	Planctomycetota	Planctomycetes	Isosphaerales	Isosphaeraceae	Tundrisphaera
0d64c74bbafcfcf760fa34c2a8508171	Bacteria
0d67310eafc3e5914eeba73f9a127575	Bacteria	Proteobacteria	Alphaproteobacteria	Rhizobiales	Xanthobacteraceae
0d6810494790c48576d495460d82ec87	Bacteria	Patescibacteria	Parcubacteria	Candidatus_Moranbacteria	Candidatus_Moranbacteria	Candidatus_Moranbacteria	uncultured_bacterium
0d6d4c7642fcda0f4a6e1fc454b50b39	Bacteria	Actinobacteriota	Thermoleophilia	Gaiellales	uncultured	uncultured	bacterium_Ellin6515
0d7349c285c7ff82d1b2e1f820fa30d2	Bacteria	Planctomycetota	Planctomycetes	Gemmatales	Gemmataceae	Tuwongella	uncultured_bacterium
0d748024d441e830873befc151b2803d	Bacteria	Acidobacteriota	Holophagae	Subgroup_7	Subgroup_7	Subgroup_7
0d7706754fc1c187156223f2bc42b7bc	Bacteria	Chloroflexi	Ktedonobacteria	Ktedonobacterales	Ktedonobacteraceae	G12-WMSP1	uncultured_Chloroflexi
0d77442e8f7cb26be9acfe2e91c70f17	Bacteria	Actinobacteriota	Acidimicrobiia	Acidimicrobiales	Acidimicrobiaceae	uncultured	uncultured_bacterium
0d78606b4f83f3cd1448fde54750d9a3	Bacteria	Bdellovibrionota	Oligoflexia	0319-6G20	0319-6G20	0319-6G20	metagenome
0d7a5ecb6cb65c4a168d6a7e409925cf	Bacteria	Proteobacteria	Alphaproteobacteria	Caulobacterales	Hyphomonadaceae	Hirschia	metagenome
0d7d77bdb87f19403abd36c5487d3991	Bacteria	Proteobacteria	Gammaproteobacteria	Burkholderiales	Rhodocyclaceae
0d7ed0f3b9d2d68db1e4b8e42bfed15d	Bacteria	Gemmatimonadota	Gemmatimonadetes	Gemmatimonadales	Gemmatimonadaceae	uncultured	uncultured_bacterium
0d8514f4dcbf0f39334f5cd8b6f572c5	Bacteria	Planctomycetota	Planctomycetes	Gemmatales	Gemmataceae	uncultured
0d9060ea9826187859cb78f8ff8e0774	Bacteria	Planctomycetota	Phycisphaerae	Tepidisphaerales	CPla-3_termite_group	CPla-3_termite_group	uncultured_planctomycete
0d90d1f71dd52f6a2feb8902162fcf10	Bacteria	Patescibacteria	Saccharimonadia	Saccharimonadales	Saccharimonadales	Saccharimonadales	uncultured_soil
0d9224ac53fd9082911e29b4f68b899b	Bacteria	Chloroflexi	Chloroflexia	Chloroflexales	Roseiflexaceae	uncultured	uncultured_bacterium
0d92ba751f213c7ef9a66b30bed5d5de	Bacteria	Patescibacteria	Microgenomatia	Candidatus_Daviesbacteria	Candidatus_Daviesbacteria	Candidatus_Daviesbacteria	metagenome
0d94016eed3b9b3b5d39a3be8f0a9831	Bacteria	Bdellovibrionota	Oligoflexia	Oligoflexales	uncultured	uncultured	metagenome
0da12a9ad2ade94acb0f0fc4029c2b36	Bacteria	Planctomycetota	Planctomycetes	Gemmatales	Gemmataceae	uncultured	uncultured_Planctomycetia
0da1f2a11ad0c30400b9de52f33c7aba	Bacteria	Bdellovibrionota	Bdellovibrionia	Bdellovibrionales	Bdellovibrionaceae	Bdellovibrio	uncultured_bacterium
0da310371f6878a720c71f6f9a9a911c	Bacteria	Chloroflexi	Ktedonobacteria	Ktedonobacterales	Ktedonobacteraceae	uncultured	uncultured_bacterium
0da7fd959c4cab74086e2edaf5557198	Bacteria	Myxococcota	Polyangia
0da82174b58743b96b6cacb8b9423561	Bacteria	Planctomycetota	Phycisphaerae	Phycisphaerales	Phycisphaeraceae	SM1A02	metagenome
0dace173fc844d8773be180a9a047b99	Bacteria	Firmicutes	Clostridia	Clostridia	Hungateiclostridiaceae	uncultured	uncultured_bacterium
0db544577e69ce9602efd4dd97a0014e	Bacteria	Proteobacteria	Alphaproteobacteria	Rickettsiales	Rickettsiaceae	Rickettsia
0db869b578f774f594c21092af114432	Bacteria	Proteobacteria	Alphaproteobacteria	Rhizobiales	uncultured	uncultured
0dbb6bc7b7feebfdf422e4c6c9476648	Bacteria	Acidobacteriota	Holophagae	Subgroup_7	Subgroup_7	Subgroup_7	uncultured_Thermaerobacter
0dbf3aec3a34b218a94919344c9110ad	Bacteria	Actinobacteriota	Actinobacteria	Streptomycetales	Streptomycetaceae	Streptomyces
0dc5e7a3c9ed812c7d202313a1c944ad	Bacteria	Gemmatimonadota	Gemmatimonadetes	Gemmatimonadales	Gemmatimonadaceae	Gemmatimonas
0dc6041f69d223683c53e9eb913d7001	Bacteria	WPS-2	WPS-2	WPS-2	WPS-2	WPS-2	uncultured_bacterium
0dc74c014cecd01198e5ff6e102a34c4	Bacteria	Actinobacteriota	Actinobacteria	Frankiales	Acidothermaceae	Acidothermus	uncultured_soil
0dd1bf98621b98d0a03d4667a36cfeda	Bacteria	Proteobacteria	Alphaproteobacteria	Acetobacterales	Acetobacteraceae
0dd3e7218f41c1eef7fc866101a19db5	Bacteria	Chloroflexi	JG30-KF-CM66	JG30-KF-CM66	JG30-KF-CM66	JG30-KF-CM66	uncultured_Caldilinea
0dd65b7ec07b61c1880f42f1b586634e	Bacteria	Abditibacteriota	Abditibacteria	Abditibacteriales	Abditibacteriaceae	Abditibacterium	uncultured_bacterium
0dd793ea389e92a62ff2bedffd3cba0a	Bacteria	Proteobacteria	Gammaproteobacteria	Burkholderiales	Neisseriaceae	uncultured	uncultured_beta
0dd7c6335758be1560aba2c74145de8f	Bacteria	Firmicutes	Bacilli	Bacillales	Planococcaceae	Lysinibacillus	uncultured_bacterium
0dde0df596df1b5dd1ea4b5d058c90db	Bacteria
0dde84956fe18fa2eb6919d2f46b2e6f	Bacteria
0deea438b8c717187986ec9e8a471db5	Bacteria	Myxococcota	bacteriap25	bacteriap25	bacteriap25	bacteriap25
0df3d77bc1fda1018a16b45fed5e9ee1	Bacteria	Desulfobacterota	Desulfuromonadia	Geobacterales	Geobacteraceae	Geobacter
0df50570a1a4f9e081deb9f7d2ca9d2f	Bacteria	Bacteroidota	Kapabacteria	Kapabacteriales	Kapabacteriales	Kapabacteriales	uncultured_bacterium
0df57fd6925775d338e4ec35d8c84b01	Bacteria	Patescibacteria	Parcubacteria	Candidatus_Kaiserbacteria	Candidatus_Kaiserbacteria	Candidatus_Kaiserbacteria	uncultured_bacterium
0df6558c06174b3f6d70d3f3f8037b8b	Bacteria	Proteobacteria	Alphaproteobacteria	Rickettsiales	Rickettsiaceae	uncultured	uncultured_bacterium
0df71a4bb1d9fdb124e1516c2c99b1df	Bacteria	Gemmatimonadota	Gemmatimonadetes	Gemmatimonadales	Gemmatimonadaceae	uncultured	uncultured_Nitrospira
0df7c6c2bb0edf8a15b0d86d7c56672c	Bacteria	Verrucomicrobiota	Verrucomicrobiae	Pedosphaerales	Pedosphaeraceae	uncultured	uncultured_bacterium
0df8814e208fe589d2c088eca415531e	Bacteria	Armatimonadota	Chthonomonadetes	Chthonomonadales	Chthonomonadales	Chthonomonadales	uncultured_bacterium
0df9f9796ed94f457e6f8cd24cc15c13	Bacteria	Patescibacteria	Parcubacteria
0e050f7ff90a82429b6372e82c5ee8aa	Bacteria	SAR324_clade(Marine_group_B)	SAR324_clade(Marine_group_B)	SAR324_clade(Marine_group_B)	SAR324_clade(Marine_group_B)	SAR324_clade(Marine_group_B)	uncultured_bacterium
0e0cf8e9d3a51adfafed7423f730da33	Bacteria	Patescibacteria	Berkelbacteria	Berkelbacteria	Berkelbacteria	Berkelbacteria
0e0d646f2fe1de7d0a87d766d42a6d12	Bacteria	Bacteroidota	Bacteroidia	Cytophagales	Microscillaceae	uncultured	metagenome
0e11a8e894a8d9a3241d7cd7915570ac	Bacteria	Proteobacteria	Alphaproteobacteria	Rhizobiales	Devosiaceae	Devosia
0e16e9b1951dcb6746f200623f4b41a1	Bacteria	Chloroflexi	Ktedonobacteria	B12-WMSP1	B12-WMSP1	B12-WMSP1	uncultured_Chloroflexi
0e1871f4556394760c99dc3697f03075	Bacteria	Proteobacteria	Gammaproteobacteria	CCD24	CCD24	CCD24	metagenome
0e2478f084f263c5161143b8fd12eac3	Bacteria	Bacteroidota	SJA-28	SJA-28	SJA-28	SJA-28	metagenome
0e285e3d9f44a903f31fa0fd54345b68	Bacteria	Actinobacteriota	Acidimicrobiia	Microtrichales	Ilumatobacteraceae	CL500-29_marine_group	metagenome
0e28cc04797ff72e7951467fc1bb59a9	Bacteria	Chloroflexi	P2-11E	P2-11E	P2-11E	P2-11E	uncultured_bacterium
0e2a00623bdf3472b8f4f534976f37a6	Bacteria	Bacteroidota	Bacteroidia	Sphingobacteriales	KD3-93	KD3-93
0e2ca31b8f8cbc32951fa35aeeec8843	Bacteria	Proteobacteria	Alphaproteobacteria	Rhodospirillales	uncultured	uncultured
0e2e91fba1ca9ed7de2d11ea4786c914	Bacteria	Proteobacteria	Gammaproteobacteria	Pseudomonadales	Moraxellaceae	Acinetobacter	Acinetobacter_ursingii
0e363b4a71e0bc0c278ce4b23b4e12c7	Bacteria	Patescibacteria	Parcubacteria	Parcubacteria	Parcubacteria	Parcubacteria	uncultured_bacterium
0e3c2d8ac8d9a4eabb66e3f3f5b4fdd3	Bacteria	Chloroflexi	TK10	TK10	TK10	TK10
0e3d57b6969c1f04aa127872d0cd3519	Bacteria	Elusimicrobiota	Elusimicrobia	MVP-88	MVP-88	MVP-88	uncultured_bacterium
0e4b7724bbe6c21137e06d881fa1b5e8	Bacteria
0e4cef22890b4628d939f798a54d85c5	Bacteria	Planctomycetota	Phycisphaerae	Tepidisphaerales	WD2101_soil_group	WD2101_soil_group	uncultured_bacterium
0e50fed2c5cabc3e686f723356278669	Bacteria	Myxococcota	Myxococcia	Myxococcales	Anaeromyxobacteraceae	Anaeromyxobacter	uncultured_delta
0e55339184fe9a032b6098595b39905f	Bacteria	Bacteroidota	Bacteroidia	Sphingobacteriales	Sphingobacteriaceae	Mucilaginibacter
0e5a7225afa8505724f237b5ec927cb9	Unassigned
0e5ffbc77caad298c0c15a68147af4a0	Bacteria	Proteobacteria	Alphaproteobacteria	Rickettsiales	Mitochondria	Mitochondria
0e650374a798e992e5bfea5e3d1ad00f	Bacteria	Proteobacteria	Alphaproteobacteria	Reyranellales	Reyranellaceae	Reyranella
0e69af98354aa3a69833dd17d6023e7c	Bacteria	Desulfobacterota	Desulfuromonadia	Geobacterales	Geobacteraceae	Citrifermentans
0e79ab4ee69d51a19a121d0ec5c13e58	Bacteria	Acidobacteriota	Acidobacteriae	Acidobacteriales	Koribacteraceae	Candidatus_Koribacter	uncultured_bacterium
0e7cf590b602efa5bc0fdb369bc2d806	Bacteria	Acidobacteriota	Blastocatellia	2022-11-24	2022-11-24	2022-11-24
0e7fa96debf1760efe6ac8506e4dcafb	Bacteria	Acidobacteriota	Blastocatellia	Pyrinomonadales	Pyrinomonadaceae	RB41
0e8225edefd638aad89bbedfd1838061	Bacteria	Chloroflexi	Ktedonobacteria	C0119	C0119	C0119	uncultured_soil
0e84f8f45fb3e02618d5883782ad7374	Bacteria	Chloroflexi	Anaerolineae	RBG-13-54-9	RBG-13-54-9	RBG-13-54-9	uncultured_Caldilineaceae
0e8a8fff2429340f919012df9ca105f4	Bacteria	Bdellovibrionota	Oligoflexia	0319-6G20	0319-6G20	0319-6G20	uncultured_Syntrophobacteraceae
0e8d7f5ec91829192f3ace7dff1f62fc	Bacteria	Proteobacteria	Gammaproteobacteria	Gammaproteobacteria_Incertae_Sedis	Unknown_Family	Candidatus_Ovatusbacter	uncultured_bacterium
0e8edf4de3520c64d1b23aade9df34b5	Bacteria	Patescibacteria	Saccharimonadia	Saccharimonadales	Saccharimonadales	Saccharimonadales
0e8efbac1ecb94ddcef73744fc125a27	Bacteria	Proteobacteria	Alphaproteobacteria	Rickettsiales	Mitochondria	Mitochondria
0e8f049b85b2aab922eab6081b33e076	Bacteria	Acidobacteriota	Blastocatellia	Pyrinomonadales	Pyrinomonadaceae	RB41
0e8f42cb135043f962691f4934cbeaf3	Bacteria	Armatimonadota	Fimbriimonadia	Fimbriimonadales	Fimbriimonadaceae	Fimbriimonadaceae
0e9e417c133500ab016928d52afd76ba	Bacteria	Gemmatimonadota	Gemmatimonadetes	Gemmatimonadales	Gemmatimonadaceae	uncultured
0ea5ac70924f7e17abb30df97c647d9b	Bacteria	Chloroflexi	Anaerolineae	RBG-13-54-9	RBG-13-54-9	RBG-13-54-9	uncultured_Anaerolineaceae
0ea5ca3aeff27479ff193ed7c77b8223	Bacteria	Proteobacteria	Alphaproteobacteria	Rhizobiales	Beijerinckiaceae
0ea701e7d4458f27d62d0f3b16c84dcb	Bacteria	Proteobacteria	Alphaproteobacteria	Acetobacterales	Acetobacteraceae	uncultured	metagenome
0ea79788f9f0a4f6d8a3c5092b9af4c4	Bacteria	Actinobacteriota	Thermoleophilia	Solirubrobacterales	Solirubrobacteraceae	Conexibacter
0ea95e1d0453118ef14b679b55275107	Bacteria	Patescibacteria	Saccharimonadia	Saccharimonadales	Saccharimonadales	Saccharimonadales	uncultured_bacterium
0eaa8f19b1fab9ad83f6bb1e31723bad	Bacteria	Actinobacteriota	Thermoleophilia	Gaiellales	uncultured	uncultured	uncultured_Rubrobacterales
0eab431b56f2a712e24614d38297be5c	Bacteria	Gemmatimonadota	S0134_terrestrial_group	S0134_terrestrial_group	S0134_terrestrial_group	S0134_terrestrial_group	metagenome
0eaef60779d2097b6fe1c4a7c9eb5912	Bacteria	Chloroflexi	TK10	TK10	TK10	TK10	uncultured_bacterium
0eb8de04a416457429e1e5012d2ddf34	Bacteria	Patescibacteria	Parcubacteria	Candidatus_Jorgensenbacteria	Candidatus_Jorgensenbacteria	Candidatus_Jorgensenbacteria	Candidatus_Adlerbacteria
0eba62b02cc8d851afa526caee095d9d	Bacteria	RCP2-54	RCP2-54	RCP2-54	RCP2-54	RCP2-54	uncultured_delta
0ebd3843ca698df98df8ebafb2937e8b	Bacteria	Firmicutes	Bacilli	Bacillales	Planococcaceae	Sporosarcina
0ec0c79883313e04ca417cac06d310d5	Bacteria	Proteobacteria	Alphaproteobacteria	Rhizobiales	Rhizobiales_Incertae_Sedis	Phreatobacter	metagenome
0ec331a9a22e8bf670c3551d401205f6	Bacteria	Actinobacteriota	Actinobacteria	Pseudonocardiales	Pseudonocardiaceae	Amycolatopsis
0ecd5e5405b4a38d42466acea0c7c06d	Bacteria	Proteobacteria	Gammaproteobacteria	Diplorickettsiales	Diplorickettsiaceae	uncultured	Rickettsiella_sp.
0ed014312927af3e1c7ea99794894747	Bacteria	Proteobacteria	Alphaproteobacteria	Caulobacterales	Caulobacteraceae	Phenylobacterium
0ed3a6836e138f14044f6950ad7280d2	Bacteria	Actinobacteriota	Actinobacteria	Actinomycetales	Actinomycetaceae	Actinomyces
0ed4bbcde635562487e0c4e7b04faf93	Bacteria	Planctomycetota	Phycisphaerae	mle1-8	mle1-8	mle1-8
0ed5e7d34a335c207d31956c0d9ca8dc	Bacteria	Acidobacteriota	Acidobacteriae	Elev-16S-1166	Elev-16S-1166	Elev-16S-1166	uncultured_bacterium
0ed5f578b2642602169dd8a904769af6	Bacteria	Proteobacteria	Gammaproteobacteria	uncultured	uncultured	uncultured	metagenome
0ed6a1b206ccc3b1f750d8563bf8cc1a	Bacteria	Bdellovibrionota	Bdellovibrionia	Bdellovibrionales	Bdellovibrionaceae	Bdellovibrio	uncultured_bacterium
0ed8d10d1c9a0689d87e8405f7ec2bf9	Bacteria	Actinobacteriota	Thermoleophilia	Gaiellales	uncultured	uncultured	bacterium_Ellin6517
0eddd205eed0bccf0e042d99f7f81d65	Bacteria	Bacteroidota	Bacteroidia	Flavobacteriales	Weeksellaceae	Empedobacter
0ede976c5aa477f43a1a070a0041ec9e	Bacteria	Chloroflexi	JG30-KF-CM66	JG30-KF-CM66	JG30-KF-CM66	JG30-KF-CM66	metagenome
0ee1cc67cdb9fa73de27ed0b90235797	Bacteria	Armatimonadota	Fimbriimonadia	Fimbriimonadales	Fimbriimonadaceae	Fimbriimonadaceae	uncultured_bacterium
0ee2709a72407fe0b4308347c87e6b25	Bacteria
0ee52f3d2fb004b3be79367222fe587b	Bacteria	Verrucomicrobiota	Chlamydiae	Chlamydiales	Criblamydiaceae	Criblamydiaceae	metagenome
0ee6d50040be80f86189db48205efeb7	Bacteria	Proteobacteria	Gammaproteobacteria	Gammaproteobacteria_Incertae_Sedis	Unknown_Family	Acidibacter
0eecfb4a0f245023f0b34a8d2c5a502d	Bacteria	Bacteroidota	Bacteroidia	Cytophagales	Microscillaceae	uncultured	metagenome
0ef65b6c317be496eecaa5cb45b2d20e	Bacteria	Bacteroidota	Bacteroidia	Sphingobacteriales	env.OPS_17	env.OPS_17	metagenome
0ef77bca16ca614be877aede3a634e5d	Bacteria	Acidobacteriota	Blastocatellia	2022-11-24	2022-11-24	2022-11-24	uncultured_Acidobacteria
0ef8deadb91f68b1ee226ee5800c86c7	Bacteria
0ef8e4b25c6b195dd5e53d4267b277f8	Bacteria	Gemmatimonadota	Gemmatimonadetes	Gemmatimonadales	Gemmatimonadaceae	uncultured	uncultured_Gemmatimonas
0f00aa157af2dcea99abb9100a6a04b0	Bacteria	Latescibacterota	Latescibacterota	Latescibacterota	Latescibacterota	Latescibacterota	uncultured_soil
0f031a4a6bf1c0f490b4297a71a735b8	Bacteria
0f0a4d6d77d7d8bd97f81c2f5a50a9d1	Bacteria
0f0b83d7190caafbd0517f92d5363752	Bacteria	Planctomycetota	Planctomycetes	Isosphaerales	Isosphaeraceae	Aquisphaera
0f0bb6ef89a97bbad9ed02a2d615d5f2	Bacteria	Planctomycetota	Planctomycetes	Gemmatales	Gemmataceae
0f133012d7d9cd3f42bd4e91410c516e	Bacteria	Bacteroidota	Bacteroidia	Cytophagales	Spirosomaceae	Dyadobacter
0f18144d308ada95632ab5193d92073f	Bacteria	Proteobacteria	Gammaproteobacteria	Pseudomonadales	Pseudomonadaceae	Pseudomonas
0f1998fb3c615d568030a4b796498913	Bacteria	Proteobacteria	Gammaproteobacteria	Diplorickettsiales	Diplorickettsiaceae	Aquicella	uncultured_bacterium
0f1d3586b1b0f9042e226b77faa3151f	Bacteria	Myxococcota	Polyangia	Polyangiales	Sandaracinaceae	uncultured
0f20f9f5e12ee9d655b9826ffff87fb6	Bacteria	Bacteroidota	Bacteroidia	Chitinophagales	Chitinophagaceae	Segetibacter	uncultured_bacterium
0f2890b2c54f25b24b9511bfc0940301	Bacteria	Chloroflexi	Ktedonobacteria	C0119	C0119	C0119	uncultured_bacterium
0f28fe59808d9c8239dcdb52fbe0ba54	Bacteria	Actinobacteriota	Thermoleophilia	Solirubrobacterales
0f2aa1d667dacf6ff32432a3763f6680	Bacteria	Proteobacteria	Alphaproteobacteria	Rickettsiales	Mitochondria	Mitochondria	Silene_dioica
0f2d29913f832452f18add25393039f3	Unassigned
0f3016db73c5747a31d531f659640984	Bacteria	Myxococcota	Myxococcia	Myxococcales	Anaeromyxobacteraceae	Anaeromyxobacter	uncultured_bacterium
0f31725842822bd7700357c1a50ee58d	Bacteria	Myxococcota	Myxococcia	Myxococcales	Anaeromyxobacteraceae	Anaeromyxobacter	uncultured_proteobacterium
0f38725fc832a82307248f7c7f8687be	Bacteria	Gemmatimonadota	Gemmatimonadetes	Gemmatimonadales	Gemmatimonadaceae	Gemmatimonas	uncultured_bacterium
0f39fce56442dc6b4c1054dd89d38eca	Bacteria	Planctomycetota	Planctomycetes	Gemmatales	Gemmataceae	uncultured
0f3ce123bb3495e3f80586cff19418a5	Bacteria	Proteobacteria	Alphaproteobacteria	Elsterales	URHD0088	URHD0088	uncultured_Alphaproteobacteria
0f3d125cd6b62216f6dcfda601e3262b	Bacteria	Chloroflexi	TK10	TK10	TK10	TK10	uncultured_Chloroflexus
0f3d4d80ae27e948c50b811650af9d9d	Bacteria
0f3dd13f5c87f7dd2ee1a43327ac60f7	Bacteria	Actinobacteriota	MB-A2-108	MB-A2-108	MB-A2-108	MB-A2-108	uncultured_bacterium
0f4d106275b7cb634e8e8573d62f36b4	Bacteria	Planctomycetota	Planctomycetes	Gemmatales	Gemmataceae	uncultured	uncultured_bacterium
0f4ed7308c3ba62f0f04a4153932d629	Bacteria	Armatimonadota	Fimbriimonadia	Fimbriimonadales	Fimbriimonadaceae	Fimbriimonas	uncultured_soil
0f50788a1e7d1a11abc8a9f78573962b	Bacteria	Chloroflexi	Anaerolineae	Anaerolineales	Anaerolineaceae	uncultured	metagenome
0f53b8ecdfec7d50a2d687a765995b97	Bacteria	Verrucomicrobiota	Verrucomicrobiae	Chthoniobacterales	Xiphinematobacteraceae	Candidatus_Xiphinematobacter	uncultured_bacterium
0f54dfcc9c624662abc3a573605f7332	Bacteria	Bdellovibrionota	Bdellovibrionia	Bdellovibrionales	Bdellovibrionaceae	Bdellovibrio	metagenome
0f5be917ee6b7b27b798334b158bd764	Bacteria	Myxococcota	Polyangia	Haliangiales	Haliangiaceae	Haliangium
0f5d3fe1f4e5619bae3f687f4696b94f	Bacteria	Planctomycetota	Planctomycetes	Pirellulales	Pirellulaceae	uncultured
0f5f48d793a468de8ec2131049a25f1e	Bacteria	Proteobacteria	Gammaproteobacteria	Burkholderiales	Oxalobacteraceae	Noviherbaspirillum
0f5fafe892407a820bb5349b3b4abb9e	Bacteria	Chloroflexi	Dehalococcoidia	S085	S085	S085	uncultured_bacterium
0f60940bf90b8065a649c56804a0f652	Bacteria	Planctomycetota	Planctomycetes	Gemmatales	Gemmataceae	uncultured
0f60a1da797d24a99e0c810eee57374f	Bacteria	Bacteroidota	Bacteroidia	Chitinophagales	Chitinophagaceae	Niastella	uncultured_bacterium
0f67fb5b282711cced462f983961ccac	Bacteria	Planctomycetota	Planctomycetes	Pirellulales	Pirellulaceae	uncultured	uncultured_bacterium
0f693bf187d43fe5dfcf8db8c15da2f4	Bacteria	Verrucomicrobiota	Verrucomicrobiae	Chthoniobacterales	Chthoniobacteraceae	Candidatus_Udaeobacter
0f6b6c001d7d046fa22c6d994f7bb4a6	Bacteria	Actinobacteriota	Actinobacteria	Propionibacteriales	Nocardioidaceae	Nocardioides
0f700b983207ec336ed4b4679028b514	Bacteria	Methylomirabilota	Methylomirabilia	Rokubacteriales	Rokubacteriales	Rokubacteriales	uncultured_bacterium
0f73ef01b20e7c1b0a67ec1e8d74ab11	Bacteria
0f7a509dacafafb7b49a5ec4d4b4951d	Bacteria	Patescibacteria	Gracilibacteria	Candidatus_Peribacteria	Candidatus_Peribacteria	Candidatus_Peribacteria	metagenome
0f7ab009a372bda8ef8be1908cbc9dea	Bacteria	Planctomycetota	Phycisphaerae	Tepidisphaerales	WD2101_soil_group	WD2101_soil_group	uncultured_bacterium
0f7aed5581213b597d0a642540d70d7c	Bacteria	Proteobacteria	Alphaproteobacteria	Acetobacterales	Acetobacteraceae
0f7e5f9bb48f3c3eb2da5ca4afb24cce	Bacteria	Chloroflexi	Dehalococcoidia	S085	S085	S085	uncultured_bacterium
0f829633d80b688d1922e635c299f1f1	Bacteria
0f85156c2f61bc7be4c06aee90fa6e33	Bacteria	Actinobacteriota
0f87b2e1cfa29b9e154cfa4a13d1721b	Bacteria	Proteobacteria	Alphaproteobacteria	Acetobacterales	Acetobacteraceae
0f87e351017cf89a0e8506f8ce90b3ef	Bacteria	Verrucomicrobiota	Chlamydiae	Chlamydiales	cvE6	cvE6	metagenome
0f8ac0d81dd6449a43b34fcb184efd8f	Archaea	Crenarchaeota	Nitrososphaeria	Nitrososphaerales	Nitrososphaeraceae
0f8c42b091fb69d3a8ae1e200619c78a	Bacteria	Nitrospirota	Thermodesulfovibrionia	uncultured	uncultured	uncultured	uncultured_bacterium
0f92a2dd21aed08af02fd2992ebe1097	Bacteria	Actinobacteriota	Thermoleophilia	Solirubrobacterales	Solirubrobacteraceae
0f9a158d209d50cd616f807f18d5e0b3	Bacteria	Proteobacteria	Alphaproteobacteria	Rhodospirillales	uncultured	uncultured	uncultured_soil
0f9d3359a21a488c80fbebc739254d3b	Bacteria
0f9e29b9016448eae366796cbbef2061	Bacteria	Bacteroidota	Kryptonia	Kryptoniales	BSV26	BSV26	uncultured_bacterium
0fa8c93ceca2c6f3d7cb3e09b0c8c594	Bacteria
0fa9b44d52836d2f173f4ac532f8a013	Bacteria	Proteobacteria	Alphaproteobacteria	Azospirillales	Azospirillaceae	Skermanella
0fab2a97d04d29ca5e5ac8d288163389	Bacteria	Patescibacteria	Gracilibacteria	Candidatus_Peribacteria	Candidatus_Peribacteria	Candidatus_Peribacteria
0fb744fcb7d641984853681751c63d1e	Bacteria
0fbac0598d54d7c37c63d23ba6aeebc5	Bacteria	Proteobacteria	Gammaproteobacteria	Coxiellales	Coxiellaceae	Coxiella
0fbe4232e573f9fbe2263e2f7cf8e3d1	Bacteria	Proteobacteria	Gammaproteobacteria	WD260	WD260	WD260
0fbe6e8feeff281c8ec186888b374e00	Bacteria	Verrucomicrobiota	Chlamydiae	Chlamydiales	Parachlamydiaceae	Neochlamydia
0fbefc87f262eb8a8fa26a81d70f67bc	Bacteria	Proteobacteria	Gammaproteobacteria	Legionellales	Legionellaceae	Legionella
0fc204978f799c4fab86211be8aa6e4a	Bacteria
0fc3c540fc56bad426b8794f14f16b5e	Bacteria	Verrucomicrobiota	Chlamydiae	Chlamydiales	Parachlamydiaceae	uncultured	metagenome
0fc441a149fa25d0a1d67e0ff2eb4ebb	Bacteria	Verrucomicrobiota	Verrucomicrobiae	S-BQ2-57_soil_group	S-BQ2-57_soil_group	S-BQ2-57_soil_group
0fc4b8682ed4a6e2b19091f483122730	Bacteria	Planctomycetota	Planctomycetes	Gemmatales	Gemmataceae	uncultured	uncultured_Zavarzinella
0fc59e2b0d59cdfc732e0d6c4d73313b	Bacteria	Proteobacteria	Alphaproteobacteria	Rickettsiales	Mitochondria	Mitochondria
0fc6cbc6b66f83237f559745f3c192ab	Bacteria	Patescibacteria	Gracilibacteria	Candidatus_Peribacteria	Candidatus_Peribacteria	Candidatus_Peribacteria	uncultured_bacterium
0fcc36931cdae02fc4204b11fa67be4d	Bacteria	Proteobacteria	Gammaproteobacteria	Burkholderiales	Nitrosomonadaceae	Ellin6067
0fcd30ff1883cf2e6252b7318b542fdb	Bacteria	Acidobacteriota	Blastocatellia	2022-11-24	2022-11-24	2022-11-24
0fce30657a28e418dcc193a8032fd8f7	Bacteria	Patescibacteria	Berkelbacteria	Berkelbacteria	Berkelbacteria	Berkelbacteria
0fcf795fc3ec2f7c51bfbf2c4045a88c	Bacteria	Proteobacteria	Alphaproteobacteria	Acetobacterales	Acetobacteraceae
0fd2e4f9a72c742a6bcd51e38a192aa1	Bacteria	Armatimonadota	Chthonomonadetes	Chthonomonadales	Chthonomonadaceae	Chthonomonas	uncultured_bacterium
0fd4dd7edf46a62627f3a2bee330d174	Bacteria	Myxococcota	Polyangia	Polyangiales	Polyangiaceae	Sorangium	uncultured_bacterium
0fd5a7fab5c4134256d2c467f8d822d5	Bacteria	Proteobacteria	Alphaproteobacteria	Rhodospirillales	uncultured	uncultured	uncultured_soil
0fd5b7743d4dd0ba17925e249a9a91f6	Bacteria	Proteobacteria	Alphaproteobacteria	Rickettsiales	Mitochondria	Mitochondria	Rhynchosporium_secalis
0fd8cc916fd86405eb6995b16d442b51	Bacteria	Planctomycetota	Pla4_lineage	Pla4_lineage	Pla4_lineage	Pla4_lineage	uncultured_planctomycete
0fdf6115693dd1af72ff4d39813edf76	Bacteria	WPS-2	WPS-2	WPS-2	WPS-2	WPS-2	uncultured_bacterium
0fea73d207adca55499d7976cb57c5e3	Bacteria	Chloroflexi	Anaerolineae	Anaerolineales	Anaerolineaceae	uncultured
0fec40be1479fe9498c413b90d5b37f4	Bacteria	Proteobacteria	Alphaproteobacteria	Azospirillales	Inquilinaceae	Inquilinus
0ff52ecd45be79c478d82cfd5bd2e9cd	Bacteria	Proteobacteria	Gammaproteobacteria	Pseudomonadales	Moraxellaceae	Acinetobacter
0ff52f362d3cbf10ca244fa22195af3f	Bacteria	Proteobacteria	Alphaproteobacteria	Rickettsiales	Mitochondria	Mitochondria	Berkeleya_fennica
0ff6a901efb2ee51edc9fb6d3923f0db	Bacteria	Gemmatimonadota	Gemmatimonadetes	Gemmatimonadales	Gemmatimonadaceae	uncultured
0ffd5f2d629f84cc52abcf4fffb0e273	Bacteria	Myxococcota	Polyangia	Haliangiales	Haliangiaceae	Haliangium
0ffd9f0c07c6558e5fb07a1c36460c80	Bacteria	Proteobacteria	Alphaproteobacteria	Rickettsiales	Mitochondria	Mitochondria	Leptographium_truncatum
0fff8e865a564a9bf152888a5cacd13c	Bacteria	Planctomycetota	BD7-11	BD7-11	BD7-11	BD7-11	uncultured_bacterium
10013c53d54da931351e994bc7178da9	Bacteria	Myxococcota	Myxococcia	Myxococcales	Anaeromyxobacteraceae	Anaeromyxobacter
1008708f85149592aa3d566d87c7be32	Bacteria	Actinobacteriota	Thermoleophilia	Gaiellales	uncultured	uncultured	uncultured_Rubrobacterales
100fc6f6c19792bc6e57a983cd70ace8	Bacteria	Proteobacteria	Alphaproteobacteria	Caulobacterales	Hyphomonadaceae	SWB02
10124e0e98b28e30fccb1f3aa7a58ac7	Bacteria	Planctomycetota	Planctomycetes	Isosphaerales	Isosphaeraceae	Aquisphaera
1012548a84ce31516e5d2fa4d28521b1	Bacteria	Planctomycetota	Planctomycetes	Pirellulales	Pirellulaceae	uncultured	metagenome
10150445e1b36f7b997cf324391bf9bb	Bacteria	Actinobacteriota	Thermoleophilia	Solirubrobacterales	Solirubrobacteraceae	uncultured
101578c8d5479fc008ba4f2a1d0974f6	Bacteria	Patescibacteria	Saccharimonadia	Saccharimonadales	Saccharimonadales	Saccharimonadales
10159f348512dda2f09023d7ad1ced1d	Bacteria	Actinobacteriota	Thermoleophilia	Solirubrobacterales	67-14	67-14
10163d6799fba2a6d30232b254fbc922	Bacteria	Myxococcota	Polyangia	Haliangiales	Haliangiaceae	Haliangium	uncultured_bacterium
101905b2ff4378f9e6238ac60f3fa60d	Bacteria	Cyanobacteria	Cyanobacteriia	Leptolyngbyales	Leptolyngbyaceae	JSC-12	uncultured_Oscillatoriales
101a0ddce494cc1286d5639c09e7446c	Bacteria
101a49fc86a705478f6e8a49d6161ffe	Bacteria	Chloroflexi	Anaerolineae	Ardenticatenales	uncultured	uncultured	uncultured_prokaryote
101a56dbd510fa1dbd81a9cdeb5f822a	Bacteria	Myxococcota	bacteriap25	bacteriap25	bacteriap25	bacteriap25	uncultured_bacterium
1021497ea97ef334339243d582bfb44d	Bacteria	Proteobacteria	Gammaproteobacteria	Burkholderiales	SC-I-84	SC-I-84
102235942d102f76832fd2c14aa4d732	Bacteria	Planctomycetota	Planctomycetes	Gemmatales	Gemmataceae	uncultured	uncultured_bacterium
1022c828eca56f04f44e943d025afbfa	Bacteria	Actinobacteriota	MB-A2-108	MB-A2-108	MB-A2-108	MB-A2-108	uncultured_actinobacterium
10237daa839aed248fcfb8dd9640ad76	Bacteria	Chloroflexi	Chloroflexia	Chloroflexales	Roseiflexaceae	uncultured	uncultured_bacterium
1024f06df200812e192fb9017174d89d	Bacteria	Actinobacteriota	Thermoleophilia	Solirubrobacterales	67-14	67-14
102c724ac2b7f34278d27325fed8630a	Bacteria	Acidobacteriota	Blastocatellia	2022-11-24	2022-11-24	2022-11-24	uncultured_Acidobacteriales
102df8fdbc054639fefe11b2b5eae54f	Bacteria	Planctomycetota	Planctomycetes	Gemmatales	Gemmataceae	uncultured
102f27e12b419bf8a291c47b3c129746	Bacteria	Proteobacteria	Alphaproteobacteria	Rickettsiales	Mitochondria	Mitochondria
10363816984a1ef529bd86b7ca89657a	Bacteria	Actinobacteriota
103a98d75d8dcadb38cfe8f4bfbb3673	Bacteria	Firmicutes	Clostridia	Clostridia	Hungateiclostridiaceae	uncultured	uncultured_bacterium
103c3f14abf946f37daa78195c99a002	Bacteria	Deinococcota	Deinococci	Deinococcales	Deinococcaceae	Deinococcus	Deinococcus_geothermalis
103c46ac5655981cd8a47260622233e6	Bacteria	Acidobacteriota	Vicinamibacteria	Vicinamibacterales	uncultured	uncultured	uncultured_Acidobacteriales
103e6ea028ce96ec46ef8ee47094dd15	Bacteria	Cyanobacteria	Vampirivibrionia	Obscuribacterales	Obscuribacteraceae	Obscuribacteraceae	uncultured_bacterium
104304156a7a0ba381ff5d308d674306	Bacteria	Bacteroidota	Bacteroidia	Sphingobacteriales	AKYH767	AKYH767	metagenome
1043464c7125bd93f73f4624b3c052eb	Bacteria	Proteobacteria	Alphaproteobacteria	Rhizobiales	Hyphomicrobiaceae	Pedomicrobium	uncultured_Pedomicrobium
10452a35bf5f49f694200be6f2ecd7c8	Bacteria	Proteobacteria	Alphaproteobacteria	Caulobacterales	Caulobacteraceae	uncultured
10455e818be5bfdc8e6af8c2e5ddb630	Bacteria	Abditibacteriota	Abditibacteria	Abditibacteriales	Abditibacteriaceae	Abditibacterium	uncultured_bacterium
104ac3bc6c33bc595cf161e78b070954	Bacteria	Gemmatimonadota	Gemmatimonadetes	Gemmatimonadales	Gemmatimonadaceae	uncultured
104b1479a0a56b008120039eb7f46eaf	Bacteria	Myxococcota	Polyangia	Polyangiales	Polyangiaceae	Pajaroellobacter	uncultured_bacterium
104c894f4b559d60f47e18613782db85	Bacteria	Proteobacteria	Gammaproteobacteria	Burkholderiales	Nitrosomonadaceae	IS-44
104c9cb7fd11a2f3e01a39b46871764e	Bacteria	Proteobacteria	Alphaproteobacteria	Rhizobiales	Beijerinckiaceae	Psychroglaciecola	metagenome
10554720a2dd91103a69209d93f09835	Bacteria	Patescibacteria	Gracilibacteria	Candidatus_Peribacteria	Candidatus_Peribacteria	Candidatus_Peribacteria	uncultured_bacterium
105a641b511a6c68ca7028c9a94087e9	Bacteria	Bacteroidota	Bacteroidia	Chitinophagales	Chitinophagaceae	Puia	uncultured_bacterium
105a79742371172b68204c67b82539a0	Bacteria	Chloroflexi	Ktedonobacteria	Ktedonobacterales	Ktedonobacteraceae	uncultured
1063b7c67d2b6b24adc251e75aea8650	Bacteria	Proteobacteria	Alphaproteobacteria	Rickettsiales	Mitochondria	Mitochondria
1064cc07d13d647741760f4ed2b26fb3	Bacteria	Bacteroidota	Bacteroidia	Sphingobacteriales	AKYH767	AKYH767
10651c2c6ca953173032cf0034d9374f	Bacteria	Patescibacteria	Saccharimonadia	Saccharimonadales	Saccharimonadales	Saccharimonadales
1065cbf8b437ec1eca3c776bccc8fb38	Bacteria	Dependentiae	Babeliae	Babeliales	Vermiphilaceae	Vermiphilaceae	uncultured_soil
1068e49d3d30a89006434b494cc96f34	Bacteria	Actinobacteriota	Acidimicrobiia	uncultured	uncultured	uncultured	metagenome
1070d2b8b0eec53f13d4a165be8a0dad	Bacteria	Actinobacteriota	Thermoleophilia	uncultured	uncultured	uncultured	uncultured_bacterium
107435e98b9035521392ef009000b713	Bacteria	Actinobacteriota	Actinobacteria	Micromonosporales	Micromonosporaceae	Dactylosporangium	uncultured_bacterium
107c4b1cc2a3c8ebeee5a5218c6e678d	Bacteria	Planctomycetota	Planctomycetes	Pirellulales	Pirellulaceae	uncultured	uncultured_bacterium
107d0db75d9664435777034d2cd99426	Bacteria	Actinobacteriota	Acidimicrobiia	Microtrichales	Iamiaceae	Iamia
1080de6720d0bcd2f63de4c1bc3f24bd	Bacteria	Sumerlaeota	Sumerlaeia	Sumerlaeales	Sumerlaeaceae	Sumerlaea	uncultured_Candidatus
1089fff4f8d8f449c6060fb469c5c803	Bacteria	Acidobacteriota	Acidobacteriae	Acidobacteriales	Acidobacteriaceae_(Subgroup_1)	Granulicella
108a82a5df1b5cc6607054492e3bb898	Bacteria	Proteobacteria	Alphaproteobacteria	Acetobacterales	Acetobacteraceae	uncultured
108fb790832549d2e485de663710b699	Bacteria	Patescibacteria	Saccharimonadia	Saccharimonadales	LWQ8	LWQ8	uncultured_bacterium
1091f88fc7a7a542b7bf4bfe4bbfd901	Bacteria	Verrucomicrobiota	Chlamydiae	Chlamydiales	Parachlamydiaceae
1094f31e00967ea487b2d855d01cde39	Bacteria	Actinobacteriota	Thermoleophilia	Gaiellales	uncultured	uncultured	uncultured_bacterium
109500efda957cbfb093f1f4f78d24da	Bacteria	Acidobacteriota	Acidobacteriae	Bryobacterales	Bryobacteraceae	Bryobacter
1095dbcb21fa54e682841a4ea7891ef4	Bacteria	Armatimonadota	Armatimonadia	Armatimonadales	Armatimonadales	Armatimonadales	uncultured_Chloroflexi
109ab78d9a4d2486b8e7e94b9080476c	Bacteria	Planctomycetota	Planctomycetes	Gemmatales	Gemmataceae	uncultured	uncultured_planctomycete
109cd10b5d06c58353612a1e4b26e4a6	Bacteria	Armatimonadota	Chthonomonadetes	Chthonomonadales	Chthonomonadales	Chthonomonadales	uncultured_bacterium
10ab494f266cc9f4f1347785bfc72fbc	Bacteria	Bacteroidota	Bacteroidia	Chitinophagales	Chitinophagaceae	Aurantisolimonas	uncultured_bacterium
10ad7a5c8e186128a8b9a5681ee19e46	Bacteria	Planctomycetota	Planctomycetes	Isosphaerales	Isosphaeraceae	uncultured	uncultured_Planctomycetaceae
10af8b968c10d63dbf300fe3f4f7ca25	Bacteria	Firmicutes	Clostridia	Clostridia	Hungateiclostridiaceae
10b6b8146c9356be96373ffce3e3c1f1	Bacteria	Chloroflexi	Ktedonobacteria	C0119	C0119	C0119	uncultured_bacterium
10bd6e1c0eb9e3954143fe76a73699ca	Bacteria	Acidobacteriota	Acidobacteriae	Bryobacterales	Bryobacteraceae	Bryobacter	uncultured_Acidobacteria
10bd7a2661f69238051b4205604dd90b	Bacteria	Proteobacteria	Alphaproteobacteria
10bdaaa8a92e8e23fd7426abe4b3c1e1	Bacteria	Myxococcota	Myxococcia	Myxococcales	Myxococcaceae	P3OB-42	uncultured_bacterium
10bf2f7211c5c870193d33ccb1e5048a	Bacteria	Proteobacteria	Gammaproteobacteria	Diplorickettsiales	Diplorickettsiaceae	uncultured	Rickettsiella_sp.
10c068827000bdd043225b74decd1766	Bacteria	Bdellovibrionota	Oligoflexia	0319-6G20	0319-6G20	0319-6G20	uncultured_soil
10c1273eb78160c1319cb14e522a48c5	Bacteria	Proteobacteria	Alphaproteobacteria	Rickettsiales	Mitochondria	Mitochondria	Pseudogymnoascus_sp.
10c1be5c89d29674439c290ef796668f	Bacteria	Dependentiae	Babeliae	Babeliales	Vermiphilaceae	Vermiphilaceae	uncultured_bacterium
10c2ff0844b8296891b002426eb26b0b	Bacteria
10c4699fd3fdd2758770f0ea2b83fece	Bacteria	Planctomycetota	Planctomycetes	Planctomycetales	Schlesneriaceae	Planctopirus
10c537129e69bcd1429de8a1f905477a	Bacteria	Bacteroidota	Bacteroidia	Flavobacteriales	Weeksellaceae	Chryseobacterium
10c543bbd15ec040d4e4d52bd2c1fec0	Bacteria	Chloroflexi	Anaerolineae	Anaerolineales	Anaerolineaceae	uncultured	uncultured_Bellilinea
10cbc7388ffd1c9907c6efd01d8b9264	Bacteria	Chloroflexi	Ktedonobacteria	Ktedonobacterales	Ktedonobacteraceae	HSB_OF53-F07	uncultured_Ktedonobacter
10ce3eb6903ec38a56a8692b75e5a6c0	Bacteria	Firmicutes	Bacilli	Entomoplasmatales	Entomoplasmatales	Candidatus_Spiroplasma	uncultured_bacterium
10d05506a1f599fd46b5fe39ada1c402	Bacteria	Bdellovibrionota	Bdellovibrionia	Bdellovibrionales	Bdellovibrionaceae	Bdellovibrio	uncultured_deep-sea
10d15bd789d2f850846c7042dc9759f2	Bacteria	Myxococcota	Polyangia	Haliangiales	Haliangiaceae	Haliangium
10d1819d876a760d1ee774ffbedd48dd	Bacteria	Proteobacteria	Alphaproteobacteria	Rickettsiales	Mitochondria	Mitochondria	Rhynchosporium_secalis
10d18278a6bc058fa74928ce9d2ac49f	Bacteria
10d5477ebe8c52c11df7d2b8d971b75c	Bacteria	Myxococcota	Polyangia	Polyangiales	Polyangiaceae
10d6628f46e2263b8ad1887512e94a6c	Bacteria	Planctomycetota	Planctomycetes	Gemmatales	Gemmataceae	uncultured	uncultured_planctomycete
10d75aaa67f35c4cd3c28f8480080497	Bacteria	Myxococcota	Polyangia	Haliangiales	Haliangiaceae	Haliangium
10d78f03c43920f24de42d0705c9b4cb	Bacteria	Fibrobacterota	Fibrobacteria	Fibrobacterales	Fibrobacteraceae	possible_genus_04	uncultured_bacterium
10d8271ed667cc74d48fcdb0173af52f	Bacteria	Acidobacteriota	Holophagae	Subgroup_7	Subgroup_7	Subgroup_7
10d8daecd674f61cec86cfdefdc4f90a	Bacteria	Proteobacteria	Gammaproteobacteria	Burkholderiales	TRA3-20	TRA3-20
10dbe739c9a92e0af2716717993e6491	Bacteria	Actinobacteriota	Thermoleophilia	Gaiellales	uncultured	uncultured
10de7c04ff0b9dc89e4a6a1876a7b989	Bacteria	Firmicutes	Clostridia	Clostridiales	Clostridiaceae	Clostridium_sensu_stricto_3
10e0a95ea14ed77c14b9199a3c55714c	Unassigned
10e0b458d9a8143f60fde059d75be85c	Bacteria	Gemmatimonadota	Gemmatimonadetes	Gemmatimonadales	Gemmatimonadaceae	Gemmatimonas
10e7d8f81ac9d31958b5684d37829afa	Bacteria	Firmicutes	Bacilli	Entomoplasmatales	type_III	type_III	uncultured_Mollicutes
10e8655012c65deb6d283ac8b0f301b8	Bacteria	Proteobacteria	Alphaproteobacteria	Rickettsiales	Mitochondria	Mitochondria
10ec547d1fb3a25ff0d650076347a19b	Bacteria	Myxococcota	Myxococcia	Myxococcales	Myxococcaceae	P3OB-42	uncultured_bacterium
10ed374421f914a86e6a920205909df8	Bacteria	Myxococcota	Polyangia	Blfdi19	Blfdi19	Blfdi19	uncultured_delta
10ed822b78072fd21f4e6632d420afad	Bacteria	Bacteroidota	Bacteroidia	Chitinophagales	Chitinophagaceae	uncultured
10f0461cb8a244c14aa2fb73e127e9e5	Bacteria	Acidobacteriota	Vicinamibacteria	Vicinamibacterales	uncultured	uncultured
10f872bc3e780f506b2375ef562c2d03	Bacteria	Actinobacteriota	Thermoleophilia	Solirubrobacterales	67-14	67-14	uncultured_Conexibacteraceae
10f9f922dc97a00b063c40d3bd9c0e4f	Bacteria	Bdellovibrionota	Bdellovibrionia	Bdellovibrionales	Bdellovibrionaceae	Bdellovibrio	uncultured_bacterium
10fb4e518fcb563c11536531b21f6306	Bacteria	Bdellovibrionota	Oligoflexia	Oligoflexales	uncultured	uncultured	uncultured_bacterium
10fbd6c3c7a91051848ca8ccfc1ee49f	Bacteria	Myxococcota	Polyangia	Polyangiales	Polyangiaceae
10fcf00ccacccc348d431c661586a44b	Bacteria	Myxococcota	Myxococcia	Myxococcales	Myxococcaceae	P3OB-42	uncultured_bacterium
10fdda79a9d9e554ccb522fa266d765e	Bacteria	Acidobacteriota	Vicinamibacteria	Vicinamibacterales	uncultured	uncultured
10fec3be209c9fbca00f0b429091efa4	Bacteria	Planctomycetota	Planctomycetes	Gemmatales	Gemmataceae	uncultured	uncultured_bacterium
1102b67d7ad2cb7236611100f5c0ceaa	Unassigned
1107b2c41c1599e25f6bf1e41fdefe3e	Bacteria	Verrucomicrobiota	Verrucomicrobiae	Chthoniobacterales	Xiphinematobacteraceae	Candidatus_Xiphinematobacter	uncultured_bacterium
110829cfa1d3ea5d8422683d180fcd2a	Bacteria	Planctomycetota	Phycisphaerae	Tepidisphaerales	WD2101_soil_group	WD2101_soil_group	uncultured_bacterium
110af1a25622d25331ad5a80e9996fe3	Bacteria	Verrucomicrobiota	Verrucomicrobiae	Opitutales	Opitutaceae	Opitutus
11118d0ef7f7b766ff3e3512a38996fb	Bacteria	Actinobacteriota	Actinobacteria	Micromonosporales	Micromonosporaceae	Actinoplanes
11194f310db186f457a89cc5c9c1c506	Bacteria	Planctomycetota	Planctomycetes	Pirellulales	Pirellulaceae
111abbd61fa4881e4eead041a19572f3	Bacteria	Firmicutes	Clostridia	Oscillospirales	Ethanoligenenaceae	Incertae_Sedis	uncultured_Ruminococcaceae
111e8e48a5111d4360329eef12acd3b7	Bacteria	Chloroflexi	Chloroflexia	Chloroflexales	Roseiflexaceae	uncultured	uncultured_Chloroflexaceae
11209297fe934e5d8b4a277c0be4d1c9	Bacteria	Verrucomicrobiota	Verrucomicrobiae	Pedosphaerales	Pedosphaeraceae
11245c456958b61ce30f70a22a0d013f	Bacteria	Acidobacteriota	Vicinamibacteria	Subgroup_17	Subgroup_17	Subgroup_17
1124aff8821e68dfe395b3464b16bd53	Bacteria	Planctomycetota	Planctomycetes	Gemmatales	Gemmataceae	uncultured	uncultured_bacterium
112d82828f08550b5631658f43a38739	Bacteria	Proteobacteria	Gammaproteobacteria	Burkholderiales	Nitrosomonadaceae	mle1-7
113381e3893ed86fffe77e3fce5dd07f	Bacteria	Proteobacteria	Alphaproteobacteria	Rhizobiales	Rhizobiales_Incertae_Sedis	uncultured
113615987856f8ea6978aaeede5cd133	Bacteria	Bacteroidota	SJA-28	SJA-28	SJA-28	SJA-28	metagenome
11372e70937a7e8894f1a63a11e6738b	Bacteria	Actinobacteriota	Acidimicrobiia	Microtrichales	uncultured	uncultured
113d31b301d63e6764e0ab48616d6166	Bacteria	Bacteroidota	Bacteroidia	Sphingobacteriales	AKYH767	AKYH767	metagenome
113f322e85367ef71d55a0889ead2994	Bacteria	Chloroflexi	Dehalococcoidia	SAR202_clade	SAR202_clade	SAR202_clade	uncultured_bacterium
1144df7a59de797a3d134c058add1b9b	Bacteria	Planctomycetota	Phycisphaerae	Tepidisphaerales	WD2101_soil_group	WD2101_soil_group
114514f19ceba370facaea36e51347b2	Bacteria	Proteobacteria	Alphaproteobacteria	Rhodospirillales	uncultured	uncultured
1145c39babfc0bb7b6c0e57e01d552f7	Bacteria	Proteobacteria	Gammaproteobacteria	R7C24	R7C24	R7C24	metagenome
11465f744a607b3a365a663ffd34c077	Bacteria	Firmicutes	Bacilli	Entomoplasmatales	type_III	type_III	uncultured_Mollicutes
1146ba70583ee01c973696c7e9bc4ef0	Bacteria	Actinobacteriota	Thermoleophilia	Gaiellales	uncultured	uncultured
11470630582ddb42bca38d75361119ce	Bacteria	Acidobacteriota	Acidobacteriae	Subgroup_2	Subgroup_2	Subgroup_2
114dbc346eb5dfb4af27c363d38859a6	Bacteria	Firmicutes	Clostridia	Lachnospirales	Lachnospiraceae
114fd44f737b943c1ef108f6225027d8	Bacteria	Proteobacteria	Alphaproteobacteria	Reyranellales	Reyranellaceae	Reyranella
1152e57895580c9612e6704710c346a0	Bacteria	Verrucomicrobiota	Verrucomicrobiae	Chthoniobacterales	Xiphinematobacteraceae	Candidatus_Xiphinematobacter	uncultured_bacterium
11550f6551d0619723c2243a3c5e1423	Bacteria	Proteobacteria	Alphaproteobacteria	Rickettsiales	Mitochondria	Mitochondria
11573e8bafb14de493344d75414f1323	Bacteria	Chloroflexi	Ktedonobacteria	Ktedonobacterales	Ktedonobacteraceae	FCPS473	uncultured_Ktedonobacter
1157a03cac26b8f1fc96e916ab84dcce	Bacteria	Patescibacteria	Parcubacteria	Candidatus_Kaiserbacteria	Candidatus_Kaiserbacteria	Candidatus_Kaiserbacteria	uncultured_bacterium
115853ae362603c1dff568d7b527326f	Bacteria	Firmicutes	Clostridia	Clostridia	Hungateiclostridiaceae	uncultured	uncultured_Ruminococcaceae
1158ffa7f242d7b739dcb47bcc501c86	Bacteria	Proteobacteria	Alphaproteobacteria	Rickettsiales	Mitochondria	Mitochondria
115f74f95350e3f79e8a9dcac2d55959	Bacteria	Elusimicrobiota	Lineage_IIb	Lineage_IIb	Lineage_IIb	Lineage_IIb	uncultured_bacterium
116284ddd7c6b2e1bd9f0c8819b1f2d3	Bacteria	Planctomycetota	vadinHA49	vadinHA49	vadinHA49	vadinHA49	metagenome
116619852dc727d963abac5a74a259c5	Bacteria	Actinobacteriota	Actinobacteria	Frankiales	Nakamurellaceae	Nakamurella	uncultured_bacterium
1167c18c2b5a70993fab388a55cd6de6	Bacteria	SAR324_clade(Marine_group_B)	SAR324_clade(Marine_group_B)	SAR324_clade(Marine_group_B)	SAR324_clade(Marine_group_B)	SAR324_clade(Marine_group_B)	metagenome
11684338776e1a3a2d9c121b4f30da36	Bacteria	Firmicutes
1168c4864b4ad705a478a779f5350630	Bacteria	Cyanobacteria	Vampirivibrionia	Vampirovibrionales	Vampirovibrionales	Vampirovibrionales	uncultured_bacterium
116d37402d8161804e9ffb8854400710	Bacteria	Planctomycetota	Planctomycetes	Planctomycetales	uncultured	uncultured
117363b4f966f45a4cda55c6bfb6bd33	Bacteria	Proteobacteria	Alphaproteobacteria	Micavibrionales	uncultured	uncultured	metagenome
1178bd55916b8bf0111cdb08321fabbf	Bacteria	Chloroflexi	Ktedonobacteria	Ktedonobacterales	Ktedonobacteraceae	uncultured	uncultured_bacterium
117dd6d71b8f753b96aac849ef103f5e	Bacteria	Proteobacteria	Alphaproteobacteria	Rickettsiales	Mitochondria	Mitochondria	Botryosphaeria_dothidea
117f26074c6a4f4ceb2114c2edf0f509	Bacteria	Verrucomicrobiota	Verrucomicrobiae	Chthoniobacterales	Chthoniobacteraceae	Chthoniobacter	uncultured_bacterium
1183bb82e891f6a5c8d602b13e1a8e3a	Bacteria	Bacteroidota	Bacteroidia	Chitinophagales	Chitinophagaceae	Terrimonas	uncultured_bacterium
11861d28013df9f6a278fed85cae34d7	Bacteria	Proteobacteria	Alphaproteobacteria	Rhizobiales	Rhizobiales_Incertae_Sedis	Bauldia
119156772db248cd2374808336497b93	Bacteria	Proteobacteria	Alphaproteobacteria
1193bcf79097a4aa12867cf9cad6f873	Bacteria	Actinobacteriota	Actinobacteria	Frankiales	Geodermatophilaceae	Blastococcus
1193bfb8ea97b7fe47f959223cd6edb4	Bacteria	Proteobacteria	Gammaproteobacteria	Diplorickettsiales	Diplorickettsiaceae	uncultured	uncultured_bacterium
11954c4afb38ce6f33f8f86db691b942	Bacteria	Patescibacteria	Gracilibacteria	Candidatus_Peribacteria	Candidatus_Peribacteria	Candidatus_Peribacteria	metagenome
119ad37d348572f759b2f524ff63208a	Bacteria	Verrucomicrobiota	Chlamydiae	Chlamydiales
119cbaee561c041610b72924ded7c165	Bacteria	Proteobacteria	Alphaproteobacteria	Rickettsiales	Mitochondria	Mitochondria
119eee81f9de65606b7fbcfb996c9558	Bacteria	Actinobacteriota	Thermoleophilia	Solirubrobacterales	Solirubrobacteraceae	Conexibacter	uncultured_Conexibacteraceae
11a21954b9b42f35df1c8f2cde0cc02b	Bacteria	Planctomycetota	Phycisphaerae	Pla1_lineage	Pla1_lineage	Pla1_lineage	uncultured_bacterium
11a23ce6617f870d80c040d8e1c0f970	Bacteria	Proteobacteria	Gammaproteobacteria	Burkholderiales	Comamonadaceae
11a6d5e6adfc0ef90b6a4db88952f12e	Bacteria	Acidobacteriota	Acidobacteriae	Acidobacteriales	uncultured	uncultured
11a6fddb084e367a24da05fc20d68c9d	Bacteria	Planctomycetota	Pla4_lineage	Pla4_lineage	Pla4_lineage	Pla4_lineage
11a7636ffa1cbdec3b130043cee62626	Bacteria	Firmicutes	Clostridia	Peptostreptococcales-Tissierellales	Peptostreptococcaceae	Proteocatella
11aa8a4f28441a7c61fa110cd8b2fa94	Bacteria	Actinobacteriota	Thermoleophilia	Solirubrobacterales	67-14	67-14	metagenome
11ac142a9c71c7567a4ec2d890e07526	Bacteria	Planctomycetota	Phycisphaerae	Tepidisphaerales	WD2101_soil_group	WD2101_soil_group	uncultured_bacterium
11ae50116bb7fdaefe508bd1e38def73	Bacteria	Acidobacteriota	Blastocatellia	2022-11-24	2022-11-24	2022-11-24	uncultured_bacterium
11b19e303d6f21e73c0aac9116725831	Bacteria	Bdellovibrionota	Bdellovibrionia	Bacteriovoracales	Bacteriovoracaceae	Peredibacter	metagenome
11b82822c94fd6618db6d83bcfeafd0f	Bacteria
11bb00fa3644e431ad9057e43b656e25	Bacteria	Firmicutes	Bacilli	Entomoplasmatales	type_III	type_III	uncultured_Mollicutes
11be0f1b8183304d28aa179a43d21866	Bacteria	MBNT15	MBNT15	MBNT15	MBNT15	MBNT15	uncultured_bacterium
11c0e5d9dbd130ae7aa446586d26c16f	Bacteria	Actinobacteriota	Thermoleophilia	Solirubrobacterales	67-14	67-14	uncultured_bacterium
11c5d4066d685a4756e3862279746a93	Bacteria	Verrucomicrobiota	Verrucomicrobiae	Verrucomicrobiales	Verrucomicrobiaceae	uncultured	metagenome
11c6081bcfa1ab9d9236d969237dea67	Bacteria	Proteobacteria	Gammaproteobacteria	Nitrosococcales	Nitrosococcaceae	wb1-P19	uncultured_bacterium
11c8bdca56f64adee8808b61e229f0ee	Bacteria	Actinobacteriota	Thermoleophilia	Solirubrobacterales	67-14	67-14
11ca266321052d772b66113fceb36323	Bacteria	Myxococcota	Polyangia	mle1-27	mle1-27	mle1-27	metagenome
11caff1a949d7a40d99bcb5e5d84442c	Bacteria	Planctomycetota	Phycisphaerae	Tepidisphaerales	CPla-3_termite_group	CPla-3_termite_group	uncultured_bacterium
11cbfd2a4163315d40fd3a2a70044885	Bacteria	Myxococcota	Polyangia	Haliangiales	Haliangiaceae	Haliangium
11cd67bae01fc5f7e173ed2e203e97ad	Bacteria	SAR324_clade(Marine_group_B)	SAR324_clade(Marine_group_B)	SAR324_clade(Marine_group_B)	SAR324_clade(Marine_group_B)	SAR324_clade(Marine_group_B)	uncultured_bacterium
11d3eaee9ceabb494e1eac3f45a44031	Bacteria	Myxococcota	Myxococcia	Myxococcales	Myxococcaceae	KD3-10	uncultured_bacterium
11d544d963ddbbab5195177f99f76042	Bacteria	Bacteroidota	Bacteroidia	Cytophagales	uncultured	uncultured	uncultured_bacterium
11d5693cbb62f9fd36d23680eee7d8f7	Bacteria	Verrucomicrobiota	Chlamydiae	Chlamydiales	Parachlamydiaceae
11d588cff00c3c9f7b87013fcd708736	Bacteria	Bdellovibrionota	Oligoflexia	0319-6G20	0319-6G20	0319-6G20
11daa2db21afbaa97ce2829a82bda72c	Bacteria	Actinobacteriota	Actinobacteria
11de4845e9853d901eaf51103d58953f	Bacteria	Chloroflexi	JG30-KF-CM66	JG30-KF-CM66	JG30-KF-CM66	JG30-KF-CM66	metagenome
11de48c56f5e2e1894260ec6b61e9bab	Bacteria	Proteobacteria	Alphaproteobacteria	Rickettsiales	Mitochondria	Mitochondria	Botryosphaeria_dothidea
11de523f6a163607dc541a5d992d7796	Bacteria	Proteobacteria	Alphaproteobacteria	Rickettsiales	Mitochondria	Mitochondria	Rhynchosporium_secalis
11e16cc037f150a0167ab0c774dcb62b	Bacteria	Proteobacteria	Gammaproteobacteria
11e20947982178ed29426f0f5b7e6ef1	Bacteria	Chloroflexi	Anaerolineae	RBG-13-54-9	RBG-13-54-9	RBG-13-54-9	uncultured_bacterium
11e698ef5b313bfd367b9fd0971e5425	Bacteria	Patescibacteria	Saccharimonadia	Saccharimonadales	Saccharimonadales	Saccharimonadales	uncultured_soil
11e8cb27b84865681c3efe7420ba27c3	Bacteria	Chloroflexi	Ktedonobacteria	C0119	C0119	C0119	uncultured_bacterium
11e9700ba9909de4d5dee29d432f9b88	Bacteria	Patescibacteria	Parcubacteria
11e9c6f7df95b758e68a326a139a226f	Bacteria	Bdellovibrionota	Bdellovibrionia	Bdellovibrionales	Bdellovibrionaceae	Bdellovibrio
11f2bee027502ca49c4c8a493d6e2df6	Bacteria	Patescibacteria	Parcubacteria	Candidatus_Zambryskibacteria	Candidatus_Zambryskibacteria	Candidatus_Zambryskibacteria	Parcubacteria_group
11f55d60766ef689e963ec11948e3206	Bacteria	Proteobacteria	Alphaproteobacteria	Caulobacterales	Hyphomonadaceae	SWB02
11fb0c3ae9d7d1fa08dd025a98213ef0	Bacteria	Planctomycetota	Planctomycetes	Planctomycetales	uncultured	uncultured	uncultured_Planctomyces
11ff4331ea33c49f2c5bba15d384f7e3	Archaea	Nanoarchaeota	Nanoarchaeia	Woesearchaeales	Woesearchaeales	Woesearchaeales
11ff62104da34f1b0f9660a3558f7ead	Archaea	Crenarchaeota	Nitrososphaeria	Nitrososphaerales	Nitrososphaeraceae	Nitrososphaeraceae
11ff62f758f7c7e2e53e141ac7b9274d	Bacteria	Proteobacteria	Gammaproteobacteria	Pasteurellales	Pasteurellaceae
11ffe55c6d39b903e6fe8e59bc02cc69	Bacteria	Myxococcota	bacteriap25	bacteriap25	bacteriap25	bacteriap25	metagenome
11ffeda52206f818f99e430d2ad615d0	Bacteria	Chloroflexi	Ktedonobacteria	C0119	C0119	C0119	uncultured_bacterium
1202609759f8fa6801f82509a87d1ed6	Bacteria
120c125744f77335dc502f6ff0f035a3	Bacteria	Planctomycetota	OM190	OM190	OM190	OM190	uncultured_bacterium
120eba657e42a11a5c29f97b90f02035	Bacteria	Actinobacteriota	Actinobacteria	Streptomycetales	Streptomycetaceae	Streptomyces
120f56008d1ae287770bf505b054e950	Bacteria	Acidobacteriota	Acidobacteriae	Bryobacterales	Bryobacteraceae	Bryobacter
12145c3a180260ae19247a8ce1ba4274	Bacteria	Verrucomicrobiota	Verrucomicrobiae	Pedosphaerales	Pedosphaeraceae	uncultured	uncultured_bacterium
121a86b205524b426e475b20940ce77b	Bacteria
121db59f075674d103fce3e75404e703	Bacteria	Firmicutes	Clostridia	Peptostreptococcales-Tissierellales	Peptostreptococcales-Tissierellales	Alkaliphilus
121f2cd1db60f410fa224b9d327ee961	Bacteria	Bdellovibrionota	Bdellovibrionia	Bdellovibrionales	Bdellovibrionaceae	Bdellovibrio	uncultured_deep-sea
121f91666e4268cf37360a9a89a00c32	Bacteria	Patescibacteria	Parcubacteria
122c47d2ff272271a34a4c295ce92ee4	Bacteria	Proteobacteria	Alphaproteobacteria	Rickettsiales	Mitochondria	Mitochondria	Botryosphaeria_dothidea
122ecb3699278a0d53163d5624ce5bb6	Bacteria	Bdellovibrionota	Oligoflexia	0319-6G20	0319-6G20	0319-6G20
12308e8dd3d24e191d267477d1bd2482	Bacteria	Chloroflexi	JG30-KF-CM66	JG30-KF-CM66	JG30-KF-CM66	JG30-KF-CM66	uncultured_bacterium
1230a906f19bcc426889476ed421c59f	Bacteria	Bdellovibrionota	Bdellovibrionia	Bdellovibrionales	Bdellovibrionaceae	Bdellovibrio	uncultured_bacterium
1237136d4840639744031ad5fe2f940d	Bacteria	Proteobacteria	Alphaproteobacteria	Acetobacterales	Acetobacteraceae	uncultured
123716b21e52478dca34aa17f5b8ef05	Bacteria	Myxococcota	Polyangia	Haliangiales	Haliangiaceae	Haliangium
12394c552d5b319ebcb1f6cf3ef8f026	Bacteria	Myxococcota	Polyangia	Blfdi19	Blfdi19	Blfdi19	uncultured_bacterium
123efa166e3bc506cb32aad4d36c85f5	Bacteria	Myxococcota	Polyangia	Polyangiales	Polyangiaceae	Pajaroellobacter
123efab1fe28619dd883074edb133d43	Bacteria	Firmicutes	Clostridia	Peptostreptococcales-Tissierellales	Peptostreptococcaceae	Terrisporobacter
1242590519c1db91f2fb3b415adce1d0	Bacteria	Planctomycetota	Planctomycetes	Isosphaerales	Isosphaeraceae	uncultured	metagenome
1244512d0646f039bcd9a8fc47172a60	Bacteria	Chloroflexi
1244c29be32ce947892f7d8a579e857d	Bacteria	Proteobacteria	Gammaproteobacteria	Diplorickettsiales	Diplorickettsiaceae	Aquicella
124a6ed494f3b4b7bd978a7e51b00536	Bacteria	Chloroflexi	Ktedonobacteria	Ktedonobacterales	Ktedonobacteraceae	uncultured	uncultured_bacterium
124b3ce280b1d57e1569cc1453420b29	Bacteria	Bacteroidota	Bacteroidia	Chitinophagales	Chitinophagaceae	Ferruginibacter	uncultured_Ferruginibacter
124cc62dc7b50566a4c5641df4cad7b6	Bacteria	Patescibacteria	Parcubacteria	Parcubacteria	Parcubacteria	Parcubacteria	uncultured_bacterium
1250d446aa17c652de25d2ac47f02a07	Bacteria	Proteobacteria	Alphaproteobacteria	Rhodospirillales	uncultured	uncultured	metagenome
12515821c64c0e446986b2946e611ef1	Bacteria	Armatimonadota	Fimbriimonadia	Fimbriimonadales	Fimbriimonadaceae	Fimbriimonadaceae
1251618ad9e04849d1417a98af24eaa2	Bacteria	Chloroflexi	JG30-KF-CM66	JG30-KF-CM66	JG30-KF-CM66	JG30-KF-CM66	uncultured_bacterium
12556c471974b7ab457cb5b0e3b6ac2c	Bacteria	Proteobacteria	Alphaproteobacteria	Rickettsiales	Mitochondria	Mitochondria	Pyronema_omphalodes
1255fdb66226619339a26c34367bd3e7	Bacteria	Bacteroidota	SJA-28	SJA-28	SJA-28	SJA-28	metagenome
125874a72daf1b8fc16568ece2f05874	Bacteria	Planctomycetota	Planctomycetes	Pirellulales	Pirellulaceae	Pir4_lineage
12599eba492dfb58a2cc6fcd56b9c800	Bacteria	Acidobacteriota	Vicinamibacteria	Vicinamibacterales	Vicinamibacteraceae	Vicinamibacter	uncultured_bacterium
125a39e308a5f06053c786da58241d8b	Bacteria
125aa82caf8989bb89a02db7a1087138	Bacteria	Planctomycetota	Planctomycetes	uncultured	uncultured	uncultured	uncultured_Planctomycetaceae
125e347135e5a0a57c0c13157e4581c6	Bacteria	Verrucomicrobiota	Verrucomicrobiae	Pedosphaerales	Pedosphaeraceae	Pedosphaeraceae
125e57dfb23dc38a4b54ddee78942c3f	Bacteria	Actinobacteriota	Actinobacteria	Streptosporangiales	Thermomonosporaceae	Actinocorallia	uncultured_bacterium
125ef677ca85fd0a1fceaf7c9ec3e9d7	Bacteria	Chloroflexi	Dehalococcoidia	S085	S085	S085	metagenome
125f0e48e0331c7fdba6ca6d13a4474f	Bacteria	Chloroflexi	TK10	TK10	TK10	TK10	uncultured_Chloroflexus
125f726d333b036882f2ce20b8c6abb9	Bacteria	Firmicutes	Clostridia	Peptostreptococcales-Tissierellales	Anaerovoracaceae	Anaerovorax	uncultured_bacterium
12609c88d549915b9bb591332889323b	Bacteria	Proteobacteria	Gammaproteobacteria	Diplorickettsiales	Diplorickettsiaceae	Aquicella
12672b933c04532384ab8f20a98f74ec	Bacteria	Bdellovibrionota	Oligoflexia	0319-6G20	0319-6G20	0319-6G20	uncultured_delta
12682d6b0a5c783977175d474833a90f	Bacteria	Cyanobacteria	Cyanobacteriia	Chloroplast	Chloroplast	Chloroplast
1268a6798587016ec620b4314cf50cc7	Bacteria	Patescibacteria	Parcubacteria	Parcubacteria	Parcubacteria	Parcubacteria
1269a1e549677f572562f368ee95889d	Bacteria	Desulfobacterota	Desulfuromonadia	Geobacterales	Geobacteraceae
126c3026c934b5c88542710fc0a9ba10	Bacteria	Nitrospirota	Nitrospiria	Nitrospirales	Nitrospiraceae	Nitrospira	uncultured_Green
126cc2c983c795cb57e7ee8eb61c316e	Bacteria	Bacteroidota	Kapabacteria	Kapabacteriales	Kapabacteriales	Kapabacteriales
126d07a6aeff52d085d049d7129e32d1	Bacteria	Proteobacteria	Alphaproteobacteria	uncultured	uncultured	uncultured	uncultured_bacterium
126d3a6e051e8b54ba0af2f839be878d	Bacteria	Gemmatimonadota	Gemmatimonadetes	Gemmatimonadales	Gemmatimonadaceae	uncultured
126d5c147c8529b851292f09afc0a86f	Bacteria	Acidobacteriota	Vicinamibacteria	Vicinamibacterales	uncultured	uncultured	uncultured_Acidobacteria
126e3b99a8ef8ad8a75b7443fa1233b6	Bacteria	Myxococcota	Polyangia	Polyangiales	BIrii41	BIrii41	uncultured_delta
1270da80cc0e29e38d735c7f38a145a3	Bacteria	NB1-j	NB1-j	NB1-j	NB1-j	NB1-j
1271fddecef0f7015b7e7913c5ba7421	Bacteria	Proteobacteria	Gammaproteobacteria	Coxiellales	Coxiellaceae	Coxiella	metagenome
12728dfdac37d85f9205a4d6dc89ba9d	Bacteria	Proteobacteria	Alphaproteobacteria	Rhodospirillales	uncultured	uncultured	uncultured_Rhodospirillaceae
1274879de84c6e9f91c004eb4037d06f	Bacteria	Proteobacteria	Alphaproteobacteria	Acetobacterales	Acetobacteraceae	Roseomonas
127c469c2703b2f24ac800f4e7361a0c	Bacteria	Myxococcota	Myxococcia	Myxococcales	Myxococcaceae	P3OB-42	uncultured_Archangiaceae
127cd523d9d77335f2d77952950bab6e	Bacteria	Deinococcota	Deinococci	Deinococcales	Deinococcaceae	Deinococcus
127ee2140fcd1f8e0ca55b04bbea01eb	Bacteria	Actinobacteriota	Actinobacteria	Frankiales	Sporichthyaceae	uncultured
1285044cadc2f20c7b8c9c8504c49c00	Bacteria	Proteobacteria	Gammaproteobacteria	Salinisphaerales	Solimonadaceae	Polycyclovorans	uncultured_Xanthomonadaceae
128659208f6afbfcc21ccc0d92294e0c	Bacteria	Myxococcota	Polyangia	Polyangiales	Polyangiaceae	Sorangium	metagenome
12882193ad3f2dccff2c9c9cd482795a	Bacteria	Firmicutes	Clostridia	Clostridia	Gracilibacteraceae	Lutispora	uncultured_bacterium
12884182f5dbea1be3577dfc300bfb52	Bacteria	Planctomycetota	Planctomycetes	uncultured	uncultured	uncultured	uncultured_bacterium
128ec4303211e0b8c2c6b3104505a59b	Bacteria	Patescibacteria	Microgenomatia	Candidatus_Woesebacteria	Candidatus_Woesebacteria	Candidatus_Woesebacteria	uncultured_Microgenomates
1290e271fbc50c66e2cd8e437d0d4a44	Bacteria	Proteobacteria	Gammaproteobacteria	Burkholderiales	Nitrosomonadaceae	IS-44
12911390fc3e0f06fa13a3881173dd67	Bacteria	Acidobacteriota	Acidobacteriae	Acidobacteriales	uncultured	uncultured
12925e658cbb125cc0caa6b9b64e04ad	Bacteria	Planctomycetota	Planctomycetes	Gemmatales	Gemmataceae	uncultured
1292c97a3b5e9b41d5191a719a2d1913	Bacteria	Cyanobacteria	Sericytochromatia	Sericytochromatia	Sericytochromatia	Sericytochromatia	uncultured_bacterium
1294258ac1494307011703ab9e795ee6	Bacteria	Proteobacteria	Alphaproteobacteria
12959b9ee76b6b2f4c199fd2a7382123	Bacteria	Bacteroidota	Bacteroidia	Cytophagales	Hymenobacteraceae	Hymenobacter	Hymenobacter_cavernae
1296643c49105cb2fefafac3adbc3222	Bacteria	Myxococcota	Polyangia	Polyangiales	Sandaracinaceae	uncultured
129b83ae75f772d1ee9421debc468469	Bacteria	Acidobacteriota	Acidobacteriae	Bryobacterales	Bryobacteraceae	Bryobacter	uncultured_bacterium
129cc1fdda6dd74c4cb243c8084749a6	Bacteria	Proteobacteria	Alphaproteobacteria	Rhodospirillales	uncultured	uncultured
129ec169a34e5233d09d49895599eb29	Bacteria	SAR324_clade(Marine_group_B)	SAR324_clade(Marine_group_B)	SAR324_clade(Marine_group_B)	SAR324_clade(Marine_group_B)	SAR324_clade(Marine_group_B)	metagenome
12a2b2543cf42c68199a640c16f8d657	Bacteria	SAR324_clade(Marine_group_B)	SAR324_clade(Marine_group_B)	SAR324_clade(Marine_group_B)	SAR324_clade(Marine_group_B)	SAR324_clade(Marine_group_B)	uncultured_bacterium
12a405227ff70464c989f2afb8b77bea	Bacteria	Patescibacteria	Saccharimonadia	Saccharimonadales	Saccharimonadales	Saccharimonadales	uncultured_bacterium
12a80c4dbcdc421b78112f096adf3da5	Bacteria	Proteobacteria	Gammaproteobacteria
12a83d8abf9d46ceaef9624307c2adc6	Bacteria	Bacteroidota	Bacteroidia	Cytophagales	Cytophagaceae	Cytophaga	metagenome
12a96c498bd1699f1d77b2c6c295e968	Bacteria
12ab20b7150c32874f401970e54c3c8a	Bacteria	Proteobacteria	Alphaproteobacteria	Reyranellales	Reyranellaceae	Reyranella	metagenome
12abbb9c6e0361f8ce7eaf26be38dd3a	Bacteria	Bacteroidota	Bacteroidia	Chitinophagales	uncultured	uncultured	uncultured_bacterium
12af1a21183b52a17172d580bb838fc6	Bacteria	Dependentiae	Babeliae	Babeliales	Vermiphilaceae	Vermiphilaceae	uncultured_Candidatus
12af5fab81cb5843e9a60c4730d81531	Bacteria	Dependentiae	Babeliae	Babeliales	Babeliaceae	Babeliaceae	uncultured_bacterium
12afae8577bf5b00fffd1cad076c7017	Bacteria	Proteobacteria	Gammaproteobacteria	Burkholderiales	Rhodocyclaceae	Uliginosibacterium	metagenome
12b1dbe536d0d34c4a6729e7aff55f23	Bacteria	Planctomycetota	Phycisphaerae	Phycisphaerales	Phycisphaeraceae	SM1A02	metagenome
12b7c308ba1e7c58c114a4bb5cd2be1a	Bacteria	Patescibacteria	ABY1	Candidatus_Kuenenbacteria	Candidatus_Kuenenbacteria	Candidatus_Kuenenbacteria	uncultured_bacterium
12b8d65b62266599a8945515e1c3eb03	Bacteria
12ba634bcdde8f9f0dd73c371afdbbcc	Bacteria
12be190f55773e19abdee1d7696f4db9	Bacteria	Bdellovibrionota	Oligoflexia	0319-6G20	0319-6G20	0319-6G20
12be20bdfb1341f95ab686a61f8f3faa	Bacteria	Entotheonellaeota	Entotheonellia	Entotheonellales	Entotheonellaceae	Entotheonellaceae	uncultured_bacterium
12bfc70a117e9e13a79a561ad4c6763e	Bacteria	Cyanobacteria	Cyanobacteriia	Chloroplast	Chloroplast	Chloroplast
12c051f5d050059a3ff5492520477016	Bacteria	Actinobacteriota	Acidimicrobiia	Microtrichales	uncultured	uncultured
12c4593c645a02638598fc1dc84aa70e	Bacteria	Acidobacteriota	Acidobacteriae	Subgroup_2	Subgroup_2	Subgroup_2	metagenome
12c4cf4a9b6a4541ef111f02191bae96	Bacteria	Proteobacteria	Gammaproteobacteria	Oceanospirillales	Halomonadaceae	Halomonas
12c65a2204976a5df6f079dd540d4bb2	Bacteria	Firmicutes	Desulfitobacteriia	Desulfitobacteriales	Desulfitobacteriaceae	Desulfosporosinus	uncultured_bacterium
12c79c948ce1d26441ec15999c9b74da	Bacteria	Chloroflexi	Anaerolineae	Anaerolineales	Anaerolineaceae
12c96f0d9f2037e2bc2d5a588a2987bb	Bacteria	Chloroflexi	Chloroflexia	Chloroflexales	Roseiflexaceae	uncultured	uncultured_bacterium
12c9edb19def7ffec36b14fb8feb09c1	Bacteria	Planctomycetota	Planctomycetes	Gemmatales	Gemmataceae	uncultured	uncultured_bacterium
12ca5be966376ffaacac3902ace6971d	Bacteria	Planctomycetota	Planctomycetes	Gemmatales	Gemmataceae	Gemmata	uncultured_bacterium
12cce8ca5e275a68b2b5e8c48510e075	Bacteria	Proteobacteria	Gammaproteobacteria	Pseudomonadales	Moraxellaceae	Moraxella
12cef459a5c74faff771a5b1c5bb609a	Bacteria	Dependentiae	Babeliae	Babeliales	Vermiphilaceae	Vermiphilaceae	metagenome
12d22b997bef6a42ea79e7c2e9a34a70	Bacteria	Nitrospirota	2001-04-29	2001-04-29	2001-04-29	2001-04-29	uncultured_bacterium
12d2d7b6c151ec8b9537d42342b34b39	Bacteria	Proteobacteria	Gammaproteobacteria	Salinisphaerales	Solimonadaceae
12d3f89ac69a5bb2898c3b60512d1e0e	Bacteria	Proteobacteria	Gammaproteobacteria	Burkholderiales	Burkholderiaceae	Lautropia	Lautropia_sp.
12d68f14e4bdf97ec330e5e5a542e084	Bacteria	Patescibacteria	uncultured	uncultured	uncultured	uncultured	uncultured_bacterium
12d85f46c882064394dec3c987a7e29b	Bacteria
12dcc3393a176e44661e5ca641a6a623	Bacteria	Elusimicrobiota	Lineage_IIb	Lineage_IIb	Lineage_IIb	Lineage_IIb	uncultured_bacterium
12df5d192bc89658a2d724d3958e33a8	Archaea	Thermoplasmatota	Thermoplasmata	Marine_Group_II	Marine_Group_II	Marine_Group_II	uncultured_archaeon
12e2bb64d262590c8c32d2b090882e42	Bacteria	Actinobacteriota	Actinobacteria	Streptomycetales	Streptomycetaceae	Kitasatospora
12e2e5faffb1fd81174485db8ed555b9	Bacteria	Proteobacteria	Gammaproteobacteria	Pseudomonadales	Moraxellaceae	Cavicella	uncultured_bacterium
12e5e2e9f4fb3656a23ee83be7837ee4	Bacteria	Proteobacteria	Gammaproteobacteria	Burkholderiales	SC-I-84	SC-I-84
12e5ea96b2b4f0557abcb459f181397a	Bacteria	Firmicutes	Bacilli	Bacillales	Bacillaceae	Bacillus
12ec641c454a69e401afe4b1cf7b356f	Bacteria	Cyanobacteria	Cyanobacteriia	Chloroplast	Chloroplast	Chloroplast	Vischeria_sp.
12f0627b0f930aff1182481eb84cbc7d	Bacteria	Proteobacteria	Gammaproteobacteria	Burkholderiales	Comamonadaceae	Aquabacterium	Aquabacterium_citratiphilum
12f4c5a5a6b13c7beb286ce3594e5f71	Bacteria	Myxococcota	bacteriap25	bacteriap25	bacteriap25	bacteriap25	uncultured_organism
12f77508530bcab8f0dfed2b53847d99	Bacteria	Proteobacteria	Alphaproteobacteria	Rickettsiales	Mitochondria	Mitochondria	Verticillium_nonalfalfae
12ff0da78f86f1f317de364f134a671a	Bacteria	Cyanobacteria	Cyanobacteriia	Chloroplast	Chloroplast	Chloroplast	Chlorokybus_atmophyticus
1300919070ac9837a14d23c56b6d60f8	Bacteria	Proteobacteria	Alphaproteobacteria	Defluviicoccales	uncultured	uncultured
1301b883e15905d33dd391577170a4b3	Bacteria	Firmicutes	Clostridia	Clostridia	Hungateiclostridiaceae	uncultured
13080d4a4fc614903c1bdad49aad494b	Bacteria	Myxococcota	Polyangia	Haliangiales	Haliangiaceae	Haliangium	uncultured_bacterium
130a724328ed689a97def08a82405253	Bacteria	Gemmatimonadota	Gemmatimonadetes	Gemmatimonadales	Gemmatimonadaceae	uncultured
130aeaa06ed6b4442776a8050867a62a	Bacteria	Armatimonadota	Fimbriimonadia	Fimbriimonadales	Fimbriimonadaceae	Fimbriimonadaceae	uncultured_bacterium
130b0f162c942130b5c37f24bee34273	Bacteria	Verrucomicrobiota	Chlamydiae	Chlamydiales
1310ca04f5e47858595ae52dae04d6c6	Bacteria	Chloroflexi	Ktedonobacteria	C0119	C0119	C0119	uncultured_Chloroflexi
1311513f63c3001df83f1e8415470be4	Bacteria	Patescibacteria	Saccharimonadia	Saccharimonadales	Saccharimonadales	Saccharimonadales
131273c2df39d9351a63a37be38ba852	Bacteria	Bacteroidota	Bacteroidia	Chitinophagales	Chitinophagaceae	Edaphobaculum	uncultured_bacterium
13182798ec98f07e7d107726f7a2c42c	Bacteria	Myxococcota	Polyangia	Polyangiales	Phaselicystidaceae	Phaselicystis
131abfdd8a3b35171b849d2bf83220d4	Bacteria	SAR324_clade(Marine_group_B)	SAR324_clade(Marine_group_B)	SAR324_clade(Marine_group_B)	SAR324_clade(Marine_group_B)	SAR324_clade(Marine_group_B)
131b6b4e4bbc6356978cec6661969cc3	Bacteria	Planctomycetota	Pla4_lineage	Pla4_lineage	Pla4_lineage	Pla4_lineage	metagenome
131fa7e62182e01315ab5ba8111f67d0	Bacteria	Abditibacteriota	Abditibacteria	Abditibacteriales	Abditibacteriaceae	Abditibacterium	uncultured_soil
13240c90717ba5325c81432813295211	Bacteria	Patescibacteria	Microgenomatia	Candidatus_Roizmanbacteria	Candidatus_Roizmanbacteria	Candidatus_Roizmanbacteria	uncultured_bacterium
1326f7df701408e50b960507968ac849	Bacteria	Patescibacteria	Parcubacteria	Candidatus_Jorgensenbacteria	Candidatus_Jorgensenbacteria	Candidatus_Jorgensenbacteria	Candidatus_Adlerbacteria
1328046fef77088d2d5e44ef57725dc0	Bacteria	Proteobacteria	Gammaproteobacteria	Burkholderiales	Nitrosomonadaceae	MND1
132be3a2fcba10b9ba84862112012de1	Bacteria	Cyanobacteria	Vampirivibrionia	Vampirovibrionales	Vampirovibrionales	Vampirovibrionales	uncultured_bacterium
1331860e22113a25f9870a41cc9981a8	Bacteria	Cyanobacteria	Vampirivibrionia	Obscuribacterales	Obscuribacteraceae	Obscuribacteraceae	uncultured_bacterium
133862bc5656b433803da453daeb9375	Bacteria	Proteobacteria	Alphaproteobacteria	Rhizobiales	Hyphomicrobiaceae	Hyphomicrobium
1339ce5f4d25048d53a88cd71516aa2a	Bacteria	Bacteroidota	Bacteroidia	Cytophagales	Spirosomaceae	Rudanella	uncultured_bacterium
133b2004b6c34698a33f5e73afbc8d7c	Bacteria
133cc9b69d08697cf3e093a68e1dacef	Bacteria	Chloroflexi	TK10	TK10	TK10	TK10
133fd498581f108ff69677fc7f69914b	Bacteria	Actinobacteriota	Thermoleophilia	Solirubrobacterales	67-14	67-14
13408f00edb33f08f35318a15e9969f5	Bacteria	Gemmatimonadota	Gemmatimonadetes	Gemmatimonadales	Gemmatimonadaceae	Gemmatimonas
13455991fbfbe73a76c163a15da1f242	Bacteria	Actinobacteriota	Actinobacteria	Streptosporangiales	Streptosporangiaceae	uncultured	uncultured_bacterium
1349e89c431baf32343dca12e52bdc3a	Bacteria	Verrucomicrobiota	Verrucomicrobiae	Pedosphaerales	Pedosphaeraceae	Pedosphaeraceae	uncultured_bacterium
134cfa88dcb4b7c5fdf6377cb1e64a23	Bacteria	Bacteroidota	Bacteroidia	Chitinophagales	Chitinophagaceae
134de5ad2c474807ae5b96f4f200ae2e	Bacteria	Armatimonadota	Chthonomonadetes	Chthonomonadales	Chthonomonadales	Chthonomonadales	uncultured_bacterium
134e747c4667dbd4cd230253ca7ab300	Bacteria	Bacteroidota	Bacteroidia	Sphingobacteriales	AKYH767	AKYH767	metagenome
13515c191d8246cbe00d3d820a6df386	Bacteria	Gemmatimonadota	Gemmatimonadetes	Gemmatimonadales	Gemmatimonadaceae	Gemmatimonas	uncultured_bacterium
135bfe8900e347d4962d7b6250a201d2	Bacteria	Elusimicrobiota	Lineage_IIb	Lineage_IIb	Lineage_IIb	Lineage_IIb	uncultured_bacterium
136155417348050cfb493b1101dcb7d8	Bacteria	Cyanobacteria	Cyanobacteriia	Chloroplast	Chloroplast	Chloroplast	Chlorella_sp.
13648b4ae514011f0979d6301f186a1e	Bacteria	Chloroflexi	Ktedonobacteria	C0119	C0119	C0119	uncultured_bacterium
136718d3011e9d5137091784f007158e	Bacteria	Planctomycetota	Phycisphaerae	Tepidisphaerales	WD2101_soil_group	WD2101_soil_group
136c46f8bb04ecaf6267517d4c9bcae6	Bacteria
136fed886da14155bf28297fa390492d	Bacteria	Actinobacteriota	Acidimicrobiia	Microtrichales	Ilumatobacteraceae	uncultured	uncultured_Acidimicrobiales
13726db71138501e2ba6efeb0b1002b5	Bacteria	Proteobacteria	Alphaproteobacteria	Acetobacterales	Acetobacteraceae	Acidiphilium	uncultured_soil
13728728497c202f47eb30e17b178252	Bacteria	Firmicutes	Bacilli
1375a2ecbee6c3324d3697ce6869cc27	Bacteria	Elusimicrobiota	Lineage_IIa	Lineage_IIa	Lineage_IIa	Lineage_IIa
137912e4fc92f2d54d62bd4f555a716c	Bacteria	RCP2-54	RCP2-54	RCP2-54	RCP2-54	RCP2-54	uncultured_bacterium
137aa598fa85ed902fa569f183ae9c22	Bacteria	Proteobacteria	Alphaproteobacteria	Rhizobiales	Beijerinckiaceae	Roseiarcus	uncultured_bacterium
137cd8104b720036f77056089ea2be42	Bacteria	Bdellovibrionota	Oligoflexia	0319-6G20	0319-6G20	0319-6G20
13801e7bc71636162780bd7b6d06bf65	Bacteria	Myxococcota	Polyangia	Polyangiales	Phaselicystidaceae	Phaselicystis	uncultured_Polyangiaceae
13835c6a8b7e5fc3d0ffeca632e20a02	Bacteria	Proteobacteria	Alphaproteobacteria	Rickettsiales	Mitochondria	Mitochondria	Rhynchosporium_secalis
13855197f226f47a0e85952d256f7dd9	Bacteria	Planctomycetota	Planctomycetes	Pirellulales	Pirellulaceae	uncultured
13865936e67d1332861ea2fb8f75f211	Bacteria	Chloroflexi	Anaerolineae	SBR1031	SBR1031	SBR1031	uncultured_Gemmatimonadetes
138aaaefe4d750e2b4a79fad30f3a5b6	Bacteria	Acidobacteriota	Vicinamibacteria	Vicinamibacterales	uncultured	uncultured	uncultured_Acidobacteriales
138afe5164a34dd3ae82d630e852ef01	Bacteria	Actinobacteriota	Thermoleophilia	Solirubrobacterales	67-14	67-14	uncultured_bacterium
138bf46e59baedff8c3e5f8a3631158b	Bacteria	Cyanobacteria	Sericytochromatia	Sericytochromatia	Sericytochromatia	Sericytochromatia	uncultured_bacterium
139107826a6b947d4c7d76a286519c6f	Bacteria	Proteobacteria	Gammaproteobacteria	Coxiellales	Coxiellaceae	Coxiella
1392cc460d01017769d9ac29bb60079d	Bacteria	Planctomycetota	Planctomycetes	Gemmatales	Gemmataceae	uncultured	uncultured_bacterium
139bb5489f4febe8a40aa21578e70489	Bacteria	Gemmatimonadota	S0134_terrestrial_group	S0134_terrestrial_group	S0134_terrestrial_group	S0134_terrestrial_group	metagenome
139cdf67a05e302ecbe295b218fffe6b	Bacteria
139d376aa2ed4baf19a7322df117a766	Bacteria	Chloroflexi	TK10	TK10	TK10	TK10
13a6b08f7caf6964a9fcb73999d152eb	Bacteria	Cyanobacteria	Cyanobacteriia	Chloroplast	Chloroplast	Chloroplast
13a7d6412ffeb07eeafda697bd33618d	Bacteria	Chloroflexi	Ktedonobacteria	Ktedonobacterales	Ktedonobacteraceae	uncultured	uncultured_bacterium
13aa4817796eebaa6947519ff01f0b95	Bacteria	Firmicutes
13ac20e11ab0e96955a89325865a6c6b	Bacteria	Proteobacteria	Alphaproteobacteria	Rickettsiales	Mitochondria	Mitochondria
13ad238ff80cde86ce862692d31236d7	Bacteria	Bacteroidota	Bacteroidia	Sphingobacteriales	Sphingobacteriaceae	Mucilaginibacter
13b3200004737b2a25de9096a5231483	Bacteria	Verrucomicrobiota	Verrucomicrobiae	Chthoniobacterales	Chthoniobacteraceae	Chthoniobacter
13b44ce4d8f5f924a64428a022a1fc15	Bacteria	Acidobacteriota	Thermoanaerobaculia	Thermoanaerobaculales	Thermoanaerobaculaceae	Subgroup_10
13bd7e88cf4636a8f02d2a675db6b69f	Bacteria	Cyanobacteria	Vampirivibrionia	Gastranaerophilales	Gastranaerophilales	Gastranaerophilales	uncultured_bacterium
13c1220e4e367fe5dcd71e480a85a550	Bacteria	Actinobacteriota	Thermoleophilia	Gaiellales	Gaiellaceae	Gaiella	uncultured_bacterium
13c1b2a8c491cf3fba2fa50e45717450	Bacteria	Firmicutes	Clostridia	Peptostreptococcales-Tissierellales	Peptostreptococcales-Tissierellales	Anaerococcus	Anaerococcus_mediterraneensis
13cbd140f3933f794b3960fd3a2de743	Bacteria	Actinobacteriota	Thermoleophilia	Gaiellales	uncultured	uncultured
13ce0c9ef1ccf297dd2f23132f1576d0	Bacteria	Verrucomicrobiota	Verrucomicrobiae	Pedosphaerales	Pedosphaeraceae
13cf658f20a3c82aab20a9554de956d1	Bacteria	Patescibacteria	Parcubacteria	Candidatus_Adlerbacteria	Candidatus_Adlerbacteria	Candidatus_Adlerbacteria	uncultured_bacterium
13d2b633c545ae757fb4860de0b022e1	Bacteria	Bacteroidota	Bacteroidia	Cytophagales	Cytophagaceae	Sporocytophaga	uncultured_bacterium
13db230c8a088af724246fc2f10e1c8e	Bacteria	Myxococcota	Myxococcia	Myxococcales	Myxococcaceae	uncultured	uncultured_bacterium
13db323e3c48702e7798e0c09dbdbaf6	Bacteria	Planctomycetota	OM190	OM190	OM190	OM190
13dda8f783418fbeb70d85c16de52f6e	Bacteria	Myxococcota	Polyangia	mle1-27	mle1-27	mle1-27	uncultured_Polyangiaceae
13e22b4458024c466825bdd6b520c4fb	Bacteria	Actinobacteriota	Thermoleophilia	Solirubrobacterales	Solirubrobacteraceae	Conexibacter
13e569e3a74e3d162d1a41de50c322e5	Bacteria	Cyanobacteria	Sericytochromatia	Sericytochromatia	Sericytochromatia	Sericytochromatia	metagenome
13e7c7f2f8516a085eb20320a16ede21	Bacteria	Myxococcota	Myxococcia	Myxococcales	Myxococcaceae	P3OB-42	uncultured_bacterium
13e8fcfaf49430ef8b38ec77ae44ae56	Bacteria	Actinobacteriota	Thermoleophilia	Gaiellales
13ede464e005fe33d30195ac84a3d54d	Bacteria	RCP2-54	RCP2-54	RCP2-54	RCP2-54	RCP2-54
13ef0f1ef030661c7faa03df2017c578	Bacteria	Patescibacteria	Microgenomatia	Candidatus_Woesebacteria	Candidatus_Woesebacteria	Candidatus_Woesebacteria	uncultured_bacterium
13f34abbdf0266ceb5b3b4259742aaf0	Bacteria	Acidobacteriota	Blastocatellia	Blastocatellales	Blastocatellaceae	JGI_0001001-H03	uncultured_bacterium
13f35b16c3ea40355dabd3e8617d3d58	Bacteria	Myxococcota	Polyangia	Polyangiales	Polyangiaceae	Sorangium	metagenome
13f35d4a527c1749810eac4d698d2287	Bacteria	Planctomycetota	Planctomycetes	uncultured	uncultured	uncultured
13f750a8e4b13be5db26b1037a9aff42	Bacteria	Gemmatimonadota	Gemmatimonadetes	Gemmatimonadales	Gemmatimonadaceae	Roseisolibacter
13f7b5c2002c596a5cb5103419e909a1	Bacteria	Verrucomicrobiota	Chlamydiae	Chlamydiales	Parachlamydiaceae	Neochlamydia	uncultured_Chlamydiales
13fd47213c2ac0a5bc2776572e8cbd88	Bacteria	Bacteroidota	Bacteroidia	Chitinophagales	Chitinophagaceae	Terrimonas	metagenome
13fff35934e8766bdff9061cc72d1b1c	Bacteria	Planctomycetota	Planctomycetes	Gemmatales	Gemmataceae	Gemmata	Gemmata_sp.
1402769ac33a027a2c14f32c236bd9fb	Bacteria	Chloroflexi	TK10	TK10	TK10	TK10	uncultured_bacterium
14059a314409b2922ea7371c2b5cb904	Bacteria	Actinobacteriota	Actinobacteria
14089f441c35375ba705899960163202	Bacteria	Planctomycetota	OM190	OM190	OM190	OM190	uncultured_soil
14093a58569e48f74624bb2dfc9c5e1d	Bacteria	Actinobacteriota	Acidimicrobiia	Microtrichales	uncultured	uncultured	uncultured_bacterium
140b8b7411c81f00d835cf133157bad3	Bacteria	Actinobacteriota	Actinobacteria	Micromonosporales	Micromonosporaceae	Actinoplanes
14136acc3c9de8f5516f47c53ea220ed	Bacteria	Actinobacteriota	Thermoleophilia	Solirubrobacterales	Solirubrobacteraceae
141427413d673f4411fa8f2b8f3a6732	Bacteria	Actinobacteriota	Thermoleophilia	Solirubrobacterales	Solirubrobacteraceae	uncultured
141603a5b68378e59766f34a5b90530d	Bacteria	Verrucomicrobiota	Verrucomicrobiae	Pedosphaerales	Pedosphaeraceae	Pedosphaeraceae
1419783b4f98be24588e5368f4035d8e	Bacteria	Planctomycetota	Phycisphaerae	Tepidisphaerales	WD2101_soil_group	WD2101_soil_group	uncultured_soil
141ece3e922aa5338b7901593e122432	Bacteria	Chloroflexi	Dehalococcoidia	S085	S085	S085	metagenome
1420b764c68541dd6f82d877c18d4f6c	Bacteria
1420fb41a3b146808bf05e0ca8868cdd	Bacteria	Bacteroidota	Kapabacteria	Kapabacteriales	Kapabacteriales	Kapabacteriales	uncultured_bacterium
14240f4ef04a4d796148973a89f974e0	Bacteria	Patescibacteria	uncultured	uncultured	uncultured	uncultured	uncultured_bacterium
142593ec2903cd4f2845747684a1da1a	Bacteria	Proteobacteria	Alphaproteobacteria	Rickettsiales	Rickettsiaceae
14290d418ecaf9803843159ab005e917	Bacteria	Armatimonadota	uncultured	uncultured	uncultured	uncultured	uncultured_bacterium
142ae83b4dd3aecfb38add5132af6eec	Bacteria	Chloroflexi	Ktedonobacteria	C0119	C0119	C0119	uncultured_bacterium
1432c9fe8e06850b49d1da36f2d3129d	Bacteria	RCP2-54	RCP2-54	RCP2-54	RCP2-54	RCP2-54	uncultured_bacterium
1434738c9f423b6426dba52c2ba24eb1	Bacteria	Actinobacteriota	Coriobacteriia	Coriobacteriales	Coriobacteriales_Incertae_Sedis	uncultured
1434b85d05c07e9fb3b1af6d3881e205	Bacteria	Actinobacteriota	Actinobacteria	Streptomycetales	Streptomycetaceae	Streptomyces
143515b54fe34bd2fcbff181c723b5fc	Bacteria	Proteobacteria	Gammaproteobacteria	Steroidobacterales	Steroidobacteraceae	Steroidobacter
143c922b6b7265a2f40730f73e0f1947	Bacteria	Proteobacteria	Gammaproteobacteria	Diplorickettsiales	Diplorickettsiaceae	uncultured
143cdad7882b0c0b42998aebb8cb7c96	Bacteria	Myxococcota	Polyangia	Polyangiales	Phaselicystidaceae	Phaselicystis
143dcc7dc96adce720d90fd69f4ce492	Bacteria
14462db603c167fd16cec31db31518d8	Bacteria	Actinobacteriota	Acidimicrobiia
1448aa71c28e522528a0582d3cac494e	Bacteria	Planctomycetota	OM190	OM190	OM190	OM190	uncultured_bacterium
1449a60b4482f0afb2560bfd408cbafd	Bacteria	Myxococcota	Myxococcia	Myxococcales	Myxococcaceae
144c10a56ebaba7a11ccf77b9582d99b	Bacteria	Planctomycetota	Planctomycetes	Pirellulales	Pirellulaceae	uncultured	uncultured_bacterium
1450e7247ad851080a50fe6f81cafe84	Bacteria	Chloroflexi	Anaerolineae	RBG-13-54-9	RBG-13-54-9	RBG-13-54-9	uncultured_sludge
14526e3e836dd5db966ddfd40bf89df2	Bacteria	Myxococcota	bacteriap25	bacteriap25	bacteriap25	bacteriap25	uncultured_Syntrophobacterales
14553abc6dce1f523c11c481e5e4c17e	Bacteria	Patescibacteria	Parcubacteria	Parcubacteria	Parcubacteria	Parcubacteria	uncultured_bacterium
1457076d57618b6cc686a4518d951efa	Bacteria	Patescibacteria	Saccharimonadia	Saccharimonadales	Saccharimonadales	Saccharimonadales
145f24ce3bd2f3ec004cf385e8d51ca0	Bacteria	Entotheonellaeota	Entotheonellia	Entotheonellales	Entotheonellaceae	Entotheonellaceae	uncultured_bacterium
14602115852702fdb714ce5f17a35d34	Bacteria	Acidobacteriota	Blastocatellia	2022-11-24	2022-11-24	2022-11-24
14602c98435b800d049bede88a4ae483	Bacteria	Proteobacteria	Alphaproteobacteria	Rickettsiales	Mitochondria	Mitochondria	metagenome
1465263a45b13a1177d289dc021156d1	Bacteria	Firmicutes	Clostridia	Clostridiales	Clostridiaceae	Clostridium_sensu_stricto_6	uncultured_bacterium
1465e4eeab5bf2ea0d4788c234fb01c9	Bacteria	Armatimonadota	Chthonomonadetes	Chthonomonadales	Chthonomonadales	Chthonomonadales	uncultured_bacterium
14672a3a70b5e58a2225fcb02434f48d	Bacteria	Patescibacteria	Parcubacteria	Parcubacteria	Parcubacteria	Parcubacteria	uncultured_bacterium
146a11ba799d4842a6cacb17b09b16ec	Bacteria	Myxococcota	Polyangia	Polyangiales	Polyangiaceae	Polyangium	metagenome
146c320f3c1ceb2682f8b3a23290728e	Bacteria	Chloroflexi	Ktedonobacteria	Ktedonobacterales	Ktedonobacteraceae	FCPS473	uncultured_Ktedonobacter
146f3bd66bbb6123cd497ce959a5d249	Bacteria	Actinobacteriota	Thermoleophilia	Solirubrobacterales	67-14	67-14
14709ed47001a9451ff6c49cf7f8a5cc	Bacteria
1470abb74739125d0f7e469aeeacd95f	Bacteria	Acidobacteriota	Holophagae	Subgroup_7	Subgroup_7	Subgroup_7
14780027f57a6238e16ad4f5d08a3c77	Bacteria	Bacteroidota	Bacteroidia	Chitinophagales	Chitinophagaceae	Segetibacter
1479d3d240f877892793f8e658e9ed99	Bacteria	Bdellovibrionota	Bdellovibrionia	Bdellovibrionales	Bdellovibrionaceae	Bdellovibrio	uncultured_bacterium
147ba9258e1ed72518c31813a38b2e20	Bacteria	Proteobacteria	Alphaproteobacteria	Dongiales	Dongiaceae	Dongia	metagenome
147e602281e422cac94c24fa64cb0c53	Bacteria	Proteobacteria	Alphaproteobacteria	Rickettsiales	Mitochondria	Mitochondria	Silene_dioica
14835e57dfbb33b4b44cfd42d0950d00	Bacteria	Proteobacteria	Alphaproteobacteria	Rickettsiales	Mitochondria	Mitochondria	Botryosphaeria_dothidea
1483d382687d6c30c70ceab9ca591674	Bacteria
14843e206e04580992f616d9c9a89db9	Bacteria	Proteobacteria	Alphaproteobacteria	Rickettsiales	SM2D12	SM2D12	uncultured_bacterium
14862b2c09c5d32ad15ea895d18a8b88	Bacteria	Planctomycetota	Planctomycetes	Gemmatales	Gemmataceae	uncultured
148a28e89df6d30e2d311ef89bd6a2d2	Bacteria	Actinobacteriota	Thermoleophilia	Solirubrobacterales	67-14	67-14	uncultured_bacterium
148cd77dacb042d9c417cf01930863ad	Bacteria	Cyanobacteria	Vampirivibrionia	Obscuribacterales	Obscuribacteraceae	Obscuribacteraceae	uncultured_bacterium
148cf10d357f56eb155096b66f631139	Bacteria	Proteobacteria	Gammaproteobacteria	HOC36	HOC36	HOC36	uncultured_bacterium
148d48d5869224debd3287234cbc25a7	Bacteria
148d5c8ac01f3721f35e50d5fe1cc9c4	Bacteria	Proteobacteria	Alphaproteobacteria	Rickettsiales	Mitochondria	Mitochondria	Rhynchosporium_secalis
14908c7db0146d6f55dd8f8e81699e91	Bacteria
1493343787bf66eee1a8b9a8b721d219	Bacteria	Planctomycetota	Planctomycetes	Gemmatales	Gemmataceae	uncultured	uncultured_bacterium
1496776a07ae094127a79bf4589076f8	Bacteria	Planctomycetota	Phycisphaerae	S-70	S-70	S-70	uncultured_bacterium
149909a7ffd7b142cd50bd56754b130b	Bacteria	Proteobacteria	Alphaproteobacteria	uncultured	uncultured	uncultured	uncultured_bacterium
149c701d4dc58ddfa0ad89b94a82a865	Bacteria	Actinobacteriota	Thermoleophilia	Solirubrobacterales	67-14	67-14	uncultured_actinobacterium
149ee9511333453376d1232ae2ea60c7	Bacteria	Gemmatimonadota	Gemmatimonadetes	Gemmatimonadales	Gemmatimonadaceae	uncultured
14a4c105b7deff409fafbdba743e8b7c	Bacteria	Bdellovibrionota	Bdellovibrionia	Bdellovibrionales	Bdellovibrionaceae	Bdellovibrio	uncultured_bacterium
14abbdd0d0f7a499480d2315d975e7be	Bacteria	Acidobacteriota	Acidobacteriae	Acidobacteriales	Acidobacteriaceae_(Subgroup_1)	Occallatibacter	uncultured_Acidobacteria
14ae975fbfd31f21c6536b06e4f9d701	Bacteria	Bacteroidota	Bacteroidia	Chitinophagales	Chitinophagaceae	uncultured	uncultured_bacterium
14ae9823af4c2424d2a28f42ace811ee	Bacteria	Proteobacteria	Alphaproteobacteria	Parvibaculales	Parvibaculaceae	Parvibaculum
14b084378ee2a1b67fc1df1e9b210654	Bacteria	Actinobacteriota	Actinobacteria	Micromonosporales	Micromonosporaceae	Actinoplanes
14b8aa0057566f7e09a1e3a52fbc3105	Bacteria	Gemmatimonadota	Gemmatimonadetes	Gemmatimonadales	Gemmatimonadaceae	Gemmatimonas	uncultured_bacterium
14b8de7d49df6d22ec2422146b7dc367	Bacteria	Dependentiae	Babeliae	Babeliales
14bc56dc8c900cf8d7861069f75f55ee	Bacteria	Chloroflexi	Chloroflexia	Thermomicrobiales	JG30-KF-CM45	JG30-KF-CM45
14bca2ac5db2525acf4a7a4520720776	Bacteria	Gemmatimonadota	BD2-11_terrestrial_group	BD2-11_terrestrial_group	BD2-11_terrestrial_group	BD2-11_terrestrial_group	metagenome
14c1e526adf12e5d29a3aecf13c2c1b8	Bacteria	Proteobacteria	Gammaproteobacteria	Diplorickettsiales	Diplorickettsiaceae	uncultured	uncultured_bacterium
14c83fce73d0fafcae9c0083afa24357	Bacteria	Planctomycetota	Planctomycetes	Pirellulales	Pirellulaceae	Pir4_lineage	wastewater_metagenome
14c93da7a4720de50f31bdbe4cd3cd2e	Bacteria	Verrucomicrobiota	Verrucomicrobiae	Methylacidiphilales	Methylacidiphilaceae	uncultured	uncultured_bacterium
14ca30b13e73729af8fc74729bda7e15	Bacteria	Myxococcota	Myxococcia	Myxococcales	Myxococcaceae	P3OB-42	uncultured_bacterium
14cea0b4a4166d8e030a89b2d7c7818c	Bacteria	Firmicutes	Bacilli	Entomoplasmatales	type_III	type_III	uncultured_Mollicutes
14d626a0f05950824df392b18699ddf7	Bacteria	SAR324_clade(Marine_group_B)	SAR324_clade(Marine_group_B)	SAR324_clade(Marine_group_B)	SAR324_clade(Marine_group_B)	SAR324_clade(Marine_group_B)	metagenome
14d69d24bc04929ed4ac03de1462ca4c	Bacteria	Gemmatimonadota	Gemmatimonadetes	Gemmatimonadales	Gemmatimonadaceae	Gemmatimonas	uncultured_bacterium
14d93d402dc28133ebb70516330548d6	Bacteria	Planctomycetota	Planctomycetes	Pirellulales	Pirellulaceae	uncultured	uncultured_bacterium
14d973bf124a2261a7c146993f588b52	Bacteria	Bacteroidota	Bacteroidia	Chitinophagales	Chitinophagaceae
14ddc35a492e8420843101d13a6824b0	Bacteria	Proteobacteria	Alphaproteobacteria
14ddc72cb2db2ad40b108cca6fb95956	Bacteria	Planctomycetota	Planctomycetes	Pirellulales	Pirellulaceae	uncultured	uncultured_bacterium
14e01d3edd871d10da82be21776c89e5	Bacteria
14e235082474a30ff9f4ce8f4a9df673	Bacteria	Planctomycetota	Phycisphaerae	Tepidisphaerales	WD2101_soil_group	WD2101_soil_group	uncultured_bacterium
14e46f2d6be2946d7a8ae9b2c82d146b	Bacteria	Acidobacteriota	Holophagae	Subgroup_7	Subgroup_7	Subgroup_7
14e6050b7d0e3a1a5ad1969272154515	Bacteria	Elusimicrobiota	Lineage_IIb	Lineage_IIb	Lineage_IIb	Lineage_IIb	uncultured_soil
14e74176874c4e77e140cc0cddce7a28	Bacteria
14ea03b746b07f34bb570f2c3a6c48ca	Bacteria
14ed78ab0440375c6a93a3eb8becf805	Bacteria	Acidobacteriota	Subgroup_18	Subgroup_18	Subgroup_18	Subgroup_18	uncultured_bacterium
14eddfe1b1bb36902807d6a257e79bc3	Bacteria	Chloroflexi	Ktedonobacteria	Ktedonobacterales	Ktedonobacteraceae	uncultured	uncultured_bacterium
14efeeee5dca75da8328a084db90c956	Bacteria	Proteobacteria	Gammaproteobacteria	Diplorickettsiales	Diplorickettsiaceae	uncultured	uncultured_bacterium
14f1d48af305b13529175f2bc3f947a7	Bacteria	Proteobacteria	Alphaproteobacteria	Rhizobiales	Xanthobacteraceae	uncultured	uncultured_forest
14f58169fbe9a10ceb0749fc8873ad3b	Bacteria
14f6293e0e2d24130be663509dc653c8	Bacteria
14fcb208bbb19d55685f88a9121b2223	Bacteria	Myxococcota	Myxococcia	Myxococcales	Myxococcaceae	P3OB-42
14fde48bf9a75567e6c06ff855018812	Bacteria	Chloroflexi	Anaerolineae	SBR1031	A4b	A4b	wastewater_metagenome
14fee95ec67c03661ae7a8985e1300ab	Bacteria	Armatimonadota	uncultured	uncultured	uncultured	uncultured
14feeebc45b59fd1289a239dce58c3fd	Bacteria	Verrucomicrobiota	Chlamydiae	Chlamydiales	cvE6	cvE6	uncultured_Chlamydia
1500beb165f5663cba48807f45186597	Bacteria	Planctomycetota
15057e6c6698a0bcab1b606fe5e66093	Bacteria	Proteobacteria	Alphaproteobacteria	Rhizobiales	Xanthobacteraceae	Rhodoplanes
15068c791573adc67f3a22b27a3f6f73	Bacteria	Gemmatimonadota	Gemmatimonadetes	Gemmatimonadales	Gemmatimonadaceae	Gemmatimonas	uncultured_bacterium
150b67b84e75539529e9900c130ff33e	Bacteria
150b79830bddc1a04abd921b04977e02	Bacteria	RCP2-54	RCP2-54	RCP2-54	RCP2-54	RCP2-54	uncultured_bacterium
150fe8071c6886c97b41c52d50d0a40a	Bacteria	Actinobacteriota	Actinobacteria	Micromonosporales	Micromonosporaceae	Salinispora	uncultured_bacterium
15107db4ec08fe65217d01aed6e313cb	Bacteria	Armatimonadota	Chthonomonadetes	Chthonomonadales	Chthonomonadaceae	Chthonomonas	uncultured_bacterium
1511548a9f817bbecea97d68d909997d	Bacteria	Cyanobacteria	Sericytochromatia	Sericytochromatia	Sericytochromatia	Sericytochromatia	uncultured_bacterium
15131699043fd4a16c4a9a82eab56ca1	Bacteria	Verrucomicrobiota	Verrucomicrobiae	Pedosphaerales	Pedosphaeraceae	Pedosphaeraceae
1513565bdf8f8a7720614ea5d3c0f518	Bacteria
151ba875f5965999442064526a5b8fba	Bacteria
151d9a34545be018078a6fbf3b61e7c8	Bacteria	Proteobacteria	Alphaproteobacteria	Rickettsiales	Mitochondria	Mitochondria	Saccharina_japonica
151f25319c8715bb49632a77fb021ad5	Bacteria	Proteobacteria	Alphaproteobacteria	Reyranellales	Reyranellaceae	Reyranella
1520f513f466f1377ff8ad180e0bacab	Bacteria	Proteobacteria	Alphaproteobacteria	Rickettsiales	Mitochondria	Mitochondria	Berkeleya_fennica
15219e540112dbf57baa0b5a7a68d6ef	Bacteria	Proteobacteria	Alphaproteobacteria	Rhizobiales	Xanthobacteraceae
1526bdab6567348aed881158b97dc4a3	Bacteria	Armatimonadota	Chthonomonadetes	Chthonomonadales	Chthonomonadaceae	Chthonomonas	uncultured_Armatimonadetes
15284eb7a5420112c117bb9b3955aa70	Bacteria	NB1-j	NB1-j	NB1-j	NB1-j	NB1-j	uncultured_soil
15288336da3631286e64fb5b119d5ff6	Bacteria	Planctomycetota	Phycisphaerae	Phycisphaerales	Phycisphaeraceae	AKYG587	uncultured_bacterium
152914612d112c4e7dff952a961f5e0b	Bacteria	Verrucomicrobiota	Verrucomicrobiae	Pedosphaerales	Pedosphaeraceae	Pedosphaeraceae	uncultured_Prosthecobacter
152bb4bd2e9106df4cd1f18e2e2b2528	Bacteria	Planctomycetota	vadinHA49	vadinHA49	vadinHA49	vadinHA49	uncultured_bacterium
152dd15409596ef2d2ed1008337c87e4	Bacteria	Chloroflexi	Ktedonobacteria	Ktedonobacterales	Ktedonobacteraceae	1921-3	uncultured_Ktedonobacter
15309cf49b7f126aface92b47bdacbf8	Bacteria	Firmicutes	Bacilli	Alicyclobacillales	Alicyclobacillaceae	Tumebacillus	uncultured_bacterium
1531c6e91b925ef84c0fecb8720490a7	Bacteria	Bacteroidota	Bacteroidia	Cytophagales	Microscillaceae	uncultured
1535b26be565db0fc2c6e538a8f4575e	Bacteria	Bdellovibrionota	Bdellovibrionia	Bacteriovoracales	Bacteriovoracaceae	Peredibacter	metagenome
1536ce5eedd3ce604c3665bf3bf979ea	Bacteria	Gemmatimonadota	Gemmatimonadetes	Gemmatimonadales	Gemmatimonadaceae	Roseisolibacter	Roseisolibacter_agri
153a1c462f6c9cc86cb69c231e968272	Bacteria	Proteobacteria	Gammaproteobacteria	Pasteurellales	Pasteurellaceae
153aaca310adc5bf1184a6cf49bdecaf	Bacteria	Bacteroidota	Bacteroidia	Chitinophagales	Chitinophagaceae
1541b309729f4cef3533b9eaeead2273	Bacteria	Myxococcota	Polyangia	Blfdi19	Blfdi19	Blfdi19	metagenome
154223747de1728837231f3ae39ce102	Bacteria	Chloroflexi	Ktedonobacteria	Ktedonobacterales	Ktedonobacteraceae	1921-3	uncultured_Ktedonobacter
1546f62b59756feadffb8857d794f398	Bacteria	Proteobacteria	Gammaproteobacteria	Acidiferrobacterales	Acidiferrobacteraceae	Sulfurifustis
1547e1c203c67b773f73c1fef1072566	Bacteria	Acidobacteriota	Blastocatellia	Blastocatellales	Blastocatellaceae
1547e430cce9da626c173f36880ba262	Bacteria	Fibrobacterota	Fibrobacteria	Fibrobacterales	Fibrobacteraceae	uncultured	bacterium_enrichment
15492ed453d49175827e899429defccd	Bacteria	Sva0485	Sva0485	Sva0485	Sva0485	Sva0485	uncultured_delta
154d44a09d67c6c2611bc2e0c1e1c458	Bacteria	Proteobacteria	Alphaproteobacteria	Rickettsiales	Mitochondria	Mitochondria	Rhynchosporium_secalis
15525fa23df8d21f2500416567b402b7	Bacteria	SAR324_clade(Marine_group_B)	SAR324_clade(Marine_group_B)	SAR324_clade(Marine_group_B)	SAR324_clade(Marine_group_B)	SAR324_clade(Marine_group_B)	uncultured_Desulfobulbaceae
1556a300aa3d93fe7f93b7d69a1db3b0	Unassigned
1557b39f81eb0ae15538ba06a511ff46	Bacteria	Planctomycetota	Planctomycetes	Gemmatales	Gemmataceae	uncultured	uncultured_bacterium
155d109cac8c0a38d0bafd51bfa66cde	Bacteria	Proteobacteria	Gammaproteobacteria	uncultured	uncultured	uncultured
155e42ef6bdd4dd22f31741ee53fca83	Bacteria	Firmicutes	Desulfitobacteriia	Desulfitobacteriales	Desulfitobacteriaceae	Desulfosporosinus
1562f4c24b974ef5b8e871468fdd4050	Bacteria	Actinobacteriota	Thermoleophilia	Solirubrobacterales	67-14	67-14
1563b773745b505b853c6a0a20b374cf	Bacteria	Cyanobacteria	Cyanobacteriia	Chloroplast	Chloroplast	Chloroplast	Pedinomonas_sp.
156f491e1fecbdbe1103c56f432461e5	Bacteria	Acidobacteriota	Blastocatellia	Blastocatellales	Blastocatellaceae	JGI_0001001-H03	uncultured_bacterium
156fd4456d7078501994e85ab57842f4	Bacteria	Bdellovibrionota	Oligoflexia	Oligoflexales	uncultured	uncultured	uncultured_bacterium
15754691c77b817649bbf14b1f05547f	Bacteria	Planctomycetota	Phycisphaerae	Phycisphaerales	Phycisphaeraceae	SM1A02	uncultured_bacterium
15762e0382f39065c1253a97d8adc9b0	Bacteria	Bacteroidota	SJA-28	SJA-28	SJA-28	SJA-28	uncultured_bacterium
1578a734333f70d2b94497645e6090b2	Bacteria
157a54dc0a0d279dde7d1a14816248b9	Bacteria	Cyanobacteria	Cyanobacteriia	Chloroplast	Chloroplast	Chloroplast
157a7c6518a3b3e70daf62add4531002	Bacteria	Proteobacteria	Gammaproteobacteria	WD260	WD260	WD260	uncultured_bacterium
158b1cb3102fdbc90f9e90163369d7e6	Bacteria	Chloroflexi	Anaerolineae	SBR1031	SBR1031	SBR1031	uncultured_bacterium
158c03d25a25245724e529731bd0a9a2	Bacteria	Myxococcota	Myxococcia	Myxococcales	Myxococcaceae	KD3-10
158da88c31ea7db6c09ceadefb8f43e1	Bacteria	Chloroflexi	Ktedonobacteria	C0119	C0119	C0119	uncultured_bacterium
158e7046459545deca54be14b0c43876	Bacteria	Bdellovibrionota	Oligoflexia	Oligoflexales	uncultured	uncultured	uncultured_bacterium
1590f8ed3bb1f69130ed5b2c430e2141	Archaea	Nanoarchaeota	Nanoarchaeia	Woesearchaeales	Woesearchaeales	Woesearchaeales
159444bc0b813da46a659d21a4d714fe	Bacteria	Verrucomicrobiota	Verrucomicrobiae	Opitutales	Opitutaceae	Lacunisphaera
15a393dd30fa87d500bfc5f806ff668c	Bacteria	Dependentiae	Babeliae	Babeliales	Babeliaceae	Babeliaceae	uncultured_bacterium
15a9f69391f52f4c97e6a3e97ccd6807	Bacteria	Firmicutes	Bacilli	Paenibacillales	Paenibacillaceae	uncultured	bacterium_enrichment
15aa11c3a82cd02ebc12b159f1443ccf	Bacteria	Firmicutes	Bacilli	Entomoplasmatales	type_III	type_III	uncultured_Mollicutes
15aa6863f7bf712584d81f518a79bf5e	Bacteria	Actinobacteriota	Thermoleophilia	uncultured	uncultured	uncultured	uncultured_bacterium
15aa82aa18512b28fb90aa30196f0fd7	Bacteria	Proteobacteria	Alphaproteobacteria	Rickettsiales	Mitochondria	Mitochondria	Annulohypoxylon_stygium
15b03e0df41c48117e9b7ac1ce9a39f9	Bacteria	Chloroflexi	Anaerolineae	Anaerolineales	Anaerolineaceae	uncultured	uncultured_soil
15b4169273f7868e836b50127247079c	Bacteria	Patescibacteria	Parcubacteria	Candidatus_Azambacteria	Candidatus_Azambacteria	Candidatus_Azambacteria	uncultured_bacterium
15b4505efb7cd610b7eacf60a89442a3	Bacteria	SAR324_clade(Marine_group_B)	SAR324_clade(Marine_group_B)	SAR324_clade(Marine_group_B)	SAR324_clade(Marine_group_B)	SAR324_clade(Marine_group_B)	uncultured_bacterium
15ba12b4bc24d160b2c8f5d333df5a20	Bacteria
15ba6b5abf1b157caba8f01e14cdf6b5	Bacteria	Proteobacteria	Alphaproteobacteria	Rickettsiales	Mitochondria	Mitochondria	Annulohypoxylon_stygium
15bb0364cb7fd5724c4f3919689051d9	Bacteria	Actinobacteriota	Acidimicrobiia	IMCC26256	IMCC26256	IMCC26256
15bcb05b2ac23e9c1cdbb7399975b289	Bacteria	Patescibacteria	Saccharimonadia	Saccharimonadales	Saccharimonadales	Saccharimonadales	uncultured_bacterium
15bcff57f7fbf20d8f334baffa0157cf	Bacteria
15bfba17b3e434b17c2483c2155b7e7e	Bacteria	Chloroflexi	Ktedonobacteria	Ktedonobacterales	Ktedonobacteraceae	FCPS473	uncultured_Ktedonobacter
15c0a33524aed0ddd622bca10390e261	Bacteria	Entotheonellaeota	Entotheonellia	Entotheonellales	Entotheonellaceae	Entotheonellaceae	uncultured_bacterium
15c33c60362de6c9b856c1a977a5981b	Bacteria	Actinobacteriota	Actinobacteria	Pseudonocardiales	Pseudonocardiaceae	Pseudonocardia
15c4e9ab480f4141d45cdc5a82b76a7f	Bacteria	Actinobacteriota	Actinobacteria	Streptosporangiales	Thermomonosporaceae	Actinoallomurus	uncultured_bacterium
15c536e2017dce76c21040aabbc5b482	Bacteria	Actinobacteriota	Acidimicrobiia	Microtrichales	uncultured	uncultured	uncultured_actinobacterium
15c62f7d51f068c69971a8b8da57bc2c	Bacteria	Gemmatimonadota	Gemmatimonadetes	Gemmatimonadales	Gemmatimonadaceae	uncultured	uncultured_prokaryote
15c6a25767437d135f376992653b8428	Bacteria	Actinobacteriota	Thermoleophilia	Solirubrobacterales	Solirubrobacteraceae	Conexibacter
15c74cbe278b190685d8546620e9e206	Bacteria	Actinobacteriota	MB-A2-108	MB-A2-108	MB-A2-108	MB-A2-108	uncultured_bacterium
15c9031f510ec6c7552f23c06f4cd4bf	Bacteria	Chloroflexi	AD3	AD3	AD3	AD3	uncultured_bacterium
15cb72b962ffb752a3018114f7475e9c	Bacteria	Acidobacteriota	Acidobacteriae	Bryobacterales	Bryobacteraceae	Bryobacter
15cd406e44fde6cd3393310c41289344	Bacteria	Patescibacteria	Microgenomatia	Candidatus_Daviesbacteria	Candidatus_Daviesbacteria	Candidatus_Daviesbacteria	uncultured_bacterium
15d1454f6f2f0512707655e823796be3	Bacteria	Actinobacteriota	Actinobacteria	Streptomycetales	Streptomycetaceae
15d2c7880aa8b5cb3fb54597321176a8	Bacteria	Proteobacteria	Alphaproteobacteria	Caulobacterales	Hyphomonadaceae	Hirschia	uncultured_bacterium
15d33303de8a2df0d68b1f0c198e38e4	Bacteria	Bacteroidota	Bacteroidia	Cytophagales	Spirosomaceae	Lacihabitans	uncultured_bacterium
15d56c1957f615a428b92ab2d5f3e1ee	Bacteria	Proteobacteria	Alphaproteobacteria	Rhizobiales	Rhizobiaceae	Mesorhizobium
15d5a29129f5f09e37deef491c0e2700	Bacteria	Chloroflexi	Anaerolineae	SBR1031	A4b	A4b
15d7557897c0a2a13af1ba736e74bab5	Bacteria	Proteobacteria	Gammaproteobacteria	Salinisphaerales	Solimonadaceae
15db9e26ac00cf076820370f89fa57cd	Bacteria
15dc2cefd44f604a538fe1083c647038	Bacteria	Armatimonadota	Armatimonadia	Armatimonadales	Armatimonadales	Armatimonadales	uncultured_soil
15e1f6c3a789b630367dff81f40b507e	Bacteria	Chloroflexi	Anaerolineae	Anaerolineales	Anaerolineaceae	uncultured	uncultured_soil
15e301c15fb8db835e13dc8c8fa1504e	Bacteria	Planctomycetota	Planctomycetes	Gemmatales	Gemmataceae	uncultured
15eda328b6c0636b505b7e75bf5f6ce1	Bacteria	Chloroflexi	TK10	TK10	TK10	TK10
15f8ebabaf8e4267318be9332f2b3a7c	Bacteria	Chloroflexi	Anaerolineae	Anaerolineales	Anaerolineaceae	uncultured	metagenome
15fd05b1f5387d6ed9fc6752ef8faba6	Bacteria	Actinobacteriota	Acidimicrobiia	uncultured	uncultured	uncultured	uncultured_bacterium
15fe0a8965aabf5f11a60cc26619e584	Bacteria	Chloroflexi	TK10	TK10	TK10	TK10
15fed31108c5086ced391335d15e4570	Bacteria	Spirochaetota	Spirochaetia	Spirochaetales	Spirochaetaceae	Spirochaeta_2	metagenome
160036682c8b4f4e8de30ee47a8a1b19	Bacteria	Chloroflexi	Anaerolineae	C10-SB1A	C10-SB1A	C10-SB1A	uncultured_bacterium
16042014d45f6d896aaf7f525858bd67	Bacteria	Proteobacteria	Gammaproteobacteria	Gammaproteobacteria_Incertae_Sedis	Unknown_Family	Candidatus_Ovatusbacter	uncultured_bacterium
1605c070e0b95278fd12ad5224a069b6	Bacteria
160a57bcefb082df956313563d59f3d6	Bacteria
160e55dcbc569b43b5919b9c432cb607	Bacteria	Abditibacteriota	Abditibacteria	Abditibacteriales	Abditibacteriaceae	Abditibacterium	metagenome
160f7ffe6883ad0c3259f95bdddcca8b	Bacteria	Bdellovibrionota	Oligoflexia	0319-6G20	0319-6G20	0319-6G20
1613297d7039651ed6c9c367ea48ff11	Bacteria	Actinobacteriota	Thermoleophilia	Gaiellales	uncultured	uncultured	uncultured_bacterium
16175871509f3ddb576502b910b018c8	Bacteria	Verrucomicrobiota	Verrucomicrobiae	Methylacidiphilales	Methylacidiphilaceae	uncultured	uncultured_bacterium
161c4852e88444c95114127b0885f21d	Bacteria	Gemmatimonadota	Gemmatimonadetes	Gemmatimonadales	Gemmatimonadaceae	Gemmatimonas
161cfa197e7986d648a648f2d68de585	Bacteria	Planctomycetota	Phycisphaerae	Phycisphaerales	Phycisphaeraceae	I-8
1621a0fc5ffc13de69f117832d93c8db	Bacteria	Cyanobacteria	Cyanobacteriia	Chloroplast	Chloroplast	Chloroplast
162215f9ef699d22e067de0e617d32a6	Bacteria
16279d63c18f0ce497fac24287ac9ed8	Bacteria	Acidobacteriota	Holophagae	Subgroup_7	Subgroup_7	Subgroup_7
1629a0bd7bfde2f46b81caeb2ebe1c5c	Bacteria	Desulfobacterota	uncultured	uncultured	uncultured	uncultured
1629d7b08378032242229e07d21d4921	Bacteria	Armatimonadota	Chthonomonadetes	Chthonomonadales	Chthonomonadaceae	Chthonomonas	uncultured_bacterium
162a64eb04d86808bafe08f1358b186a	Bacteria	Gemmatimonadota	Gemmatimonadetes	Gemmatimonadales	Gemmatimonadaceae	uncultured
162aef5a16c403803895b10ccd20eee8	Bacteria	Proteobacteria	Alphaproteobacteria	Rickettsiales	Mitochondria	Mitochondria	Sclerotinia_borealis
162dcb3929e23b071e65fda88174be74	Bacteria	Actinobacteriota	Actinobacteria	Corynebacteriales	Corynebacteriaceae	Corynebacterium	Corynebacterium_imitans
162eaf11c9914e47be9e59ac6d3a8252	Bacteria	Actinobacteriota	Acidimicrobiia	Microtrichales
1631d4a1fb481957aa8ca6223b215fcf	Bacteria	Bdellovibrionota	Oligoflexia	0319-6G20	0319-6G20	0319-6G20	uncultured_bacterium
163251391c5270a5865c3438d9e068ed	Bacteria	Proteobacteria	Gammaproteobacteria	Burkholderiales	Burkholderiaceae	Mycoavidus	Mycoavidus_cysteinexigens
1633827a7abfa4fac7e5ef27b6e14ead	Bacteria	Bacteroidota	Kapabacteria	Kapabacteriales	Kapabacteriales	Kapabacteriales	uncultured_bacterium
1633874db08ae6e429e23e020f30caca	Bacteria	Proteobacteria	Gammaproteobacteria	Burkholderiales	SC-I-84	SC-I-84	uncultured_beta
1633888132a52a8b759b660400868ca1	Bacteria	Dependentiae	Babeliae	Babeliales	Vermiphilaceae	Vermiphilaceae
163bc31010ad14da145e0db02b25151d	Bacteria	Verrucomicrobiota	Verrucomicrobiae	Verrucomicrobiales	Verrucomicrobiaceae	Roseimicrobium	uncultured_Verrucomicrobia
1644bac83434fbff42aee3b9328d91b0	Bacteria	Actinobacteriota	Actinobacteria	Pseudonocardiales	Pseudonocardiaceae	Actinophytocola
16461c2d54a768e5719f9799c63604a5	Bacteria	Armatimonadota	Fimbriimonadia	Fimbriimonadales	Fimbriimonadaceae	Fimbriimonadaceae	uncultured_Armatimonadetes
164afaf4e849066070d8b89fdaff3e49	Bacteria	Myxococcota	Polyangia	Haliangiales	Haliangiaceae	Haliangium	uncultured_bacterium
16547181021464c69e78def325ea475e	Bacteria	Verrucomicrobiota	Chlamydiae	Chlamydiales
1659d2611200630c815970c924afa91a	Bacteria	Proteobacteria	Alphaproteobacteria	Rickettsiales	Mitochondria	Mitochondria
165b54f62b533b9d522896593fbbd76f	Bacteria	Proteobacteria	Alphaproteobacteria	Defluviicoccales	Defluviicoccaceae	Defluviicoccus	uncultured_bacterium
16616d1da6e0c56c6a7687dc26dd3533	Bacteria
1668ed0a9434ed47309df16c51c3bfb3	Bacteria	Bacteroidota	Bacteroidia	Cytophagales	Amoebophilaceae	uncultured	uncultured_bacterium
166aa4dd033c5d1658b6e6aea0b5b0ae	Bacteria	Patescibacteria	Gracilibacteria	Candidatus_Peribacteria	Candidatus_Peribacteria	Candidatus_Peribacteria	uncultured_bacterium
166f1c39609eaa41bb502b1ffa845a12	Bacteria	Proteobacteria	Alphaproteobacteria	Rickettsiales	Mitochondria	Mitochondria
167177802ba8c61c6caaaf29113a0ff0	Bacteria	Proteobacteria	Gammaproteobacteria	Xanthomonadales	Rhodanobacteraceae	Dokdonella	uncultured_Dokdonella
167639a0db6332fd21179d2dc039e025	Bacteria	Myxococcota	Polyangia	Polyangiales	Polyangiaceae	uncultured	metagenome
167ec0a009f5afe7c857fe283d5993f7	Bacteria	Proteobacteria	Gammaproteobacteria	Diplorickettsiales	Diplorickettsiaceae	uncultured	uncultured_Coxiellaceae
167fe1ddce3e33784810d3712245b7fb	Bacteria	Patescibacteria	Microgenomatia	Candidatus_Collierbacteria	Candidatus_Collierbacteria	Candidatus_Collierbacteria
16868e7a9c96e40e39700d6579a08869	Bacteria	Proteobacteria	Alphaproteobacteria	Sphingomonadales	Sphingomonadaceae	Polymorphobacter	Polymorphobacter_sp.
1687dd775500998d644cf80a1bdef678	Bacteria
168f07e9f3c5a49aa81a72a292f702ff	Bacteria	Planctomycetota	Planctomycetes	Gemmatales	Gemmataceae	uncultured	uncultured_planctomycete
1690488678038cc00f7872ece647e568	Bacteria	Patescibacteria	Saccharimonadia	Saccharimonadales	WWH38	WWH38
169f262fc72e772889cb1d2219710558	Bacteria	Planctomycetota	vadinHA49	vadinHA49	vadinHA49	vadinHA49	metagenome
16a5f6e6ec1c8c47b654c577e68299ac	Bacteria
16a72597596aa5474a815c5e2f4f4fc6	Bacteria	Cyanobacteria	Vampirivibrionia	Obscuribacterales	Obscuribacteraceae	Obscuribacteraceae	uncultured_bacterium
16a9c4eaa2a351003c2f77d402ce8c59	Bacteria	Verrucomicrobiota	Verrucomicrobiae	Opitutales	Opitutaceae
16ab9298f3d7f93f8ac8598c124cbd18	Bacteria	Acidobacteriota	Blastocatellia	Pyrinomonadales	Pyrinomonadaceae	RB41
16b3e2b8dea6bd41852700d9328b3020	Bacteria	Firmicutes	Bacilli	Paenibacillales	Paenibacillaceae	Paenibacillus
16c1e37a5c9d5a3cf9ca52742c8c3b7b	Bacteria	Proteobacteria	Gammaproteobacteria	Burkholderiales
16c39e45e66247812d8939a18986bca9	Bacteria	Verrucomicrobiota	Chlamydiae	Chlamydiales	Simkaniaceae	uncultured
16c6287cbc0695cee067c3f7007f891b	Bacteria	Bacteroidota	Bacteroidia	Chitinophagales	Chitinophagaceae
16c892c87b1df149207eec083a30acb8	Bacteria	Planctomycetota	OM190	OM190	OM190	OM190	uncultured_soil
16cd970254b4618fb16565787a10d5eb	Bacteria	Elusimicrobiota	Elusimicrobia	Lineage_IV	Lineage_IV	Lineage_IV	uncultured_bacterium
16cdafafe8fc6dfc773bcf2b0a3af070	Bacteria	Bdellovibrionota	Bdellovibrionia	Bdellovibrionales	Bdellovibrionaceae	Bdellovibrio	uncultured_bacterium
16d13ed513218adc8b205a10b716e08c	Bacteria	Cyanobacteria	Cyanobacteriia	Chloroplast	Chloroplast	Chloroplast
16d66ace504710e47d8ba1d169b9d858	Bacteria	Myxococcota	Polyangia	Haliangiales	Haliangiaceae	Haliangium
16d69f2dfd7d4f1a82dd30284ab46138	Bacteria	Cyanobacteria	Sericytochromatia	Sericytochromatia	Sericytochromatia	Sericytochromatia	metagenome
16d7de41a0db6c81564fc2d41f4e0b9b	Bacteria	Acidobacteriota	Acidobacteriae	Solibacterales	Solibacteraceae	Candidatus_Solibacter
16dedc79dc6331305afc61a06e0a39e9	Bacteria	RCP2-54	RCP2-54	RCP2-54	RCP2-54	RCP2-54
16dfbe375193fe77367182abba523046	Bacteria	Proteobacteria	Alphaproteobacteria	Rickettsiales	Mitochondria	Mitochondria	Leptographium_lundbergii
16e03f8fcc08ce33b3ca75fab6f738c2	Bacteria	Myxococcota	Polyangia	Blfdi19	Blfdi19	Blfdi19	metagenome
16e38d8bb5231041b7e5c682a3ceca27	Bacteria	Actinobacteriota	Acidimicrobiia	IMCC26256	IMCC26256	IMCC26256	uncultured_Acidimicrobiales
16ec04b0155840ed07ffa741ac01d8a0	Bacteria	Gemmatimonadota	Gemmatimonadetes	Gemmatimonadales	Gemmatimonadaceae	uncultured	uncultured_bacterium
16ef2e8c799724928effaceed0251d18	Bacteria	Proteobacteria	Alphaproteobacteria	Caulobacterales	Caulobacteraceae	uncultured
16fbf5265b7c042be7b23667d3556fb8	Bacteria	Acidobacteriota	Acidobacteriae	Acidobacteriales
16ffa634d91708802d83e0372ab50b71	Bacteria	Bacteroidota	Bacteroidia	Bacteroidales	Prevotellaceae	Alloprevotella	Alloprevotella_sp.
17008817ae23d83b8547014f92d854bf	Bacteria	Acidobacteriota	Acidobacteriae	Subgroup_12	Subgroup_12	Subgroup_12	uncultured_bacterium
17011f5db390dd497506c9dcb0f28f89	Bacteria	Planctomycetota	Planctomycetes	Gemmatales	Gemmataceae	uncultured
170ac19c625f150654103ae123069714	Bacteria	Myxococcota	Polyangia	Blfdi19	Blfdi19	Blfdi19	uncultured_delta
171135dfa3394bc17c390b88619234c4	Bacteria	NB1-j	NB1-j	NB1-j	NB1-j	NB1-j
171218f491f4f41af256e466160f7a4f	Bacteria	Fibrobacterota	Chitinivibrionia	uncultured	uncultured	uncultured	uncultured_bacterium
17146a7567dc6d6337066210dbc851e8	Bacteria	Verrucomicrobiota	Chlamydiae	Chlamydiales	Parachlamydiaceae	uncultured	metagenome
17156698397b092c4d072b7b52868b16	Bacteria	Actinobacteriota	Thermoleophilia	Gaiellales	Gaiellaceae	Gaiella
171972b080255260c9263c8ea1265bd2	Bacteria	Actinobacteriota	Actinobacteria	Propionibacteriales	Nocardioidaceae
1719cab32ff7184ba760e07d4837c81b	Bacteria
171a68ccbf6d60c3b07e8dbca08c5312	Bacteria	Proteobacteria	Gammaproteobacteria	Burkholderiales	Burkholderiaceae	Limnobacter	uncultured_beta
171cc465766121ce16b5a2f7191582b1	Bacteria	Proteobacteria	Alphaproteobacteria	uncultured	uncultured	uncultured	uncultured_bacterium
17212e54fae69ca66f23490a55cb3775	Bacteria	Actinobacteriota	Actinobacteria	Catenulisporales	Actinospicaceae	Actinospica
1721310d992c97921d9940c974139af1	Bacteria	Bdellovibrionota	Bdellovibrionia	Bdellovibrionales	Bdellovibrionaceae	Bdellovibrio	uncultured_deep-sea
172330340db67a44258c9893eb4fe6fd	Bacteria	Planctomycetota	OM190	OM190	OM190	OM190	uncultured_bacterium
172beabdefc22f39bb1a8fe12798f074	Bacteria	Verrucomicrobiota	Chlamydiae	Chlamydiales	Parachlamydiaceae	Neochlamydia	metagenome
172e6d9543ea29080b9f95c59be8a07b	Bacteria	Patescibacteria	Saccharimonadia	Saccharimonadales	Saccharimonadales	Saccharimonadales	wastewater_metagenome
173235c69d6fba3788d34272c13746a6	Bacteria	Patescibacteria	Microgenomatia	Candidatus_Daviesbacteria	Candidatus_Daviesbacteria	Candidatus_Daviesbacteria	uncultured_bacterium
1733534b3e0a55b078ac0a86e8e014d4	Bacteria	Actinobacteriota	Thermoleophilia	Solirubrobacterales	Solirubrobacteraceae	Solirubrobacter
17389332517e77b58f9c7da78c3c833e	Bacteria	Proteobacteria	Alphaproteobacteria	Caulobacterales	Hyphomonadaceae	SWB02
17415d791b83680572986195b3840372	Bacteria	Chloroflexi	KD4-96	KD4-96	KD4-96	KD4-96
174463817fead6ebb3447af653e7ea19	Bacteria	Verrucomicrobiota	Verrucomicrobiae	Chthoniobacterales	Chthoniobacteraceae	Candidatus_Udaeobacter
17454de082d5baa02c132afac1f6ff11	Bacteria	Myxococcota	Polyangia	Polyangiales	Polyangiaceae	Sorangium
17489cc3aa6af6bf8e9f06866dc047e2	Bacteria	Dependentiae	Babeliae	Babeliales	Vermiphilaceae	Vermiphilaceae	uncultured_bacterium
1748c67655600e8cfe6e29f69b1c6889	Bacteria	Myxococcota	Polyangia	Haliangiales	Haliangiaceae	Haliangium
174a9c78d1b7ea173c39b96b6d429dae	Bacteria	Planctomycetota	Phycisphaerae	Tepidisphaerales	WD2101_soil_group	WD2101_soil_group	uncultured_soil
174d04cde22427dbe60d192cca744794	Bacteria	Planctomycetota	vadinHA49	vadinHA49	vadinHA49	vadinHA49	uncultured_Planctomycetales
174fb3ce7c92515a7a18eee472c81d08	Bacteria	Proteobacteria	Alphaproteobacteria	Azospirillales	Azospirillaceae	Azospirillum
175affa7327745567c4d0e71542e38c4	Bacteria	Planctomycetota	Planctomycetes	Gemmatales	Gemmataceae	uncultured
17624df192540be4831b227d8907b868	Bacteria	Proteobacteria	Alphaproteobacteria	Caulobacterales	Hyphomonadaceae	Hirschia
17633c3946709de33660825376196273	Bacteria	Myxococcota	Polyangia	Polyangiales	BIrii41	BIrii41	uncultured_bacterium
1771404107ce254b48912d83b4904ce5	Bacteria	Bacteroidota	Bacteroidia	Chitinophagales	Chitinophagaceae	Edaphobaculum	uncultured_bacterium
1771c2d52a5bb5f14f9909801a62bb7f	Bacteria	Planctomycetota	Phycisphaerae	Tepidisphaerales	WD2101_soil_group	WD2101_soil_group	uncultured_bacterium
17725753d4a36c368e446c6dea559724	Bacteria
1774f07323a4f291be3ecd1e13be79dd	Bacteria	Bacteroidota	Bacteroidia	Chitinophagales	Chitinophagaceae	Terrimonas
17759571194532365924a6438099e822	Bacteria	Patescibacteria	Saccharimonadia	Saccharimonadales	Saccharimonadales	Saccharimonadales
177706e9edddf6348eeb881a86dcc678	Bacteria	Planctomycetota	Planctomycetes	Gemmatales	Gemmataceae	uncultured	uncultured_bacterium
17803965c5c91b98b2ddbffde742269d	Bacteria	Bacteroidota	Bacteroidia	Sphingobacteriales	env.OPS_17	env.OPS_17	uncultured_Bacteroidetes
1781bea9c98954b304c36be4715fa926	Bacteria	Bdellovibrionota	Bdellovibrionia	Bacteriovoracales	Bacteriovoracaceae	Peredibacter	Peredibacter_starrii
17878b43e6135b2b7d56488e30708853	Bacteria	Bacteroidota	Bacteroidia	Chitinophagales	Chitinophagaceae	Segetibacter
1787b6774f4912f9ccb9b646d18344a1	Bacteria	Planctomycetota	Phycisphaerae	Tepidisphaerales	CPla-3_termite_group	CPla-3_termite_group	metagenome
1788a6e04ffea14085827c21637d36b6	Bacteria	Proteobacteria	Alphaproteobacteria	Rickettsiales	Rickettsiaceae	Candidatus_Cryptoprodotis	uncultured_bacterium
178e83c4a233a46049833e7a6cae0704	Bacteria	Verrucomicrobiota	Chlamydiae	Chlamydiales	cvE6	cvE6
1791c29cae3972faddfeeb1b7dacd511	Bacteria	Proteobacteria	Alphaproteobacteria	Rhodospirillales	uncultured	uncultured
179c49ef64c244d99c58f7e492ba40e7	Bacteria	Actinobacteriota	Thermoleophilia	Gaiellales	uncultured	uncultured
17a06283dd71e803278a31bcbe50d285	Bacteria
17a09efe5f042cc6729113a1ad88f036	Bacteria	Planctomycetota	Phycisphaerae	Tepidisphaerales	WD2101_soil_group	WD2101_soil_group	uncultured_bacterium
17a7736c9585e2c97aba92ffc8b9d908	Bacteria	Latescibacterota	Latescibacterota	Latescibacterota	Latescibacterota	Latescibacterota
17a93cbee55d8091fd2adc1055de0a59	Bacteria	Actinobacteriota	MB-A2-108	MB-A2-108	MB-A2-108	MB-A2-108	uncultured_bacterium
17a9bf1c7b2bd085c7b2b3a57a406464	Bacteria	Actinobacteriota	Actinobacteria	Frankiales	Frankiaceae	Jatrophihabitans
17ab038ea4eaf8ebf06b49174653e414	Bacteria	Patescibacteria	Parcubacteria	Candidatus_Jorgensenbacteria	Candidatus_Jorgensenbacteria	Candidatus_Jorgensenbacteria	Candidatus_Adlerbacteria
17b0342c3ad178f79fb2064ff4ce697c	Bacteria	Cyanobacteria	Cyanobacteriia	Chloroplast	Chloroplast	Chloroplast	Planoglabratella_opercularis
17b3bcbb53a7164235fa75699893097c	Bacteria	Patescibacteria	Parcubacteria	Candidatus_Moranbacteria	Candidatus_Moranbacteria	Candidatus_Moranbacteria	uncultured_bacterium
17b499e37a868d22d0af3e984dbf2f9e	Bacteria	Verrucomicrobiota	Verrucomicrobiae	Opitutales	Opitutaceae	Alterococcus	uncultured_bacterium
17b8ba8c9f6813730e1428cff21f4aba	Bacteria	Actinobacteriota	Thermoleophilia	Gaiellales	uncultured	uncultured
17b97fce08891ebeb43e7fd8e13c28b4	Bacteria	Planctomycetota	Planctomycetes	Pirellulales	Pirellulaceae	uncultured
17bb71a2eb3abf51a7801c0c4cd17a6f	Bacteria	Planctomycetota	Planctomycetes	Pirellulales	Pirellulaceae	Pirellula	agricultural_soil
17be761f9735252435a123b533220d40	Bacteria	Elusimicrobiota	Lineage_IIb	Lineage_IIb	Lineage_IIb	Lineage_IIb	uncultured_bacterium
17bf9c817864b14aae40dfc070e477e4	Bacteria	Verrucomicrobiota	Verrucomicrobiae	Methylacidiphilales	Methylacidiphilaceae	uncultured	uncultured_bacterium
17bffce5fd60cd5488e7217b6d941ff3	Bacteria	Acidobacteriota	Vicinamibacteria	Vicinamibacterales	Vicinamibacteraceae	Vicinamibacteraceae
17c55346c1fc3d68d32bc1138af19f8e	Bacteria	RCP2-54	RCP2-54	RCP2-54	RCP2-54	RCP2-54	uncultured_Syntrophobacterales
17c7f27fe99b77dc2341f6bcfaf3e5f8	Bacteria	Chloroflexi	Chloroflexia	Thermomicrobiales	AKYG1722	AKYG1722	uncultured_Chloroflexi
17c8aa19b0ee488a27a66b4cbf81ae88	Bacteria	Patescibacteria	Gracilibacteria	Candidatus_Peribacteria	Candidatus_Peribacteria	Candidatus_Peribacteria	uncultured_bacterium
17c9604cd9285524b79acaab5fd1be37	Bacteria	Patescibacteria	Parcubacteria	Parcubacteria	Parcubacteria	Parcubacteria	metagenome
17cab9919c3b864621aadb602bc7f899	Bacteria	Patescibacteria	Parcubacteria
17cd5bf4d847389dbf612ce287038bfa	Bacteria	Chloroflexi	Ktedonobacteria	C0119	C0119	C0119	uncultured_bacterium
17cdc157c9a2471cd3a87e93c8e73f54	Bacteria	Planctomycetota	Planctomycetes	Pirellulales	Pirellulaceae	uncultured	metagenome
[truncated: 19,817 more rows]

## Sheet: 13C Sample Data
sampleid	soil	substrate	O	C	f	x	j	t	block
7d07	Granite	glucose	16O	13C	21273.3	1.72748	10007	6	Granite-glucose-6
7d08	Granite	glucose	16O	13C	42299.8	1.71934	10007	6	Granite-glucose-6
7d09	Granite	glucose	16O	13C	60394.1	1.71236	10007	6	Granite-glucose-6
7d10	Granite	glucose	16O	13C	130062	1.70539	10007	6	Granite-glucose-6
7d11	Granite	glucose	16O	13C	305578	1.69958	10007	6	Granite-glucose-6
7d14	Granite	glucose	16O	13C	541196	1.68098	10007	6	Granite-glucose-6
7d15	Granite	glucose	16O	13C	237140	1.674	10007	6	Granite-glucose-6
7d16	Granite	glucose	16O	13C	105251	1.66819	10007	6	Granite-glucose-6
7d17	Granite	glucose	16O	13C	75948.1	1.66354	10007	6	Granite-glucose-6
7d18	Granite	glucose	16O	13C	60055.6	1.65772	10007	6	Granite-glucose-6
7d19	Granite	glucose	16O	13C	51337.7	1.65191	10007	6	Granite-glucose-6
7d20	Granite	glucose	16O	13C	76661.3	1.6461	10007	6	Granite-glucose-6
26d07	Andesite	glucose	16O	12C	25080.3	1.72515	20026	6	Andesite-glucose-6
26d08	Andesite	glucose	16O	12C	19224.3	1.71701	20026	6	Andesite-glucose-6
26d09	Andesite	glucose	16O	12C	23552.6	1.71004	20026	6	Andesite-glucose-6
26d10	Andesite	glucose	16O	12C	56586.2	1.70306	20026	6	Andesite-glucose-6
26d11	Andesite	glucose	16O	12C	324491	1.69609	20026	6	Andesite-glucose-6
26d12	Andesite	glucose	16O	12C	1.32329e+06	1.69027	20026	6	Andesite-glucose-6
26d13	Andesite	glucose	16O	12C	1.55693e+06	1.6833	20026	6	Andesite-glucose-6
26d14	Andesite	glucose	16O	12C	666296	1.67633	20026	6	Andesite-glucose-6
26d15	Andesite	glucose	16O	12C	187678	1.67051	20026	6	Andesite-glucose-6
26d16	Andesite	glucose	16O	12C	70215	1.66354	20026	6	Andesite-glucose-6
26d17	Andesite	glucose	16O	12C	31046.8	1.65889	20026	6	Andesite-glucose-6
26d18	Andesite	glucose	16O	12C	25758.2	1.65308	20026	6	Andesite-glucose-6
26d19	Andesite	glucose	16O	12C	24435.5	1.64726	20026	6	Andesite-glucose-6
31d07	Granite	glucose	18O	12C	26561.2	1.72864	10031	6	Granite-glucose-6
31d08	Granite	glucose	18O	12C	35000.6	1.72166	10031	6	Granite-glucose-6
31d09	Granite	glucose	18O	12C	54179	1.71352	10031	6	Granite-glucose-6
31d10	Granite	glucose	18O	12C	96033	1.70771	10031	6	Granite-glucose-6
31d11	Granite	glucose	18O	12C	221523	1.70074	10031	6	Granite-glucose-6
31d12	Granite	glucose	18O	12C	981802	1.69376	10031	6	Granite-glucose-6
31d13	Granite	glucose	18O	12C	1.20649e+06	1.68679	10031	6	Granite-glucose-6
31d14	Granite	glucose	18O	12C	948637	1.68098	10031	6	Granite-glucose-6
31d15	Granite	glucose	18O	12C	417177	1.67516	10031	6	Granite-glucose-6
31d16	Granite	glucose	18O	12C	242549	1.66935	10031	6	Granite-glucose-6
31d17	Granite	glucose	18O	12C	143040	1.66354	10031	6	Granite-glucose-6
31d18	Granite	glucose	18O	12C	102569	1.65772	10031	6	Granite-glucose-6
31d19	Granite	glucose	18O	12C	47399	1.65191	10031	6	Granite-glucose-6
31d20	Granite	glucose	18O	12C	42145.3	1.64726	10031	6	Granite-glucose-6
40d07	Andesite	oxalic	18O	12C	33749.4	1.72631	10040	6	Andesite-oxalic-6
40d08	Andesite	oxalic	18O	12C	29346.5	1.71818	10040	6	Andesite-oxalic-6
40d09	Andesite	oxalic	18O	12C	50777.8	1.7112	10040	6	Andesite-oxalic-6
40d10	Andesite	oxalic	18O	12C	120855	1.70423	10040	6	Andesite-oxalic-6
40d11	Andesite	oxalic	18O	12C	321654	1.69841	10040	6	Andesite-oxalic-6
40d12	Andesite	oxalic	18O	12C	646778	1.69144	10040	6	Andesite-oxalic-6
40d13	Andesite	oxalic	18O	12C	781474	1.68446	10040	6	Andesite-oxalic-6
40d14	Andesite	oxalic	18O	12C	495114	1.67865	10040	6	Andesite-oxalic-6
40d15	Andesite	oxalic	18O	12C	208779	1.67284	10040	6	Andesite-oxalic-6
40d16	Andesite	oxalic	18O	12C	81031.2	1.66702	10040	6	Andesite-oxalic-6
40d17	Andesite	oxalic	18O	12C	43513.6	1.66121	10040	6	Andesite-oxalic-6
40d18	Andesite	oxalic	18O	12C	38699.5	1.6554	10040	6	Andesite-oxalic-6
40d19	Andesite	oxalic	18O	12C	45464.7	1.65075	10040	6	Andesite-oxalic-6
40d20	Andesite	oxalic	18O	12C	27613.1	1.64494	10040	6	Andesite-oxalic-6
48d07	Andesite	control	16O	12C	20341.8	1.72748	30048	6	Andesite-control-6
48d08	Andesite	control	16O	12C	23409.9	1.7205	30048	6	Andesite-control-6
48d09	Andesite	control	16O	12C	24686.3	1.71352	30048	6	Andesite-control-6
48d10	Andesite	control	16O	12C	39058.1	1.70655	30048	6	Andesite-control-6
48d11	Andesite	control	16O	12C	125495	1.70074	30048	6	Andesite-control-6
48d12	Andesite	control	16O	12C	447374	1.69376	30048	6	Andesite-control-6
48d13	Andesite	control	16O	12C	789035	1.68795	30048	6	Andesite-control-6
48d14	Andesite	control	16O	12C	887193	1.68214	30048	6	Andesite-control-6
48d15	Andesite	control	16O	12C	487245	1.67516	30048	6	Andesite-control-6
48d16	Andesite	control	16O	12C	249719	1.67051	30048	6	Andesite-control-6
48d17	Andesite	control	16O	12C	99357.8	1.6647	30048	6	Andesite-control-6
48d18	Andesite	control	16O	12C	66399.6	1.66005	30048	6	Andesite-control-6
48d19	Andesite	control	16O	12C	41247.2	1.65424	30048	6	Andesite-control-6
48d20	Andesite	control	16O	12C	33871.7	1.64959	30048	6	Andesite-control-6
48d21	Andesite	control	16O	12C	26192.3	1.6461	30048	6	Andesite-control-6
25d08	Andesite	glucose	16O	12C	5721.79	1.72748	10025	6	Andesite-glucose-6
25d09	Andesite	glucose	16O	12C	31952.3	1.7205	10025	6	Andesite-glucose-6
25d10	Andesite	glucose	16O	12C	50039.4	1.71352	10025	6	Andesite-glucose-6
25d11	Andesite	glucose	16O	12C	86073.4	1.70655	10025	6	Andesite-glucose-6
25d12	Andesite	glucose	16O	12C	43012.5	1.70074	10025	6	Andesite-glucose-6
25d13	Andesite	glucose	16O	12C	318480	1.69493	10025	6	Andesite-glucose-6
25d14	Andesite	glucose	16O	12C	994830	1.68795	10025	6	Andesite-glucose-6
25d15								6	NA-NA-6
25d16	Andesite	glucose	16O	12C	658209	1.67633	10025	6	Andesite-glucose-6
25d17	Andesite	glucose	16O	12C	248942	1.66935	10025	6	Andesite-glucose-6
25d18	Andesite	glucose	16O	12C	56029.1	1.6647	10025	6	Andesite-glucose-6
25d19	Andesite	glucose	16O	12C	119843	1.65889	10025	6	Andesite-glucose-6
25d20	Andesite	glucose	16O	12C	49528.9	1.65308	10025	6	Andesite-glucose-6
25d21	Andesite	glucose	16O	12C	26741.2	1.64726	10025	6	Andesite-glucose-6
8d06	Granite	glucose	16O	13C	4194.85	1.72399	20008	6	Granite-glucose-6
8d07	Granite	glucose	16O	13C	4732.71	1.71701	20008	6	Granite-glucose-6
8d08	Granite	glucose	16O	13C	17495.4	1.70771	20008	6	Granite-glucose-6
8d09	Granite	glucose	16O	13C	41535.2	1.7019	20008	6	Granite-glucose-6
8d10	Granite	glucose	16O	13C	228809	1.69376	20008	6	Granite-glucose-6
8d11	Granite	glucose	16O	13C	627378	1.69027	20008	6	Granite-glucose-6
8d12	Granite	glucose	16O	13C	1.21008e+06	1.68098	20008	6	Granite-glucose-6
8d13	Granite	glucose	16O	13C	311637	1.67633	20008	6	Granite-glucose-6
8d14	Granite	glucose	16O	13C	85713	1.66819	20008	6	Granite-glucose-6
8d15	Granite	glucose	16O	13C	28423.9	1.6647	20008	6	Granite-glucose-6
8d16	Granite	glucose	16O	13C	19660.3	1.6554	20008	6	Granite-glucose-6
8d17	Granite	glucose	16O	13C	76781.4	1.64843	20008	6	Granite-glucose-6
10d05	Granite	oxalic	16O	13C	113478	1.72631	10010	6	Granite-oxalic-6
10d06	Granite	oxalic	16O	13C	63891.4	1.71701	10010	6	Granite-oxalic-6
10d07	Granite	oxalic	16O	13C	37334.5	1.71004	10010	6	Granite-oxalic-6
10d08	Granite	oxalic	16O	13C	71204.4	1.70423	10010	6	Granite-oxalic-6
10d09	Granite	oxalic	16O	13C	449843	1.69725	10010	6	Granite-oxalic-6
10d10	Granite	oxalic	16O	13C	1.00395e+06	1.68679	10010	6	Granite-oxalic-6
10d11	Granite	oxalic	16O	13C	5.42592e+06	1.68214	10010	6	Granite-oxalic-6
10d12	Granite	oxalic	16O	13C	568077	1.67516	10010	6	Granite-oxalic-6
10d13	Granite	oxalic	16O	13C	457037	1.66935	10010	6	Granite-oxalic-6
10d14	Granite	oxalic	16O	13C	59639.5	1.66237	10010	6	Granite-oxalic-6
10d15	Granite	oxalic	16O	13C	24210.3	1.65656	10010	6	Granite-oxalic-6
10d16	Granite	oxalic	16O	13C	16875.9	1.65191	10010	6	Granite-oxalic-6
20d04	Granite	glucose	16O	12C	17530.4	1.73329	20020	6	Granite-glucose-6
20d05	Granite	glucose	16O	12C	12566.7	1.72399	20020	6	Granite-glucose-6
20d06	Granite	glucose	16O	12C	14001.2	1.71469	20020	6	Granite-glucose-6
20d07	Granite	glucose	16O	12C	160416	1.70771	20020	6	Granite-glucose-6
20d08	Granite	glucose	16O	12C	80566.7	1.69958	20020	6	Granite-glucose-6
20d09	Granite	glucose	16O	12C	262484	1.69144	20020	6	Granite-glucose-6
20d10	Granite	glucose	16O	12C	2.03612e+06	1.68562	20020	6	Granite-glucose-6
20d11	Granite	glucose	16O	12C	1.85315e+06	1.67865	20020	6	Granite-glucose-6
20d12	Granite	glucose	16O	12C	651571	1.67284	20020	6	Granite-glucose-6
20d13	Granite	glucose	16O	12C	71271.7	1.66586	20020	6	Granite-glucose-6
20d14	Granite	glucose	16O	12C	36559.5	1.65889	20020	6	Granite-glucose-6
20d15	Granite	glucose	16O	12C	21952.2	1.65308	20020	6	Granite-glucose-6
20d16	Granite	glucose	16O	12C	11596.6	1.64494	20020	6	Granite-glucose-6
20d17	Granite	glucose	16O	12C	22740.5	1.64029	20020	6	Granite-glucose-6
24d05	Granite	oxalic	16O	12C	7304.56	1.72748	30024	6	Granite-oxalic-6
24d06	Granite	oxalic	16O	12C	4199.9	1.71934	30024	6	Granite-oxalic-6
24d07	Granite	oxalic	16O	12C	2677.85	1.71352	30024	6	Granite-oxalic-6
24d08	Granite	oxalic	16O	12C	9192.75	1.70539	30024	6	Granite-oxalic-6
24d09	Granite	oxalic	16O	12C	55028	1.69725	30024	6	Granite-oxalic-6
24d10	Granite	oxalic	16O	12C	143487	1.6926	30024	6	Granite-oxalic-6
24d11	Granite	oxalic	16O	12C	308248	1.68098	30024	6	Granite-oxalic-6
24d12	Granite	oxalic	16O	12C	256677	1.67516	30024	6	Granite-oxalic-6
24d13	Granite	oxalic	16O	12C	84808.9	1.66819	30024	6	Granite-oxalic-6
24d14	Granite	oxalic	16O	12C	7687.66	1.66121	30024	6	Granite-oxalic-6
24d15	Granite	oxalic	16O	12C	22565.2	1.65656	30024	6	Granite-oxalic-6
24d16	Granite	oxalic	16O	12C	10525.8	1.64959	30024	6	Granite-oxalic-6
32d05	Granite	glucose	18O	12C	52311.5	1.72631	20032	6	Granite-glucose-6
32d06	Granite	glucose	18O	12C	27393.7	1.71701	20032	6	Granite-glucose-6
32d07	Granite	glucose	18O	12C	39402.5	1.7112	20032	6	Granite-glucose-6
32d08	Granite	glucose	18O	12C	288328	1.70539	20032	6	Granite-glucose-6
32d09	Granite	glucose	18O	12C	334396	1.69725	20032	6	Granite-glucose-6
32d10	Granite	glucose	18O	12C	415768	1.68795	20032	6	Granite-glucose-6
32d11	Granite	glucose	18O	12C	5.24753e+06	1.6833	20032	6	Granite-glucose-6
32d12	Granite	glucose	18O	12C	734159	1.67749	20032	6	Granite-glucose-6
32d13	Granite	glucose	18O	12C	349397	1.66819	20032	6	Granite-glucose-6
32d14	Granite	glucose	18O	12C	91227.5	1.66354	20032	6	Granite-glucose-6
32d15	Granite	glucose	18O	12C	40024.9	1.66005	20032	6	Granite-glucose-6
32d16	Granite	glucose	18O	12C	34862.6	1.65191	20032	6	Granite-glucose-6
32d17	Granite	glucose	18O	12C	21225.9	1.6461	20032	6	Granite-glucose-6
34d03	Granite	oxalic	18O	12C	14385.5	1.72864	10034	6	Granite-oxalic-6
34d04	Granite	oxalic	18O	12C	17249.5	1.71934	10034	6	Granite-oxalic-6
34d05	Granite	oxalic	18O	12C	58984.6	1.71004	10034	6	Granite-oxalic-6
34d06	Granite	oxalic	18O	12C	132196	1.70074	10034	6	Granite-oxalic-6
34d07	Granite	oxalic	18O	12C	410166	1.69725	10034	6	Granite-oxalic-6
34d08	Granite	oxalic	18O	12C	729523	1.68679	10034	6	Granite-oxalic-6
34d09	Granite	oxalic	18O	12C	2.23111e+06	1.67981	10034	6	Granite-oxalic-6
34d10								6	NA-NA-6
34d11	Granite	oxalic	18O	12C	1.40185e+06	1.66586	10034	6	Granite-oxalic-6
34d12	Granite	oxalic	18O	12C	134876	1.66121	10034	6	Granite-oxalic-6
34d13	Granite	oxalic	18O	12C	67185.5	1.65424	10034	6	Granite-oxalic-6
34d14	Granite	oxalic	18O	12C	66794.5	1.6461	10034	6	Granite-oxalic-6
44d05	Granite	control	16O	12C	27517.4	1.72631	20044	6	Granite-control-6
44d06	Granite	control	16O	12C	29767	1.71701	20044	6	Granite-control-6
44d07								6	NA-NA-6
44d08	Granite	control	16O	12C	121750	1.70423	20044	6	Granite-control-6
44d09	Granite	control	16O	12C	490751	1.69493	20044	6	Granite-control-6
44d10	Granite	control	16O	12C	711467	1.69027	20044	6	Granite-control-6
44d11	Granite	control	16O	12C	1.01194e+06	1.68098	20044	6	Granite-control-6
44d12	Granite	control	16O	12C	737596	1.67516	20044	6	Granite-control-6
44d13	Granite	control	16O	12C	266310	1.66819	20044	6	Granite-control-6
44d14	Granite	control	16O	12C	112240	1.66354	20044	6	Granite-control-6
44d15	Granite	control	16O	12C	114095	1.6554	20044	6	Granite-control-6
44d16	Granite	control	16O	12C	18295.5	1.64959	20044	6	Granite-control-6
50d05	Granite	control	18O		61254.2	1.72515	20050	6	Granite-control-6
50d06	Granite	control	18O		121038	1.71585	20050	6	Granite-control-6
50d07	Granite	control	18O		199933	1.70887	20050	6	Granite-control-6
50d08	Granite	control	18O		329164	1.70074	20050	6	Granite-control-6
50d09	Granite	control	18O		401306	1.69376	20050	6	Granite-control-6
50d10	Granite	control	18O		932603	1.68679	20050	6	Granite-control-6
50d11	Granite	control	18O		1.2683e+06	1.67981	20050	6	Granite-control-6
50d12	Granite	control	18O		998916	1.67516	20050	6	Granite-control-6
50d13	Granite	control	18O		351472	1.66702	20050	6	Granite-control-6
50d14	Granite	control	18O		142859	1.66005	20050	6	Granite-control-6
50d15	Granite	control	18O		70444.9	1.65656	20050	6	Granite-control-6
50d16	Granite	control	18O		56067.9	1.65075	20050	6	Granite-control-6
50d17	Granite	control	18O		202121	1.6461	20050	6	Granite-control-6
12d08	Granite	oxalic	16O	13C	30295.5	1.72748	30012	6	Granite-oxalic-6
12d09	Granite	oxalic	16O	13C	36667.2	1.71934	30012	6	Granite-oxalic-6
12d10	Granite	oxalic	16O	13C	42066.6	1.71352	30012	6	Granite-oxalic-6
12d11	Granite	oxalic	16O	13C	39649.7	1.70539	30012	6	Granite-oxalic-6
12d12	Granite	oxalic	16O	13C	108007	1.69958	30012	6	Granite-oxalic-6
12d13	Granite	oxalic	16O	13C	451386	1.6926	30012	6	Granite-oxalic-6
12d14	Granite	oxalic	16O	13C	309840	1.68679	30012	6	Granite-oxalic-6
12d15	Granite	oxalic	16O	13C	227885	1.68098	30012	6	Granite-oxalic-6
12d16	Granite	oxalic	16O	13C	194660	1.674	30012	6	Granite-oxalic-6
12d17	Granite	oxalic	16O	13C	82426	1.66935	30012	6	Granite-oxalic-6
12d18	Granite	oxalic	16O	13C	44160.2	1.66354	30012	6	Granite-oxalic-6
12d19	Granite	oxalic	16O	13C	23965.6	1.65772	30012	6	Granite-oxalic-6
12d20	Granite	oxalic	16O	13C	12280.8	1.65191	30012	6	Granite-oxalic-6
12d21	Granite	oxalic	16O	13C	24867.2	1.6461	30012	6	Granite-oxalic-6
30d08	Andesite	oxalic	16O	12C	4212.76	1.72864	30030	6	Andesite-oxalic-6
30d09	Andesite	oxalic	16O	12C	5777.15	1.7205	30030	6	Andesite-oxalic-6
30d10	Andesite	oxalic	16O	12C	8562.12	1.71236	30030	6	Andesite-oxalic-6
30d11	Andesite	oxalic	16O	12C	21470.2	1.70655	30030	6	Andesite-oxalic-6
30d12	Andesite	oxalic	16O	12C	169952	1.69841	30030	6	Andesite-oxalic-6
30d13	Andesite	oxalic	16O	12C	879421	1.69144	30030	6	Andesite-oxalic-6
30d14	Andesite	oxalic	16O	12C	1.43845e+06	1.6833	30030	6	Andesite-oxalic-6
30d15	Andesite	oxalic	16O	12C	859786	1.67865	30030	6	Andesite-oxalic-6
30d16	Andesite	oxalic	16O	12C	269654	1.67051	30030	6	Andesite-oxalic-6
30d17	Andesite	oxalic	16O	12C	43092.2	1.66354	30030	6	Andesite-oxalic-6
30d18	Andesite	oxalic	16O	12C	17729.1	1.66005	30030	6	Andesite-oxalic-6
30d19	Andesite	oxalic	16O	12C	12150.8	1.65308	30030	6	Andesite-oxalic-6
30d20	Andesite	oxalic	16O	12C	12973.1	1.64726	30030	6	Andesite-oxalic-6
36d09	Granite	oxalic	18O	12C	10717.1	1.72864	30036	6	Granite-oxalic-6
36d10	Granite	oxalic	18O	12C	14541.8	1.71934	30036	6	Granite-oxalic-6
36d11	Granite	oxalic	18O	12C	29856.7	1.71236	30036	6	Granite-oxalic-6
36d12	Granite	oxalic	18O	12C	86837.6	1.70655	30036	6	Granite-oxalic-6
36d13	Granite	oxalic	18O	12C	236240	1.69958	30036	6	Granite-oxalic-6
36d14	Granite	oxalic	18O	12C	641039	1.6926	30036	6	Granite-oxalic-6
36d15	Granite	oxalic	18O	12C	1.11673e+06	1.68679	30036	6	Granite-oxalic-6
36d16	Granite	oxalic	18O	12C	1.04116e+06	1.67981	30036	6	Granite-oxalic-6
36d17	Granite	oxalic	18O	12C	509833	1.674	30036	6	Granite-oxalic-6
36d18	Granite	oxalic	18O	12C	229476	1.66819	30036	6	Granite-oxalic-6
36d19	Granite	oxalic	18O	12C	101647	1.66354	30036	6	Granite-oxalic-6
36d20	Granite	oxalic	18O	12C	38756	1.6554	30036	6	Granite-oxalic-6
36d21	Granite	oxalic	18O	12C	19413.5	1.65191	30036	6	Granite-oxalic-6
36d22	Granite	oxalic	18O	12C	11863.8	1.64843	30036	6	Granite-oxalic-6
36d23	Granite	oxalic	18O	12C	25702.3	1.64377	30036	6	Granite-oxalic-6
46d07	Andesite	control	16O	12C	10429	1.7298	10046	6	Andesite-control-6
46d08	Andesite	control	16O	12C	15706.6	1.72166	10046	6	Andesite-control-6
46d09	Andesite	control	16O	12C	14389.7	1.71818	10046	6	Andesite-control-6
46d10	Andesite	control	16O	12C	28326.2	1.70887	10046	6	Andesite-control-6
46d11	Andesite	control	16O	12C	90475.9	1.69841	10046	6	Andesite-control-6
46d12	Andesite	control	16O	12C	582458	1.69144	10046	6	Andesite-control-6
46d13	Andesite	control	16O	12C	1.09858e+06	1.68446	10046	6	Andesite-control-6
46d14	Andesite	control	16O	12C	1.01117e+06	1.68214	10046	6	Andesite-control-6
46d15	Andesite	control	16O	12C	360004	1.67516	10046	6	Andesite-control-6
46d16	Andesite	control	16O	12C	124022	1.66702	10046	6	Andesite-control-6
46d17	Andesite	control	16O	12C	53270.2	1.65772	10046	6	Andesite-control-6
46d18	Andesite	control	16O	12C	24424.6	1.65075	10046	6	Andesite-control-6
46d19	Andesite	control	16O	12C	14228.2	1.6461	10046	6	Andesite-control-6
52d08	Andesite	control	18O		3392.14	1.73329	10052	6	Andesite-control-6
52d09	Andesite	control	18O		4471.03	1.72515	10052	6	Andesite-control-6
52d10	Andesite	control	18O		28518.4	1.71818	10052	6	Andesite-control-6
52d11	Andesite	control	18O		39523.1	1.7112	10052	6	Andesite-control-6
52d12	Andesite	control	18O		130088	1.70423	10052	6	Andesite-control-6
52d13	Andesite	control	18O		402129	1.69841	10052	6	Andesite-control-6
52d14	Andesite	control	18O		1.40304e+06	1.69144	10052	6	Andesite-control-6
52d15	Andesite	control	18O		699016	1.6833	10052	6	Andesite-control-6
52d16	Andesite	control	18O		406458	1.67749	10052	6	Andesite-control-6
52d17	Andesite	control	18O		138216	1.67051	10052	6	Andesite-control-6
52d18	Andesite	control	18O		49373.4	1.66354	10052	6	Andesite-control-6
52d19	Andesite	control	18O		60305	1.65656	10052	6	Andesite-control-6
52d20	Andesite	control	18O		23601.8	1.65308	10052	6	Andesite-control-6
52d21	Andesite	control	18O		21664.9	1.64843	10052	6	Andesite-control-6
9d06	Granite	glucose	16O	13C	60871.9	1.73329	30009	6	Granite-glucose-6
9d07	Granite	glucose	16O	13C	26013.8	1.72515	30009	6	Granite-glucose-6
9d08	Granite	glucose	16O	13C	15439.7	1.71934	30009	6	Granite-glucose-6
9d09	Granite	glucose	16O	13C	47597.7	1.7112	30009	6	Granite-glucose-6
9d10	Granite	glucose	16O	13C	75929.4	1.70423	30009	6	Granite-glucose-6
9d11	Granite	glucose	16O	13C	182830	1.69725	30009	6	Granite-glucose-6
9d12	Granite	glucose	16O	13C	672443	1.69027	30009	6	Granite-glucose-6
9d13	Granite	glucose	16O	13C	1.90181e+06	1.6833	30009	6	Granite-glucose-6
9d14	Granite	glucose	16O	13C	1.0844e+06	1.67633	30009	6	Granite-glucose-6
9d15								6	NA-NA-6
9d16	Granite	glucose	16O	13C	412787	1.66586	30009	6	Granite-glucose-6
9d17	Granite	glucose	16O	13C	234839	1.66005	30009	6	Granite-glucose-6
9d18	Granite	glucose	16O	13C	38583.7	1.6554	30009	6	Granite-glucose-6
9d19	Granite	glucose	16O	13C	3377.78	1.64843	30009	6	Granite-glucose-6
15d07	Andesite	glucose	16O	13C	52325.4	1.72748	30015	6	Andesite-glucose-6
15d08	Andesite	glucose	16O	13C	30210.5	1.71701	30015	6	Andesite-glucose-6
15d09	Andesite	glucose	16O	13C	25749.7	1.71004	30015	6	Andesite-glucose-6
15d10	Andesite	glucose	16O	13C	245870	1.70423	30015	6	Andesite-glucose-6
15d11	Andesite	glucose	16O	13C	284539	1.69609	30015	6	Andesite-glucose-6
15d12	Andesite	glucose	16O	13C	2.1521e+06	1.68795	30015	6	Andesite-glucose-6
15d13								6	NA-NA-6
15d14	Andesite	glucose	16O	13C	1.59687e+06	1.67516	30015	6	Andesite-glucose-6
15d15	Andesite	glucose	16O	13C	519327	1.66819	30015	6	Andesite-glucose-6
15d16	Andesite	glucose	16O	13C	45338	1.66237	30015	6	Andesite-glucose-6
15d17	Andesite	glucose	16O	13C	22526.4	1.6554	30015	6	Andesite-glucose-6
15d18	Andesite	glucose	16O	13C	22862.1	1.64959	30015	6	Andesite-glucose-6
21d06	Granite	glucose	16O	12C	8049.51	1.7298	30021	6	Granite-glucose-6
21d07	Granite	glucose	16O	12C	28969.5	1.72166	30021	6	Granite-glucose-6
21d08	Granite	glucose	16O	12C	11898.2	1.71352	30021	6	Granite-glucose-6
21d09	Granite	glucose	16O	12C	26757.5	1.70655	30021	6	Granite-glucose-6
21d10	Granite	glucose	16O	12C	50637.8	1.69958	30021	6	Granite-glucose-6
21d11	Granite	glucose	16O	12C	206218	1.6926	30021	6	Granite-glucose-6
21d12	Granite	glucose	16O	12C	922412	1.68562	30021	6	Granite-glucose-6
21d13	Granite	glucose	16O	12C	2.06293e+06	1.67865	30021	6	Granite-glucose-6
21d14	Granite	glucose	16O	12C	1.46499e+06	1.67284	30021	6	Granite-glucose-6
21d15	Granite	glucose	16O	12C	213181	1.66702	30021	6	Granite-glucose-6
21d16	Granite	glucose	16O	12C	52076.8	1.66005	30021	6	Granite-glucose-6
21d17	Granite	glucose	16O	12C	35005.3	1.65308	30021	6	Granite-glucose-6
21d18	Granite	glucose	16O	12C	15087	1.64726	30021	6	Granite-glucose-6
29d06	Andesite	oxalic	16O	12C	10147.6	1.73096	20029	6	Andesite-oxalic-6
29d07	Andesite	oxalic	16O	12C	12313.9	1.72283	20029	6	Andesite-oxalic-6
29d08	Andesite	oxalic	16O	12C	15383.3	1.71585	20029	6	Andesite-oxalic-6
29d09	Andesite	oxalic	16O	12C	30816.5	1.70887	20029	6	Andesite-oxalic-6
29d10	Andesite	oxalic	16O	12C	36683	1.7019	20029	6	Andesite-oxalic-6
29d11	Andesite	oxalic	16O	12C	116073	1.69493	20029	6	Andesite-oxalic-6
29d12	Andesite	oxalic	16O	12C	429356	1.68795	20029	6	Andesite-oxalic-6
29d13	Andesite	oxalic	16O	12C	685713	1.68098	20029	6	Andesite-oxalic-6
29d14	Andesite	oxalic	16O	12C	429548	1.674	20029	6	Andesite-oxalic-6
29d15	Andesite	oxalic	16O	12C	165694	1.66819	20029	6	Andesite-oxalic-6
29d16	Andesite	oxalic	16O	12C	77295.4	1.66237	20029	6	Andesite-oxalic-6
29d17	Andesite	oxalic	16O	12C	32457.4	1.65772	20029	6	Andesite-oxalic-6
29d18	Andesite	oxalic	16O	12C	22786.3	1.65191	20029	6	Andesite-oxalic-6
29d19	Andesite	oxalic	16O	12C	19739.8	1.64726	20029	6	Andesite-oxalic-6
33d07	Granite	glucose	18O	12C	1921.81	1.72748	30033	6	Granite-glucose-6
33d08	Granite	glucose	18O	12C	11667.8	1.71934	30033	6	Granite-glucose-6
33d09	Granite	glucose	18O	12C	19387.9	1.71236	30033	6	Granite-glucose-6
33d10	Granite	glucose	18O	12C	62185.5	1.70423	30033	6	Granite-glucose-6
33d11	Granite	glucose	18O	12C	152765	1.69725	30033	6	Granite-glucose-6
33d12	Granite	glucose	18O	12C	608441	1.69027	30033	6	Granite-glucose-6
33d13	Granite	glucose	18O	12C	855170	1.6833	30033	6	Granite-glucose-6
33d14	Granite	glucose	18O	12C	310136	1.67749	30033	6	Granite-glucose-6
33d15	Granite	glucose	18O	12C	157131	1.67051	30033	6	Granite-glucose-6
33d16	Granite	glucose	18O	12C	67164.5	1.6647	30033	6	Granite-glucose-6
33d17	Granite	glucose	18O	12C	32030.6	1.65889	30033	6	Granite-glucose-6
33d18	Granite	glucose	18O	12C	17125.9	1.65191	30033	6	Granite-glucose-6
33d19	Granite	glucose	18O	12C	15886.3	1.6461	30033	6	Granite-glucose-6
39d06	Andesite	glucose	18O	12C	11846.2	1.73329	30039	6	Andesite-glucose-6
39d07	Andesite	glucose	18O	12C	31177.2	1.72515	30039	6	Andesite-glucose-6
39d08	Andesite	glucose	18O	12C	9989.14	1.71701	30039	6	Andesite-glucose-6
39d09	Andesite	glucose	18O	12C	17990.4	1.71004	30039	6	Andesite-glucose-6
39d10	Andesite	glucose	18O	12C	66350.4	1.70423	30039	6	Andesite-glucose-6
39d11	Andesite	glucose	18O	12C	275804	1.69609	30039	6	Andesite-glucose-6
39d12	Andesite	glucose	18O	12C	428739	1.68911	30039	6	Andesite-glucose-6
39d13	Andesite	glucose	18O	12C	575569	1.6833	30039	6	Andesite-glucose-6
39d14	Andesite	glucose	18O	12C	270594	1.67865	30039	6	Andesite-glucose-6
39d15	Andesite	glucose	18O	12C	220245	1.67284	30039	6	Andesite-glucose-6
39d16	Andesite	glucose	18O	12C	21325	1.66586	30039	6	Andesite-glucose-6
39d17	Andesite	glucose	18O	12C	30408.5	1.66005	30039	6	Andesite-glucose-6
39d18	Andesite	glucose	18O	12C	41544.5	1.6554	30039	6	Andesite-glucose-6
39d19	Andesite	glucose	18O	12C	8668.26	1.64959	30039	6	Andesite-glucose-6
45d06	Granite	control	16O	12C	14330.2	1.73212	30045	6	Granite-control-6
45d07	Granite	control	16O	12C	23171.5	1.72515	30045	6	Granite-control-6
45d08	Granite	control	16O	12C	31196.9	1.71701	30045	6	Granite-control-6
45d09	Granite	control	16O	12C	34343.6	1.71004	30045	6	Granite-control-6
45d10	Granite	control	16O	12C	53393.4	1.70423	30045	6	Granite-control-6
45d11	Granite	control	16O	12C	189573	1.69609	30045	6	Granite-control-6
45d12	Granite	control	16O	12C	693946	1.69027	30045	6	Granite-control-6
45d13	Granite	control	16O	12C	908214	1.6833	30045	6	Granite-control-6
45d14	Granite	control	16O	12C	508005	1.67749	30045	6	Granite-control-6
45d15	Granite	control	16O	12C	183784	1.67051	30045	6	Granite-control-6
45d16	Granite	control	16O	12C	88667.6	1.6647	30045	6	Granite-control-6
45d17	Granite	control	16O	12C	63513.7	1.65889	30045	6	Granite-control-6
45d18	Granite	control	16O	12C	67079.7	1.65308	30045	6	Granite-control-6
45d19	Granite	control	16O	12C	16102.5	1.64843	30045	6	Granite-control-6
51d06	Granite	control	18O		20015.1	1.73212	30051	6	Granite-control-6
51d07	Granite	control	18O		19999.2	1.72399	30051	6	Granite-control-6
51d08	Granite	control	18O		26436.1	1.71701	30051	6	Granite-control-6
51d09	Granite	control	18O		33497.3	1.70887	30051	6	Granite-control-6
51d10	Granite	control	18O		92474.6	1.7019	30051	6	Granite-control-6
51d11	Granite	control	18O		253435	1.69493	30051	6	Granite-control-6
51d12	Granite	control	18O		719956	1.68795	30051	6	Granite-control-6
51d13	Granite	control	18O		900937	1.68214	30051	6	Granite-control-6
51d14	Granite	control	18O		319069	1.67516	30051	6	Granite-control-6
51d15	Granite	control	18O		159689	1.67051	30051	6	Granite-control-6
51d16	Granite	control	18O		105234	1.66354	30051	6	Granite-control-6
51d17	Granite	control	18O		42118.6	1.65656	30051	6	Granite-control-6
51d18	Granite	control	18O		59744.5	1.65075	30051	6	Granite-control-6
16d07	Andesite	oxalic	16O	13C	22623.6	1.73445	10016	6	Andesite-oxalic-6
16d08	Andesite	oxalic	16O	13C	28622.4	1.72748	10016	6	Andesite-oxalic-6
16d09	Andesite	oxalic	16O	13C	27049.1	1.7205	10016	6	Andesite-oxalic-6
16d10	Andesite	oxalic	16O	13C	32173.9	1.71469	10016	6	Andesite-oxalic-6
16d11	Andesite	oxalic	16O	13C	31209.6	1.70887	10016	6	Andesite-oxalic-6
16d12	Andesite	oxalic	16O	13C	66107.4	1.7019	10016	6	Andesite-oxalic-6
16d13	Andesite	oxalic	16O	13C	69227.7	1.69609	10016	6	Andesite-oxalic-6
16d14	Andesite	oxalic	16O	13C	455293	1.68911	10016	6	Andesite-oxalic-6
16d15	Andesite	oxalic	16O	13C	366790	1.6833	10016	6	Andesite-oxalic-6
16d16	Andesite	oxalic	16O	13C	146920	1.67749	10016	6	Andesite-oxalic-6
16d17	Andesite	oxalic	16O	13C	56393.4	1.67168	10016	6	Andesite-oxalic-6
16d18	Andesite	oxalic	16O	13C	35403.8	1.66586	10016	6	Andesite-oxalic-6
16d19	Andesite	oxalic	16O	13C	35702.7	1.66005	10016	6	Andesite-oxalic-6
16d20	Andesite	oxalic	16O	13C	24123.2	1.6554	10016	6	Andesite-oxalic-6
16d21	Andesite	oxalic	16O	13C	32597.5	1.65075	10016	6	Andesite-oxalic-6
18d08	Andesite	oxalic	16O	13C	3433.94	1.72864	30018	6	Andesite-oxalic-6
18d09	Andesite	oxalic	16O	13C	8964.74	1.72166	30018	6	Andesite-oxalic-6
18d10	Andesite	oxalic	16O	13C	316.324	1.71469	30018	6	Andesite-oxalic-6
18d11	Andesite	oxalic	16O	13C	8212.58	1.70655	30018	6	Andesite-oxalic-6
18d12	Andesite	oxalic	16O	13C	24960.9	1.70074	30018	6	Andesite-oxalic-6
18d13	Andesite	oxalic	16O	13C	131814	1.69493	30018	6	Andesite-oxalic-6
18d14	Andesite	oxalic	16O	13C	396627	1.68679	30018	6	Andesite-oxalic-6
18d15	Andesite	oxalic	16O	13C	460456	1.68098	30018	6	Andesite-oxalic-6
18d16	Andesite	oxalic	16O	13C	219803	1.67516	30018	6	Andesite-oxalic-6
18d17	Andesite	oxalic	16O	13C	64433.2	1.66935	30018	6	Andesite-oxalic-6
18d18	Andesite	oxalic	16O	13C	1737.27	1.66237	30018	6	Andesite-oxalic-6
18d19	Andesite	oxalic	16O	13C	2198.56	1.6554	30018	6	Andesite-oxalic-6
18d20	Andesite	oxalic	16O	13C	7783.73	1.65075	30018	6	Andesite-oxalic-6
22d07	Granite	oxalic	16O	12C	2087.05	1.7298	10022	6	Granite-oxalic-6
22d08	Granite	oxalic	16O	12C	22435.5	1.72515	10022	6	Granite-oxalic-6
22d09	Granite	oxalic	16O	12C	19647.9	1.71701	10022	6	Granite-oxalic-6
22d10	Granite	oxalic	16O	12C	24129.2	1.71004	10022	6	Granite-oxalic-6
22d11	Granite	oxalic	16O	12C	30777	1.70423	10022	6	Granite-oxalic-6
22d12	Granite	oxalic	16O	12C	111405	1.69841	10022	6	Granite-oxalic-6
22d13	Granite	oxalic	16O	12C	332615	1.6926	10022	6	Granite-oxalic-6
22d14	Granite	oxalic	16O	12C	441986	1.68679	10022	6	Granite-oxalic-6
22d15								6	NA-NA-6
22d16	Granite	oxalic	16O	12C	346233	1.67865	10022	6	Granite-oxalic-6
22d17	Granite	oxalic	16O	12C	231632	1.67516	10022	6	Granite-oxalic-6
22d18	Granite	oxalic	16O	12C	140057	1.67051	10022	6	Granite-oxalic-6
22d19	Granite	oxalic	16O	12C	41956	1.66354	10022	6	Granite-oxalic-6
22d20	Granite	oxalic	16O	12C	41245.3	1.65772	10022	6	Granite-oxalic-6
22d21	Granite	oxalic	16O	12C	22625.6	1.65308	10022	6	Granite-oxalic-6
22d22	Granite	oxalic	16O	12C	39160.4	1.64843	10022	6	Granite-oxalic-6
28d07	Andesite	oxalic	16O	12C	5747.11	1.73329	10028	6	Andesite-oxalic-6
28d08	Andesite	oxalic	16O	12C	9762.17	1.72515	10028	6	Andesite-oxalic-6
28d09	Andesite	oxalic	16O	12C	8649.58	1.71701	10028	6	Andesite-oxalic-6
28d10	Andesite	oxalic	16O	12C	8595.44	1.71004	10028	6	Andesite-oxalic-6
28d11	Andesite	oxalic	16O	12C	10831.4	1.70423	10028	6	Andesite-oxalic-6
28d12	Andesite	oxalic	16O	12C	28952.4	1.69725	10028	6	Andesite-oxalic-6
28d13	Andesite	oxalic	16O	12C	173302	1.69027	10028	6	Andesite-oxalic-6
28d14	Andesite	oxalic	16O	12C	366708	1.6833	10028	6	Andesite-oxalic-6
28d15	Andesite	oxalic	16O	12C	324725	1.67749	10028	6	Andesite-oxalic-6
28d16	Andesite	oxalic	16O	12C	126995	1.67168	10028	6	Andesite-oxalic-6
28d17	Andesite	oxalic	16O	12C	43515.1	1.6647	10028	6	Andesite-oxalic-6
28d18	Andesite	oxalic	16O	12C	22788.3	1.65889	10028	6	Andesite-oxalic-6
28d19	Andesite	oxalic	16O	12C	19191.6	1.65308	10028	6	Andesite-oxalic-6
28d20	Andesite	oxalic	16O	12C	7537.91	1.64843	10028	6	Andesite-oxalic-6
42d07	Andesite	oxalic	18O	12C	17699.4	1.7298	30042	6	Andesite-oxalic-6
42d08	Andesite	oxalic	18O	12C	23231.5	1.72399	30042	6	Andesite-oxalic-6
42d09	Andesite	oxalic	18O	12C	17768.5	1.71818	30042	6	Andesite-oxalic-6
42d10	Andesite	oxalic	18O	12C	34841.3	1.7112	30042	6	Andesite-oxalic-6
42d11	Andesite	oxalic	18O	12C	74675.3	1.70423	30042	6	Andesite-oxalic-6
42d12	Andesite	oxalic	18O	12C	192855	1.69725	30042	6	Andesite-oxalic-6
42d13	Andesite	oxalic	18O	12C	393892	1.69144	30042	6	Andesite-oxalic-6
42d14	Andesite	oxalic	18O	12C	503218	1.68446	30042	6	Andesite-oxalic-6
42d15	Andesite	oxalic	18O	12C	276461	1.67865	30042	6	Andesite-oxalic-6
42d16	Andesite	oxalic	18O	12C	134214	1.67284	30042	6	Andesite-oxalic-6
42d17	Andesite	oxalic	18O	12C	73844.1	1.66702	30042	6	Andesite-oxalic-6
42d18	Andesite	oxalic	18O	12C	54283.8	1.66237	30042	6	Andesite-oxalic-6
42d19	Andesite	oxalic	18O	12C	32947.5	1.65656	30042	6	Andesite-oxalic-6
42d20	Andesite	oxalic	18O	12C	27011.3	1.65308	30042	6	Andesite-oxalic-6
54d07	Andesite	control	18O		6250.16	1.72864	30054	6	Andesite-control-6
54d08	Andesite	control	18O		6730.14	1.72166	30054	6	Andesite-control-6
54d09	Andesite	control	18O		19012.2	1.71236	30054	6	Andesite-control-6
54d10	Andesite	control	18O		39451.8	1.70423	30054	6	Andesite-control-6
54d11	Andesite	control	18O		99950.5	1.69609	30054	6	Andesite-control-6
54d12	Andesite	control	18O		190446	1.68911	30054	6	Andesite-control-6
54d13	Andesite	control	18O		227390	1.68214	30054	6	Andesite-control-6
54d14	Andesite	control	18O		200267	1.67633	30054	6	Andesite-control-6
54d15	Andesite	control	18O		83872.3	1.66935	30054	6	Andesite-control-6
54d16	Andesite	control	18O		45817.6	1.66354	30054	6	Andesite-control-6
54d17	Andesite	control	18O		23222.9	1.65772	30054	6	Andesite-control-6
54d18	Andesite	control	18O		15629.6	1.65191	30054	6	Andesite-control-6
54d19	Andesite	control	18O		12495.8	1.64726	30054	6	Andesite-control-6
11d08	Granite	oxalic	16O	13C	30085.4	1.72515	20011	6	Granite-oxalic-6
11d09	Granite	oxalic	16O	13C	4534.55	1.71701	20011	6	Granite-oxalic-6
11d10	Granite	oxalic	16O	13C	59425.6	1.7112	20011	6	Granite-oxalic-6
11d11	Granite	oxalic	16O	13C	73263.2	1.70423	20011	6	Granite-oxalic-6
11d12	Granite	oxalic	16O	13C	152975	1.69841	20011	6	Granite-oxalic-6
11d13	Granite	oxalic	16O	13C	429649	1.69144	20011	6	Granite-oxalic-6
11d14	Granite	oxalic	16O	13C	851090	1.68446	20011	6	Granite-oxalic-6
11d15	Granite	oxalic	16O	13C	685496	1.67865	20011	6	Granite-oxalic-6
11d16	Granite	oxalic	16O	13C	281307	1.67168	20011	6	Granite-oxalic-6
11d17	Granite	oxalic	16O	13C	121820	1.66586	20011	6	Granite-oxalic-6
11d18	Granite	oxalic	16O	13C	83580.7	1.65889	20011	6	Granite-oxalic-6
11d19	Granite	oxalic	16O	13C	44673.5	1.65424	20011	6	Granite-oxalic-6
11d20	Granite	oxalic	16O	13C	35596.9	1.64843	20011	6	Granite-oxalic-6
27d06	Andesite	glucose	16O	12C	4113.54	1.73329	30027	6	Andesite-glucose-6
27d07	Andesite	glucose	16O	12C	5803.59	1.72515	30027	6	Andesite-glucose-6
27d08	Andesite	glucose	16O	12C	5408.81	1.71701	30027	6	Andesite-glucose-6
27d09	Andesite	glucose	16O	12C	6827.4	1.71004	30027	6	Andesite-glucose-6
27d10	Andesite	glucose	16O	12C	7699.69	1.70306	30027	6	Andesite-glucose-6
27d11	Andesite	glucose	16O	12C	26447.2	1.69609	30027	6	Andesite-glucose-6
27d12	Andesite	glucose	16O	12C	149527	1.68911	30027	6	Andesite-glucose-6
27d13	Andesite	glucose	16O	12C	405801	1.68214	30027	6	Andesite-glucose-6
27d14	Andesite	glucose	16O	12C	432004	1.67633	30027	6	Andesite-glucose-6
27d15	Andesite	glucose	16O	12C	237625	1.67051	30027	6	Andesite-glucose-6
27d16	Andesite	glucose	16O	12C	82144.8	1.6647	30027	6	Andesite-glucose-6
27d17	Andesite	glucose	16O	12C	40371.9	1.65772	30027	6	Andesite-glucose-6
27d18	Andesite	glucose	16O	12C	17617.1	1.65191	30027	6	Andesite-glucose-6
27d19	Andesite	glucose	16O	12C	7305.59	1.64726	30027	6	Andesite-glucose-6
35d07	Granite	oxalic	18O	12C	17322.2	1.72399	20035	6	Granite-oxalic-6
35d08	Granite	oxalic	18O	12C	19537.7	1.71585	20035	6	Granite-oxalic-6
35d09	Granite	oxalic	18O	12C	36548.9	1.71004	20035	6	Granite-oxalic-6
35d10	Granite	oxalic	18O	12C	67928.3	1.70306	20035	6	Granite-oxalic-6
35d11	Granite	oxalic	18O	12C	207725	1.69609	20035	6	Granite-oxalic-6
35d12	Granite	oxalic	18O	12C	528148	1.68911	20035	6	Granite-oxalic-6
35d13	Granite	oxalic	18O	12C	589725	1.68214	20035	6	Granite-oxalic-6
35d14	Granite	oxalic	18O	12C	411761	1.67633	20035	6	Granite-oxalic-6
35d15	Granite	oxalic	18O	12C	219830	1.67051	20035	6	Granite-oxalic-6
35d16	Granite	oxalic	18O	12C	110840	1.6647	20035	6	Granite-oxalic-6
35d17	Granite	oxalic	18O	12C	70441.4	1.65889	20035	6	Granite-oxalic-6
35d18	Granite	oxalic	18O	12C	29552.3	1.65308	20035	6	Granite-oxalic-6
35d19	Granite	oxalic	18O	12C	22658	1.64843	20035	6	Granite-oxalic-6
41d08	Andesite	oxalic	18O	12C	22544.7	1.72283	20041	6	Andesite-oxalic-6
41d09	Andesite	oxalic	18O	12C	25004.5	1.71469	20041	6	Andesite-oxalic-6
41d10	Andesite	oxalic	18O	12C	47103.8	1.70771	20041	6	Andesite-oxalic-6
41d11	Andesite	oxalic	18O	12C	90609.7	1.70074	20041	6	Andesite-oxalic-6
41d12	Andesite	oxalic	18O	12C	227686	1.69493	20041	6	Andesite-oxalic-6
41d13	Andesite	oxalic	18O	12C	406454	1.68911	20041	6	Andesite-oxalic-6
41d14	Andesite	oxalic	18O	12C	884868	1.68214	20041	6	Andesite-oxalic-6
41d15	Andesite	oxalic	18O	12C	383999	1.67633	20041	6	Andesite-oxalic-6
41d16	Andesite	oxalic	18O	12C	185897	1.67051	20041	6	Andesite-oxalic-6
41d17	Andesite	oxalic	18O	12C	100584	1.6647	20041	6	Andesite-oxalic-6
41d18	Andesite	oxalic	18O	12C	49827.1	1.65889	20041	6	Andesite-oxalic-6
41d19	Andesite	oxalic	18O	12C	33339.7	1.65424	20041	6	Andesite-oxalic-6
41d20	Andesite	oxalic	18O	12C	23591.3	1.64959	20041	6	Andesite-oxalic-6
41d21	Andesite	oxalic	18O	12C	34931.1	1.6461	20041	6	Andesite-oxalic-6
47d07	Andesite	control	16O	12C	12447.6	1.72748	20047	6	Andesite-control-6
47d08	Andesite	control	16O	12C	15619.4	1.7205	20047	6	Andesite-control-6
47d09	Andesite	control	16O	12C	26272.9	1.71236	20047	6	Andesite-control-6
47d10	Andesite	control	16O	12C	13227.9	1.70539	20047	6	Andesite-control-6
47d11	Andesite	control	16O	12C	25117.7	1.69958	20047	6	Andesite-control-6
47d12	Andesite	control	16O	12C	72426.9	1.6926	20047	6	Andesite-control-6
47d13	Andesite	control	16O	12C	706841	1.68679	20047	6	Andesite-control-6
47d14	Andesite	control	16O	12C	496913	1.67981	20047	6	Andesite-control-6
47d15	Andesite	control	16O	12C	365076	1.674	20047	6	Andesite-control-6
47d16	Andesite	control	16O	12C	169228	1.66702	20047	6	Andesite-control-6
47d17	Andesite	control	16O	12C	121074	1.66121	20047	6	Andesite-control-6
47d18	Andesite	control	16O	12C	62499.8	1.6554	20047	6	Andesite-control-6
47d19	Andesite	control	16O	12C	24522.1	1.64959	20047	6	Andesite-control-6
53d08	Andesite	control	18O		12769.5	1.7205	20053	6	Andesite-control-6
53d09	Andesite	control	18O		18189.7	1.71352	20053	6	Andesite-control-6
53d10	Andesite	control	18O		54968.2	1.70771	20053	6	Andesite-control-6
53d11	Andesite	control	18O		95353.6	1.70074	20053	6	Andesite-control-6
53d12	Andesite	control	18O		157358	1.69493	20053	6	Andesite-control-6
53d13	Andesite	control	18O		223889	1.69027	20053	6	Andesite-control-6
53d14	Andesite	control	18O		237248	1.68446	20053	6	Andesite-control-6
53d15	Andesite	control	18O		289994	1.67749	20053	6	Andesite-control-6
53d16	Andesite	control	18O		113461	1.67051	20053	6	Andesite-control-6
53d17	Andesite	control	18O		38928.7	1.66354	20053	6	Andesite-control-6
53d18	Andesite	control	18O		28982.8	1.65772	20053	6	Andesite-control-6
53d19	Andesite	control	18O		22715.7	1.65191	20053	6	Andesite-control-6
53d20	Andesite	control	18O		36189.6	1.64843	20053	6	Andesite-control-6
19d07	Granite	glucose	16O	12C	4623.98	1.72631	10019	6	Granite-glucose-6
19d08	Granite	glucose	16O	12C	15626	1.7205	10019	6	Granite-glucose-6
19d09	Granite	glucose	16O	12C	14518.9	1.71352	10019	6	Granite-glucose-6
19d10	Granite	glucose	16O	12C	14049.8	1.70539	10019	6	Granite-glucose-6
19d11	Granite	glucose	16O	12C	40433.8	1.69958	10019	6	Granite-glucose-6
19d12	Granite	glucose	16O	12C	92885.2	1.6926	10019	6	Granite-glucose-6
19d13	Granite	glucose	16O	12C	468829	1.68679	10019	6	Granite-glucose-6
19d14								6	NA-NA-6
19d15	Granite	glucose	16O	12C	475497	1.67516	10019	6	Granite-glucose-6
19d16	Granite	glucose	16O	12C	188950	1.66935	10019	6	Granite-glucose-6
19d17	Granite	glucose	16O	12C	133331	1.66354	10019	6	Granite-glucose-6
19d18	Granite	glucose	16O	12C	81098.7	1.65772	10019	6	Granite-glucose-6
19d19	Granite	glucose	16O	12C	51948.2	1.65191	10019	6	Granite-glucose-6
19d20	Granite	glucose	16O	12C	25133.2	1.6461	10019	6	Granite-glucose-6
23d07	Granite	oxalic	16O	12C	6183.42	1.72399	20023	6	Granite-oxalic-6
23d08	Granite	oxalic	16O	12C	10627.5	1.71701	20023	6	Granite-oxalic-6
23d09	Granite	oxalic	16O	12C	21555.9	1.70887	20023	6	Granite-oxalic-6
23d10	Granite	oxalic	16O	12C	27836.6	1.7019	20023	6	Granite-oxalic-6
23d11	Granite	oxalic	16O	12C	47866.6	1.69609	20023	6	Granite-oxalic-6
23d12	Granite	oxalic	16O	12C	277949	1.68911	20023	6	Granite-oxalic-6
23d13	Granite	oxalic	16O	12C	552268	1.68214	20023	6	Granite-oxalic-6
23d14	Granite	oxalic	16O	12C	457444	1.67516	20023	6	Granite-oxalic-6
23d15	Granite	oxalic	16O	12C	196017	1.67051	20023	6	Granite-oxalic-6
23d16	Granite	oxalic	16O	12C	54806	1.66354	20023	6	Granite-oxalic-6
23d17	Granite	oxalic	16O	12C	29211.2	1.65772	20023	6	Granite-oxalic-6
23d18	Granite	oxalic	16O	12C	27642.8	1.65191	20023	6	Granite-oxalic-6
23d19	Granite	oxalic	16O	12C	10866.5	1.64726	20023	6	Granite-oxalic-6
37d07	Andesite	glucose	18O	12C	6354.87	1.72631	10037	6	Andesite-glucose-6
37d08	Andesite	glucose	18O	12C	23714.4	1.7205	10037	6	Andesite-glucose-6
37d09	Andesite	glucose	18O	12C	26389.3	1.71469	10037	6	Andesite-glucose-6
37d10	Andesite	glucose	18O	12C	26021.4	1.70771	10037	6	Andesite-glucose-6
37d11	Andesite	glucose	18O	12C	59770.2	1.70074	10037	6	Andesite-glucose-6
37d12	Andesite	glucose	18O	12C	418417	1.69493	10037	6	Andesite-glucose-6
37d13	Andesite	glucose	18O	12C	1.34073e+06	1.68795	10037	6	Andesite-glucose-6
37d14	Andesite	glucose	18O	12C	1.50634e+06	1.68214	10037	6	Andesite-glucose-6
37d15								6	NA-NA-6
37d16	Andesite	glucose	18O	12C	383938	1.66819	10037	6	Andesite-glucose-6
37d17	Andesite	glucose	18O	12C	42879.1	1.66237	10037	6	Andesite-glucose-6
37d18	Andesite	glucose	18O	12C	75982.9	1.65656	10037	6	Andesite-glucose-6
37d19	Andesite	glucose	18O	12C	14390.6	1.65075	10037	6	Andesite-glucose-6
37d20	Andesite	glucose	18O	12C	18047.2	1.64494	10037	6	Andesite-glucose-6
43d07	Granite	control	16O	12C	38275.4	1.72864	10043	6	Granite-control-6
43d08	Granite	control	16O	12C	148675	1.72166	10043	6	Granite-control-6
43d09	Granite	control	16O	12C	84286	1.71469	10043	6	Granite-control-6
43d10	Granite	control	16O	12C	160856	1.70771	10043	6	Granite-control-6
43d11	Granite	control	16O	12C	340565	1.70074	10043	6	Granite-control-6
43d12	Granite	control	16O	12C	817504	1.69493	10043	6	Granite-control-6
43d13	Granite	control	16O	12C	3.06754e+06	1.68795	10043	6	Granite-control-6
43d14	Granite	control	16O	12C	2.09488e+06	1.68214	10043	6	Granite-control-6
43d15	Granite	control	16O	12C	941699	1.67516	10043	6	Granite-control-6
43d16	Granite	control	16O	12C	299370	1.66935	10043	6	Granite-control-6
43d17	Granite	control	16O	12C	204100	1.66354	10043	6	Granite-control-6
43d18	Granite	control	16O	12C	138436	1.65772	10043	6	Granite-control-6
43d19	Granite	control	16O	12C	109913	1.65308	10043	6	Granite-control-6
43d20	Granite	control	16O	12C	51926.3	1.64959	10043	6	Granite-control-6
43d21	Granite	control	16O	12C	36943.7	1.64726	10043	6	Granite-control-6
43d22	Granite	control	16O	12C	172292	1.64494	10043	6	Granite-control-6
49d07	Granite	control	18O		23111.8	1.72631	10049	6	Granite-control-6
49d08	Granite	control	18O		10496.8	1.71934	10049	6	Granite-control-6
49d09	Granite	control	18O		24297.3	1.71236	10049	6	Granite-control-6
49d10	Granite	control	18O		55844	1.70539	10049	6	Granite-control-6
49d11	Granite	control	18O		130709	1.69841	10049	6	Granite-control-6
49d12	Granite	control	18O		530075	1.6926	10049	6	Granite-control-6
49d13	Granite	control	18O		665248	1.68679	10049	6	Granite-control-6
49d14	Granite	control	18O		660078	1.67981	10049	6	Granite-control-6
49d15	Granite	control	18O		197345	1.674	10049	6	Granite-control-6
49d16	Granite	control	18O		93746.7	1.66819	10049	6	Granite-control-6
49d17	Granite	control	18O		44104.7	1.66237	10049	6	Granite-control-6
49d18	Granite	control	18O		31772.2	1.65656	10049	6	Granite-control-6
49d19	Granite	control	18O		19755	1.65075	10049	6	Granite-control-6
49d20	Granite	control	18O		37412.6	1.6461	10049	6	Granite-control-6
13d08	Andesite	glucose	16O	13C	2511.06	1.7205	10013	6	Andesite-glucose-6
13d09	Andesite	glucose	16O	13C	8148.82	1.71236	10013	6	Andesite-glucose-6
13d10	Andesite	glucose	16O	13C	37802.9	1.70539	10013	6	Andesite-glucose-6
13d11	Andesite	glucose	16O	13C	208062	1.69725	10013	6	Andesite-glucose-6
13d12	Andesite	glucose	16O	13C	697300	1.69027	10013	6	Andesite-glucose-6
13d13	Andesite	glucose	16O	13C	873077	1.68562	10013	6	Andesite-glucose-6
13d14	Andesite	glucose	16O	13C	423323	1.67633	10013	6	Andesite-glucose-6
13d15	Andesite	glucose	16O	13C	140996	1.66935	10013	6	Andesite-glucose-6
13d16	Andesite	glucose	16O	13C	46941	1.66586	10013	6	Andesite-glucose-6
13d17	Andesite	glucose	16O	13C	22819	1.65889	10013	6	Andesite-glucose-6
13d18	Andesite	glucose	16O	13C	12592	1.65191	10013	6	Andesite-glucose-6
13d19	Andesite	glucose	16O	13C	12935	1.64726	10013	6	Andesite-glucose-6
14d07	Andesite	glucose	16O	13C	1298.78	1.72631	20014	6	Andesite-glucose-6
14d08	Andesite	glucose	16O	13C	18933.3	1.7205	20014	6	Andesite-glucose-6
14d09	Andesite	glucose	16O	13C	24417.2	1.7112	20014	6	Andesite-glucose-6
14d10	Andesite	glucose	16O	13C	152478	1.70539	20014	6	Andesite-glucose-6
14d11								6	NA-NA-6
14d12	Andesite	glucose	16O	13C	391509	1.6926	20014	6	Andesite-glucose-6
14d13	Andesite	glucose	16O	13C	635325	1.68679	20014	6	Andesite-glucose-6
14d14	Andesite	glucose	16O	13C	496104	1.68098	20014	6	Andesite-glucose-6
14d15	Andesite	glucose	16O	13C	293703	1.67516	20014	6	Andesite-glucose-6
14d16	Andesite	glucose	16O	13C	86345.3	1.66819	20014	6	Andesite-glucose-6
14d17	Andesite	glucose	16O	13C	36757.7	1.66237	20014	6	Andesite-glucose-6
14d18	Andesite	glucose	16O	13C	22398.1	1.6554	20014	6	Andesite-glucose-6
14d19	Andesite	glucose	16O	13C	18324.8	1.65075	20014	6	Andesite-glucose-6
14d20	Andesite	glucose	16O	13C	13622.4	1.64494	20014	6	Andesite-glucose-6
17d07	Andesite	oxalic	16O	13C	40762.5	1.72283	20017	6	Andesite-oxalic-6
17d08	Andesite	oxalic	16O	13C	67439.6	1.71469	20017	6	Andesite-oxalic-6
17d09	Andesite	oxalic	16O	13C	53009.3	1.70771	20017	6	Andesite-oxalic-6
17d10	Andesite	oxalic	16O	13C	55517.6	1.70074	20017	6	Andesite-oxalic-6
17d11	Andesite	oxalic	16O	13C	215742	1.69493	20017	6	Andesite-oxalic-6
17d12	Andesite	oxalic	16O	13C	443221	1.68795	20017	6	Andesite-oxalic-6
17d13	Andesite	oxalic	16O	13C	666776	1.68098	20017	6	Andesite-oxalic-6
17d14	Andesite	oxalic	16O	13C	303692	1.67516	20017	6	Andesite-oxalic-6
17d15	Andesite	oxalic	16O	13C	89545.2	1.66935	20017	6	Andesite-oxalic-6
17d16	Andesite	oxalic	16O	13C	4959.65	1.66121	20017	6	Andesite-oxalic-6
17d17	Andesite	oxalic	16O	13C	5632.56	1.6554	20017	6	Andesite-oxalic-6
17d18	Andesite	oxalic	16O	13C	13028.9	1.65075	20017	6	Andesite-oxalic-6
17d19	Andesite	oxalic	16O	13C	9336.33	1.64494	20017	6	Andesite-oxalic-6
38d08	Andesite	glucose	18O	12C	17719	1.72283	20038	6	Andesite-glucose-6
38d09	Andesite	glucose	18O	12C	20479.2	1.71585	20038	6	Andesite-glucose-6
38d10	Andesite	glucose	18O	12C	32174.7	1.70887	20038	6	Andesite-glucose-6
38d11	Andesite	glucose	18O	12C	124936	1.7019	20038	6	Andesite-glucose-6
38d12	Andesite	glucose	18O	12C	494830	1.69493	20038	6	Andesite-glucose-6
38d13	Andesite	glucose	18O	12C	2.29391e+06	1.68911	20038	6	Andesite-glucose-6
38d14	Andesite	glucose	18O	12C	985345	1.68214	20038	6	Andesite-glucose-6
38d15	Andesite	glucose	18O	12C	528961	1.67516	20038	6	Andesite-glucose-6
38d16	Andesite	glucose	18O	12C	208564	1.66819	20038	6	Andesite-glucose-6
38d17	Andesite	glucose	18O	12C	66316.3	1.66237	20038	6	Andesite-glucose-6
38d18	Andesite	glucose	18O	12C	38971.8	1.65656	20038	6	Andesite-glucose-6
38d19	Andesite	glucose	18O	12C	25596.9	1.64959	20038	6	Andesite-glucose-6
38d20	Andesite	glucose	18O	12C	22759.5	1.6461	20038	6	Andesite-glucose-6
Bri1								6	NA-NA-6
Bri2								6	NA-NA-6
Bri3								6	NA-NA-6
Bri4								6	NA-NA-6
Bri5								6	NA-NA-6
Bri6								6	NA-NA-6
Bri7								6	NA-NA-6
Bri8								6	NA-NA-6
Bri9								6	NA-NA-6
Bri10								6	NA-NA-6
Bri11								6	NA-NA-6
Bri12								6	NA-NA-6
Bri13								6	NA-NA-6
Bri14								6	NA-NA-6
Bri15								6	NA-NA-6
Bri16								6	NA-NA-6
Bri17								6	NA-NA-6
Bri18								6	NA-NA-6
Bri19								6	NA-NA-6
Bri20								6	NA-NA-6
Bri21								6	NA-NA-6
Bri22								6	NA-NA-6
Bri23								6	NA-NA-6
Bri24								6	NA-NA-6
Bri25								6	NA-NA-6
Bri26								6	NA-NA-6
Bri27								6	NA-NA-6
Bri28								6	NA-NA-6
Bri29								6	NA-NA-6
Bri30								6	NA-NA-6
Bri31								6	NA-NA-6
Bri32								6	NA-NA-6
Bri33								6	NA-NA-6
Bri34								6	NA-NA-6
Bri35								6	NA-NA-6
Bri36								6	NA-NA-6
Bri37								6	NA-NA-6
Bri38								6	NA-NA-6
Bri39								6	NA-NA-6
Bri40								6	NA-NA-6
Bri41								6	NA-NA-6
Bri42								6	NA-NA-6
Bri43								6	NA-NA-6
Bri44								6	NA-NA-6
Bri45								6	NA-NA-6
Bri46								6	NA-NA-6
Bri47								6	NA-NA-6
Bri48								6	NA-NA-6
Bri49								6	NA-NA-6
Bri50								6	NA-NA-6
Bri51								6	NA-NA-6
Bri52								6	NA-NA-6
Bri53								6	NA-NA-6
Bri54								6	NA-NA-6

## Sheet: 18O ASVs
ASV	sample	count
6472eb8b1e09f892aca2f23182962903	23d10	2005
ba774432cea724a9df46d7aad4fbc4bd	23d10	107
c7c02c07fb28c8730768bb76cafad3fe	23d10	197
2d51eee954d47bb2f71665bd2691bb94	23d10	569
0a403db41b0def2fadaeb309717f3ef7	23d10	165
c8e98e2c223d3900eefaf1f51b5cd5f9	23d10	93
74a26e97b02fcab82b0d346de4920f75	23d10	404
d829bee4984f82ffc2453212157caf96	23d10	494
4f5efd25dacb5d639316e7291ff6ff8b	23d10	16
73192ae1219ef236050b7e2270481348	23d10	65
0d138e67255f9a210aba4726f16f3d55	23d10	212
4608fae4bbc9964cdd17af8782f2155e	23d10	243
7ff346973a282aa55de296afdb5d74af	23d10	209
ade39b2ade23f240e11258703d5d0a38	23d10	249
151f25319c8715bb49632a77fb021ad5	23d10	265
5cc60d73433e688bb13872d35d4d539e	23d10	40
b8c4ed03d7d91546b9f6ad80b80135a3	23d10	35
a834cea63ff560fae27ac1690069cb9e	23d10	57
9af3467db68cf6063627304cecd46a65	23d10	35
6de8fff163b98c8aa71aeec462c52f49	23d10	69
3d7fe5248b5ee843d1260706f794fe64	23d10	30
07b9db0375df4a5e63c8a479145d4478	23d10	76
15d56c1957f615a428b92ab2d5f3e1ee	23d10	65
29115e7bd8ef43044853d0193cf6f622	23d10	231
1d145835e7f0188562322f4eefb02657	23d10	153
ca373a4791ebf956b0016d1241bcfc6a	23d10	92
de681d9e1507c24f5ef365082335a040	23d10	27
57c4f3ede08667957471c9e2025b31ae	23d10	140
655c4e26812b8a7e6fdf8d39bacae072	23d10	98
63b38b95eda1c1dafbcb44e7cb13a0a7	23d10	85
6b9753766d1381bc5574a21558e1b741	23d10	52
fa771a45d287bfe54c77d7418262d7b3	23d10	353
94ab3b525e539f152bb08ef107f2df99	23d10	69
f433d7e08b128861d265c43bccbfb591	23d10	27
b32c31cdf2e8499f2dcf74dc1dca50df	23d10	139
dab1160ee7a4ecf9945086ff09f99528	23d10	91
7876a5906e5be58d068237cd0b6ebb3c	23d10	136
a9164d01308501b576afa06256a15b0f	23d10	62
bfb6f185952417fb89eeb704513ad226	23d10	307
2141c7953f25a1c4be8b0a47a28a157f	23d10	205
5743bb9959dd962a7b4d4a6a1987da26	23d10	255
7dd6bcd8968a583ae728f34c989d076c	23d10	74
9a18b3e5b4a12118afc37eda5ffc0464	23d10	11
afab652223907a261807ec755bf2d0c5	23d10	86
41601343e5fada6be4ebd4bcd85871ec	23d10	45
33de363e60eb3df80908130500c3c55d	23d10	34
2da39b6a5011919c7a8e3d7e6c8b72c0	23d10	115
b40b13bab00c9599b73cf78cc90bf6de	23d10	23
94b2b5966d9e160713ab248417dc4203	23d10	145
27b82a530ebede975591ce82513cc908	23d10	214
bd5b50733d50f1225b08b468f38eec67	23d10	123
2a3464cbabfbd6d6c753a7fa1bf95202	23d10	79
7ceaf9800110e12983e7041d9c5e76a6	23d10	57
48fb88caf2671016c7c9f0bfca30b52e	23d10	145
3a72502b1bd13796dae57ff709b6ec4c	23d10	62
faf12d1e8ced164ada65be05df6962d1	23d10	79
3f47d86b311c696d147708f5d4254423	23d10	25
db8762d8ceabfdf76e061cb6ce813318	23d10	28
aaee72db82e53b7fb23ab936df1b21eb	23d10	154
c309aef7b6abaa62cc4b81130261d724	23d10	93
0646594904384c952cfd5d4c31c38e48	23d10	71
0b36c352632cb1346cdc7d73f9fb376c	23d10	52
63d67e56049472514169cdf759d9a9dc	23d10	32
174463817fead6ebb3447af653e7ea19	23d10	513
bdfb970b8e1ecedffb9c0d90755ffa0d	23d10	116
2d16d001e21717f960cf771ae879b1dd	23d10	20
ec4a2bc8654683fbd571417186a8d0e1	23d10	107
bdc6b2e04197cd0807b9642cb29259df	23d10	129
817725950d1e7e63b3d8d62ea796d24e	23d10	41
922ad5ade914e0bd651cfbbc7f076edb	23d10	19
3d33675d4f884ef53c0dd9ba3505fc64	23d10	184
9d127ac8ec1a7b03befe92229847b811	23d10	77
6201b5a6cc16853ffe4c4556eeefad88	23d10	21
f8b8173289056f3442317b4669562a60	23d10	240
df58fefeb90dc9ec40e778bc30bea6d8	23d10	32
b7210d2bf84501b2a1e826808465dfed	23d10	30
e2700aefa86b128937c05f4f4dd45b71	23d10	173
fb82cf3f70ad925c37f09b130ca5c414	23d10	232
857169754e67f6c75bdd2480616d1056	23d10	83
fa67e0725395e99d85af04956443c07d	23d10	354
c0733f2cb7481d386d3d52d98f1405b5	23d10	64
2075a4e8d377828b37cd30aa787da88a	23d10	241
8f90932836eec8eb89164f265ebd63f5	23d10	73
6554e0500588ef216d25659baf32845d	23d10	28
fcacc1a798bb0322e8cd110c6d8d1011	23d10	65
48afcb8c3f038cbb8cd45f2e0af1984a	23d10	80
2e4a2e5ad75f2d321aadefddacb2fca7	23d10	100
ed03be9c36cb3868efd90e41f0b5c2b3	23d10	21
f49b08f55306299038d1227b6d158b26	23d10	97
35d20da789dde8d76e4389fd6d30cc9d	23d10	23
c722a811911383bb2413ad9234fbd57f	23d10	295
8dab356c36afe7c3ecf83152a2a6c6e1	23d10	66
ca92bdf271282ba65ab50c35dd6cad8b	23d10	77
00c905253e84aab5042613bcc22d568c	23d10	60
affb9e5b3625cbfcbe612ea5d4558b9c	23d10	36
7a108371967716c424a04c15bd1ad71c	23d10	57
ad5904f852ce73680c278e1d68e64a91	23d10	55
19377431bcdc91653d35f0fc94647e1f	23d10	88
10f0461cb8a244c14aa2fb73e127e9e5	23d10	109
fb39f72b3141bcfc07b8d7482808df61	23d10	56
87f80e1b75c17bba760e92b1f6969094	23d10	27
06ad92b8571a601a6ba26f122d2b2a55	23d10	39
96dccb53652b1339d3b3642a5876d8f1	23d10	107
fdbf2984978237c68ba476ac9607864e	23d10	729
a4d0c75ed2fb0119581ecde7127d35c3	23d10	43
1c2b8892a0d7f828d72808cd01cfd199	23d10	24
b87ff5af0f01e6fba2c74f80bc638910	23d10	164
daae3699c460e7d41ec585f2d1241c4f	23d10	95
d3ac14e193d870746f08f2e205a904d2	23d10	39
40fa96a2f7fc7b939f5eb0d52d7e5b3c	23d10	187
cb3a6c5ded10e0c643eafa167c13382c	23d10	54
64b94512cff1870ce08147e904b43a3b	23d10	34
bad135fbf0258fddb72f9528a47d35df	23d10	77
019679217d4108d2d85a3e72299cb37b	23d10	40
1d2a33b40acf001bb98667cf41fbd74e	23d10	43
277297d556cd1abee7d9101d84af6dc5	23d10	96
289422b3a2da503dd07c7d51dee79113	23d10	57
c6f96c0b79d9a6b82fb53a5518bce977	23d10	78
3d23c97e395185efe9ae1366d4a2aebe	23d10	88
38c4d4d8a675313ae6639259f00ff97c	23d10	203
5078bb81ab25a4c0d4ae65fe21471deb	23d10	30
498cb3d556955f84e9efb144ad6b2146	23d10	44
66e91d85f0bca3aa602d68152ecd8a58	23d10	29
79c3bc222cb21323a925d7bd8013a321	23d10	155
e2aa381d8776fa9b640c28d7b32be98e	23d10	10
4002f0543db91f322222a5d2eaabc998	23d10	340
8775a6a47cb02cc6339985c92dbb7f0b	23d10	74
c2c77b8e88e01012f801f28aa18bc08c	23d10	115
44ea12782614eea7f6fdd4f0ab6ed693	23d10	49
1fac7db9ef21a1e305bcccc863a8bd96	23d10	39
bf1f3259c44e8a920bef3b0b426370ef	23d10	39
e4ee05bbf4ea42bb7404e560a5998628	23d10	143
2ca630e6fe323741fd0ff17cb8372305	23d10	66
89567562d3aba0564c56bd7e242a548a	23d10	13
def70e1254bdff0306c7222befc35a46	23d10	63
76477de50a487448b95d148a9d8f2526	23d10	33
8be7e334c9722503e0c2e8d00b3da6c2	23d10	47
9283c7fcf595c5a15d33919d657cc638	23d10	31
702af9e944edfd5a1a7f0dce0d566376	23d10	36
6d3603060159d9172abb680d96ad0b5b	23d10	10
3319b5f314e4f6ed69baba36d826fdde	23d10	37
64d5abc702e5bcac2f33490e754bc457	23d10	39
2d66d59115e5f8c6d716f72f4fc26f23	23d10	220
57cb542c918c06831e9b1faa9f13c04f	23d10	38
54e920999a65a173d3fc598d9df4097f	23d10	66
39c47f3d76baee36a286c74330d36b6f	23d10	46
3e9050cc661e6e18895135cef3dd2aee	23d10	290
51f7fabda2b08543df5b2891a2d078b0	23d10	124
c93590fe8a445888cadb29ed79b6556a	23d10	29
7c3845b2e2235221c24da5851a50c32a	23d10	28
daa07d985a5c9f9a2900be456842474a	23d10	25
3fa6c869e76805363405c7b8ca077974	23d10	27
2d41f4876372c60eda05a482b0a81996	23d10	87
5b824059f35b2d1a22e2ce26ab79ede0	23d10	159
4134c9753b8c0d340d1ceb5cc426b659	23d10	39
35ed22e9fa79ab018326b68bd06b3bb0	23d10	88
39ad699282d51b96d4f507f7ff11d8c6	23d10	95
9e009a61a1eaaf8ab02bd92eed63b2e6	23d10	96
2fd47a97866adf4e55263b98a37821dc	23d10	49
fcd80f0cf279eff3c50b66a78d98beeb	23d10	10
ea8d6d2a372ad40a0dcc45b1796dc043	23d10	183
2e42b6fcd1ef7fb1d69c8b67eec86347	23d10	128
d834ce631366a28444dfab7a6b8ea4b5	23d10	143
d3908bba9d5a881e43f33ddab0213e6f	23d10	53
eef38670da90426695b8e414b17b59ab	23d10	86
9b64d4ea891548b76a2bd5c55b4f3272	23d10	64
167177802ba8c61c6caaaf29113a0ff0	23d10	19
1b9123f5b28e795eec7c9fac313296a8	23d10	139
fe893436461f6fb0d126fd02178ccdee	23d10	64
8628b1c26163f86d673d706e78a7dc97	23d10	185
81bc354d69ee2b6be47ccd9077908d98	23d10	78
1089fff4f8d8f449c6060fb469c5c803	23d10	21
aaeee1ad473f61296f360adc00bdd463	23d10	10
2ab08561932be53cc64970187b8f824a	23d10	117
7827d172fdf2185978863eb87542dd41	23d10	27
b140e6446b6c2098efc31e65a0e6d110	23d10	92
8c5bb7f485e99f28c6c5c0bf440c226c	23d10	128
fe74fd714cefe90175f7aec710750fa5	23d10	47
13fd47213c2ac0a5bc2776572e8cbd88	23d10	97
0040e6da509e388c4a2cf43a91eab875	23d10	63
73c330ec1d378677ca7605c53ce89896	23d10	27
c71ca501dbdb10eeb44907d9e446043f	23d10	13
67d47b5fbce84d2de37cdb16a42cefc2	23d10	67
a5aa30da0b2685c7b0c47be160249bee	23d10	73
79bbade0818e9b1532f858c484cfe52e	23d10	18
3117a768650322731ed419fc43887c2d	23d10	62
e7a086a2177cf5f3ea7c945183770251	23d10	451
de6e1899ed8f2b53e49f838b5218ddcc	23d10	60
3ef50f8fabcc9a21d59ff2045d754f25	23d10	68
65c3268f54fb5c5e0daac1bc159bb594	23d10	31
44fd59f11ee7ea27cb79c19f1b2a9b23	23d10	71
61b797edae539caed524f6d260030101	23d10	108
f58c66d9bdabc1f8d87953704f894be8	23d10	39
313a85f98077c1aa5b5ab76f7fb4b64a	23d10	18
313b7b224f36be1b6dd16673c232ac8a	23d10	23
ee978c7052d97f666b9cb6aee34ed202	23d10	73
78071b43244e5ebd909b446a937d7c77	23d10	65
37e6064d2ca6dc36bfd4a01b0ec3d4f2	23d10	121
1f98201b494c8074095bc82d71772748	23d10	75
a140991b67f0edfbcf7d9433d958ec1f	23d10	59
bca3a9980b881bcdcc011d8a7c38d9b6	23d10	92
0d572f6b5a1d6ee45e1167d6857c3b48	23d10	32
3b2cd93d269ccb3d848124cbe197a98c	23d10	21
4c87523f07695269d1e32dc3c5acbdd5	23d10	59
c4c912015c73eb144c85dbe8719b0587	23d10	92
4ad850902c9101b6a6024b081f1ab9d0	23d10	98
f64f4c952d00766db152b356296b3880	23d10	81
13ad238ff80cde86ce862692d31236d7	23d10	34
a73d708608aeea75a5ac2ef331e80445	23d10	167
761e250237185cdb0d8bfb9ecba3ead9	23d10	20
06800834b26574b7f22bda68b3d29c2f	23d10	10
e16d86b7fe770de88e7e8fd0fb6c8b5a	23d10	143
461732bb48e83eef4c02ecbd6bd39324	23d10	54
67940bc78da88489424eb2c5fdceef68	23d10	61
40ad4682f5e7c08bd8d773b6acbe8636	23d10	23
af7e8fdc01939739dd47070c716415bd	23d10	55
6348e24d925434a5aa8218148b5c279d	23d10	67
660cf9a7d0b62676b96ef9146d76ea0c	23d10	20
6d88e1b078317ac83c369048b8e05bb2	23d10	58
4d5b8c2c09a9e464f466f3ddc5ab1de5	23d10	163
bdf8a26094624622d68509a87fa75ba7	23d10	10
c4def24d4e9cea12f3f0a8a0ca43afda	23d10	22
e8f72a515e16d66a0c3dc6c046fcbfd7	23d10	139
74a505e902de46af363c8ed45b90f2d9	23d10	37
d68326cdc1711f2b2c65ed3ec1c35b06	23d10	195
07da22cab5c55a4badb462bcbbded642	23d10	98
98138014e74c6106973c28486eec61af	23d10	81
3bce8332aab36680aceeb0ebd8f8b626	23d10	36
51adbe725d3ec963d98c5de4d52021ed	23d10	55
e07d811c9ce4bc988f35b88cb76b26e9	23d10	14
ade04fd51fe2a7ea6a5de7be6c690573	23d10	12
4e05b74fb6e70ba40a750682b8d2878b	23d10	10
d59bfbdb8ba753657aa54ed5479a41c0	23d10	37
630f4e28b0500d485f375eb26ce7195e	23d10	159
d8b66f2293acd8eb868b3c5627745ef9	23d10	32
c7b19eec7fd44ef35c6c748305e5eb50	23d10	63
49bf245215fb6461ff3e401c495f6b81	23d10	36
c60262a210173d6a6605e298797827d3	23d10	37
c089ea2ff41e257e5e249ae79de18f05	23d10	27
40640cca2e35863b7fc44fd2d26716c2	23d10	89
29b4a3ef2b8be2f4eaa3949eb746f3f6	23d10	21
80431b9ca94c0df5facb98125aaed46e	23d10	39
5aa5614c3b98c2b8abeda2760ee15d2f	23d10	56
f03f0d75c901dd9b6e42c23df1b3da56	23d10	72
4ec3a2e6d0254af444ce3f7d54bb75cf	23d10	18
73c159e761927bdbba20815464c8402d	23d10	24
7b8fe6ced40068312b04832e57b94127	23d10	94
d5ba1ce7a93877eaa4a1b1142b93a9d6	23d10	43
21f128a33b545a80303c514e3332b803	23d10	15
fe416c72555516ceb55c78ab742fef48	23d10	35
0952299d87618319b70016986c74ab69	23d10	29
922adcc46e047a579889a1541a87b614	23d10	138
7d8cc37fa8cad418deeedb6c84f7a43b	23d10	86
cb34e38855ef296e953233d8721befd1	23d10	33
efc5ddaa54b16c86f53ab9dc2017b039	23d10	83
1f0d129ee30ffada61224c47491634f2	23d10	35
2e62f39d6a7c47247244e3d243283855	23d10	124
9041166ce31053d58c3df9ec9ae26229	23d10	127
75cac7ae6fbcbb7817a14f6772f94924	23d10	32
5d09e977b51a3e5a77fba03218077874	23d10	38
eb28b1a40981d38e6a0aab251174dae1	23d10	34
43e7568ca9f141c79b1104cc520c679f	23d10	51
17df142d1a0a66c98b39920f53cfb731	23d10	61
e0885c0c3373dead90127ca73f4d4fbb	23d10	50
6e4b50a611f333bfb12f3b9a4a9e8b61	23d10	106
dba682409a748b26ce327b1b112550e9	23d10	39
a51af6f7d3369f355257160b33da3cff	23d10	41
c3357091b1eb1426ead2803433360b07	23d10	79
ed4f5d28f9e7085c9f89824558dd5388	23d10	256
2abc8c5b975a1b33aec4bffcc84e84c2	23d10	25
ef16d4d8483c02aa11644f1d8ce374c3	23d10	27
3f28b18b23303818cded4a1774853a4f	23d10	116
35bcf0206288fb49b7b43480dbb5afcc	23d10	35
ca4283eb765c661054735b529ff8bda0	23d10	38
a35f3e15f72bd28de19a662186feb1b9	23d10	165
ce4863c6a55dd9867717317ab996cc1b	23d10	60
efaa6e36d2345a51af2b3ddd1de9f3a8	23d10	84
fd1098cd571337c869bc804919b0f630	23d10	212
a58c0c9e0ccf91b44e18cd8e6abd7d7b	23d10	18
239e9f53e202b41b46cee61440a46e31	23d10	68
7453661ada961e2e6cddfbb3f488925e	23d10	26
462ba34fb70bcaf21c13f072311ced43	23d10	24
8ac0749b68d35154fd6eb013fd72e052	23d10	11
2e3ab9895c5da9a01ab4b5a6e18655f6	23d10	22
691030e2d6a922bcfaa876be65c5f445	23d10	105
627a99dd1114c5212eb902a0d47d6f37	23d10	23
bd4cd162642968377898c87a2ab9af7f	23d10	53
6adc872145f2034b2b92891488c650c4	23d10	21
8e61f1f244ac6587139f92b45f399753	23d10	40
5f0927bf984f286d11de39a8867c2ac7	23d10	23
e7615b3975ee399a9a8fa99a337d100c	23d10	25
25c431beed3913d2c33beeae20a37fa0	23d10	10
f55ec72c256df3a17dbbf7f2ee2d3185	23d10	55
9d84b49e4496c207cf3eb1eb8c3034ea	23d10	19
64363c5add560464237ac5057b276825	23d10	62
a09c0c4f5bfda19fb24ab7decd839d32	23d10	128
6a4cf60ebe39bf0fe4e703e95c4489eb	23d10	80
6a5199f36565fddcec40c197ffa97dfe	23d10	56
2f7e764c3db45c701536b1f8091b742e	23d10	8
d5a426d4bbfe218586c580ad63d7ad88	23d10	113
dac29f1e157a9487e7b6f146eb6462c9	23d10	94
51dd5375deb311134a55c5b7baa563df	23d10	7
8c32223db0634f9dd98dc7e604bec73c	23d10	348
c330f1328947f8850baeff4f9ecc8794	23d10	19
c31e5f9e619e3bf13270587d9661b2c3	23d10	78
1b5e69c9f4e8caf977af2374e4a2e5bd	23d10	32
8fa39047c917141ed4966b56c232ec74	23d10	35
a0c8af6597e7dd187eca57efcec2d6cb	23d10	6
6895cd3e4716445ea45a9e6d4f2e2cf5	23d10	30
e8accbbab64dba2fe98edb7072796cc5	23d10	54
8c4870dd63eed73310273309f400cf04	23d10	29
df69480b570421674819d9bf0acd2634	23d10	18
19656f698fc05127c5563ef903e5f556	23d10	40
7c1755a3fc852d9190b7793b59767b4e	23d10	18
f844a290da4dd6b553422ca7010b2e0a	23d10	13
2161d184d3e055de39a037449acdee74	23d10	14
5017f6bcee83c4aa394e67195e3a9d0e	23d10	51
6571967f27f2fa6b370aa7e4ba7502d7	23d10	31
ab4278c8df0296773818b4f4d0b3abf4	23d10	33
12e5ea96b2b4f0557abcb459f181397a	23d10	146
159444bc0b813da46a659d21a4d714fe	23d10	31
16188294988a9a821c42385475bac633	23d10	30
2ce0cbbc8aa5cd85a0f34afc594f7567	23d10	22
18b8b515a0000b77754470eb02f72024	23d10	45
cc60312357314937af544b9333c06feb	23d10	15
344dafe7bf37ec053b3ef832bedcafb8	23d10	20
59588c73d9055ead644734654c78af99	23d10	56
68c56896f754db932a51a88ebad5bc6a	23d10	16
a367aa4514eecb1eacef00a87b7b1cc8	23d10	15
e956a425d4d403102f6db6b28ea61d7f	23d10	16
209d2a7b32e4fd9500896c1910760c01	23d10	46
9baeaa62d6d12e170efeef8be021cebb	23d10	17
76601b6d7476b7f4d0c4a0708505a15b	23d10	79
714dbc5622b0bae3d0957ed3f43f891a	23d10	43
825e219671d91b78e74128cb5be328dc	23d10	175
25e9838ddd33c0994e7d6f6992e39de7	23d10	86
89b64e444f679902d75407912e5443aa	23d10	34
1ae36e82267187a771ba419e4b948f18	23d10	27
b3ea26305d029351364b25b087b77ba3	23d10	15
1829912e309a3e554a1f32753dcd3b4e	23d10	69
d62a7b072e041879436d9d25e5abf16d	23d10	69
3e1a26e59596ea4b27910d21a7f2685f	23d10	14
0f4278767f461a1df87cb88e083d950c	23d10	44
78ebe8a04eecea03efd9d8be9dee6e10	23d10	12
af6692e39e99c16559d61f444881fbaa	23d10	10
01a5f97a722c02e45a5908f6d7a37a0a	23d10	11
5d3f0ba9648ed686e591f8f05a53f65a	23d10	30
f22a5cabf28250cd3db8e32c822df849	23d10	122
b801038325224517232a61ef43d1e7af	23d10	9
a13dd379c9b2be3e43d584f922a0c465	23d10	121
8b6b48e82fa43ee4e28596bbc132bf60	23d10	75
e91168fa7fea7bf15b493af1ccc3c973	23d10	16
e22c3ed2434c4a927c3e75ef97cfee13	23d10	64
c98ed40558eaed3f925e99f3cf5298db	23d10	60
31e22281bece0396c7914ffa688f4b26	23d10	7
0e285e3d9f44a903f31fa0fd54345b68	23d10	14
2b9f3a8f685d68714acd248e5e683700	23d10	11
6eab133aef76a212ce719823777497d9	23d10	75
408c454ce286ccfff5ad5c9b846d51c0	23d10	119
dcd14356bffea7e776ff9a83999e2c02	23d10	22
5438cdf8ddae715cb96ce1abd51021af	23d10	61
a918ca60e42cff7e983b1cf412a072bf	23d10	83
c5cace51955c455ff667b8b30e4ccfdf	23d10	16
c59390a77192dcd9a99e1bc00f6dface	23d10	18
595c8b8e312c12524cc06f2b7fda2a76	23d10	47
2e9d0c9c74649fd29ff7bda3beb21124	23d10	44
6183309914d1831befea89cbc246bb4c	23d10	169
e46eb368fdd3a7ee6ce7183742c8a4dd	23d10	51
a243b7fabf310c6590e19530164f2c51	23d10	32
6165be2f70e0a5d780ad4a35b9101595	23d10	47
a2cd645a73a258470beadabcae0bf4a5	23d10	39
eff0e1ae94b7b740a6870b6f62b9d378	23d10	22
5cf37e80516a615f77bd5e97f18ae417	23d10	28
ed95d9dc082d3520375b0d9ede490881	23d10	12
f2c44deead2dc9c6e8a11c59f4d7e3c6	23d10	69
b143aee7f213ed034474c05938156f26	23d10	25
06fcae0d7b01ce04b090688fe69ae60b	23d10	21
1c89ca8d3a166e81e25179fd2eab15ec	23d10	26
a7a0cb45da7d79ebd27889aa968d022f	23d10	47
6050bff294adcd0dd1ba6861b5363dd5	23d10	71
13801e7bc71636162780bd7b6d06bf65	23d10	33
ceb36da1a26eecc6429aa5cefb368a09	23d10	45
c4bfdac27a83e2361cd70c4f37cbeb51	23d10	15
848f6b0acd08643a3bd438f7fe147746	23d10	10
0380c1326d8afbb5bc9d0c33caaef2d9	23d10	34
917d6f6af9005ea989cc6d6610b8c367	23d10	47
cee6d0054638bc29c5c04b18790b3085	23d10	13
7e82ed7a1e7d34eb398c0c318ff0ed8e	23d10	46
1da66522c89919f82247ec8f61bd7249	23d10	45
58e1986d6ed9177ec034b5f415b6d51d	23d10	73
87e4dd1e262f58c5648d5487e853c18b	23d10	31
600be3d7439e6cccfadcd5ec5756027d	23d10	6
fbc38f84def0d7f01dc52f5ce44cfd1e	23d10	28
3e7aff15e9712d0ac94aeb5f96a46503	23d10	25
9a91829183ecde34c67298409dfe3e43	23d10	92
cae33a7d5f2c2e4efab7a096e71afddf	23d10	16
22234e756cd870c4b6f96b24af93ad2a	23d10	98
8c5b1364f5942e27ddb022bb6736c735	23d10	21
534ae1292f8ab63bdd6f97344ef4656d	23d10	18
f09d018c818033f0c37308498d99c1a8	23d10	15
31618e2e3cf1a4d95f2eb08d141f2951	23d10	24
b0aabe04688181f004b12e3da461cc1f	23d10	67
a08ee4a8aa1ece798d78fae2b9ad0401	23d10	53
c8131092829efc692e49484c0fa5de2f	23d10	161
bdedc54dd8589f1834011566d91045a1	23d10	103
f5bd1d3b287f16c19e207bc0ffd638fc	23d10	268
18eb2ba3bce4bd0d1794b9c9b19339f9	23d10	89
4a3190c65946f2fd3a36c4ba7bba9bac	23d10	62
340623809a065a0069838d01db21caae	23d10	53
b83d6f29270895fe8cc8722ea155230c	23d10	14
b1fd77fd7ec684cee3d14e69629cf084	23d10	23
851b2891f851cc76ec5b57fbc86005ec	23d10	29
3c9d8c15d5d81ecdcbea3147574dc2be	23d10	158
eca5f1e638c50f95ba0a234b79fadb7a	23d10	243
d19e83a3fe31e4e73be63d33b218d78c	23d10	43
c35553bc42a0a8d572bf5e99d2af0b4d	23d10	41
971cd633ca316d4607234c1a7c3bf13b	23d10	123
43c9e86409734b832125a67753d9b6ab	23d10	49
38f11d337482ffcc1e2076d661061a45	23d10	48
d93f0468c19ec8e179ca9b2b14002e6c	23d10	8
95b469e3f6841eaa55166f3da18a3bb0	23d10	23
dbab222fa7d391384320dafcc46fccf5	23d10	6
d42ea0d301299eda91fcaab5bded57c3	23d10	47
0778557f7424bb71768e3cedc45c5fa4	23d10	36
701255264d2e6d7ac6453a8e7281ca04	23d10	65
537ec853a9af0c6f5b2f331cdac41068	23d10	96
d6e5c1fe77c7c84a048e37022e40e8ee	23d10	35
7996ba768bef56e6635397e4d1119ad2	23d10	17
c85aabe149d6baf35b4142fcc2864f34	23d10	36
23f93024240b1ad33e45d69154223fc5	23d10	25
cf92c7753887d5ba2a88cc4c411b534e	23d10	170
6304f029e16d4a53edd0f10de67949b8	23d10	21
c7a766d06d80ef6e2ad150327a7cd0e9	23d10	29
1878c877726ea800913b57df800be272	23d10	28
1fe113e847c51b5dc45da21b0cf1d22b	23d10	34
23744812f98a64ac21fbad3247fc04f6	23d10	40
9a28bd0604e5935f70e2ceef0c42cb68	23d10	91
77e8b8ef22a16c531968a542a5f568a7	23d10	7
d95952e95e9eed3bd8972d84c80bfb26	23d10	25
1137908dfe3b63a4b7903e49e76dbef7	23d10	89
036e0200edbbb5ed983b442ca753e52e	23d10	114
a1c4acc3169c2a95cf474a3645129d84	23d10	50
4c787eea76609f16d4e704961da6f7c3	23d10	20
0b9468cfc1bdb33315034c6a1a4e03c2	23d10	28
bded7bfa415d175ba6733161ae6162ec	23d10	34
c0a8738c9b4d7d78a80dde20f7d96477	23d10	43
37d6063e3e32bd1009a0c9e90b0e47dc	23d10	44
91933e8ce181eb9fa06334a3a8673962	23d10	66
3e471fc773560f3cf8f6b2a409a52b07	23d10	15
fc01a3f66447a11e31ad53e00561f580	23d10	8
54f9634bfbc091d1205f50959581fff4	23d10	26
14d491e99a5e33e10193182a5531f65a	23d10	166
e6c4a7258a21cb1ee250bdb71efc5c98	23d10	39
7ab79457a6ad7b99cd159bf590515ee8	23d10	50
101ab1c0cf819a3e48e09b3356bb6f3d	23d10	9
abbe16771116599f753e61293912dfe5	23d10	31
06e94b05336011353c109340bf138207	23d10	18
ea1a23d1df885298f244796abc1d1805	23d10	60
ffddec83d15061696c4b709a33640667	23d10	42
8cb4ccd83cb9625c4d095d86751ca598	23d10	75
cb79c77fdf656028b881809d186853b3	23d10	16
7cea5c69f04ee57b870569a56ba452fb	23d10	84
e26d40391e3c3bb24220840bf06ca006	23d10	61
93b8d5d0bb928130a116aa6c9a428c81	23d10	51
46b7b15dbe94601a56d2398ba588b5c4	23d10	28
18fac44668f5f473aa181c163bfe17a7	23d10	19
4a698f1e3d083ae88b530a818ef154c2	23d10	28
ce642208dc19c153299d65fe58198902	23d10	31
1ed54bcf23497ab3af107226ca7f8490	23d10	30
6480db63291559caa636e52ddad06139	23d10	56
6ccd81bebd8cb87ef7828d6c33db6979	23d10	26
a0b84d1e743c5c63fa472ebb0e5f920e	23d10	56
750889984c423e6fd43f8eb39d41c762	23d10	8
cb5ca9ea57b4297619b4459a0347252f	23d10	25
f697f9477cfc69ab0b685d238dd163ae	23d10	95
62c4d822f8b329f483fb0b0245d583c1	23d10	19
f2e233bb4806623c02af31b5595312a0	23d10	27
dc4a7fab972ac91dd37631d279420a08	23d10	13
9729cb06525053d7f72909a39a0648b4	23d10	86
e5bc248e49f4774a74488759c137156a	23d10	25
9ab1df778f4d29a20d1321b4f6c8a3e6	23d10	13
22cdf7d2ca5352bcbe0770c3ee4e1b51	23d10	92
c4a2d9034bdfbf862241a3a3935396d9	23d10	44
1a56ad3ec2b87cfbeaba8976be08b4b9	23d10	62
f9bdb066946d87043df55f28fdf97c09	23d10	30
124cc62dc7b50566a4c5641df4cad7b6	23d10	21
6e02d11d7f4f656a76fd84c963e43d32	23d10	80
d1e2bac375ef1516c2b4d3a1830efafc	23d10	18
7a29821b9bddfc6cbcf0f800782f715e	23d10	44
67eb78b8e2be003eec5d536b298d54a3	23d10	33
e0fa54aaa6a3e55077ffa6c04f547573	23d10	29
8e62da67b882476fa67f55a633fe588d	23d10	34
741d7474548cdc1e361f85b0196d01c7	23d10	9
324792d80a7bdee8e81e5887b4504842	23d10	84
2f6ea861a66e07fd288f244525f0ef2e	23d10	33
e4d9699729e0e056a0c772efc6dd6005	23d10	32
945cac248ecc8ab4e8bfbc2fb3c2d06a	23d10	23
125ef677ca85fd0a1fceaf7c9ec3e9d7	23d10	14
0aba8c78807c00e8bff9a4cb3a053782	23d10	41
2fac845da336657d55f1a9f350c6bc09	23d10	99
f8665862951bc4327b0866aaea6586f7	23d10	19
2a185b816920b2578898ade5989accbf	23d10	35
7ebf33701cc5bb9433021d7120c2b158	23d10	18
1a02492c7eb2a9b031d8b30f2cf145fa	23d10	16
4a2f0b767daca9c753de017572855a9c	23d10	27
ac54558bde41d3bf6d1f12b467bece1e	23d10	54
eec18d2ebad21fbe8ca9ef6f3dbef3ab	23d10	97
6069934b1de281757202000245810a37	23d10	47
7a6ef6834d04bbf70e8d2801b69c2480	23d10	16
b480f134a196bc4a0d2d3698d4f2af1a	23d10	82
68e0fc5363c9972daf0ec7e17949cc3d	23d10	22
566a4be43b065f6b9c315c4540418205	23d10	97
17bffce5fd60cd5488e7217b6d941ff3	23d10	17
6d7e5fd5a5499f4ec97325ae2063d21b	23d10	21
54e1f2883d456887bbe916aea82c336a	23d10	51
d9f56c13f87d8040b01032f979ec676b	23d10	8
286e1df72794446d5c5951141b90b604	23d10	61
95b7c240b0ecbf2ab4fe93f3db268af7	23d10	58
5c55603143506279a2cd1a9a18210c0c	23d10	19
a6e7c09c7a62fb14b72666945a0f9838	23d10	44
2a2006314f0f9798b1712d6aefb707be	23d10	33
3046627c356a24ce50a771cb00466245	23d10	28
3a51a4058fd47326643346f435e7990d	23d10	17
3c0219322fed733d04748abc8ccbcbda	23d10	16
11cbfd2a4163315d40fd3a2a70044885	23d10	40
41772f5cba416fa7a1936368b92803fb	23d10	27
5530515c0e4de3511a240afc5ccc240c	23d10	13
07b83165ccb52fdda0660766fe22504d	23d10	6
dedf0cd91fb40ffb7812c8dd8abf99d9	23d10	35
ed161afa681b43efbf6abf1d7817b283	23d10	87
46aa59d2fea17399e0866bfd1e03756d	23d10	34
7f3827e3ff01a1abcb05aeaccbd8ac6e	23d10	25
cbee83960983b3844eb682cd146d645c	23d10	51
13835c6a8b7e5fc3d0ffeca632e20a02	23d10	18
a056ba54ca6e08cbf9c7184675f61a43	23d10	13
3c739fdf6ea535eab800e10ee76ded0f	23d10	13
7511a817fb89ff139f4f96fc41d1dc80	23d10	32
113d31b301d63e6764e0ab48616d6166	23d10	40
904e83305aae46814e76f7526b934d3d	23d10	25
4af35e6acafa8ba2c327a9ffd051ad93	23d10	42
e590cf5163d8c61f31c2415549b653bc	23d10	17
0f8ac0d81dd6449a43b34fcb184efd8f	23d10	97
0df50570a1a4f9e081deb9f7d2ca9d2f	23d10	21
bd9434dd3cca8642115f5f784df7de9c	23d10	69
3a73cdd2cd55721f4f848a4ef8674c1b	23d10	10
22a37dc7b8f0743c5dec6732d698f512	23d10	21
7105205249c484dac33096e7010b5ae1	23d10	31
07c6407ba6b2a8f393e6304e4ffb2c0e	23d10	17
54fc6a67ad1de2755cfa73de6f6d8691	23d10	61
f15b29f8cd5dc2b290818ad676b17429	23d10	16
0592de7956117ed76da672e10d796fcb	23d10	11
944630e811809386123fbf1cfc69c9e1	23d10	24
70afa15531f074cfb240c76071bb9e62	23d10	59
59cfc173130fd23775b6651c116ffc43	23d10	13
14581651c35f24beb6a176146373f8ac	23d10	71
1f8d875146897fdad4face9b82c5b15a	23d10	54
e07cab74ad970188b1f14b26c919d64c	23d10	27
d2b3d358d51712aaf4b6ee4fac7c4f39	23d10	27
26005dfb7ad2e8cdbb139846af329663	23d10	57
1331860e22113a25f9870a41cc9981a8	23d10	26
d7c0fc03336446fc6d293d0d61ae1a3e	23d10	18
c6935fbff4b60a8c35b074dae0d23238	23d10	16
43e2703da4799e73d1552863fd34b9bb	23d10	35
f4390751cc9d6af2a0a59f492c05b25a	23d10	32
df6b13c6219a1ab79e3eaeee42c1e42c	23d10	9
bf121ab35dfaebcac0746bb9ce8f4780	23d10	20
686d2286de927e96590bbb338a0191f2	23d10	17
2fc1e44d2f4ebf94382c1c33d0a8a9fc	23d10	36
8c1db3b46ad8387571a22b9bdd78531c	23d10	26
c13367f2283649982376c39ce3ff34c7	23d10	29
11194f310db186f457a89cc5c9c1c506	23d10	15
0bae2924a05d87b0a89e5e82a30036dd	23d10	19
3dfebc30713af58bc9a07fa31c1b1a86	23d10	9
3e2e862fb1736117330f03f29eb36f6b	23d10	36
8901d15f8d8c59ac5e90b3c1ce3c9a9f	23d10	7
c001eaf88b6441bf83100590dc32d70c	23d10	21
53e1db05cfd415c4e1f1fa6709f97d6d	23d10	16
1de4896460562cae3be7c9d14bfe84cf	23d10	13
6c5f4f9666d82b1bedf94e99acfe6741	23d10	51
6d5d0463ef26780c8fc698547f0659a0	23d10	24
7bda430438cbf2c115e43a39124f0991	23d10	23
c71f48aa4bcae64f815ad4fc362677af	23d10	14
b3c40552fec4d0b1f6cc4c7bbf6496fa	23d10	14
b41055c63c3c68f82a7323412266bbee	23d10	9
11c8683a7255529a982b51341485d7b7	23d10	85
c3136bee5cde3ff899c42b29357c80e9	23d10	67
7b44f4040cc48df016ef94268314ef16	23d10	5
c660ec6f37d5bb96dc637f3159db8cc1	23d10	28
164c0f960a6306e03722cfcfc0d3e48b	23d10	35
627b59bc8abcf6f448cc1b68e3687aca	23d10	41
f1effc3d9c6ef0f390970b25fb6effaa	23d10	15
fa9480715113a5f99f25eecf6df9c769	23d10	35
29a9f68494e740f3c559d86a18e77098	23d10	21
1099e2ca8e67158bfb8e3670df1759af	23d10	16
46758a0939da0587281c0917ac82def1	23d10	11
43f8d1ced946461f54ea0b5b7001d5d6	23d10	17
987869ff61a2f9aa291a016392a0b72d	23d10	77
0a3f28161fa6a248ddd021709f19c0dc	23d10	66
b430edff10c5039966281fddd60131d5	23d10	11
45b15d4ccafba60ec26e196dc61c16b8	23d10	51
fb817cbb755566c123ccf837399dd066	23d10	24
a770f7fdeb218c9a0ccbb8dbb8d9fc68	23d10	24
75e70e74b2f26eac393e2d0d0b52408c	23d10	55
e9591bbaf074e53cfd133507eec7aa62	23d10	19
96869cd837f34566b98d259d96bd23a1	23d10	15
e4c6db16f4e0896d2e2159bc4ec4ee26	23d10	6
7f1ad3b87e50b6e12ec29bcbadabe989	23d10	31
552413d35ab5aac8454e2021e65fd209	23d10	29
97297d07b881b73125831e0f2a81ff29	23d10	14
2cb9024dc8890f39e96b70eacea7cc3b	23d10	17
c33da9c475f070b0d31cba55a7e9fc69	23d10	29
b193ebca8591d09a2755acf98fa4a29d	23d10	45
060b712caa45b509d3825422f87f0ea2	23d10	24
a3fe6144bb655c43f48abfa8bc92709d	23d10	68
34640797f31158fa84ec3344812c6153	23d10	44
23f19b3adceda646778e4b74da2d9cfa	23d10	28
c920aa3ab046d6239ad58cc4345de77a	23d10	12
7c357134c2348cfb346af1da7975cdc4	23d10	28
24f67a9b0c867c989afd2ed9b5bd353c	23d10	21
8fee1371bb443e468b91a850b3988a7a	23d10	16
9979e1ecde1f33fc102b35c3d298349d	23d10	32
1c05f33f04b4ebfdd741e4ff0a6599ea	23d10	20
d10d39ccbe5df52a07da60799d79ebac	23d10	28
6b9df05173c001a77404d9ca62f4f689	23d10	40
9a1af242b84add67a21321462c893670	23d10	24
51faec23cf20e7e4e18b9ea95b512e2f	23d10	28
b45a450c36d3aa322133a8cb81b954bf	23d10	25
fc29dbb0a5635762840ec45470c64bf4	23d10	19
4895aacce4139b1f5d01c4f67effbac4	23d10	16
c9e6da7ec4b67951e3452181ff58c783	23d10	9
a633f75d17e763b5e3063f169d35092b	23d10	6
20a3912319b017a38a7b5d2b5f21c8c1	23d10	72
619d4e0b308cdb1811c01b07bb6cfc25	23d10	16
5d5a1527c757600ec87cb2948d048764	23d10	20
6ed2cce66349b134d092917bafe107f8	23d10	19
2d511e2fa69aece7880805e3e28f3d17	23d10	13
41b5dae7377b7098ee5e3c8ed7dc60f9	23d10	53
ab3d03b2f9e4cbdd9b6aa49db0c86efd	23d10	54
20f3390c9cdda582e9869bd1aa1662e1	23d10	11
64f322b2a5f380e1f30cbf00d156746e	23d10	27
f850c905e21ebd0594acefeadee3b4da	23d10	23
ed391246dc18c498b1385b0d1cde3322	23d10	14
0ba65b1f7a1ccf680ebca161086323f9	23d10	40
5a265222dd4da6e1a8168f76a70eb1ae	23d10	28
8cdefdac3098cadb0c9dfa1fb8a181cc	23d10	65
3313dce3add3569cc7dee9e9f1413165	23d10	19
ce88479c67c424bd1b2d977d099ce325	23d10	46
78fcd8c3b7dd0648351b089db60a2537	23d10	7
432b01066dfe0725b4830272bff0caff	23d10	24
ddf8c2b962a9ed89c64746b5722cbb73	23d10	56
4222121c4f543245b672e63d8f1b0a3a	23d10	36
44e2ab81e5e7cff6d965651c707b9479	23d10	31
36f67b6348261914b6205eb94718f090	23d10	22
d4834a025b0aed6c39b1f671f24bf284	23d10	17
aa077392f89a301419ad107b1f2ffd09	23d10	24
08083b80b746b1b41b528d6032caf180	23d10	13
7d5e2f9d9bf17f25ca34b15f0656dcd8	23d10	15
937931dd95b688258de44a433fd0b9c1	23d10	36
80c15f2968c47b84749bf7119d00e3a8	23d10	46
6849c8bddac67d506969ad93d9b61c57	23d10	49
bbb4a91a81490b28a69c57a0d56f0060	23d10	37
7b5b547805a7b280577844cb3199ae5a	23d10	31
4a08e67f2cf611db9e6b52d72dda0f98	23d10	54
6c135f37b04fea56cc592c59f0c7d417	23d10	21
0417932f92ef088ce95891d729697bbf	23d10	49
3f4cd0cba95a29365cb7311bf559306b	23d10	4
881a82e2f66a8ff0eb8aac7cefd8fda0	23d10	48
39c0449f7ac58edba22e583b8763b75b	23d10	20
08c3ef48f6ceb4425d590dbe13cb77b9	23d10	16
29f9845fc9018be5ee5d4ec3b2427840	23d10	24
fc34541d598e20b0aa88f78997b866bc	23d10	4
e007841bb000bd7f1c0884eebf2da7e8	23d10	38
921e0194a0de571729a6175975c8a3f7	23d10	23
a37e2ae258b843db9b0cc4c9a4fbdedd	23d10	14
5d0d069ac65b1e2a038e305b007e7c6f	23d10	4
ff55fb9d0ad72d3f6034757e59d1f64c	23d10	7
[truncated: 522,704+ more rows]

## Sheet: 18O Taxonomy
ASV	Domain	Phylum	Class	Order	Family	Genus	Species
[truncated: 44,251 more rows]

[truncated: 1 more sheets: 18O Sample Data]
