# Supplementary material for: Hyperactive nanobacteria with host-dependent traits pervade Omnitrophota
Source: Nat Microbiol. 2023 Mar 16;8(4):727–44. doi: 10.1038/s41564-022-01319-1 (PMC10066038; doi:10.1038/s41564-022-01319-1)
Supplement: Source Data Extended Data Fig. 1 — Raw CheckM markerset statistics output. [file 41564_2022_1319_MOESM8_ESM.xlsx]

## Sheet: marker_gene_stats
DG02_1.bins.32.Tibie	{'DG02_1.bins.32.Tibie|NODE_18741_length_4129_cov_2.060720_4': {'TIGR00460': [[1, 304]]}, 'DG02_1.bins.32.Tibie|NODE_4196_length_11744_cov_2.446243_9': {'TIGR00019': [[7, 347]]}, 'DG02_1.bins.32.Tibie|NODE_12218_length_5650_cov_2.638059_3': {'TIGR02075': [[6, 236]]}, 'DG02_1.bins.32.Tibie|NODE_15976_length_4654_cov_2.703998_4': {'TIGR00755': [[19, 276]]}, 'DG02_1.bins.32.Tibie|NODE_13253_length_5…
DG02_2.bins.52.Tibie	{'DG02_2.bins.52.Tibie|NODE_2048_length_14616_cov_6.486231_17': {'TIGR00810': [[2, 72]]}, 'DG02_2.bins.52.Tibie|NODE_562_length_31034_cov_7.052836_3': {'TIGR00460': [[1, 304]]}, 'DG02_2.bins.52.Tibie|NODE_2220_length_13911_cov_6.184489_4': {'TIGR00019': [[7, 347]]}, 'DG02_2.bins.52.Tibie|NODE_8307_length_5846_cov_6.305298_3': {'TIGR02075': [[6, 236]]}, 'DG02_2.bins.52.Tibie|NODE_7423_length_6330_…
DG02_4.bins.37.Tibie	{'DG02_4.bins.37.Tibie|NODE_52430_length_2759_cov_0.443009_2': {'TIGR00810': [[4, 71]]}, 'DG02_4.bins.37.Tibie|NODE_40287_length_3399_cov_0.557457_1': {'TIGR00344': [[5, 383]]}, 'DG02_4.bins.37.Tibie|NODE_56246_length_2609_cov_0.538678_2': {'TIGR00615': [[2, 196]]}, 'DG02_4.bins.37.Tibie|NODE_24129_length_5067_cov_0.726518_3': {'TIGR02432': [[21, 209]]}, 'DG02_4.bins.37.Tibie|NODE_20832_length_56…
DG02_5.bins.26.Tibie	{'DG02_5.bins.26.Tibie|NODE_19106_length_9901_cov_1.142214_7': {'TIGR00810': [[3, 73]]}, 'DG02_5.bins.26.Tibie|NODE_4509_length_25369_cov_1.325489_4': {'TIGR00460': [[1, 308]]}, 'DG02_5.bins.26.Tibie|NODE_8879_length_16672_cov_1.134482_11': {'TIGR00019': [[5, 361]]}, 'DG02_5.bins.26.Tibie|NODE_38812_length_5857_cov_1.134729_2': {'TIGR02075': [[8, 239]]}, 'DG02_5.bins.26.Tibie|NODE_5719_length_221…
DG_1_4.bins.104.Tibie	{'DG_1_4.bins.104.Tibie|NODE_17121_length_5998_cov_0.939022_6': {'TIGR00810': [[2, 72]]}, 'DG_1_4.bins.104.Tibie|NODE_17625_length_5875_cov_0.742519_2': {'TIGR00460': [[1, 298]]}, 'DG_1_4.bins.104.Tibie|NODE_26205_length_4340_cov_0.882269_5': {'TIGR00019': [[15, 353]]}, 'DG_1_4.bins.104.Tibie|NODE_22191_length_4937_cov_0.832017_2': {'TIGR02075': [[5, 235]]}, 'DG_1_4.bins.104.Tibie|NODE_17221_leng…
DG_1_4.bins.113.Tibie	{'DG_1_4.bins.113.Tibie|NODE_461_length_48534_cov_1.428533_6': {'TIGR00810': [[2, 71]]}, 'DG_1_4.bins.113.Tibie|NODE_1997_length_23059_cov_1.204343_10': {'TIGR00460': [[1, 307]]}, 'DG_1_4.bins.113.Tibie|NODE_18578_length_5649_cov_1.216226_6': {'TIGR00019': [[4, 352]]}, 'DG_1_4.bins.113.Tibie|NODE_1346_length_28337_cov_1.205353_9': {'TIGR02075': [[5, 236]]}, 'DG_1_4.bins.113.Tibie|NODE_4860_length…
DG_1_4.bins.131.Tibie	{'DG_1_4.bins.131.Tibie|NODE_16186_length_6270_cov_0.602800_4': {'TIGR02075': [[6, 235]]}, 'DG_1_4.bins.131.Tibie|NODE_14864_length_6669_cov_0.846224_1': {'TIGR00755': [[20, 277]]}, 'DG_1_4.bins.131.Tibie|NODE_45220_length_2782_cov_0.758945_6': {'TIGR01079': [[5, 104]]}, 'DG_1_4.bins.131.Tibie|NODE_36832_length_3302_cov_0.825827_2': {'TIGR00922': [[4, 176]]}, 'DG_1_4.bins.131.Tibie|NODE_21144_len…
DG_1_4.bins.65.Tibie	{'DG_1_4.bins.65.Tibie|NODE_592_length_42721_cov_1.973870_7': {'TIGR00810': [[2, 71]]}, 'DG_1_4.bins.65.Tibie|NODE_2393_length_20944_cov_1.946678_13': {'TIGR00460': [[3, 305]]}, 'DG_1_4.bins.65.Tibie|NODE_592_length_42721_cov_1.973870_14': {'TIGR00019': [[5, 349]]}, 'DG_1_4.bins.65.Tibie|NODE_3414_length_17305_cov_1.629934_4': {'TIGR02075': [[5, 237]]}, 'DG_1_4.bins.65.Tibie|NODE_637_length_41235…
DG_1_4.bins.69.Tibie	{'DG_1_4.bins.69.Tibie|NODE_20820_length_5179_cov_2.237926_2': {'TIGR00810': [[2, 72]]}, 'DG_1_4.bins.69.Tibie|NODE_28002_length_4115_cov_2.075226_2': {'TIGR00460': [[1, 304]]}, 'DG_1_4.bins.69.Tibie|NODE_25032_length_4499_cov_1.692589_4': {'TIGR00019': [[7, 347]]}, 'DG_1_4.bins.69.Tibie|NODE_20209_length_5297_cov_2.535590_4': {'TIGR02075': [[6, 236]]}, 'DG_1_4.bins.69.Tibie|NODE_47306_length_268…
DG_1_5.bins.38.Tibie	{'DG_1_5.bins.38.Tibie|NODE_13323_length_5940_cov_0.864098_4': {'TIGR00810': [[3, 72]]}, 'DG_1_5.bins.38.Tibie|NODE_5680_length_10966_cov_0.981825_2': {'TIGR00460': [[1, 233]]}, 'DG_1_5.bins.38.Tibie|NODE_3550_length_14746_cov_0.898762_4': {'TIGR00019': [[11, 355]]}, 'DG_1_5.bins.38.Tibie|NODE_1912_length_21108_cov_0.873791_10': {'TIGR02075': [[7, 236]]}, 'DG_1_5.bins.38.Tibie|NODE_6338_length_10…
DG_1_5.bins.7.Tibie	{'DG_1_5.bins.7.Tibie|NODE_13853_length_5763_cov_1.048616_2': {'TIGR00810': [[2, 71]]}, 'DG_1_5.bins.7.Tibie|NODE_36280_length_2613_cov_1.101770_3': {'TIGR00460': [[1, 307]]}, 'DG_1_5.bins.7.Tibie|NODE_23389_length_3751_cov_1.112859_1': {'TIGR00019': [[1, 281]]}, 'DG_1_5.bins.7.Tibie|NODE_15395_length_5301_cov_0.854078_6': {'TIGR02075': [[5, 236]]}, 'DG_1_5.bins.7.Tibie|NODE_4101_length_13480_cov…
DG_1_6.bins.143.Tibie	{'DG_1_6.bins.143.Tibie|NODE_46760_length_3132_cov_0.744759_3': {'TIGR00810': [[2, 72]]}, 'DG_1_6.bins.143.Tibie|NODE_8045_length_11536_cov_0.818038_6': {'TIGR00460': [[1, 305]]}, 'DG_1_6.bins.143.Tibie|NODE_18759_length_6327_cov_0.686935_3': {'TIGR02075': [[5, 235]]}, 'DG_1_6.bins.143.Tibie|NODE_26648_length_4876_cov_0.784376_5': {'TIGR00755': [[19, 275]]}, 'DG_1_6.bins.143.Tibie|NODE_22875_leng…
DG_1_6.bins.35.Tibie	{'DG_1_6.bins.35.Tibie|NODE_26171_length_4939_cov_0.608894_1': {'TIGR02432': [[4, 167]]}, 'DG_1_6.bins.35.Tibie|NODE_58108_length_2619_cov_0.569422_3': {'PF12344.3': [[355, 398]]}, 'DG_1_6.bins.35.Tibie|NODE_55781_length_2709_cov_0.737800_3': {'PF00380.14': [[11, 132]]}, 'DG_1_6.bins.35.Tibie|NODE_55781_length_2709_cov_0.737800_2': {'PF00572.13': [[15, 137]]}, 'DG_1_6.bins.35.Tibie|NODE_43218_len…
DG_1_6.bins.57.Tibie	{'DG_1_6.bins.57.Tibie|NODE_284_length_74923_cov_1.358348_8': {'TIGR00810': [[3, 72]]}, 'DG_1_6.bins.57.Tibie|NODE_20958_length_5837_cov_1.458319_1': {'TIGR00460': [[1, 308]]}, 'DG_1_6.bins.57.Tibie|NODE_888_length_41116_cov_1.294201_15': {'TIGR00019': [[11, 355]]}, 'DG_1_6.bins.57.Tibie|NODE_861_length_41732_cov_1.440260_5': {'TIGR02075': [[7, 236]]}, 'DG_1_6.bins.57.Tibie|NODE_341_length_68307_…
DG_2.bins.10.Tibie	{'DG_2.bins.10.Tibie|NODE_10468_length_9416_cov_33.448595_3': {'TIGR00755': [[19, 276]]}, 'DG_2.bins.10.Tibie|NODE_232_length_70383_cov_34.244008_47': {'TIGR00344': [[5, 836]]}, 'DG_2.bins.10.Tibie|NODE_748_length_40895_cov_35.365115_22': {'TIGR01079': [[3, 104]]}, 'DG_2.bins.10.Tibie|NODE_2345_length_22520_cov_34.369803_7': {'TIGR00392': [[13, 830]]}, 'DG_2.bins.10.Tibie|NODE_626_length_44237_co…
DG_2.bins.114.Tibie	{'DG_2.bins.114.Tibie|NODE_9487_length_10012_cov_0.771978_4': {'TIGR00810': [[3, 72]]}, 'DG_2.bins.114.Tibie|NODE_68880_length_2636_cov_0.842965_2': {'TIGR00460': [[1, 307]]}, 'DG_2.bins.114.Tibie|NODE_14631_length_7639_cov_0.816427_4': {'TIGR02075': [[6, 235]]}, 'DG_2.bins.114.Tibie|NODE_66453_length_2705_cov_0.892940_3': {'TIGR00755': [[20, 277]]}, 'DG_2.bins.114.Tibie|NODE_69058_length_2631_co…
DG_2.bins.143.Tibie	{'DG_2.bins.143.Tibie|NODE_1846_length_25826_cov_2.533678_21': {'TIGR00810': [[2, 71]]}, 'DG_2.bins.143.Tibie|NODE_2017_length_24626_cov_2.326503_23': {'TIGR00460': [[1, 306]]}, 'DG_2.bins.143.Tibie|NODE_669_length_43169_cov_2.264370_31': {'TIGR00019': [[4, 347]]}, 'DG_2.bins.143.Tibie|NODE_3926_length_16975_cov_2.132360_4': {'TIGR02075': [[5, 235]]}, 'DG_2.bins.143.Tibie|NODE_6142_length_13143_c…
DG_2.bins.19.Tibie	{'DG_2.bins.19.Tibie|NODE_2466_length_21963_cov_28.335409_10': {'TIGR00810': [[2, 72]]}, 'DG_2.bins.19.Tibie|NODE_251_length_68150_cov_24.399850_2': {'TIGR00460': [[1, 304]]}, 'DG_2.bins.19.Tibie|NODE_1976_length_24915_cov_25.703244_2': {'TIGR00019': [[7, 347]]}, 'DG_2.bins.19.Tibie|NODE_1976_length_24915_cov_25.703244_18': {'TIGR02075': [[6, 236]]}, 'DG_2.bins.19.Tibie|NODE_790_length_39762_cov_…
DG_2.bins.39.Tibie	{'DG_2.bins.39.Tibie|NODE_10392_length_9460_cov_0.814636_3': {'TIGR00810': [[2, 71]]}, 'DG_2.bins.39.Tibie|NODE_65993_length_2719_cov_1.082562_6': {'TIGR01079': [[4, 102]]}, 'DG_2.bins.39.Tibie|NODE_26506_length_5148_cov_0.788289_7': {'TIGR00392': [[4, 587]]}, 'DG_2.bins.39.Tibie|NODE_44941_length_3573_cov_0.766396_3': {'TIGR00329': [[4, 303]], 'TIGR03723': [[3, 310]]}, 'DG_2.bins.39.Tibie|NODE_3…
DRTY-6.bins.107.201705	{'DRTY-6.bins.107.201705|NODE_11759_length_9984_cov_1.07629_7': {'TIGR00810': [[3, 72]]}, 'DRTY-6.bins.107.201705|NODE_4437_length_25659_cov_1.11382_11': {'TIGR00460': [[1, 306]]}, 'DRTY-6.bins.107.201705|NODE_2726_length_38393_cov_1.07491_14': {'TIGR00019': [[10, 350]]}, 'DRTY-6.bins.107.201705|NODE_6577_length_18002_cov_1.06338_4': {'TIGR02075': [[6, 235]]}, 'DRTY-6.bins.107.201705|NODE_1190_le…
DRTY_6.bins.152.201705	{'DRTY_6.bins.152.201705|NODE_5906_length_19935_cov_11.5917_11': {'TIGR00810': [[2, 72]]}, 'DRTY_6.bins.152.201705|NODE_98_length_298015_cov_11.9097_64': {'TIGR00460': [[1, 307]]}, 'DRTY_6.bins.152.201705|NODE_439_length_133134_cov_14.9005_16': {'TIGR00019': [[10, 346]]}, 'DRTY_6.bins.152.201705|NODE_98_length_298015_cov_11.9097_187': {'TIGR02075': [[6, 235]]}, 'DRTY_6.bins.152.201705|NODE_1049_l…
JZ_1.bins.54.201901	{'JZ_1.bins.54.201901|NODE_1311_length_25529_cov_1.950280_27': {'TIGR00810': [[2, 71]]}, 'JZ_1.bins.54.201901|NODE_515_length_40116_cov_1.989347_24': {'TIGR00460': [[1, 304]]}, 'JZ_1.bins.54.201901|NODE_1229_length_26368_cov_1.684806_17': {'TIGR00019': [[4, 342]]}, 'JZ_1.bins.54.201901|NODE_9212_length_7397_cov_1.694223_4': {'TIGR02075': [[5, 236]]}, 'JZ_1.bins.54.201901|NODE_1136_length_27433_co…
JZ_2.bins.168.201808	{'JZ_2.bins.168.201808|NODE_14066_length_9663_cov_1.121015_3': {'TIGR00460': [[1, 301]]}, 'JZ_2.bins.168.201808|NODE_12323_length_10594_cov_1.010987_12': {'TIGR00019': [[1, 358]]}, 'JZ_2.bins.168.201808|NODE_32261_length_5395_cov_1.065110_5': {'TIGR02075': [[6, 237]]}, 'JZ_2.bins.168.201808|NODE_61859_length_3361_cov_0.879716_2': {'TIGR00755': [[17, 272]]}, 'JZ_2.bins.168.201808|NODE_12526_length…
JZ_2.bins.183.201705	{'JZ_2.bins.183.201705|NODE_2462_length_36170_cov_1.08479_24': {'TIGR00460': [[1, 301]]}, 'JZ_2.bins.183.201705|NODE_12760_length_11329_cov_1.08748_2': {'TIGR00019': [[1, 358]]}, 'JZ_2.bins.183.201705|NODE_3430_length_28953_cov_1.10982_10': {'TIGR02075': [[6, 237]]}, 'JZ_2.bins.183.201705|NODE_26333_length_6400_cov_1.06586_6': {'TIGR02075': [[6, 240]]}, 'JZ_2.bins.183.201705|NODE_9772_length_1381…
JZ_2.bins.210.201901	{'JZ_2.bins.210.201901|NODE_152_length_162054_cov_2.806221_55': {'TIGR00344': [[5, 741]]}, 'JZ_2.bins.210.201901|NODE_152_length_162054_cov_2.806221_146': {'TIGR00084': [[1, 188]]}, 'JZ_2.bins.210.201901|NODE_13_length_624287_cov_3.002536_236': {'TIGR03263': [[5, 183]]}, 'JZ_2.bins.210.201901|NODE_152_length_162054_cov_2.806221_124': {'PF06071.8': [[284, 366]]}, 'JZ_2.bins.210.201901|NODE_13_leng…
JZ_2.bins.99.201901	{'JZ_2.bins.99.201901|NODE_8_length_697180_cov_2.509274_344': {'TIGR00810': [[4, 74]]}, 'JZ_2.bins.99.201901|NODE_8_length_697180_cov_2.509274_338': {'TIGR00460': [[1, 303]]}, 'JZ_2.bins.99.201901|NODE_8_length_697180_cov_2.509274_560': {'TIGR00019': [[5, 353]]}, 'JZ_2.bins.99.201901|NODE_8_length_697180_cov_2.509274_66': {'TIGR02075': [[10, 244]]}, 'JZ_2.bins.99.201901|NODE_8_length_697180_cov_2…
JZ_4.bins.180.201808	{'JZ_4.bins.180.201808|NODE_3513_length_21972_cov_1.081117_8': {'TIGR00810': [[1, 69]]}, 'JZ_4.bins.180.201808|NODE_10852_length_12410_cov_1.050476_2': {'TIGR00460': [[1, 305]]}, 'JZ_4.bins.180.201808|NODE_18747_length_9183_cov_1.049580_5': {'TIGR00019': [[1, 352]]}, 'JZ_4.bins.180.201808|NODE_11682_length_11923_cov_1.228467_10': {'TIGR02075': [[6, 240]]}, 'JZ_4.bins.180.201808|NODE_3447_length_2…
QZM4.bins.109.Tibie	{'QZM4.bins.109.Tibie|NODE_26676_length_4666_cov_5.651245_6': {'TIGR00810': [[2, 72]]}, 'QZM4.bins.109.Tibie|NODE_4727_length_15168_cov_6.782461_12': {'TIGR00460': [[1, 304]]}, 'QZM4.bins.109.Tibie|NODE_1802_length_28130_cov_5.737528_7': {'TIGR00019': [[4, 346]]}, 'QZM4.bins.109.Tibie|NODE_2849_length_20929_cov_5.987934_16': {'TIGR02075': [[6, 236]]}, 'QZM4.bins.109.Tibie|NODE_2717_length_21528_c…
QZM4.bins.195.Tibie	{'QZM4.bins.195.Tibie|NODE_23525_length_5082_cov_0.808880_7': {'TIGR00810': [[3, 71]]}, 'QZM4.bins.195.Tibie|NODE_7677_length_10987_cov_1.122468_6': {'TIGR00019': [[1, 346]]}, 'QZM4.bins.195.Tibie|NODE_39902_length_3534_cov_1.006164_1': {'TIGR00344': [[6, 461]]}, 'QZM4.bins.195.Tibie|NODE_32404_length_4075_cov_0.969605_6': {'TIGR00329': [[4, 317]], 'TIGR03723': [[3, 324]]}, 'QZM4.bins.195.Tibie|N…
QZM4_1.bins.105.Tibie	{'QZM4_1.bins.105.Tibie|NODE_8557_length_17854_cov_3.506741_4': {'TIGR00810': [[4, 70]]}, 'QZM4_1.bins.105.Tibie|NODE_8557_length_17854_cov_3.506741_10': {'TIGR00460': [[1, 301]]}, 'QZM4_1.bins.105.Tibie|NODE_11119_length_15073_cov_3.118627_9': {'TIGR00019': [[1, 358]]}, 'QZM4_1.bins.105.Tibie|NODE_4003_length_28576_cov_3.537453_17': {'TIGR02075': [[6, 237]]}, 'QZM4_1.bins.105.Tibie|NODE_14716_le…
QZM4_1.bins.127.Tibie	{'QZM4_1.bins.127.Tibie|NODE_53100_length_4859_cov_4.499366_1': {'TIGR00810': [[3, 59]]}, 'QZM4_1.bins.127.Tibie|NODE_11774_length_14486_cov_4.459990_15': {'TIGR00810': [[1, 53]]}, 'QZM4_1.bins.127.Tibie|NODE_22582_length_9202_cov_4.209256_9': {'TIGR00460': [[1, 303]]}, 'QZM4_1.bins.127.Tibie|NODE_5310_length_23947_cov_4.336314_19': {'TIGR00019': [[1, 346]]}, 'QZM4_1.bins.127.Tibie|NODE_2359_leng…
QZM4_1.bins.196.Tibie	{'QZM4_1.bins.196.Tibie|NODE_6216_length_21806_cov_2.590848_2': {'TIGR00810': [[2, 72]]}, 'QZM4_1.bins.196.Tibie|NODE_13821_length_13042_cov_2.205962_2': {'TIGR00460': [[1, 305]]}, 'QZM4_1.bins.196.Tibie|NODE_4915_length_25118_cov_2.714497_14': {'TIGR00019': [[4, 343]]}, 'QZM4_1.bins.196.Tibie|NODE_34106_length_6825_cov_2.891162_4': {'TIGR02075': [[5, 236]]}, 'QZM4_1.bins.196.Tibie|NODE_21704_len…
QZM4_1.bins.254.Tibie	{'QZM4_1.bins.254.Tibie|NODE_2629_length_36804_cov_1.288764_5': {'TIGR00810': [[3, 70]]}, 'QZM4_1.bins.254.Tibie|NODE_16568_length_11520_cov_1.127973_6': {'TIGR00460': [[1, 305]]}, 'QZM4_1.bins.254.Tibie|NODE_1821_length_45946_cov_1.387503_42': {'TIGR00019': [[2, 355]]}, 'QZM4_1.bins.254.Tibie|NODE_13392_length_13308_cov_1.455504_13': {'TIGR02075': [[1, 165]]}, 'QZM4_1.bins.254.Tibie|NODE_6023_le…
QZM4_1.bins.313.Tibie	{'QZM4_1.bins.313.Tibie|NODE_6422_length_21432_cov_7.079512_15': {'TIGR00810': [[2, 72]]}, 'QZM4_1.bins.313.Tibie|NODE_1500_length_51617_cov_7.259254_25': {'TIGR00460': [[1, 304]]}, 'QZM4_1.bins.313.Tibie|NODE_1539_length_50997_cov_6.828307_19': {'TIGR00019': [[4, 346]]}, 'QZM4_1.bins.313.Tibie|NODE_1539_length_50997_cov_6.828307_40': {'TIGR02075': [[6, 236]]}, 'QZM4_1.bins.313.Tibie|NODE_6300_le…
QZM4_1.bins.393.Tibie	{'QZM4_1.bins.393.Tibie|NODE_81045_length_3443_cov_0.851327_1': {'TIGR00810': [[2, 72]]}, 'QZM4_1.bins.393.Tibie|NODE_69979_length_3886_cov_0.790902_1': {'TIGR00460': [[1, 224]]}, 'QZM4_1.bins.393.Tibie|NODE_59693_length_4428_cov_0.754476_6': {'TIGR00019': [[10, 355]]}, 'QZM4_1.bins.393.Tibie|NODE_110786_length_2648_cov_0.754463_1': {'TIGR02075': [[3, 207]]}, 'QZM4_1.bins.393.Tibie|NODE_52880_len…
QZM4_1.bins.405.Tibie	{'QZM4_1.bins.405.Tibie|NODE_63166_length_4229_cov_0.654803_2': {'TIGR00810': [[2, 70]]}, 'QZM4_1.bins.405.Tibie|NODE_99398_length_2904_cov_0.691394_3': {'TIGR00019': [[1, 351]]}, 'QZM4_1.bins.405.Tibie|NODE_90475_length_3142_cov_0.666667_2': {'TIGR01079': [[2, 103]]}, 'QZM4_1.bins.405.Tibie|NODE_96417_length_2976_cov_0.726571_3': {'TIGR00392': [[2, 620]]}, 'QZM4_1.bins.405.Tibie|NODE_62765_lengt…
QZM4_1.bins.76.Tibie	{'QZM4_1.bins.76.Tibie|NODE_8789_length_17554_cov_2.172089_11': {'TIGR00810': [[4, 70]]}, 'QZM4_1.bins.76.Tibie|NODE_18228_length_10767_cov_2.888628_8': {'TIGR00460': [[1, 305]]}, 'QZM4_1.bins.76.Tibie|NODE_4689_length_25891_cov_2.702880_8': {'TIGR00019': [[1, 350]]}, 'QZM4_1.bins.76.Tibie|NODE_13139_length_13478_cov_2.680398_3': {'TIGR02075': [[6, 240]]}, 'QZM4_1.bins.76.Tibie|NODE_9293_length_1…
QZM4_1.bins.77.Tibie	{'QZM4_1.bins.77.Tibie|NODE_3026_length_33823_cov_3.572204_25': {'TIGR00810': [[4, 70]]}, 'QZM4_1.bins.77.Tibie|NODE_11466_length_14757_cov_3.516883_1': {'TIGR00460': [[1, 248]]}, 'QZM4_1.bins.77.Tibie|NODE_284_length_139764_cov_3.600264_93': {'TIGR00019': [[3, 347]]}, 'QZM4_1.bins.77.Tibie|NODE_13345_length_13342_cov_4.109724_6': {'TIGR02075': [[6, 239]]}, 'QZM4_1.bins.77.Tibie|NODE_1457_length_…
QZM4_2.bins.198.Tibie	{'QZM4_2.bins.198.Tibie|NODE_98_length_214602_cov_1.586110_72': {'TIGR00810': [[4, 71]]}, 'QZM4_2.bins.198.Tibie|NODE_98_length_214602_cov_1.586110_78': {'TIGR00460': [[1, 302]]}, 'QZM4_2.bins.198.Tibie|NODE_339_length_124084_cov_1.583372_124': {'TIGR00019': [[1, 357]]}, 'QZM4_2.bins.198.Tibie|NODE_648_length_86778_cov_1.819125_21': {'TIGR02075': [[9, 240]]}, 'QZM4_2.bins.198.Tibie|NODE_339_lengt…
QZM4_2.bins.201.Tibie	{'QZM4_2.bins.201.Tibie|NODE_15_length_442820_cov_4.423451_166': {'TIGR00810': [[4, 72]]}, 'QZM4_2.bins.201.Tibie|NODE_4_length_732676_cov_4.377431_492': {'TIGR00460': [[1, 312]]}, 'QZM4_2.bins.201.Tibie|NODE_15_length_442820_cov_4.423451_10': {'TIGR00019': [[9, 355]]}, 'QZM4_2.bins.201.Tibie|NODE_4_length_732676_cov_4.377431_329': {'TIGR00755': [[16, 278]]}, 'QZM4_2.bins.201.Tibie|NODE_15_length…
QZM4_2.bins.244.Tibie	{'QZM4_2.bins.244.Tibie|NODE_1406_length_57868_cov_1.415805_35': {'TIGR00810': [[4, 70]]}, 'QZM4_2.bins.244.Tibie|NODE_1406_length_57868_cov_1.415805_41': {'TIGR00460': [[1, 301]]}, 'QZM4_2.bins.244.Tibie|NODE_2786_length_41188_cov_1.386547_31': {'TIGR00019': [[1, 358]]}, 'QZM4_2.bins.244.Tibie|NODE_1761_length_52131_cov_1.457522_19': {'TIGR02075': [[6, 237]]}, 'QZM4_2.bins.244.Tibie|NODE_2786_le…
QZM4_2.bins.299.Tibie	{'QZM4_2.bins.299.Tibie|NODE_68336_length_4985_cov_0.720255_4': {'TIGR00810': [[3, 72]]}, 'QZM4_2.bins.299.Tibie|NODE_69736_length_4903_cov_0.939698_4': {'TIGR00810': [[2, 72]]}, 'QZM4_2.bins.299.Tibie|NODE_126495_length_3006_cov_0.804793_2': {'TIGR00460': [[18, 325]]}, 'QZM4_2.bins.299.Tibie|NODE_137000_length_2815_cov_0.650298_4': {'TIGR00019': [[11, 348]]}, 'QZM4_2.bins.299.Tibie|NODE_46746_le…
QZM4_2.bins.330.Tibie	{'QZM4_2.bins.330.Tibie|NODE_2370_length_44811_cov_1.698617_4': {'TIGR00810': [[2, 72]]}, 'QZM4_2.bins.330.Tibie|NODE_10896_length_18863_cov_1.819439_4': {'TIGR00460': [[5, 305]]}, 'QZM4_2.bins.330.Tibie|NODE_7772_length_23224_cov_1.698013_27': {'TIGR00019': [[14, 354]]}, 'QZM4_2.bins.330.Tibie|NODE_4485_length_31729_cov_1.711221_20': {'TIGR02075': [[6, 236]]}, 'QZM4_2.bins.330.Tibie|NODE_4347_le…
QZM4_2.bins.366.Tibie	{'QZM4_2.bins.366.Tibie|NODE_27211_length_10064_cov_1.117440_3': {'TIGR00810': [[3, 71]]}, 'QZM4_2.bins.366.Tibie|NODE_33593_length_8651_cov_1.065814_4': {'TIGR00460': [[1, 308]]}, 'QZM4_2.bins.366.Tibie|NODE_21206_length_12057_cov_0.927242_5': {'TIGR00019': [[4, 352]]}, 'QZM4_2.bins.366.Tibie|NODE_10450_length_19349_cov_0.984653_18': {'TIGR02075': [[5, 236]]}, 'QZM4_2.bins.366.Tibie|NODE_17028_l…
QZM4_2.bins.374.Tibie	{'QZM4_2.bins.374.Tibie|NODE_111923_length_3328_cov_0.574508_2': {'TIGR00810': [[2, 72]]}, 'QZM4_2.bins.374.Tibie|NODE_28985_length_9621_cov_0.739730_6': {'TIGR00460': [[1, 310]]}, 'QZM4_2.bins.374.Tibie|NODE_52357_length_6148_cov_0.591430_6': {'TIGR00019': [[2, 353]]}, 'QZM4_2.bins.374.Tibie|NODE_23696_length_11126_cov_0.918265_11': {'TIGR00755': [[17, 276]]}, 'QZM4_2.bins.374.Tibie|NODE_80546_l…
QZM4_2.bins.380.Tibie	{'QZM4_2.bins.380.Tibie|NODE_43236_length_7134_cov_0.888683_2': {'TIGR00460': [[1, 264]]}, 'QZM4_2.bins.380.Tibie|NODE_38223_length_7847_cov_0.909715_2': {'TIGR02075': [[13, 242]]}, 'QZM4_2.bins.380.Tibie|NODE_143721_length_2707_cov_0.809690_3': {'TIGR00755': [[17, 280]]}, 'QZM4_2.bins.380.Tibie|NODE_28077_length_9841_cov_0.910336_10': {'TIGR00344': [[6, 844]]}, 'QZM4_2.bins.380.Tibie|NODE_28929_…
QZM4_2.bins.406.Tibie	{'QZM4_2.bins.406.Tibie|NODE_48075_length_6574_cov_1.616566_2': {'TIGR00810': [[3, 70]]}, 'QZM4_2.bins.406.Tibie|NODE_14956_length_15342_cov_1.983569_9': {'TIGR00810': [[3, 71]]}, 'QZM4_2.bins.406.Tibie|NODE_62518_length_5342_cov_2.121572_6': {'TIGR00460': [[1, 206]]}, 'QZM4_2.bins.406.Tibie|NODE_24433_length_10880_cov_1.980285_3': {'TIGR00019': [[4, 353]]}, 'QZM4_2.bins.406.Tibie|NODE_10516_leng…
QZM4_2.bins.442.Tibie	{'QZM4_2.bins.442.Tibie|NODE_85438_length_4157_cov_0.972457_2': {'TIGR00810': [[4, 70]]}, 'QZM4_2.bins.442.Tibie|NODE_54846_length_5923_cov_0.766736_6': {'TIGR00460': [[1, 197]]}, 'QZM4_2.bins.442.Tibie|NODE_36689_length_8097_cov_0.879423_6': {'TIGR00019': [[1, 348]]}, 'QZM4_2.bins.442.Tibie|NODE_94556_length_3823_cov_0.790314_3': {'TIGR02075': [[6, 240]]}, 'QZM4_2.bins.442.Tibie|NODE_37939_lengt…
QZM4_2.bins.498.Tibie	{'QZM4_2.bins.498.Tibie|NODE_15482_length_14967_cov_0.917992_10': {'TIGR00460': [[1, 304]]}, 'QZM4_2.bins.498.Tibie|NODE_68587_length_4971_cov_0.940132_5': {'TIGR00019': [[5, 354]]}, 'QZM4_2.bins.498.Tibie|NODE_13723_length_16252_cov_1.041364_12': {'TIGR00755': [[20, 275]]}, 'QZM4_2.bins.498.Tibie|NODE_29447_length_9518_cov_0.937919_2': {'TIGR00344': [[7, 853]]}, 'QZM4_2.bins.498.Tibie|NODE_31994…
QZM4_2.bins.51.Tibie	{'QZM4_2.bins.51.Tibie|NODE_11914_length_17786_cov_1.807350_13': {'TIGR00810': [[2, 71]]}, 'QZM4_2.bins.51.Tibie|NODE_3785_length_34817_cov_1.628193_26': {'TIGR00460': [[3, 308]]}, 'QZM4_2.bins.51.Tibie|NODE_11914_length_17786_cov_1.807350_6': {'TIGR00019': [[5, 349]]}, 'QZM4_2.bins.51.Tibie|NODE_3353_length_37179_cov_1.668817_21': {'TIGR02075': [[5, 237]]}, 'QZM4_2.bins.51.Tibie|NODE_3630_length…
QZM4_2.bins.78.Tibie	{'QZM4_2.bins.78.Tibie|NODE_65833_length_5135_cov_0.813898_4': {'TIGR00460': [[1, 303]]}, 'QZM4_2.bins.78.Tibie|NODE_51427_length_6238_cov_0.814597_3': {'TIGR00019': [[2, 348]]}, 'QZM4_2.bins.78.Tibie|NODE_86027_length_4132_cov_0.770787_6': {'TIGR02075': [[6, 154]]}, 'QZM4_2.bins.78.Tibie|NODE_135789_length_2835_cov_0.695347_3': {'TIGR00344': [[6, 474]]}, 'QZM4_2.bins.78.Tibie|NODE_85503_length_4…
QZM4_2.bins.83.Tibie	{'QZM4_2.bins.83.Tibie|NODE_57567_length_5696_cov_0.602263_1': {'TIGR00810': [[4, 62]]}, 'QZM4_2.bins.83.Tibie|NODE_147203_length_2653_cov_0.690816_1': {'TIGR02075': [[6, 185]]}, 'QZM4_2.bins.83.Tibie|NODE_47785_length_6608_cov_0.685851_6': {'TIGR00755': [[4, 259]]}, 'QZM4_2.bins.83.Tibie|NODE_142978_length_2719_cov_0.828318_5': {'TIGR01079': [[1, 103]]}, 'QZM4_2.bins.83.Tibie|NODE_53445_length_6…
QZM4_3.bins.133.Tibie	{'QZM4_3.bins.133.Tibie|NODE_30552_length_4633_cov_0.932312_5': {'TIGR00810': [[2, 72]]}, 'QZM4_3.bins.133.Tibie|NODE_12683_length_9230_cov_0.875096_1': {'TIGR00460': [[5, 305]]}, 'QZM4_3.bins.133.Tibie|NODE_48617_length_3192_cov_0.750734_3': {'TIGR02075': [[6, 236]]}, 'QZM4_3.bins.133.Tibie|NODE_27498_length_5047_cov_0.789024_3': {'TIGR00344': [[5, 851]]}, 'QZM4_3.bins.133.Tibie|NODE_22875_lengt…
QZM4_3.bins.199.Tibie	{'QZM4_3.bins.199.Tibie|NODE_42130_length_3566_cov_0.801977_2': {'TIGR00810': [[4, 72]]}, 'QZM4_3.bins.199.Tibie|NODE_9007_length_11778_cov_0.807999_4': {'TIGR00460': [[1, 312]]}, 'QZM4_3.bins.199.Tibie|NODE_41011_length_3646_cov_0.953396_3': {'TIGR00019': [[9, 355]]}, 'QZM4_3.bins.199.Tibie|NODE_11676_length_9811_cov_0.749793_7': {'TIGR02075': [[7, 237]]}, 'QZM4_3.bins.199.Tibie|NODE_19370_lengt…
QZM4_3.bins.28.Tibie	{'QZM4_3.bins.28.Tibie|NODE_61411_length_2677_cov_0.532549_3': {'TIGR00810': [[3, 71]]}, 'QZM4_3.bins.28.Tibie|NODE_43939_length_3450_cov_0.681312_2': {'TIGR00460': [[2, 308]]}, 'QZM4_3.bins.28.Tibie|NODE_41539_length_3608_cov_0.656421_3': {'TIGR00019': [[4, 353]]}, 'QZM4_3.bins.28.Tibie|NODE_11839_length_9715_cov_0.679182_8': {'TIGR00392': [[17, 855]]}, 'QZM4_3.bins.28.Tibie|NODE_32617_length_43…
QZM4_3.bins.56.Tibie	{'QZM4_3.bins.56.Tibie|NODE_25466_length_5373_cov_0.549180_4': {'TIGR00615': [[4, 195]]}, 'QZM4_3.bins.56.Tibie|NODE_25325_length_5394_cov_0.605658_5': {'PF03484.10': [[286, 351]]}, 'QZM4_3.bins.56.Tibie|NODE_25325_length_5394_cov_0.605658_4': {'PF01409.15': [[92, 338]], 'PF02912.13': [[23, 83]]}, 'QZM4_3.bins.56.Tibie|NODE_27556_length_5040_cov_0.626705_2': {'PF01668.13': [[5, 65]]}, 'QZM4_3.bin…
SRBZ_1.bins.85.201808	{'SRBZ_1.bins.85.201808|NODE_12_length_367852_cov_65.983169_275': {'TIGR00810': [[2, 71]]}, 'SRBZ_1.bins.85.201808|NODE_12_length_367852_cov_65.983169_300': {'TIGR00460': [[1, 304]]}, 'SRBZ_1.bins.85.201808|NODE_216_length_55775_cov_57.042212_20': {'TIGR00019': [[4, 342]]}, 'SRBZ_1.bins.85.201808|NODE_216_length_55775_cov_57.042212_4': {'TIGR02075': [[5, 236]]}, 'SRBZ_1.bins.85.201808|NODE_26_len…
SRBZ_2.bins.227.201901	{'SRBZ_2.bins.227.201901|NODE_12137_length_11977_cov_1.081772_4': {'TIGR00810': [[3, 72]]}, 'SRBZ_2.bins.227.201901|NODE_20769_length_8244_cov_0.951090_4': {'TIGR00460': [[1, 306]]}, 'SRBZ_2.bins.227.201901|NODE_2149_length_35335_cov_1.046609_26': {'TIGR00019': [[9, 350]]}, 'SRBZ_2.bins.227.201901|NODE_3888_length_25028_cov_1.128951_5': {'TIGR02075': [[6, 235]]}, 'SRBZ_2.bins.227.201901|NODE_1411…
ZZD_9_2.bins.4.Tibie	{'ZZD_9_2.bins.4.Tibie|NODE_8557_length_3125_cov_0.680120_2': {'TIGR00460': [[1, 304]]}, 'ZZD_9_2.bins.4.Tibie|NODE_7073_length_3663_cov_0.583710_2': {'TIGR00755': [[19, 275]]}, 'ZZD_9_2.bins.4.Tibie|NODE_3416_length_6339_cov_0.652447_3': {'TIGR00344': [[5, 851]]}, 'ZZD_9_2.bins.4.Tibie|NODE_8884_length_3024_cov_0.656541_6': {'TIGR01079': [[4, 104]]}, 'ZZD_9_2.bins.4.Tibie|NODE_3038_length_6879_c…
_GCA_000398085.1	{'_GCA_000398085.1|ASLA01000018.1_18': {'TIGR01079': [[2, 102]]}, '_GCA_000398085.1|ASLA01000027.1_3': {'TIGR00922': [[5, 175]]}, '_GCA_000398085.1|ASLA01000018.1_9': {'TIGR00967': [[15, 433]]}, '_GCA_000398085.1|ASLA01000015.1_10': {'TIGR03263': [[8, 185]]}, '_GCA_000398085.1|ASLA01000028.1_3': {'TIGR00855': [[55, 178]]}, '_GCA_000398085.1|ASLA01000048.1_4': {'PF01668.13': [[8, 71]]}, '_GCA_0003…
_GCA_000398125.1	{'_GCA_000398125.1|ASLC01000024.1_4': {'TIGR00615': [[4, 197]]}, '_GCA_000398125.1|ASLC01000028.1_2': {'TIGR00459': [[1, 590]]}, '_GCA_000398125.1|ASLC01000035.1_3': {'PF03484.10': [[298, 362]]}, '_GCA_000398125.1|ASLC01000035.1_4': {'PF01409.15': [[92, 348]], 'PF02912.13': [[18, 83]]}, '_GCA_000398125.1|ASLC01000019.1_8': {'PF06421.7': [[490, 596]]}, '_GCA_000398125.1|ASLC01000023.1_9': {'PF0045…
_GCA_000402985.1	{'_GCA_000402985.1|AQSZ01000059.1_39': {'TIGR00019': [[3, 356]]}, '_GCA_000402985.1|AQSZ01000049.1_11': {'TIGR00755': [[18, 282]]}, '_GCA_000402985.1|AQSZ01000050.1_12': {'TIGR01079': [[1, 101]]}, '_GCA_000402985.1|AQSZ01000046.1_11': {'TIGR00392': [[18, 853]]}, '_GCA_000402985.1|AQSZ01000044.1_2': {'TIGR00615': [[5, 196]]}, '_GCA_000402985.1|AQSZ01000050.1_20': {'TIGR00967': [[15, 437]]}, '_GCA_…
_GCA_000405945.1	{'_GCA_000405945.1|ASOC01000052.1_14': {'TIGR00810': [[5, 74]]}, '_GCA_000405945.1|ASOC01000011.1_23': {'TIGR01079': [[1, 101]]}, '_GCA_000405945.1|ASOC01000039.1_4': {'TIGR00392': [[18, 852]]}, '_GCA_000405945.1|ASOC01000137.1_1': {'TIGR00250': [[3, 133]]}, '_GCA_000405945.1|ASOC01000016.1_30': {'TIGR00084': [[1, 196]]}, '_GCA_000405945.1|ASOC01000032.1_11': {'TIGR00615': [[4, 197]]}, '_GCA_0004…
_GCA_000954095.1	{'_GCA_000954095.1|JYNY01000329.1_3': {'TIGR00810': [[3, 73]]}, '_GCA_000954095.1|JYNY01000099.1_1': {'TIGR00460': [[1, 305]]}, '_GCA_000954095.1|JYNY01000634.1_30': {'TIGR00019': [[6, 357]]}, '_GCA_000954095.1|JYNY01000332.1_27': {'TIGR02075': [[8, 238]]}, '_GCA_000954095.1|JYNY01000372.1_108': {'TIGR00755': [[15, 278]]}, '_GCA_000954095.1|JYNY01000268.1_20': {'TIGR00344': [[9, 633]]}, '_GCA_000…
_GCA_001303645.1	{'_GCA_001303645.1|LJUB01000085.1_4': {'TIGR00460': [[1, 303]]}, '_GCA_001303645.1|LJUB01000024.1_16': {'TIGR00019': [[3, 353]]}, '_GCA_001303645.1|LJUB01000126.1_1': {'TIGR00019': [[3, 353]]}, '_GCA_001303645.1|LJUB01000160.1_5': {'TIGR02075': [[10, 241]]}, '_GCA_001303645.1|LJUB01000022.1_13': {'TIGR00755': [[16, 278]]}, '_GCA_001303645.1|LJUB01000080.1_10': {'TIGR00755': [[27, 289]]}, '_GCA_00…
_GCA_001304135.1	{'_GCA_001304135.1|LJUU01000117.1_4': {'TIGR00810': [[4, 70]]}, '_GCA_001304135.1|LJUU01000002.1_95': {'TIGR00810': [[3, 70]]}, '_GCA_001304135.1|LJUU01000037.1_5': {'TIGR00019': [[2, 349]]}, '_GCA_001304135.1|LJUU01000029.1_37': {'TIGR00019': [[2, 352]]}, '_GCA_001304135.1|LJUU01000005.1_2': {'TIGR02075': [[8, 241]]}, '_GCA_001304135.1|LJUU01000063.1_11': {'TIGR02075': [[8, 241]]}, '_GCA_0013041…
_GCA_001803975.1	{'_GCA_001803975.1|MHEZ01000018.1_36': {'TIGR00810': [[2, 72]]}, '_GCA_001803975.1|MHEZ01000018.1_19': {'TIGR00460': [[1, 250]]}, '_GCA_001803975.1|MHEZ01000013.1_87': {'TIGR00019': [[1, 353]]}, '_GCA_001803975.1|MHEZ01000024.1_89': {'TIGR02075': [[8, 239]]}, '_GCA_001803975.1|MHEZ01000016.1_93': {'TIGR00755': [[16, 267]]}, '_GCA_001803975.1|MHEZ01000007.1_32': {'TIGR00344': [[5, 839]]}, '_GCA_00…
_GCA_001804005.1	{'_GCA_001804005.1|MHFA01000064.1_7': {'TIGR00344': [[1, 544]]}, '_GCA_001804005.1|MHFA01000027.1_10': {'TIGR00922': [[6, 177]]}, '_GCA_001804005.1|MHFA01000068.1_11': {'TIGR00967': [[15, 436]]}, '_GCA_001804005.1|MHFA01000049.1_3': {'TIGR00459': [[2, 581]]}, '_GCA_001804005.1|MHFA01000027.1_6': {'TIGR00855': [[17, 142]]}, '_GCA_001804005.1|MHFA01000043.1_11': {'PF06071.8': [[299, 382]]}, '_GCA_0…
_GCA_001804025.1	{'_GCA_001804025.1|MHFC01000134.1_30': {'TIGR00810': [[3, 72]]}, '_GCA_001804025.1|MHFC01000141.1_14': {'TIGR00460': [[1, 304]]}, '_GCA_001804025.1|MHFC01000143.1_16': {'TIGR00019': [[5, 356]]}, '_GCA_001804025.1|MHFC01000002.1_13': {'TIGR02075': [[7, 236]]}, '_GCA_001804025.1|MHFC01000114.1_9': {'TIGR00755': [[15, 278]]}, '_GCA_001804025.1|MHFC01000134.1_14': {'TIGR00344': [[258, 803]]}, '_GCA_0…
_GCA_001804045.1	{'_GCA_001804045.1|MHFD01000067.1_10': {'TIGR00810': [[4, 73]]}, '_GCA_001804045.1|MHFD01000052.1_9': {'TIGR00019': [[2, 349]]}, '_GCA_001804045.1|MHFD01000077.1_7': {'TIGR02075': [[9, 240]]}, '_GCA_001804045.1|MHFD01000040.1_9': {'TIGR00344': [[6, 826]]}, '_GCA_001804045.1|MHFD01000058.1_10': {'TIGR01079': [[1, 102]]}, '_GCA_001804045.1|MHFD01000041.1_24': {'TIGR00392': [[14, 841]]}, '_GCA_00180…
_GCA_001804055.1	{'_GCA_001804055.1|MHFF01000010.1_35': {'TIGR00810': [[3, 72]]}, '_GCA_001804055.1|MHFF01000010.1_30': {'TIGR00460': [[1, 306]]}, '_GCA_001804055.1|MHFF01000004.1_34': {'TIGR00019': [[2, 356]]}, '_GCA_001804055.1|MHFF01000031.1_7': {'TIGR00755': [[19, 278]]}, '_GCA_001804055.1|MHFF01000052.1_54': {'TIGR00344': [[5, 857]]}, '_GCA_001804055.1|MHFF01000031.1_38': {'TIGR01079': [[1, 102]]}, '_GCA_001…
_GCA_001804065.1	{'_GCA_001804065.1|MHFG01000074.1_8': {'TIGR00810': [[4, 73]]}, '_GCA_001804065.1|MHFG01000010.1_4': {'TIGR00460': [[1, 305]]}, '_GCA_001804065.1|MHFG01000080.1_11': {'TIGR00019': [[3, 354]]}, '_GCA_001804065.1|MHFG01000002.1_6': {'TIGR02075': [[7, 237]]}, '_GCA_001804065.1|MHFG01000040.1_16': {'TIGR00755': [[16, 278]]}, '_GCA_001804065.1|MHFG01000001.1_13': {'TIGR01079': [[1, 103]]}, '_GCA_00180…
_GCA_001804105.1	{'_GCA_001804105.1|MHFH01000045.1_6': {'TIGR00810': [[3, 72]]}, '_GCA_001804105.1|MHFH01000013.1_10': {'TIGR00019': [[3, 355]]}, '_GCA_001804105.1|MHFH01000018.1_8': {'TIGR02075': [[9, 239]]}, '_GCA_001804105.1|MHFH01000087.1_3': {'TIGR00755': [[23, 287]]}, '_GCA_001804105.1|MHFH01000086.1_7': {'TIGR00344': [[5, 847]]}, '_GCA_001804105.1|MHFH01000014.1_9': {'TIGR01079': [[3, 104]]}, '_GCA_0018041…
_GCA_001804125.1	{'_GCA_001804125.1|MHFI01000037.1_19': {'TIGR00810': [[2, 71]]}, '_GCA_001804125.1|MHFI01000004.1_20': {'TIGR00460': [[1, 304]]}, '_GCA_001804125.1|MHFI01000055.1_18': {'TIGR00019': [[3, 349]]}, '_GCA_001804125.1|MHFI01000018.1_24': {'TIGR02075': [[8, 239]]}, '_GCA_001804125.1|MHFI01000058.1_45': {'TIGR00755': [[16, 305]]}, '_GCA_001804125.1|MHFI01000036.1_126': {'TIGR00344': [[6, 837]]}, '_GCA_0…
_GCA_001804145.1	{'_GCA_001804145.1|MHFJ01000061.1_8': {'TIGR00810': [[2, 72]]}, '_GCA_001804145.1|MHFJ01000070.1_6': {'TIGR00810': [[3, 71]]}, '_GCA_001804145.1|MHFJ01000002.1_19': {'TIGR00344': [[5, 822]]}, '_GCA_001804145.1|MHFJ01000004.1_27': {'TIGR01079': [[3, 102]]}, '_GCA_001804145.1|MHFJ01000021.1_5': {'TIGR00392': [[14, 825]]}, '_GCA_001804145.1|MHFJ01000002.1_3': {'TIGR00250': [[4, 133]]}, '_GCA_0018041…
_GCA_001804155.1	{'_GCA_001804155.1|MHFK01000107.1_23': {'TIGR00810': [[3, 72]]}, '_GCA_001804155.1|MHFK01000071.1_5': {'TIGR00460': [[2, 311]]}, '_GCA_001804155.1|MHFK01000074.1_13': {'TIGR00019': [[7, 359]]}, '_GCA_001804155.1|MHFK01000020.1_12': {'TIGR02075': [[11, 241]]}, '_GCA_001804155.1|MHFK01000056.1_16': {'TIGR00755': [[35, 288]]}, '_GCA_001804155.1|MHFK01000107.1_5': {'TIGR00344': [[5, 846]]}, '_GCA_001…
_GCA_001804165.1	{'_GCA_001804165.1|MHFL01000045.1_26': {'TIGR00810': [[4, 73]]}, '_GCA_001804165.1|MHFL01000046.1_22': {'TIGR00019': [[6, 354]]}, '_GCA_001804165.1|MHFL01000001.1_20': {'TIGR02075': [[8, 238]]}, '_GCA_001804165.1|MHFL01000010.1_36': {'TIGR00755': [[16, 277]]}, '_GCA_001804165.1|MHFL01000033.1_11': {'TIGR00344': [[5, 837]]}, '_GCA_001804165.1|MHFL01000050.1_67': {'TIGR01079': [[1, 103]]}, '_GCA_00…
_GCA_001804205.1	{'_GCA_001804205.1|MHFM01000039.1_18': {'TIGR00460': [[1, 306]]}, '_GCA_001804205.1|MHFM01000035.1_5': {'TIGR00019': [[2, 356]]}, '_GCA_001804205.1|MHFM01000007.1_34': {'TIGR02075': [[10, 239]]}, '_GCA_001804205.1|MHFM01000053.1_13': {'TIGR00755': [[19, 278]]}, '_GCA_001804205.1|MHFM01000038.1_13': {'TIGR00344': [[5, 857]]}, '_GCA_001804205.1|MHFM01000024.1_4': {'TIGR01079': [[1, 102]]}, '_GCA_00…
_GCA_001804225.1	{'_GCA_001804225.1|MHFO01000020.1_11': {'TIGR00810': [[3, 72]]}, '_GCA_001804225.1|MHFO01000056.1_13': {'TIGR00019': [[3, 355]]}, '_GCA_001804225.1|MHFO01000078.1_2': {'TIGR02075': [[9, 239]]}, '_GCA_001804225.1|MHFO01000003.1_6': {'TIGR00344': [[5, 847]]}, '_GCA_001804225.1|MHFO01000068.1_25': {'TIGR01079': [[3, 104]]}, '_GCA_001804225.1|MHFO01000079.1_14': {'TIGR00392': [[19, 837]]}, '_GCA_0018…
_GCA_001804245.1	{'_GCA_001804245.1|MHFP01000066.1_9': {'TIGR00810': [[3, 72]]}, '_GCA_001804245.1|MHFP01000066.1_14': {'TIGR00460': [[2, 311]]}, '_GCA_001804245.1|MHFP01000021.1_28': {'TIGR00019': [[7, 359]]}, '_GCA_001804245.1|MHFP01000087.1_14': {'TIGR02075': [[11, 241]]}, '_GCA_001804245.1|MHFP01000085.1_37': {'TIGR00755': [[35, 288]]}, '_GCA_001804245.1|MHFP01000041.1_123': {'TIGR00344': [[5, 846]]}, '_GCA_0…
_GCA_001804255.1	{'_GCA_001804255.1|MHFQ01000028.1_3': {'TIGR00810': [[4, 73]]}, '_GCA_001804255.1|MHFQ01000013.1_32': {'TIGR00460': [[1, 305]]}, '_GCA_001804255.1|MHFQ01000067.1_9': {'TIGR00019': [[3, 354]]}, '_GCA_001804255.1|MHFQ01000040.1_31': {'TIGR02075': [[7, 237]]}, '_GCA_001804255.1|MHFQ01000074.1_1': {'TIGR00755': [[16, 265]]}, '_GCA_001804255.1|MHFQ01000064.1_3': {'TIGR00344': [[5, 832]]}, '_GCA_001804…
_GCA_001804285.1	{'_GCA_001804285.1|MHFR01000037.1_22': {'TIGR00810': [[3, 72]]}, '_GCA_001804285.1|MHFR01000037.1_17': {'TIGR00460': [[2, 311]]}, '_GCA_001804285.1|MHFR01000042.1_27': {'TIGR00019': [[7, 359]]}, '_GCA_001804285.1|MHFR01000062.1_13': {'TIGR02075': [[11, 241]]}, '_GCA_001804285.1|MHFR01000056.1_36': {'TIGR00755': [[35, 288]]}, '_GCA_001804285.1|MHFR01000037.1_40': {'TIGR00344': [[5, 846]]}, '_GCA_0…
_GCA_001804305.1	{'_GCA_001804305.1|MHFS01000008.1_2': {'TIGR00810': [[4, 73]]}, '_GCA_001804305.1|MHFS01000052.1_41': {'TIGR00019': [[3, 354]]}, '_GCA_001804305.1|MHFS01000039.1_29': {'TIGR02075': [[7, 237]]}, '_GCA_001804305.1|MHFS01000082.1_6': {'TIGR00344': [[5, 832]]}, '_GCA_001804305.1|MHFS01000083.1_13': {'TIGR01079': [[1, 103]]}, '_GCA_001804305.1|MHFS01000062.1_12': {'TIGR00392': [[14, 834]]}, '_GCA_0018…
_GCA_001804315.1	{'_GCA_001804315.1|MHFT01000067.1_28': {'TIGR00810': [[2, 72]]}, '_GCA_001804315.1|MHFT01000021.1_4': {'TIGR00460': [[17, 319]]}, '_GCA_001804315.1|MHFT01000099.1_13': {'TIGR00019': [[2, 355]]}, '_GCA_001804315.1|MHFT01000039.1_2': {'TIGR02075': [[9, 239]]}, '_GCA_001804315.1|MHFT01000105.1_25': {'TIGR00755': [[16, 273]]}, '_GCA_001804315.1|MHFT01000029.1_12': {'TIGR00344': [[5, 848]]}, '_GCA_001…
_GCA_001804345.1	{'_GCA_001804345.1|MHFU01000162.1_10': {'TIGR00460': [[1, 194]]}, '_GCA_001804345.1|MHFU01000085.1_6': {'TIGR00019': [[4, 353]]}, '_GCA_001804345.1|MHFU01000154.1_15': {'TIGR00755': [[14, 275]]}, '_GCA_001804345.1|MHFU01000145.1_9': {'TIGR01079': [[1, 101]]}, '_GCA_001804345.1|MHFU01000055.1_7': {'TIGR00329': [[4, 201]]}, '_GCA_001804345.1|MHFU01000087.1_17': {'TIGR00084': [[2, 197]]}, '_GCA_0018…
_GCA_001804365.1	{'_GCA_001804365.1|MHFV01000073.1_5': {'TIGR00019': [[1, 350]]}, '_GCA_001804365.1|MHFV01000118.1_16': {'TIGR02075': [[10, 242]]}, '_GCA_001804365.1|MHFV01000134.1_11': {'TIGR00755': [[19, 272]]}, '_GCA_001804365.1|MHFV01000022.1_13': {'TIGR01079': [[2, 103]]}, '_GCA_001804365.1|MHFV01000025.1_6': {'TIGR00392': [[22, 855]]}, '_GCA_001804365.1|MHFV01000134.1_4': {'TIGR00329': [[4, 310]], 'TIGR0372…
_GCA_001804385.1	{'_GCA_001804385.1|MHFW01000048.1_9': {'TIGR00810': [[3, 71]]}, '_GCA_001804385.1|MHFW01000048.1_2': {'TIGR00460': [[1, 300]]}, '_GCA_001804385.1|MHFW01000057.1_13': {'TIGR02075': [[7, 241]]}, '_GCA_001804385.1|MHFW01000069.1_2': {'TIGR00344': [[6, 857]]}, '_GCA_001804385.1|MHFW01000088.1_8': {'TIGR01079': [[2, 102]]}, '_GCA_001804385.1|MHFW01000107.1_12': {'TIGR00392': [[14, 830]]}, '_GCA_001804…
_GCA_001804395.1	{'_GCA_001804395.1|MHFX01000009.1_50': {'TIGR00810': [[4, 71]]}, '_GCA_001804395.1|MHFX01000014.1_232': {'TIGR00460': [[1, 301]]}, '_GCA_001804395.1|MHFX01000002.1_77': {'TIGR00019': [[4, 355]]}, '_GCA_001804395.1|MHFX01000002.1_153': {'TIGR02075': [[7, 239]]}, '_GCA_001804395.1|MHFX01000003.1_53': {'TIGR00755': [[10, 262]]}, '_GCA_001804395.1|MHFX01000003.1_39': {'TIGR00344': [[5, 862]]}, '_GCA_…
_GCA_001804415.1	{'_GCA_001804415.1|MHGA01000004.1_41': {'TIGR00810': [[5, 73]]}, '_GCA_001804415.1|MHGA01000004.1_47': {'TIGR00460': [[1, 299]]}, '_GCA_001804415.1|MHGA01000002.1_6': {'TIGR00019': [[8, 360]]}, '_GCA_001804415.1|MHGA01000027.1_43': {'TIGR02075': [[22, 253]]}, '_GCA_001804415.1|MHGA01000032.1_21': {'TIGR00755': [[17, 273]]}, '_GCA_001804415.1|MHGA01000011.1_33': {'TIGR01079': [[1, 102]]}, '_GCA_00…
_GCA_001804445.1	{'_GCA_001804445.1|MHGB01000042.1_11': {'TIGR00810': [[4, 72]]}, '_GCA_001804445.1|MHGB01000007.1_16': {'TIGR02075': [[8, 242]]}, '_GCA_001804445.1|MHGB01000007.1_12': {'TIGR00615': [[6, 165]]}, '_GCA_001804445.1|MHGB01000026.1_12': {'TIGR00967': [[15, 433]]}, '_GCA_001804445.1|MHGB01000042.1_3': {'TIGR00459': [[1, 295]]}, '_GCA_001804445.1|MHGB01000039.1_19': {'TIGR00855': [[2, 125]]}, '_GCA_001…
_GCA_001804465.1	{'_GCA_001804465.1|MHGC01000071.1_16': {'TIGR00810': [[3, 71]]}, '_GCA_001804465.1|MHGC01000071.1_10': {'TIGR00460': [[1, 300]]}, '_GCA_001804465.1|MHGC01000069.1_7': {'TIGR00019': [[1, 350]]}, '_GCA_001804465.1|MHGC01000057.1_14': {'TIGR02075': [[7, 241]]}, '_GCA_001804465.1|MHGC01000046.1_16': {'TIGR00344': [[6, 857]]}, '_GCA_001804465.1|MHGC01000032.1_12': {'TIGR01079': [[2, 102]]}, '_GCA_0018…
_GCA_001804475.1	{'_GCA_001804475.1|MHGE01000068.1_9': {'TIGR00810': [[5, 71]]}, '_GCA_001804475.1|MHGE01000016.1_2': {'TIGR00460': [[1, 299]]}, '_GCA_001804475.1|MHGE01000011.1_56': {'TIGR00019': [[3, 352]]}, '_GCA_001804475.1|MHGE01000056.1_61': {'TIGR02075': [[10, 242]]}, '_GCA_001804475.1|MHGE01000037.1_25': {'TIGR00755': [[19, 272]]}, '_GCA_001804475.1|MHGE01000037.1_11': {'TIGR00344': [[6, 872]]}, '_GCA_001…
_GCA_001804485.1	{'_GCA_001804485.1|MHGG01000095.1_11': {'TIGR00810': [[5, 73]]}, '_GCA_001804485.1|MHGG01000095.1_5': {'TIGR00460': [[1, 299]]}, '_GCA_001804485.1|MHGG01000091.1_5': {'TIGR02075': [[1, 188]]}, '_GCA_001804485.1|MHGG01000058.1_22': {'TIGR00755': [[17, 273]]}, '_GCA_001804485.1|MHGG01000002.1_12': {'TIGR00344': [[5, 860]]}, '_GCA_001804485.1|MHGG01000080.1_14': {'TIGR01079': [[1, 102]]}, '_GCA_0018…
_GCA_001805305.1	{'_GCA_001805305.1|MHFB01000014.1_16': {'TIGR00019': [[4, 355]]}, '_GCA_001805305.1|MHFB01000006.1_9': {'TIGR00344': [[6, 847]]}, '_GCA_001805305.1|MHFB01000012.1_22': {'TIGR01079': [[1, 102]]}, '_GCA_001805305.1|MHFB01000009.1_79': {'TIGR00329': [[4, 295]], 'TIGR03723': [[4, 298]]}, '_GCA_001805305.1|MHFB01000012.1_44': {'TIGR00922': [[6, 177]]}, '_GCA_001805305.1|MHFB01000011.1_29': {'TIGR00615…
_GCA_001805325.1	{'_GCA_001805325.1|MHFE01000053.1_22': {'TIGR00810': [[3, 72]]}, '_GCA_001805325.1|MHFE01000053.1_17': {'TIGR00460': [[2, 311]]}, '_GCA_001805325.1|MHFE01000031.1_86': {'TIGR00019': [[7, 359]]}, '_GCA_001805325.1|MHFE01000062.1_36': {'TIGR00755': [[35, 288]]}, '_GCA_001805325.1|MHFE01000053.1_40': {'TIGR00344': [[5, 846]]}, '_GCA_001805325.1|MHFE01000041.1_14': {'TIGR01079': [[2, 102]]}, '_GCA_00…
_GCA_001805365.1	{'_GCA_001805365.1|MHFN01000025.1_2': {'TIGR00810': [[4, 73]]}, '_GCA_001805365.1|MHFN01000007.1_19': {'TIGR00019': [[3, 354]]}, '_GCA_001805365.1|MHFN01000023.1_33': {'TIGR02075': [[7, 237]]}, '_GCA_001805365.1|MHFN01000005.1_1': {'TIGR00755': [[16, 278]]}, '_GCA_001805365.1|MHFN01000024.1_6': {'TIGR00344': [[5, 832]]}, '_GCA_001805365.1|MHFN01000076.1_13': {'TIGR01079': [[1, 103]]}, '_GCA_00180…
_GCA_001805375.1	{'_GCA_001805375.1|MHFY01000142.1_7': {'TIGR00810': [[5, 72]]}, '_GCA_001805375.1|MHFY01000099.1_11': {'TIGR00810': [[8, 73]]}, '_GCA_001805375.1|MHFY01000094.1_14': {'TIGR02075': [[2, 220]]}, '_GCA_001805375.1|MHFY01000134.1_15': {'TIGR00755': [[19, 273]]}, '_GCA_001805375.1|MHFY01000039.1_15': {'TIGR01079': [[2, 103]]}, '_GCA_001805375.1|MHFY01000022.1_36': {'TIGR00392': [[14, 844]]}, '_GCA_001…
_GCA_001805395.1	{'_GCA_001805395.1|MHFZ01000029.1_6': {'TIGR00019': [[3, 349]]}, '_GCA_001805395.1|MHFZ01000030.1_5': {'TIGR02075': [[11, 243]]}, '_GCA_001805395.1|MHFZ01000032.1_78': {'TIGR01079': [[2, 102]]}, '_GCA_001805395.1|MHFZ01000032.1_20': {'TIGR00392': [[15, 844]]}, '_GCA_001805395.1|MHFZ01000032.1_55': {'TIGR00922': [[6, 177]]}, '_GCA_001805395.1|MHFZ01000023.1_22': {'TIGR00615': [[2, 196]]}, '_GCA_00…
_GCA_001805405.1	{'_GCA_001805405.1|MHGD01000075.1_10': {'TIGR02075': [[7, 239]]}, '_GCA_001805405.1|MHGD01000085.1_4': {'TIGR00755': [[10, 262]]}, '_GCA_001805405.1|MHGD01000087.1_10': {'TIGR00344': [[5, 862]]}, '_GCA_001805405.1|MHGD01000045.1_19': {'TIGR01079': [[2, 102]]}, '_GCA_001805405.1|MHGD01000082.1_4': {'TIGR00392': [[14, 846]]}, '_GCA_001805405.1|MHGD01000085.1_11': {'TIGR00329': [[4, 329]], 'TIGR0372…
_GCA_001805445.1	{'_GCA_001805445.1|MHGF01000003.1_124': {'TIGR00810': [[3, 71]]}, '_GCA_001805445.1|MHGF01000003.1_118': {'TIGR00460': [[1, 300]]}, '_GCA_001805445.1|MHGF01000018.1_7': {'TIGR00019': [[1, 350]]}, '_GCA_001805445.1|MHGF01000029.1_53': {'TIGR02075': [[7, 241]]}, '_GCA_001805445.1|MHGF01000025.1_51': {'TIGR00755': [[4, 254]]}, '_GCA_001805445.1|MHGF01000025.1_36': {'TIGR00344': [[6, 857]]}, '_GCA_00…
_GCA_001805465.1	{'_GCA_001805465.1|MHGH01000013.1_59': {'TIGR00810': [[2, 69]]}, '_GCA_001805465.1|MHGH01000013.1_65': {'TIGR00460': [[1, 303]]}, '_GCA_001805465.1|MHGH01000015.1_47': {'TIGR00019': [[1, 350]]}, '_GCA_001805465.1|MHGH01000005.1_21': {'TIGR02075': [[6, 239]]}, '_GCA_001805465.1|MHGH01000013.1_30': {'TIGR00755': [[4, 260]]}, '_GCA_001805465.1|MHGH01000013.1_45': {'TIGR00344': [[6, 852]]}, '_GCA_001…
_GCA_001805475.1	{'_GCA_001805475.1|MHGI01000083.1_5': {'TIGR00810': [[9, 77]]}, '_GCA_001805475.1|MHGI01000069.1_7': {'TIGR00755': [[4, 260]]}, '_GCA_001805475.1|MHGI01000050.1_10': {'TIGR00250': [[4, 130]]}, '_GCA_001805475.1|MHGI01000061.1_3': {'TIGR00615': [[5, 197]]}, '_GCA_001805475.1|MHGI01000060.1_14': {'TIGR03263': [[21, 183]]}, '_GCA_001805475.1|MHGI01000026.1_3': {'TIGR00459': [[7, 260]]}, '_GCA_001805…
_GCA_001805485.1	{'_GCA_001805485.1|MHGJ01000089.1_4': {'TIGR00460': [[1, 307]]}, '_GCA_001805485.1|MHGJ01000079.1_19': {'TIGR02075': [[6, 240]]}, '_GCA_001805485.1|MHGJ01000081.1_12': {'TIGR00755': [[2, 191]]}, '_GCA_001805485.1|MHGJ01000094.1_9': {'TIGR01079': [[2, 102]]}, '_GCA_001805485.1|MHGJ01000043.1_32': {'TIGR00084': [[1, 186]]}, '_GCA_001805485.1|MHGJ01000109.1_3': {'TIGR00922': [[4, 175]]}, '_GCA_00180…
_GCA_001805525.1	{'_GCA_001805525.1|MHGK01000032.1_14': {'TIGR00810': [[3, 69]]}, '_GCA_001805525.1|MHGK01000002.1_11': {'TIGR02075': [[8, 239]]}, '_GCA_001805525.1|MHGK01000017.1_11': {'TIGR00344': [[5, 852]]}, '_GCA_001805525.1|MHGK01000031.1_15': {'TIGR01079': [[2, 103]]}, '_GCA_001805525.1|MHGK01000065.1_7': {'TIGR00392': [[14, 842]]}, '_GCA_001805525.1|MHGK01000089.1_7': {'TIGR00329': [[4, 314]], 'TIGR03723'…
_GCA_001805545.1	{'_GCA_001805545.1|MHGL01000040.1_2': {'TIGR00810': [[4, 73]]}, '_GCA_001805545.1|MHGL01000064.1_16': {'TIGR00019': [[4, 361]]}, '_GCA_001805545.1|MHGL01000079.1_7': {'TIGR02075': [[10, 240]]}, '_GCA_001805545.1|MHGL01000085.1_15': {'TIGR00344': [[5, 869]]}, '_GCA_001805545.1|MHGL01000063.1_6': {'TIGR01079': [[2, 102]]}, '_GCA_001805545.1|MHGL01000042.1_4': {'TIGR00250': [[4, 133]]}, '_GCA_001805…
_GCA_001805565.1	{'_GCA_001805565.1|MHGM01000027.1_8': {'TIGR02075': [[11, 243]]}, '_GCA_001805565.1|MHGM01000026.1_10': {'TIGR00755': [[12, 264]]}, '_GCA_001805565.1|MHGM01000102.1_3': {'TIGR00344': [[7, 859]]}, '_GCA_001805565.1|MHGM01000001.1_9': {'TIGR01079': [[2, 102]]}, '_GCA_001805565.1|MHGM01000029.1_2': {'TIGR00392': [[14, 852]]}, '_GCA_001805565.1|MHGM01000026.1_17': {'TIGR00329': [[4, 306]], 'TIGR03723…
_GCA_001805575.1	{'_GCA_001805575.1|MHGN01000018.1_55': {'TIGR00810': [[4, 72]]}, '_GCA_001805575.1|MHGN01000018.1_61': {'TIGR00460': [[1, 306]]}, '_GCA_001805575.1|MHGN01000066.1_29': {'TIGR00019': [[2, 354]]}, '_GCA_001805575.1|MHGN01000072.1_4': {'TIGR02075': [[10, 244]]}, '_GCA_001805575.1|MHGN01000054.1_31': {'TIGR00755': [[4, 262]]}, '_GCA_001805575.1|MHGN01000054.1_45': {'TIGR00344': [[6, 849]]}, '_GCA_001…
_GCA_001805605.1	{'_GCA_001805605.1|MHGO01000065.1_8': {'TIGR00019': [[2, 354]]}, '_GCA_001805605.1|MHGO01000004.1_11': {'TIGR00344': [[6, 849]]}, '_GCA_001805605.1|MHGO01000034.1_18': {'TIGR01079': [[2, 101]]}, '_GCA_001805605.1|MHGO01000003.1_7': {'TIGR00392': [[14, 843]]}, '_GCA_001805605.1|MHGO01000027.1_5': {'TIGR00329': [[155, 332]]}, '_GCA_001805605.1|MHGO01000024.1_3': {'TIGR00084': [[1, 206]]}, '_GCA_001…
_GCA_001805615.1	{'_GCA_001805615.1|MHGP01000073.1_5': {'TIGR00810': [[3, 69]]}, '_GCA_001805615.1|MHGP01000049.1_7': {'TIGR00460': [[1, 302]]}, '_GCA_001805615.1|MHGP01000017.1_3': {'TIGR00019': [[2, 352]]}, '_GCA_001805615.1|MHGP01000073.1_96': {'TIGR02075': [[8, 239]]}, '_GCA_001805615.1|MHGP01000069.1_30': {'TIGR00755': [[7, 261]]}, '_GCA_001805615.1|MHGP01000061.1_11': {'TIGR00344': [[5, 852]]}, '_GCA_001805…
_GCA_001805645.1	{'_GCA_001805645.1|MHGQ01000032.1_36': {'TIGR00810': [[5, 71]]}, '_GCA_001805645.1|MHGQ01000049.1_47': {'TIGR00460': [[1, 302]]}, '_GCA_001805645.1|MHGQ01000052.1_12': {'TIGR00019': [[3, 349]]}, '_GCA_001805645.1|MHGQ01000014.1_61': {'TIGR02075': [[8, 240]]}, '_GCA_001805645.1|MHGQ01000055.1_4': {'TIGR00755': [[1, 221]]}, '_GCA_001805645.1|MHGQ01000065.1_45': {'TIGR01079': [[2, 103]]}, '_GCA_0018…
_GCA_001805655.1	{'_GCA_001805655.1|MHGR01000011.1_4': {'TIGR00810': [[4, 71]]}, '_GCA_001805655.1|MHGR01000033.1_19': {'TIGR00460': [[1, 180]]}, '_GCA_001805655.1|MHGR01000026.1_7': {'TIGR00019': [[5, 353]]}, '_GCA_001805655.1|MHGR01000042.1_21': {'TIGR02075': [[7, 239]]}, '_GCA_001805655.1|MHGR01000135.1_5': {'TIGR00755': [[9, 260]]}, '_GCA_001805655.1|MHGR01000035.1_7': {'TIGR00344': [[5, 854]]}, '_GCA_0018056…
_GCA_001805685.1	{'_GCA_001805685.1|MHGS01000008.1_59': {'TIGR00810': [[5, 73]]}, '_GCA_001805685.1|MHGS01000008.1_65': {'TIGR00460': [[1, 299]]}, '_GCA_001805685.1|MHGS01000036.1_5': {'TIGR00019': [[8, 345]]}, '_GCA_001805685.1|MHGS01000049.1_35': {'TIGR02075': [[22, 253]]}, '_GCA_001805685.1|MHGS01000004.1_9': {'TIGR00755': [[17, 273]]}, '_GCA_001805685.1|MHGS01000021.1_42': {'TIGR00344': [[5, 860]]}, '_GCA_001…
_GCA_001805695.1	{'_GCA_001805695.1|MHGT01000027.1_24': {'TIGR00019': [[6, 360]]}, '_GCA_001805695.1|MHGT01000027.1_5': {'TIGR00755': [[18, 275]]}, '_GCA_001805695.1|MHGT01000008.1_6': {'TIGR00344': [[6, 882]]}, '_GCA_001805695.1|MHGT01000006.1_28': {'TIGR01079': [[1, 101]]}, '_GCA_001805695.1|MHGT01000019.1_69': {'TIGR00250': [[5, 134]]}, '_GCA_001805695.1|MHGT01000027.1_10': {'TIGR00329': [[5, 224]], 'TIGR03723…
_GCA_001805725.1	{'_GCA_001805725.1|MHGU01000003.1_23': {'TIGR00460': [[1, 296]]}, '_GCA_001805725.1|MHGU01000077.1_20': {'TIGR00019': [[1, 221]]}, '_GCA_001805725.1|MHGU01000016.1_2': {'TIGR00755': [[17, 273]]}, '_GCA_001805725.1|MHGU01000005.1_3': {'TIGR00344': [[6, 853]]}, '_GCA_001805725.1|MHGU01000062.1_2': {'TIGR01079': [[2, 102]]}, '_GCA_001805725.1|MHGU01000041.1_32': {'TIGR00392': [[14, 847]]}, '_GCA_001…
_GCA_001805735.1	{'_GCA_001805735.1|MHGV01000062.1_8': {'TIGR00810': [[5, 73]]}, '_GCA_001805735.1|MHGV01000062.1_1': {'TIGR00460': [[1, 299]]}, '_GCA_001805735.1|MHGV01000036.1_11': {'TIGR02075': [[22, 253]]}, '_GCA_001805735.1|MHGV01000058.1_6': {'TIGR00755': [[17, 273]]}, '_GCA_001805735.1|MHGV01000089.1_2': {'TIGR00344': [[5, 860]]}, '_GCA_001805735.1|MHGV01000034.1_10': {'TIGR01079': [[1, 102]]}, '_GCA_00180…
_GCA_001805765.1	{'_GCA_001805765.1|MHGW01000044.1_11': {'TIGR00019': [[1, 347]]}, '_GCA_001805765.1|MHGW01000024.1_9': {'TIGR02075': [[6, 240]]}, '_GCA_001805765.1|MHGW01000047.1_28': {'TIGR00755': [[3, 256]]}, '_GCA_001805765.1|MHGW01000010.1_9': {'TIGR00344': [[6, 820]]}, '_GCA_001805765.1|MHGW01000006.1_9': {'TIGR00329': [[4, 305]], 'TIGR03723': [[3, 312]]}, '_GCA_001805765.1|MHGW01000047.1_25': {'TIGR00922':…
_GCA_001805775.1	{'_GCA_001805775.1|MHGX01000018.1_7': {'TIGR00810': [[4, 72]]}, '_GCA_001805775.1|MHGX01000068.1_8': {'TIGR00019': [[2, 354]]}, '_GCA_001805775.1|MHGX01000061.1_7': {'TIGR02075': [[10, 244]]}, '_GCA_001805775.1|MHGX01000042.1_4': {'TIGR00755': [[4, 262]]}, '_GCA_001805775.1|MHGX01000077.1_5': {'TIGR00344': [[6, 849]]}, '_GCA_001805775.1|MHGX01000047.1_16': {'TIGR01079': [[2, 101]]}, '_GCA_0018057…
_GCA_001805805.1	{'_GCA_001805805.1|MHGY01000074.1_6': {'TIGR00810': [[4, 73]]}, '_GCA_001805805.1|MHGY01000034.1_10': {'TIGR00460': [[1, 307]]}, '_GCA_001805805.1|MHGY01000036.1_7': {'TIGR00019': [[4, 361]]}, '_GCA_001805805.1|MHGY01000050.1_5': {'TIGR02075': [[10, 128]]}, '_GCA_001805805.1|MHGY01000007.1_4': {'TIGR00344': [[5, 869]]}, '_GCA_001805805.1|MHGY01000099.1_13': {'TIGR01079': [[2, 102]]}, '_GCA_001805…
_GCA_001805815.1	{'_GCA_001805815.1|MHGZ01000004.1_11': {'TIGR00810': [[5, 73]]}, '_GCA_001805815.1|MHGZ01000004.1_5': {'TIGR00460': [[1, 299]]}, '_GCA_001805815.1|MHGZ01000002.1_7': {'TIGR00019': [[8, 360]]}, '_GCA_001805815.1|MHGZ01000020.1_28': {'TIGR02075': [[22, 253]]}, '_GCA_001805815.1|MHGZ01000012.1_20': {'TIGR00755': [[17, 273]]}, '_GCA_001805815.1|MHGZ01000059.1_37': {'TIGR00344': [[5, 721]]}, '_GCA_001…
_GCA_001805845.1	{'_GCA_001805845.1|MHHA01000057.1_7': {'TIGR00810': [[4, 72]]}, '_GCA_001805845.1|MHHA01000016.1_18': {'TIGR00019': [[2, 354]]}, '_GCA_001805845.1|MHHA01000011.1_6': {'TIGR02075': [[10, 244]]}, '_GCA_001805845.1|MHHA01000006.1_5': {'TIGR00344': [[6, 849]]}, '_GCA_001805845.1|MHHA01000079.1_17': {'TIGR01079': [[2, 101]]}, '_GCA_001805845.1|MHHA01000068.1_7': {'TIGR00392': [[14, 843]]}, '_GCA_00180…
_GCA_001805855.1	{'_GCA_001805855.1|MHHB01000084.1_48': {'TIGR00460': [[1, 302]]}, '_GCA_001805855.1|MHHB01000019.1_9': {'TIGR00019': [[3, 349]]}, '_GCA_001805855.1|MHHB01000014.1_6': {'TIGR02075': [[8, 240]]}, '_GCA_001805855.1|MHHB01000092.1_22': {'TIGR00755': [[1, 221]]}, '_GCA_001805855.1|MHHB01000040.1_30': {'TIGR01079': [[2, 103]]}, '_GCA_001805855.1|MHHB01000032.1_11': {'TIGR00392': [[21, 851]]}, '_GCA_001…
_GCA_001805885.1	{'_GCA_001805885.1|MHHC01000012.1_5': {'TIGR00810': [[4, 73]]}, '_GCA_001805885.1|MHHC01000028.1_7': {'TIGR00460': [[1, 248]]}, '_GCA_001805885.1|MHHC01000048.1_16': {'TIGR00019': [[4, 361]]}, '_GCA_001805885.1|MHHC01000026.1_16': {'TIGR00755': [[17, 279]]}, '_GCA_001805885.1|MHHC01000018.1_4': {'TIGR00344': [[5, 869]]}, '_GCA_001805885.1|MHHC01000007.1_2': {'TIGR01079': [[2, 102]]}, '_GCA_001805…
_GCA_001805895.1	{'_GCA_001805895.1|MHHD01000056.1_7': {'TIGR00019': [[2, 350]]}, '_GCA_001805895.1|MHHD01000035.1_6': {'TIGR02075': [[7, 241]]}, '_GCA_001805895.1|MHHD01000017.1_4': {'TIGR00755': [[4, 260]]}, '_GCA_001805895.1|MHHD01000052.1_12': {'TIGR00344': [[6, 853]]}, '_GCA_001805895.1|MHHD01000058.1_14': {'TIGR01079': [[1, 103]]}, '_GCA_001805895.1|MHHD01000032.1_12': {'TIGR00392': [[3, 634]]}, '_GCA_00180…
_GCA_001805925.1	{'_GCA_001805925.1|MHHE01000043.1_48': {'TIGR00810': [[5, 73]]}, '_GCA_001805925.1|MHHE01000043.1_54': {'TIGR00460': [[1, 299]]}, '_GCA_001805925.1|MHHE01000044.1_9': {'TIGR00019': [[8, 360]]}, '_GCA_001805925.1|MHHE01000029.1_26': {'TIGR02075': [[22, 253]]}, '_GCA_001805925.1|MHHE01000031.1_20': {'TIGR00755': [[17, 273]]}, '_GCA_001805925.1|MHHE01000020.1_85': {'TIGR00344': [[5, 860]]}, '_GCA_00…
_GCA_001805945.1	{'_GCA_001805945.1|MHHF01000050.1_10': {'TIGR00460': [[1, 299]]}, '_GCA_001805945.1|MHHF01000154.1_9': {'TIGR00019': [[3, 352]]}, '_GCA_001805945.1|MHHF01000017.1_8': {'TIGR02075': [[10, 242]]}, '_GCA_001805945.1|MHHF01000063.1_3': {'TIGR00755': [[19, 272]]}, '_GCA_001805945.1|MHHF01000008.1_1': {'TIGR00344': [[6, 872]]}, '_GCA_001805945.1|MHHF01000026.1_15': {'TIGR01079': [[2, 103]]}, '_GCA_0018…
_GCA_001805965.1	{'_GCA_001805965.1|MHHG01000073.1_56': {'TIGR00810': [[5, 71]]}, '_GCA_001805965.1|MHHG01000054.1_1': {'TIGR00460': [[1, 155]]}, '_GCA_001805965.1|MHHG01000057.1_65': {'TIGR00019': [[3, 352]]}, '_GCA_001805965.1|MHHG01000057.1_135': {'TIGR02075': [[10, 242]]}, '_GCA_001805965.1|MHHG01000050.1_25': {'TIGR00755': [[19, 272]]}, '_GCA_001805965.1|MHHG01000050.1_11': {'TIGR00344': [[6, 872]]}, '_GCA_0…
_GCA_001805975.1	{'_GCA_001805975.1|MHHH01000011.1_12': {'TIGR02075': [[8, 242]]}, '_GCA_001805975.1|MHHH01000077.1_21': {'TIGR01079': [[2, 103]]}, '_GCA_001805975.1|MHHH01000018.1_5': {'TIGR00392': [[14, 840]]}, '_GCA_001805975.1|MHHH01000037.1_7': {'TIGR00084': [[1, 192]]}, '_GCA_001805975.1|MHHH01000077.1_43': {'TIGR00922': [[4, 175]]}, '_GCA_001805975.1|MHHH01000011.1_16': {'TIGR00615': [[2, 197]]}, '_GCA_001…
_GCA_001805995.1	{'_GCA_001805995.1|MHHI01000067.1_3': {'TIGR00810': [[5, 71]]}, '_GCA_001805995.1|MHHI01000042.1_1': {'TIGR00460': [[1, 169]]}, '_GCA_001805995.1|MHHI01000084.1_16': {'TIGR00019': [[3, 352]]}, '_GCA_001805995.1|MHHI01000079.1_60': {'TIGR02075': [[10, 242]]}, '_GCA_001805995.1|MHHI01000068.1_25': {'TIGR00755': [[19, 272]]}, '_GCA_001805995.1|MHHI01000068.1_11': {'TIGR00344': [[6, 872]]}, '_GCA_001…
_GCA_001806025.1	{'_GCA_001806025.1|MHHJ01000047.1_1': {'TIGR00019': [[5, 288]]}, '_GCA_001806025.1|MHHJ01000004.1_4': {'TIGR02075': [[8, 242]]}, '_GCA_001806025.1|MHHJ01000077.1_1': {'TIGR00344': [[1, 671]]}, '_GCA_001806025.1|MHHJ01000026.1_1': {'TIGR01079': [[2, 98]]}, '_GCA_001806025.1|MHHJ01000049.1_3': {'TIGR00084': [[1, 192]]}, '_GCA_001806025.1|MHHJ01000026.1_24': {'TIGR00922': [[4, 175]]}, '_GCA_00180602…
_GCA_001806045.1	{'_GCA_001806045.1|MHHK01000003.1_5': {'TIGR00810': [[5, 71]]}, '_GCA_001806045.1|MHHK01000039.1_49': {'TIGR00019': [[3, 352]]}, '_GCA_001806045.1|MHHK01000050.1_28': {'TIGR02075': [[10, 242]]}, '_GCA_001806045.1|MHHK01000066.1_17': {'TIGR00755': [[19, 272]]}, '_GCA_001806045.1|MHHK01000066.1_31': {'TIGR00344': [[6, 872]]}, '_GCA_001806045.1|MHHK01000062.1_158': {'TIGR01079': [[2, 103]]}, '_GCA_0…
_GCA_001806055.1	{'_GCA_001806055.1|MHHL01000001.1_10': {'TIGR00810': [[3, 71]]}, '_GCA_001806055.1|MHHL01000001.1_4': {'TIGR00460': [[1, 300]]}, '_GCA_001806055.1|MHHL01000091.1_5': {'TIGR00019': [[1, 350]]}, '_GCA_001806055.1|MHHL01000042.1_4': {'TIGR02075': [[7, 241]]}, '_GCA_001806055.1|MHHL01000126.1_3': {'TIGR00755': [[4, 254]]}, '_GCA_001806055.1|MHHL01000034.1_12': {'TIGR00344': [[6, 845]]}, '_GCA_0018060…
_GCA_001806075.1	{'_GCA_001806075.1|MHHM01000030.1_10': {'TIGR00810': [[4, 72]]}, '_GCA_001806075.1|MHHM01000112.1_16': {'TIGR02075': [[8, 242]]}, '_GCA_001806075.1|MHHM01000119.1_2': {'TIGR01079': [[2, 103]]}, '_GCA_001806075.1|MHHM01000067.1_1': {'TIGR00392': [[14, 840]]}, '_GCA_001806075.1|MHHM01000040.1_12': {'TIGR00329': [[4, 152]]}, '_GCA_001806075.1|MHHM01000046.1_7': {'TIGR00084': [[1, 192]]}, '_GCA_00180…
_GCA_001871815.1	{'_GCA_001871815.1|MNVP01000054.1_5': {'TIGR00810': [[2, 72]]}, '_GCA_001871815.1|MNVP01000077.1_38': {'TIGR00460': [[1, 310]]}, '_GCA_001871815.1|MNVP01000026.1_10': {'TIGR00019': [[1, 354]]}, '_GCA_001871815.1|MNVP01000027.1_5': {'TIGR02075': [[8, 239]]}, '_GCA_001871815.1|MNVP01000079.1_9': {'TIGR00755': [[22, 308]]}, '_GCA_001871815.1|MNVP01000021.1_16': {'TIGR00344': [[5, 844]]}, '_GCA_00187…
_GCA_001871865.1	{'_GCA_001871865.1|MNVQ01000087.1_1': {'TIGR00810': [[1, 53]]}, '_GCA_001871865.1|MNVQ01000085.1_36': {'TIGR00460': [[2, 200]]}, '_GCA_001871865.1|MNVQ01000054.1_9': {'TIGR02075': [[6, 234]]}, '_GCA_001871865.1|MNVQ01000025.1_3': {'TIGR00344': [[5, 850]]}, '_GCA_001871865.1|MNVQ01000012.1_5': {'TIGR01079': [[3, 104]]}, '_GCA_001871865.1|MNVQ01000109.1_2': {'TIGR00392': [[14, 858]]}, '_GCA_0018718…
_GCA_001872105.1	{'_GCA_001872105.1|MNVU01000050.1_35': {'TIGR00460': [[1, 303]]}, '_GCA_001872105.1|MNVU01000061.1_31': {'TIGR00019': [[3, 349]]}, '_GCA_001872105.1|MNVU01000048.1_9': {'TIGR00755': [[19, 277]]}, '_GCA_001872105.1|MNVU01000009.1_15': {'TIGR01079': [[5, 104]]}, '_GCA_001872105.1|MNVU01000061.1_24': {'TIGR00329': [[4, 310]], 'TIGR03723': [[4, 315]]}, '_GCA_001872105.1|MNVU01000016.1_14': {'TIGR0008…
_GCA_001872775.1	{'_GCA_001872775.1|MNXF01000051.1_15': {'TIGR00810': [[2, 73]]}, '_GCA_001872775.1|MNXF01000051.1_8': {'TIGR00460': [[1, 305]]}, '_GCA_001872775.1|MNXF01000058.1_11': {'TIGR00019': [[1, 353]]}, '_GCA_001872775.1|MNXF01000034.1_9': {'TIGR02075': [[11, 244]]}, '_GCA_001872775.1|MNXF01000059.1_15': {'TIGR00755': [[5, 266]]}, '_GCA_001872775.1|MNXF01000001.1_2': {'TIGR00344': [[6, 814]]}, '_GCA_00187…
_GCA_001873045.1	{'_GCA_001873045.1|MNVT01000028.1_4': {'TIGR00810': [[2, 72]]}, '_GCA_001873045.1|MNVT01000089.1_2': {'TIGR00460': [[1, 307]]}, '_GCA_001873045.1|MNVT01000139.1_3': {'TIGR00019': [[2, 353]]}, '_GCA_001873045.1|MNVT01000069.1_1': {'TIGR00344': [[5, 524]]}, '_GCA_001873045.1|MNVT01000017.1_13': {'TIGR01079': [[3, 102]]}, '_GCA_001873045.1|MNVT01000127.1_1': {'TIGR00392': [[14, 549]]}, '_GCA_0018730…
_GCA_001873995.1	{'_GCA_001873995.1|MNVR01000004.1_20': {'TIGR00810': [[3, 71]]}, '_GCA_001873995.1|MNVR01000031.1_10': {'TIGR00460': [[1, 310]]}, '_GCA_001873995.1|MNVR01000039.1_26': {'TIGR00019': [[6, 353]]}, '_GCA_001873995.1|MNVR01000021.1_84': {'TIGR02075': [[7, 239]]}, '_GCA_001873995.1|MNVR01000001.1_27': {'TIGR00755': [[9, 272]]}, '_GCA_001873995.1|MNVR01000016.1_7': {'TIGR00344': [[9, 844]]}, '_GCA_0018…
_GCA_001874025.1	{'_GCA_001874025.1|MNVS01000050.1_14': {'TIGR00810': [[3, 72]]}, '_GCA_001874025.1|MNVS01000067.1_8': {'TIGR00460': [[1, 305]]}, '_GCA_001874025.1|MNVS01000030.1_5': {'TIGR00019': [[3, 349]]}, '_GCA_001874025.1|MNVS01000026.1_7': {'TIGR00755': [[22, 278]]}, '_GCA_001874025.1|MNVS01000080.1_17': {'TIGR01079': [[5, 104]]}, '_GCA_001874025.1|MNVS01000084.1_10': {'TIGR00392': [[18, 492]]}, '_GCA_0018…
_GCA_002049895.1	{'_GCA_002049895.1|MVCW01000041.1_4': {'TIGR00810': [[2, 71]]}, '_GCA_002049895.1|MVCW01000035.1_9': {'TIGR00460': [[1, 299]]}, '_GCA_002049895.1|MVCW01000022.1_3': {'TIGR00019': [[4, 350]]}, '_GCA_002049895.1|MVCW01000005.1_12': {'TIGR02075': [[5, 237]]}, '_GCA_002049895.1|MVCW01000095.1_14': {'TIGR00755': [[1, 252]]}, '_GCA_002049895.1|MVCW01000009.1_12': {'TIGR00344': [[6, 848]]}, '_GCA_002049…
_GCA_002068945.1	{'_GCA_002068945.1|MWBI01000067.1_4': {'TIGR00810': [[4, 73]]}, '_GCA_002068945.1|MWBI01000121.1_7': {'TIGR00460': [[1, 204]]}, '_GCA_002068945.1|MWBI01000134.1_11': {'TIGR00019': [[4, 356]]}, '_GCA_002068945.1|MWBI01000078.1_3': {'TIGR02075': [[24, 254]]}, '_GCA_002068945.1|MWBI01000168.1_16': {'TIGR00755': [[14, 277]]}, '_GCA_002068945.1|MWBI01000067.1_21': {'TIGR00344': [[10, 846]]}, '_GCA_002…
_GCA_002069585.1	{'_GCA_002069585.1|MWBN01000073.1_8': {'TIGR00810': [[3, 72]]}, '_GCA_002069585.1|MWBN01000073.1_3': {'TIGR00460': [[1, 307]]}, '_GCA_002069585.1|MWBN01000152.1_5': {'TIGR00019': [[4, 356]]}, '_GCA_002069585.1|MWBN01000065.1_6': {'TIGR02075': [[72, 225]]}, '_GCA_002069585.1|MWBN01000072.1_39': {'TIGR00755': [[14, 290]]}, '_GCA_002069585.1|MWBN01000062.1_16': {'TIGR00344': [[10, 846]]}, '_GCA_0020…
_GCA_002085025.1	{'_GCA_002085025.1|MZGK01000020.1_10': {'TIGR00810': [[3, 71]]}, '_GCA_002085025.1|MZGK01000002.1_72': {'TIGR00460': [[12, 312]]}, '_GCA_002085025.1|MZGK01000033.1_1': {'TIGR00019': [[9, 304]]}, '_GCA_002085025.1|MZGK01000031.1_4': {'TIGR02075': [[13, 244]]}, '_GCA_002085025.1|MZGK01000012.1_2': {'TIGR02075': [[6, 237]]}, '_GCA_002085025.1|MZGK01000001.1_37': {'TIGR00755': [[12, 270]]}, '_GCA_002…
_GCA_002085265.1	{'_GCA_002085265.1|NATI01000001.1_31': {'TIGR00460': [[1, 307]]}, '_GCA_002085265.1|NATI01000023.1_11': {'TIGR00755': [[12, 264]]}, '_GCA_002085265.1|NATI01000075.1_7': {'TIGR00344': [[1, 574]]}, '_GCA_002085265.1|NATI01000004.1_10': {'TIGR00392': [[15, 848]]}, '_GCA_002085265.1|NATI01000016.1_9': {'TIGR00250': [[5, 132]]}, '_GCA_002085265.1|NATI01000059.1_5': {'TIGR00329': [[4, 303]], 'TIGR03723…
_GCA_002085315.1	{'_GCA_002085315.1|NATL01000009.1_6': {'TIGR00810': [[2, 71]]}, '_GCA_002085315.1|NATL01000002.1_26': {'TIGR00810': [[2, 71]]}, '_GCA_002085315.1|NATL01000024.1_9': {'TIGR00019': [[4, 349]]}, '_GCA_002085315.1|NATL01000001.1_63': {'TIGR02075': [[6, 236]]}, '_GCA_002085315.1|NATL01000002.1_12': {'TIGR00755': [[1, 250]]}, '_GCA_002085315.1|NATL01000001.1_83': {'TIGR00344': [[5, 840]]}, '_GCA_002085…
_GCA_002085345.1	{'_GCA_002085345.1|NATM01000003.1_41': {'TIGR00460': [[4, 307]]}, '_GCA_002085345.1|NATM01000019.1_14': {'TIGR00019': [[9, 351]]}, '_GCA_002085345.1|NATM01000011.1_8': {'TIGR00755': [[2, 259]]}, '_GCA_002085345.1|NATM01000018.1_12': {'TIGR00344': [[1, 761]]}, '_GCA_002085345.1|NATM01000002.1_38': {'TIGR01079': [[3, 104]]}, '_GCA_002085345.1|NATM01000008.1_9': {'TIGR00392': [[15, 838]]}, '_GCA_002…
_GCA_002322345.1	{'_GCA_002322345.1|DCOK01000002.1_10': {'TIGR00810': [[3, 71]]}, '_GCA_002322345.1|DCOK01000158.1_11': {'TIGR00460': [[1, 310]]}, '_GCA_002322345.1|DCOK01000021.1_3': {'TIGR00019': [[6, 353]]}, '_GCA_002322345.1|DCOK01000150.1_3': {'TIGR02075': [[7, 239]]}, '_GCA_002322345.1|DCOK01000162.1_3': {'TIGR00755': [[9, 272]]}, '_GCA_002322345.1|DCOK01000092.1_6': {'TIGR00344': [[9, 844]]}, '_GCA_0023223…
_GCA_002322525.1	{'_GCA_002322525.1|DCOU01000007.1_16': {'TIGR00460': [[1, 306]]}, '_GCA_002322525.1|DCOU01000059.1_4': {'TIGR00019': [[2, 347]]}, '_GCA_002322525.1|DCOU01000114.1_3': {'TIGR02075': [[7, 241]]}, '_GCA_002322525.1|DCOU01000099.1_10': {'TIGR00344': [[7, 872]]}, '_GCA_002322525.1|DCOU01000048.1_3': {'TIGR01079': [[2, 103]]}, '_GCA_002322525.1|DCOU01000110.1_5': {'TIGR00392': [[18, 842]]}, '_GCA_00232…
_GCA_002322955.1	{'_GCA_002322955.1|DCOW01000043.1_57': {'TIGR00810': [[2, 72]]}, '_GCA_002322955.1|DCOW01000043.1_53': {'TIGR00460': [[1, 306]]}, '_GCA_002322955.1|DCOW01000031.1_5': {'TIGR00019': [[5, 352]]}, '_GCA_002322955.1|DCOW01000009.1_54': {'TIGR02075': [[9, 241]]}, '_GCA_002322955.1|DCOW01000028.1_37': {'TIGR00755': [[16, 276]]}, '_GCA_002322955.1|DCOW01000019.1_32': {'TIGR01079': [[2, 103]]}, '_GCA_002…
_GCA_002323155.1	{'_GCA_002323155.1|DCPO01000031.1_11': {'TIGR00810': [[2, 73]]}, '_GCA_002323155.1|DCPO01000031.1_4': {'TIGR00460': [[1, 305]]}, '_GCA_002323155.1|DCPO01000002.1_2': {'TIGR00019': [[1, 353]]}, '_GCA_002323155.1|DCPO01000032.1_5': {'TIGR02075': [[11, 244]]}, '_GCA_002323155.1|DCPO01000028.1_13': {'TIGR00755': [[5, 266]]}, '_GCA_002323155.1|DCPO01000020.1_1': {'TIGR00344': [[6, 675]]}, '_GCA_002323…
_GCA_002329545.1	{'_GCA_002329545.1|DCTJ01000087.1_10': {'TIGR00810': [[3, 73]]}, '_GCA_002329545.1|DCTJ01000087.1_5': {'TIGR00460': [[1, 307]]}, '_GCA_002329545.1|DCTJ01000034.1_7': {'TIGR00019': [[4, 356]]}, '_GCA_002329545.1|DCTJ01000004.1_2': {'TIGR02075': [[12, 243]]}, '_GCA_002329545.1|DCTJ01000006.1_10': {'TIGR00755': [[14, 290]]}, '_GCA_002329545.1|DCTJ01000087.1_32': {'TIGR00344': [[10, 857]]}, '_GCA_002…
_GCA_002340085.1	{'_GCA_002340085.1|DDKR01000024.1_6': {'TIGR00810': [[3, 71]]}, '_GCA_002340085.1|DDKR01000024.1_12': {'TIGR00460': [[1, 304]]}, '_GCA_002340085.1|DDKR01000070.1_3': {'TIGR00019': [[1, 348]]}, '_GCA_002340085.1|DDKR01000137.1_4': {'TIGR02075': [[7, 237]]}, '_GCA_002340085.1|DDKR01000118.1_15': {'TIGR00755': [[3, 253]]}, '_GCA_002340085.1|DDKR01000118.1_3': {'TIGR00344': [[6, 846]]}, '_GCA_0023400…
_GCA_002344825.1	{'_GCA_002344825.1|DDUN01000019.1_5': {'TIGR00810': [[3, 73]]}, '_GCA_002344825.1|DDUN01000070.1_2': {'TIGR00460': [[3, 301]]}, '_GCA_002344825.1|DDUN01000041.1_24': {'TIGR00019': [[8, 359]]}, '_GCA_002344825.1|DDUN01000072.1_10': {'TIGR02075': [[1, 159]]}, '_GCA_002344825.1|DDUN01000048.1_38': {'TIGR00755': [[14, 274]]}, '_GCA_002344825.1|DDUN01000054.1_6': {'TIGR00344': [[5, 844]]}, '_GCA_00234…
_GCA_002418595.1	{'_GCA_002418595.1|DIEK01000119.1_14': {'TIGR00810': [[3, 71]]}, '_GCA_002418595.1|DIEK01000022.1_8': {'TIGR00019': [[2, 355]]}, '_GCA_002418595.1|DIEK01000088.1_13': {'TIGR02075': [[8, 242]]}, '_GCA_002418595.1|DIEK01000049.1_1': {'TIGR00755': [[3, 266]]}, '_GCA_002418595.1|DIEK01000097.1_4': {'TIGR00344': [[5, 856]]}, '_GCA_002418595.1|DIEK01000071.1_10': {'TIGR01079': [[2, 78]]}, '_GCA_0024185…
_GCA_002421665.1	{'_GCA_002421665.1|DISH01000004.1_298': {'TIGR00810': [[2, 73]]}, '_GCA_002421665.1|DISH01000004.1_291': {'TIGR00460': [[1, 300]]}, '_GCA_002421665.1|DISH01000006.1_143': {'TIGR00019': [[2, 354]]}, '_GCA_002421665.1|DISH01000007.1_291': {'TIGR02075': [[10, 240]]}, '_GCA_002421665.1|DISH01000006.1_176': {'TIGR00755': [[17, 278]]}, '_GCA_002421665.1|DISH01000004.1_386': {'TIGR00344': [[6, 853]]}, '…
_GCA_002421805.1	{'_GCA_002421805.1|DISM01000002.1_28': {'TIGR00810': [[4, 70]]}, '_GCA_002421805.1|DISM01000005.1_228': {'TIGR00460': [[2, 303]]}, '_GCA_002421805.1|DISM01000004.1_342': {'TIGR00019': [[3, 348]]}, '_GCA_002421805.1|DISM01000004.1_437': {'TIGR02075': [[7, 239]]}, '_GCA_002421805.1|DISM01000005.1_91': {'TIGR00755': [[7, 265]]}, '_GCA_002421805.1|DISM01000005.1_77': {'TIGR00344': [[9, 838]]}, '_GCA_…
_GCA_002440965.1	{'_GCA_002440965.1|DJWJ01000037.1_2': {'TIGR00810': [[3, 71]]}, '_GCA_002440965.1|DJWJ01000019.1_6': {'TIGR00460': [[1, 304]]}, '_GCA_002440965.1|DJWJ01000021.1_41': {'TIGR00019': [[1, 353]]}, '_GCA_002440965.1|DJWJ01000035.1_62': {'TIGR02075': [[5, 239]]}, '_GCA_002440965.1|DJWJ01000011.1_130': {'TIGR00755': [[4, 262]]}, '_GCA_002440965.1|DJWJ01000011.1_145': {'TIGR00344': [[6, 831]]}, '_GCA_002…
_GCA_002441245.1	{'_GCA_002441245.1|DJVP01000011.1_142': {'TIGR00810': [[2, 70]]}, '_GCA_002441245.1|DJVP01000011.1_134': {'TIGR00460': [[1, 303]]}, '_GCA_002441245.1|DJVP01000012.1_91': {'TIGR00019': [[3, 351]]}, '_GCA_002441245.1|DJVP01000012.1_250': {'TIGR02075': [[6, 239]]}, '_GCA_002441245.1|DJVP01000011.1_172': {'TIGR00755': [[4, 263]]}, '_GCA_002441245.1|DJVP01000011.1_157': {'TIGR00344': [[5, 861]]}, '_GC…
_GCA_002441305.1	{'_GCA_002441305.1|DJVT01000009.1_115': {'TIGR00810': [[2, 70]]}, '_GCA_002441305.1|DJVT01000009.1_109': {'TIGR00460': [[1, 308]]}, '_GCA_002441305.1|DJVT01000009.1_144': {'TIGR00755': [[4, 261]]}, '_GCA_002441305.1|DJVT01000009.1_129': {'TIGR00344': [[21, 869]]}, '_GCA_002441305.1|DJVT01000009.1_170': {'TIGR01079': [[1, 100]]}, '_GCA_002441305.1|DJVT01000009.1_336': {'TIGR00329': [[5, 306]], 'TI…
_GCA_002452395.1	{'_GCA_002452395.1|DKFL01000010.1_69': {'TIGR00810': [[3, 71]]}, '_GCA_002452395.1|DKFL01000010.1_155': {'TIGR00019': [[2, 355]]}, '_GCA_002452395.1|DKFL01000011.1_14': {'TIGR01079': [[2, 103]]}, '_GCA_002452395.1|DKFL01000015.1_60': {'TIGR00392': [[14, 816]]}, '_GCA_002452395.1|DKFL01000010.1_45': {'TIGR00329': [[4, 311]], 'TIGR03723': [[3, 317]]}, '_GCA_002452395.1|DKFL01000006.1_27': {'TIGR000…
_GCA_002753465.1	{'_GCA_002753465.1|PEAF01000085.1_7': {'TIGR00810': [[3, 71]]}, '_GCA_002753465.1|PEAF01000004.1_25': {'TIGR00460': [[1, 302]]}, '_GCA_002753465.1|PEAF01000002.1_91': {'TIGR02075': [[9, 241]]}, '_GCA_002753465.1|PEAF01000003.1_34': {'TIGR00755': [[11, 263]]}, '_GCA_002753465.1|PEAF01000003.1_47': {'TIGR00344': [[5, 856]]}, '_GCA_002753465.1|PEAF01000131.1_8': {'TIGR01079': [[2, 103]]}, '_GCA_0027…
_GCA_002753745.1	{'_GCA_002753745.1|PEAR01000061.1_10': {'TIGR00810': [[3, 71]]}, '_GCA_002753745.1|PEAR01000123.1_5': {'TIGR00460': [[1, 303]]}, '_GCA_002753745.1|PEAR01000066.1_5': {'TIGR00019': [[1, 353]]}, '_GCA_002753745.1|PEAR01000017.1_10': {'TIGR02075': [[8, 240]]}, '_GCA_002753745.1|PEAR01000007.1_4': {'TIGR00755': [[4, 259]]}, '_GCA_002753745.1|PEAR01000002.1_11': {'TIGR00344': [[5, 856]]}, '_GCA_002753…
_GCA_002771195.1	{'_GCA_002771195.1|PCRL01000014.1_7': {'TIGR00810': [[4, 70]]}, '_GCA_002771195.1|PCRL01000011.1_2': {'TIGR00019': [[1, 348]]}, '_GCA_002771195.1|PCRL01000053.1_9': {'TIGR00019': [[2, 347]]}, '_GCA_002771195.1|PCRL01000100.1_7': {'TIGR02075': [[7, 241]]}, '_GCA_002771195.1|PCRL01000067.1_1': {'TIGR00344': [[10, 824]]}, '_GCA_002771195.1|PCRL01000027.1_13': {'TIGR01079': [[2, 103]]}, '_GCA_0027711…
_GCA_002771475.1	{'_GCA_002771475.1|PCTH01000040.1_15': {'TIGR00460': [[1, 305]]}, '_GCA_002771475.1|PCTH01000067.1_17': {'TIGR00019': [[1, 351]]}, '_GCA_002771475.1|PCTH01000074.1_20': {'TIGR02075': [[8, 239]]}, '_GCA_002771475.1|PCTH01000011.1_47': {'TIGR00755': [[16, 267]]}, '_GCA_002771475.1|PCTH01000072.1_1': {'TIGR00344': [[11, 503]]}, '_GCA_002771475.1|PCTH01000011.1_14': {'TIGR01079': [[2, 104]]}, '_GCA_0…
_GCA_002771935.1	{'_GCA_002771935.1|PCRF01000038.1_2': {'TIGR00810': [[2, 74]]}, '_GCA_002771935.1|PCRF01000011.1_7': {'TIGR01079': [[1, 101]]}, '_GCA_002771935.1|PCRF01000065.1_2': {'TIGR00329': [[4, 308]], 'TIGR03723': [[3, 312]]}, '_GCA_002771935.1|PCRF01000239.1_3': {'TIGR02432': [[22, 215]]}, '_GCA_002771935.1|PCRF01000011.1_1': {'TIGR00967': [[1, 304]]}, '_GCA_002771935.1|PCRF01000064.1_5': {'TIGR00855': [[…
_GCA_002771995.1	{'_GCA_002771995.1|PCRK01000010.1_2': {'TIGR00810': [[2, 70]]}, '_GCA_002771995.1|PCRK01000079.1_6': {'TIGR00460': [[1, 308]]}, '_GCA_002771995.1|PCRK01000004.1_7': {'TIGR00019': [[2, 333]]}, '_GCA_002771995.1|PCRK01000037.1_12': {'TIGR02075': [[7, 240]]}, '_GCA_002771995.1|PCRK01000047.1_18': {'TIGR00755': [[18, 274]]}, '_GCA_002771995.1|PCRK01000047.1_3': {'TIGR00344': [[6, 895]]}, '_GCA_002771…
_GCA_002772935.1	{'_GCA_002772935.1|PFCT01000047.1_14': {'TIGR00810': [[2, 73]]}, '_GCA_002772935.1|PFCT01000047.1_7': {'TIGR00460': [[1, 305]]}, '_GCA_002772935.1|PFCT01000029.1_2': {'TIGR00019': [[1, 353]]}, '_GCA_002772935.1|PFCT01000043.1_6': {'TIGR02075': [[5, 238]]}, '_GCA_002772935.1|PFCT01000089.1_5': {'TIGR00755': [[5, 266]]}, '_GCA_002772935.1|PFCT01000028.1_14': {'TIGR00344': [[6, 798]]}, '_GCA_0027729…
_GCA_002774445.1	{'_GCA_002774445.1|PEYI01000084.1_10': {'TIGR00460': [[1, 308]]}, '_GCA_002774445.1|PEYI01000034.1_7': {'TIGR00019': [[2, 348]]}, '_GCA_002774445.1|PEYI01000014.1_12': {'TIGR02075': [[7, 240]]}, '_GCA_002774445.1|PEYI01000062.1_3': {'TIGR00344': [[6, 895]]}, '_GCA_002774445.1|PEYI01000051.1_22': {'TIGR01079': [[1, 102]]}, '_GCA_002774445.1|PEYI01000005.1_8': {'TIGR00392': [[13, 805]]}, '_GCA_0027…
_GCA_002779345.1	{'_GCA_002779345.1|PEWW01000041.1_8': {'TIGR00810': [[3, 72]]}, '_GCA_002779345.1|PEWW01000084.1_4': {'TIGR00019': [[3, 349]]}, '_GCA_002779345.1|PEWW01000049.1_4': {'TIGR02075': [[7, 237]]}, '_GCA_002779345.1|PEWW01000007.1_2': {'TIGR00344': [[6, 841]]}, '_GCA_002779345.1|PEWW01000098.1_9': {'TIGR01079': [[5, 104]]}, '_GCA_002779345.1|PEWW01000010.1_3': {'TIGR00329': [[4, 310]], 'TIGR03723': [[4…
_GCA_002780005.1	{'_GCA_002780005.1|PEWV01000071.1_85': {'TIGR00810': [[2, 72]]}, '_GCA_002780005.1|PEWV01000071.1_81': {'TIGR00460': [[1, 306]]}, '_GCA_002780005.1|PEWV01000022.1_24': {'TIGR00019': [[5, 352]]}, '_GCA_002780005.1|PEWV01000051.1_15': {'TIGR00755': [[16, 276]]}, '_GCA_002780005.1|PEWV01000035.1_2': {'TIGR00344': [[5, 767]]}, '_GCA_002780005.1|PEWV01000008.1_32': {'TIGR01079': [[2, 103]]}, '_GCA_002…
_GCA_002780625.1	{'_GCA_002780625.1|PEUW01000058.1_15': {'TIGR00810': [[2, 73]]}, '_GCA_002780625.1|PEUW01000058.1_8': {'TIGR00460': [[1, 305]]}, '_GCA_002780625.1|PEUW01000046.1_25': {'TIGR00019': [[1, 353]]}, '_GCA_002780625.1|PEUW01000024.1_5': {'TIGR02075': [[5, 238]]}, '_GCA_002780625.1|PEUW01000046.1_2': {'TIGR00755': [[5, 266]]}, '_GCA_002780625.1|PEUW01000034.1_11': {'TIGR00344': [[6, 814]]}, '_GCA_002780…
_GCA_002780805.1	{'_GCA_002780805.1|PEUD01000109.1_4': {'TIGR00810': [[2, 70]]}, '_GCA_002780805.1|PEUD01000076.1_6': {'TIGR00019': [[1, 355]]}, '_GCA_002780805.1|PEUD01000032.1_5': {'TIGR02075': [[8, 239]]}, '_GCA_002780805.1|PEUD01000064.1_1': {'TIGR01079': [[1, 103]]}, '_GCA_002780805.1|PEUD01000060.1_2': {'TIGR00392': [[14, 818]]}, '_GCA_002780805.1|PEUD01000097.1_1': {'TIGR00250': [[1, 95]]}, '_GCA_002780805…
_GCA_002781165.1	{'_GCA_002781165.1|PETL01000114.1_3': {'TIGR00460': [[1, 299]]}, '_GCA_002781165.1|PETL01000195.1_6': {'TIGR00019': [[7, 247]]}, '_GCA_002781165.1|PETL01000204.1_2': {'TIGR02075': [[6, 234]]}, '_GCA_002781165.1|PETL01000102.1_10': {'TIGR00755': [[20, 278]]}, '_GCA_002781165.1|PETL01000046.1_3': {'TIGR00344': [[5, 850]]}, '_GCA_002781165.1|PETL01000319.1_1': {'TIGR01079': [[1, 79]]}, '_GCA_0027811…
_GCA_002781765.1	{'_GCA_002781765.1|PFFY01000225.1_2': {'TIGR00810': [[2, 62]]}, '_GCA_002781765.1|PFFY01000373.1_1': {'TIGR00460': [[1, 299]]}, '_GCA_002781765.1|PFFY01000261.1_3': {'TIGR00019': [[7, 247]]}, '_GCA_002781765.1|PFFY01000332.1_1': {'TIGR02075': [[6, 234]]}, '_GCA_002781765.1|PFFY01000012.1_2': {'TIGR00755': [[20, 278]]}, '_GCA_002781765.1|PFFY01000007.1_1': {'TIGR00344': [[5, 850]]}, '_GCA_00278176…
_GCA_002781945.1	{'_GCA_002781945.1|PFGQ01000152.1_3': {'TIGR00810': [[2, 72]]}, '_GCA_002781945.1|PFGQ01000235.1_3': {'TIGR00460': [[1, 311]]}, '_GCA_002781945.1|PFGQ01000353.1_2': {'TIGR00019': [[1, 355]]}, '_GCA_002781945.1|PFGQ01000369.1_5': {'TIGR02075': [[8, 239]]}, '_GCA_002781945.1|PFGQ01000183.1_1': {'TIGR00755': [[1, 215]]}, '_GCA_002781945.1|PFGQ01000008.1_1': {'TIGR00344': [[3, 843]]}, '_GCA_002781945…
_GCA_002781965.1	{'_GCA_002781965.1|PFGO01000042.1_98': {'TIGR00810': [[3, 72]]}, '_GCA_002781965.1|PFGO01000042.1_103': {'TIGR00460': [[1, 301]]}, '_GCA_002781965.1|PFGO01000092.1_77': {'TIGR00019': [[2, 358]]}, '_GCA_002781965.1|PFGO01000113.1_3': {'TIGR02075': [[9, 239]]}, '_GCA_002781965.1|PFGO01000041.1_12': {'TIGR00755': [[16, 273]]}, '_GCA_002781965.1|PFGO01000042.1_79': {'TIGR00344': [[5, 846]]}, '_GCA_00…
_GCA_002781985.1	{'_GCA_002781985.1|PFGP01000091.1_14': {'TIGR00810': [[2, 73]]}, '_GCA_002781985.1|PFGP01000091.1_7': {'TIGR00460': [[1, 305]]}, '_GCA_002781985.1|PFGP01000096.1_1': {'TIGR00019': [[1, 305]]}, '_GCA_002781985.1|PFGP01000081.1_11': {'TIGR02075': [[11, 244]]}, '_GCA_002781985.1|PFGP01000096.1_24': {'TIGR00755': [[5, 266]]}, '_GCA_002781985.1|PFGP01000143.1_1': {'TIGR00344': [[6, 814]]}, '_GCA_00278…
_GCA_002782985.1	{'_GCA_002782985.1|PFJK01000252.1_2': {'TIGR00810': [[2, 36]]}, '_GCA_002782985.1|PFJK01000113.1_1': {'TIGR00810': [[2, 29]]}, '_GCA_002782985.1|PFJK01000272.1_1': {'TIGR00460': [[1, 205]]}, '_GCA_002782985.1|PFJK01000010.1_3': {'TIGR00019': [[7, 247]]}, '_GCA_002782985.1|PFJK01000014.1_2': {'TIGR02075': [[6, 234]]}, '_GCA_002782985.1|PFJK01000024.1_4': {'TIGR00344': [[5, 850]]}, '_GCA_002782985.…
_GCA_002783465.1	{'_GCA_002783465.1|PFGN01000391.1_1': {'TIGR00460': [[4, 289]]}, '_GCA_002783465.1|PFGN01000212.1_6': {'TIGR01079': [[2, 52]]}, '_GCA_002783465.1|PFGN01000114.1_2': {'TIGR00329': [[4, 312]], 'TIGR03723': [[3, 317]]}, '_GCA_002783465.1|PFGN01000444.1_2': {'TIGR00084': [[1, 189]]}, '_GCA_002783465.1|PFGN01000080.1_3': {'TIGR00922': [[1, 118]]}, '_GCA_002783465.1|PFGN01000077.1_4': {'TIGR00615': [[2…
_GCA_002783545.1	{'_GCA_002783545.1|PFGV01000146.1_7': {'TIGR02075': [[6, 234]]}, '_GCA_002783545.1|PFGV01000052.1_3': {'TIGR00344': [[5, 850]]}, '_GCA_002783545.1|PFGV01000013.1_5': {'TIGR01079': [[3, 104]]}, '_GCA_002783545.1|PFGV01000179.1_1': {'TIGR00392': [[4, 537]]}, '_GCA_002783545.1|PFGV01000130.1_2': {'TIGR00329': [[4, 305]], 'TIGR03723': [[3, 312]]}, '_GCA_002783545.1|PFGV01000118.1_6': {'TIGR00084': [[…
_GCA_002783585.1	{'_GCA_002783585.1|PFHB01000001.1_19': {'TIGR00810': [[2, 73]]}, '_GCA_002783585.1|PFHB01000001.1_12': {'TIGR00460': [[1, 305]]}, '_GCA_002783585.1|PFHB01000044.1_11': {'TIGR00019': [[1, 287]]}, '_GCA_002783585.1|PFHB01000009.1_10': {'TIGR02075': [[5, 238]]}, '_GCA_002783585.1|PFHB01000083.1_14': {'TIGR00755': [[5, 266]]}, '_GCA_002783585.1|PFHB01000086.1_40': {'TIGR00344': [[6, 437]]}, '_GCA_002…
_GCA_002785185.1	{'_GCA_002785185.1|PFLR01000027.1_99': {'TIGR00810': [[3, 71]]}, '_GCA_002785185.1|PFLR01000027.1_66': {'TIGR00460': [[1, 310]]}, '_GCA_002785185.1|PFLR01000004.1_37': {'TIGR00019': [[6, 353]]}, '_GCA_002785185.1|PFLR01000006.1_8': {'TIGR02075': [[7, 239]]}, '_GCA_002785185.1|PFLR01000018.1_16': {'TIGR00755': [[9, 272]]}, '_GCA_002785185.1|PFLR01000018.1_2': {'TIGR00344': [[9, 844]]}, '_GCA_00278…
_GCA_002785205.1	{'_GCA_002785205.1|PFLS01000092.1_6': {'TIGR00810': [[2, 73]]}, '_GCA_002785205.1|PFLS01000092.1_13': {'TIGR00460': [[1, 305]]}, '_GCA_002785205.1|PFLS01000055.1_13': {'TIGR00019': [[1, 353]]}, '_GCA_002785205.1|PFLS01000061.1_5': {'TIGR02075': [[11, 244]]}, '_GCA_002785205.1|PFLS01000038.1_11': {'TIGR00755': [[5, 266]]}, '_GCA_002785205.1|PFLS01000069.1_15': {'TIGR00344': [[6, 485]]}, '_GCA_0027…
_GCA_002787095.1	{'_GCA_002787095.1|PCVW01000033.1_25': {'TIGR00810': [[5, 74]]}, '_GCA_002787095.1|PCVW01000010.1_3': {'TIGR00460': [[1, 302]]}, '_GCA_002787095.1|PCVW01000073.1_6': {'TIGR00019': [[21, 365]]}, '_GCA_002787095.1|PCVW01000023.1_4': {'TIGR02075': [[19, 250]]}, '_GCA_002787095.1|PCVW01000044.1_17': {'TIGR00755': [[20, 275]]}, '_GCA_002787095.1|PCVW01000054.1_1': {'TIGR00344': [[1, 676]]}, '_GCA_0027…
_GCA_002787115.1	{'_GCA_002787115.1|PCVZ01000203.1_2': {'TIGR00810': [[2, 70]]}, '_GCA_002787115.1|PCVZ01000138.1_10': {'TIGR00460': [[1, 303]]}, '_GCA_002787115.1|PCVZ01000116.1_4': {'TIGR02075': [[6, 239]]}, '_GCA_002787115.1|PCVZ01000241.1_1': {'TIGR00755': [[3, 264]]}, '_GCA_002787115.1|PCVZ01000231.1_1': {'TIGR00344': [[6, 373]]}, '_GCA_002787115.1|PCVZ01000070.1_2': {'TIGR01079': [[1, 102]]}, '_GCA_00278711…
_GCA_002787155.1	{'_GCA_002787155.1|PCVY01000016.1_125': {'TIGR00810': [[3, 72]]}, '_GCA_002787155.1|PCVY01000016.1_130': {'TIGR00460': [[1, 301]]}, '_GCA_002787155.1|PCVY01000065.1_83': {'TIGR00019': [[2, 358]]}, '_GCA_002787155.1|PCVY01000048.1_3': {'TIGR02075': [[9, 239]]}, '_GCA_002787155.1|PCVY01000058.1_14': {'TIGR00755': [[16, 273]]}, '_GCA_002787155.1|PCVY01000016.1_106': {'TIGR00344': [[5, 846]]}, '_GCA_…
_GCA_002788535.1	{'_GCA_002788535.1|PFRM01000090.1_3': {'TIGR00810': [[2, 59]]}, '_GCA_002788535.1|PFRM01000354.1_6': {'TIGR00460': [[1, 305]]}, '_GCA_002788535.1|PFRM01000187.1_14': {'TIGR00019': [[1, 351]]}, '_GCA_002788535.1|PFRM01000117.1_2': {'TIGR02075': [[8, 239]]}, '_GCA_002788535.1|PFRM01000190.1_4': {'TIGR00755': [[16, 267]]}, '_GCA_002788535.1|PFRM01000044.1_1': {'TIGR00344': [[11, 480]]}, '_GCA_002788…
_GCA_002788595.1	{'_GCA_002788595.1|PFRN01000091.1_9': {'TIGR00810': [[2, 73]]}, '_GCA_002788595.1|PFRN01000091.1_2': {'TIGR00460': [[1, 305]]}, '_GCA_002788595.1|PFRN01000005.1_2': {'TIGR00019': [[1, 353]]}, '_GCA_002788595.1|PFRN01000106.1_10': {'TIGR02075': [[11, 244]]}, '_GCA_002788595.1|PFRN01000072.1_13': {'TIGR00755': [[5, 266]]}, '_GCA_002788595.1|PFRN01000113.1_22': {'TIGR01079': [[1, 102]]}, '_GCA_00278…
_GCA_002791075.1	{'_GCA_002791075.1|PFWI01000080.1_9': {'TIGR00019': [[7, 247]]}, '_GCA_002791075.1|PFWI01000208.1_2': {'TIGR02075': [[6, 234]]}, '_GCA_002791075.1|PFWI01000147.1_3': {'TIGR00344': [[5, 850]]}, '_GCA_002791075.1|PFWI01000201.1_5': {'TIGR01079': [[3, 104]]}, '_GCA_002791075.1|PFWI01000235.1_1': {'TIGR00392': [[1, 522]]}, '_GCA_002791075.1|PFWI01000091.1_3': {'TIGR00250': [[4, 133]]}, '_GCA_00279107…
_GCA_002792715.1	{'_GCA_002792715.1|PFOV01000122.1_51': {'TIGR00810': [[3, 71]]}, '_GCA_002792715.1|PFOV01000122.1_18': {'TIGR00460': [[1, 310]]}, '_GCA_002792715.1|PFOV01000024.1_11': {'TIGR00019': [[6, 353]]}, '_GCA_002792715.1|PFOV01000001.1_31': {'TIGR02075': [[7, 239]]}, '_GCA_002792715.1|PFOV01000127.1_14': {'TIGR00755': [[9, 272]]}, '_GCA_002792715.1|PFOV01000119.1_2': {'TIGR00344': [[9, 844]]}, '_GCA_0027…
_GCA_002796105.1	{'_GCA_002796105.1|PCVX01000043.1_4': {'TIGR00810': [[4, 72]]}, '_GCA_002796105.1|PCVX01000039.1_12': {'TIGR00460': [[1, 299]]}, '_GCA_002796105.1|PCVX01000001.1_9': {'TIGR00019': [[7, 361]]}, '_GCA_002796105.1|PCVX01000075.1_44': {'TIGR02075': [[24, 255]]}, '_GCA_002796105.1|PCVX01000016.1_4': {'TIGR00755': [[17, 273]]}, '_GCA_002796105.1|PCVX01000056.1_15': {'TIGR00344': [[11, 883]]}, '_GCA_002…
_GCA_002796125.1	{'_GCA_002796125.1|PCWA01000109.1_115': {'TIGR00810': [[2, 70]]}, '_GCA_002796125.1|PCWA01000045.1_14': {'TIGR00460': [[23, 328]]}, '_GCA_002796125.1|PCWA01000084.1_72': {'TIGR00019': [[1, 350]]}, '_GCA_002796125.1|PCWA01000084.1_34': {'TIGR02075': [[5, 237]]}, '_GCA_002796125.1|PCWA01000109.1_83': {'TIGR00755': [[5, 261]]}, '_GCA_002796125.1|PCWA01000109.1_97': {'TIGR00344': [[6, 831]]}, '_GCA_0…
_GCA_002796135.1	{'_GCA_002796135.1|PCWB01000041.1_26': {'TIGR00810': [[2, 70]]}, '_GCA_002796135.1|PCWB01000041.1_20': {'TIGR00460': [[1, 308]]}, '_GCA_002796135.1|PCWB01000055.1_80': {'TIGR00019': [[1, 355]]}, '_GCA_002796135.1|PCWB01000006.1_27': {'TIGR02075': [[6, 240]]}, '_GCA_002796135.1|PCWB01000041.1_55': {'TIGR00755': [[4, 263]]}, '_GCA_002796135.1|PCWB01000041.1_40': {'TIGR00344': [[6, 838]]}, '_GCA_002…
_GCA_003140915.1	{'_GCA_003140915.1|PLLI01000042.1_3': {'TIGR00810': [[17, 85]]}, '_GCA_003140915.1|PLLI01000057.1_1': {'TIGR00460': [[1, 259]]}, '_GCA_003140915.1|PLLI01000031.1_11': {'TIGR00019': [[5, 357]]}, '_GCA_003140915.1|PLLI01000070.1_11': {'TIGR00755': [[16, 276]]}, '_GCA_003140915.1|PLLI01000017.1_7': {'TIGR00344': [[5, 572]]}, '_GCA_003140915.1|PLLI01000005.1_12': {'TIGR01079': [[1, 88]]}, '_GCA_00314…
_GCA_003140935.1	{'_GCA_003140935.1|PLLJ01000017.1_35': {'TIGR00810': [[4, 72]]}, '_GCA_003140935.1|PLLJ01000017.1_39': {'TIGR00460': [[1, 303]]}, '_GCA_003140935.1|PLLJ01000039.1_30': {'TIGR00019': [[17, 367]]}, '_GCA_003140935.1|PLLJ01000004.1_39': {'TIGR02075': [[19, 250]]}, '_GCA_003140935.1|PLLJ01000011.1_102': {'TIGR00755': [[14, 278]]}, '_GCA_003140935.1|PLLJ01000017.1_18': {'TIGR00344': [[8, 855]]}, '_GCA…
_GCA_003141835.1	{'_GCA_003141835.1|PLNR01000011.1_67': {'TIGR00810': [[3, 73]]}, '_GCA_003141835.1|PLNR01000011.1_74': {'TIGR00460': [[1, 305]]}, '_GCA_003141835.1|PLNR01000009.1_39': {'TIGR00019': [[2, 354]]}, '_GCA_003141835.1|PLNR01000007.1_30': {'TIGR02075': [[10, 239]]}, '_GCA_003141835.1|PLNR01000009.1_74': {'TIGR00755': [[17, 279]]}, '_GCA_003141835.1|PLNR01000008.1_204': {'TIGR00344': [[6, 867]]}, '_GCA_…
_GCA_003142795.1	{'_GCA_003142795.1|PLNN01000047.1_7': {'TIGR00810': [[5, 73]]}, '_GCA_003142795.1|PLNN01000065.1_1': {'TIGR00460': [[1, 306]]}, '_GCA_003142795.1|PLNN01000024.1_60': {'TIGR00019': [[6, 355]]}, '_GCA_003142795.1|PLNN01000066.1_16': {'TIGR02075': [[7, 236]]}, '_GCA_003142795.1|PLNN01000020.1_65': {'TIGR00755': [[16, 277]]}, '_GCA_003142795.1|PLNN01000037.1_1': {'TIGR00344': [[1, 654]]}, '_GCA_00314…
_GCA_003154195.1	{'_GCA_003154195.1|PMCS01000026.1_21': {'TIGR00810': [[2, 70]]}, '_GCA_003154195.1|PMCS01000032.1_8': {'TIGR00460': [[2, 307]]}, '_GCA_003154195.1|PMCS01000026.1_29': {'TIGR00019': [[4, 351]]}, '_GCA_003154195.1|PMCS01000008.1_167': {'TIGR02075': [[35, 265]]}, '_GCA_003154195.1|PMCS01000024.1_27': {'TIGR00755': [[6, 252]]}, '_GCA_003154195.1|PMCS01000009.1_101': {'TIGR00344': [[5, 842]]}, '_GCA_0…
_GCA_003154645.1	{'_GCA_003154645.1|PMEA01000150.1_5': {'TIGR00810': [[2, 70]]}, '_GCA_003154645.1|PMEA01000134.1_9': {'TIGR00460': [[2, 307]]}, '_GCA_003154645.1|PMEA01000118.1_3': {'TIGR00019': [[4, 351]]}, '_GCA_003154645.1|PMEA01000026.1_1': {'TIGR02075': [[35, 265]]}, '_GCA_003154645.1|PMEA01000095.1_4': {'TIGR00755': [[6, 252]]}, '_GCA_003154645.1|PMEA01000093.1_26': {'TIGR00344': [[5, 842]]}, '_GCA_0031546…
_GCA_003228615.1	{'_GCA_003228615.1|QIEN01000269.1_3': {'TIGR00810': [[3, 74]]}, '_GCA_003228615.1|QIEN01000034.1_2': {'TIGR00460': [[1, 310]]}, '_GCA_003228615.1|QIEN01000039.1_4': {'TIGR02075': [[6, 237]]}, '_GCA_003228615.1|QIEN01000054.1_5': {'TIGR01079': [[4, 105]]}, '_GCA_003228615.1|QIEN01000013.1_2': {'TIGR00392': [[13, 483]]}, '_GCA_003228615.1|QIEN01000197.1_1': {'TIGR00329': [[4, 223]], 'TIGR03723': [[…
_GCA_003229155.1	{'_GCA_003229155.1|QIHX01000047.1_6': {'TIGR00460': [[1, 309]]}, '_GCA_003229155.1|QIHX01000038.1_4': {'TIGR00460': [[1, 310]]}, '_GCA_003229155.1|QIHX01000047.1_3': {'TIGR00019': [[2, 349]]}, '_GCA_003229155.1|QIHX01000241.1_2': {'TIGR02075': [[7, 238]]}, '_GCA_003229155.1|QIHX01000126.1_4': {'TIGR01079': [[4, 105]]}, '_GCA_003229155.1|QIHX01000269.1_2': {'TIGR00392': [[13, 659]]}, '_GCA_0032291…
_GCA_003229515.1	{'_GCA_003229515.1|QIEE01000285.1_2': {'TIGR02075': [[5, 237]]}, '_GCA_003229515.1|QIEE01000101.1_1': {'TIGR00344': [[1, 520]]}, '_GCA_003229515.1|QIEE01000187.1_2': {'TIGR01079': [[4, 101]]}, '_GCA_003229515.1|QIEE01000226.1_2': {'TIGR00392': [[1, 552]]}, '_GCA_003229515.1|QIEE01000211.1_4': {'TIGR00329': [[4, 160]]}, '_GCA_003229515.1|QIEE01000256.1_3': {'TIGR00084': [[1, 190]]}, '_GCA_00322951…
_GCA_003230935.1	{'_GCA_003230935.1|QIHO01000312.1_2': {'TIGR00810': [[3, 74]]}, '_GCA_003230935.1|QIHO01000099.1_2': {'TIGR00460': [[1, 312]]}, '_GCA_003230935.1|QIHO01000099.1_5': {'TIGR00019': [[4, 262]]}, '_GCA_003230935.1|QIHO01000193.1_3': {'TIGR02075': [[6, 237]]}, '_GCA_003230935.1|QIHO01000158.1_3': {'TIGR00755': [[14, 279]]}, '_GCA_003230935.1|QIHO01000356.1_2': {'TIGR01079': [[4, 105]]}, '_GCA_00323093…
_GCA_003451255.1	{'_GCA_003451255.1|DMEX01000083.1_128': {'TIGR00810': [[3, 71]]}, '_GCA_003451255.1|DMEX01000083.1_122': {'TIGR00460': [[1, 300]]}, '_GCA_003451255.1|DMEX01000151.1_7': {'TIGR00019': [[1, 350]]}, '_GCA_003451255.1|DMEX01000035.1_54': {'TIGR02075': [[7, 241]]}, '_GCA_003451255.1|DMEX01000067.1_30': {'TIGR00755': [[4, 254]]}, '_GCA_003451255.1|DMEX01000038.1_11': {'TIGR00344': [[6, 857]]}, '_GCA_00…
_GCA_003451585.1	{'_GCA_003451585.1|DMEU01000006.1_131': {'TIGR00810': [[4, 71]]}, '_GCA_003451585.1|DMEU01000006.1_90': {'TIGR00460': [[1, 307]]}, '_GCA_003451585.1|DMEU01000013.1_18': {'TIGR00019': [[7, 350]]}, '_GCA_003451585.1|DMEU01000026.1_8': {'TIGR02075': [[7, 239]]}, '_GCA_003451585.1|DMEU01000011.1_95': {'TIGR00755': [[7, 263]]}, '_GCA_003451585.1|DMEU01000011.1_81': {'TIGR00344': [[9, 839]]}, '_GCA_003…
_GCA_003452895.1	{'_GCA_003452895.1|DMNB01000215.1_1': {'TIGR00810': [[5, 73]]}, '_GCA_003452895.1|DMNB01000093.1_7': {'TIGR00460': [[1, 299]]}, '_GCA_003452895.1|DMNB01000248.1_28': {'TIGR00755': [[17, 273]]}, '_GCA_003452895.1|DMNB01000299.1_10': {'TIGR00344': [[5, 860]]}, '_GCA_003452895.1|DMNB01000076.1_4': {'TIGR00250': [[5, 134]]}, '_GCA_003452895.1|DMNB01000180.1_3': {'TIGR00329': [[5, 322]], 'TIGR03723': …
_GCA_003485765.1	{'_GCA_003485765.1|DNHS01000029.1_3': {'TIGR00810': [[2, 72]]}, '_GCA_003485765.1|DNHS01000016.1_19': {'TIGR00460': [[1, 250]]}, '_GCA_003485765.1|DNHS01000057.1_21': {'TIGR00019': [[1, 353]]}, '_GCA_003485765.1|DNHS01000030.1_43': {'TIGR02075': [[8, 239]]}, '_GCA_003485765.1|DNHS01000027.1_2': {'TIGR00755': [[16, 267]]}, '_GCA_003485765.1|DNHS01000056.1_50': {'TIGR00344': [[5, 839]]}, '_GCA_0034…
_GCA_003499645.1	{'_GCA_003499645.1|DNSN01000042.1_124': {'TIGR00810': [[3, 71]]}, '_GCA_003499645.1|DNSN01000042.1_118': {'TIGR00460': [[1, 300]]}, '_GCA_003499645.1|DNSN01000028.1_7': {'TIGR00019': [[1, 350]]}, '_GCA_003499645.1|DNSN01000012.1_90': {'TIGR02075': [[7, 241]]}, '_GCA_003499645.1|DNSN01000005.1_71': {'TIGR00755': [[4, 254]]}, '_GCA_003499645.1|DNSN01000005.1_86': {'TIGR00344': [[6, 857]]}, '_GCA_00…
_GCA_003500255.1	{'_GCA_003500255.1|DNSR01000037.1_56': {'TIGR00810': [[5, 71]]}, '_GCA_003500255.1|DNSR01000023.1_253': {'TIGR00460': [[1, 299]]}, '_GCA_003500255.1|DNSR01000002.1_97': {'TIGR00019': [[3, 352]]}, '_GCA_003500255.1|DNSR01000002.1_27': {'TIGR02075': [[10, 242]]}, '_GCA_003500255.1|DNSR01000045.1_11': {'TIGR00755': [[19, 272]]}, '_GCA_003500255.1|DNSR01000045.1_25': {'TIGR00344': [[2, 760]]}, '_GCA_…
_GCA_003508135.1	{'_GCA_003508135.1|DNTS01000142.1_29': {'TIGR00810': [[5, 73]]}, '_GCA_003508135.1|DNTS01000142.1_35': {'TIGR00460': [[1, 299]]}, '_GCA_003508135.1|DNTS01000143.1_4': {'TIGR00019': [[8, 360]]}, '_GCA_003508135.1|DNTS01000105.1_30': {'TIGR02075': [[3, 233]]}, '_GCA_003508135.1|DNTS01000045.1_1': {'TIGR02075': [[22, 122]]}, '_GCA_003508135.1|DNTS01000043.1_3': {'TIGR00755': [[17, 273]]}, '_GCA_0035…
_GCA_003510525.1	{'_GCA_003510525.1|DOMD01000064.1_5': {'TIGR00810': [[4, 72]]}, '_GCA_003510525.1|DOMD01000047.1_4': {'TIGR00460': [[9, 309]]}, '_GCA_003510525.1|DOMD01000015.1_11': {'TIGR02075': [[8, 242]]}, '_GCA_003510525.1|DOMD01000110.1_5': {'TIGR00755': [[4, 260]]}, '_GCA_003510525.1|DOMD01000215.1_3': {'TIGR00344': [[6, 849]]}, '_GCA_003510525.1|DOMD01000004.1_44': {'TIGR00392': [[14, 840]]}, '_GCA_003510…
_GCA_003516535.1	{'_GCA_003516535.1|DPCB01000219.1_8': {'TIGR00810': [[3, 71]]}, '_GCA_003516535.1|DPCB01000106.1_4': {'TIGR00460': [[1, 300]]}, '_GCA_003516535.1|DPCB01000098.1_6': {'TIGR00019': [[2, 353]]}, '_GCA_003516535.1|DPCB01000256.1_8': {'TIGR00019': [[1, 350]]}, '_GCA_003516535.1|DPCB01000037.1_1': {'TIGR00755': [[4, 166]]}, '_GCA_003516535.1|DPCB01000092.1_9': {'TIGR00344': [[15, 592]]}, '_GCA_00351653…
_GCA_003522725.1	{'_GCA_003522725.1|DPIG01000062.1_12': {'TIGR00460': [[1, 302]]}, '_GCA_003522725.1|DPIG01000078.1_15': {'TIGR00019': [[3, 349]]}, '_GCA_003522725.1|DPIG01000019.1_2': {'TIGR02075': [[11, 243]]}, '_GCA_003522725.1|DPIG01000003.1_3': {'TIGR00755': [[12, 265]]}, '_GCA_003522725.1|DPIG01000060.1_3': {'TIGR00344': [[7, 866]]}, '_GCA_003522725.1|DPIG01000055.1_23': {'TIGR01079': [[2, 102]]}, '_GCA_003…
_GCA_003528115.1	{'_GCA_003528115.1|DOGZ01000028.1_27': {'TIGR00810': [[4, 71]]}, '_GCA_003528115.1|DOGZ01000014.1_124': {'TIGR00460': [[1, 301]]}, '_GCA_003528115.1|DOGZ01000023.1_95': {'TIGR00019': [[4, 355]]}, '_GCA_003528115.1|DOGZ01000023.1_19': {'TIGR02075': [[7, 239]]}, '_GCA_003528115.1|DOGZ01000031.1_54': {'TIGR00755': [[10, 262]]}, '_GCA_003528115.1|DOGZ01000031.1_40': {'TIGR00344': [[5, 862]]}, '_GCA_0…
_GCA_003528865.1	{'_GCA_003528865.1|DOGU01000066.1_4': {'TIGR00810': [[5, 73]]}, '_GCA_003528865.1|DOGU01000078.1_5': {'TIGR00460': [[1, 299]]}, '_GCA_003528865.1|DOGU01000096.1_3': {'TIGR00019': [[8, 360]]}, '_GCA_003528865.1|DOGU01000029.1_32': {'TIGR02075': [[22, 253]]}, '_GCA_003528865.1|DOGU01000081.1_3': {'TIGR00755': [[17, 273]]}, '_GCA_003528865.1|DOGU01000095.1_48': {'TIGR00344': [[5, 860]]}, '_GCA_00352…
_GCA_003529035.1	{'_GCA_003529035.1|DOFQ01000053.1_9': {'TIGR00460': [[1, 302]]}, '_GCA_003529035.1|DOFQ01000091.1_10': {'TIGR02075': [[7, 239]]}, '_GCA_003529035.1|DOFQ01000115.1_2': {'TIGR02075': [[11, 243]]}, '_GCA_003529035.1|DOFQ01000090.1_1': {'TIGR00755': [[12, 264]]}, '_GCA_003529035.1|DOFQ01000097.1_9': {'TIGR01079': [[2, 102]]}, '_GCA_003529035.1|DOFQ01000055.1_15': {'TIGR00392': [[15, 844]]}, '_GCA_003…
_GCA_003535755.1	{'_GCA_003535755.1|DPYK01000197.1_13': {'TIGR00810': [[3, 73]]}, '_GCA_003535755.1|DPYK01000197.1_18': {'TIGR00460': [[2, 301]]}, '_GCA_003535755.1|DPYK01000072.1_17': {'TIGR00019': [[3, 354]]}, '_GCA_003535755.1|DPYK01000155.1_6': {'TIGR00755': [[14, 274]]}, '_GCA_003535755.1|DPYK01000058.1_3': {'TIGR00344': [[5, 844]]}, '_GCA_003535755.1|DPYK01000116.1_6': {'TIGR01079': [[1, 101]]}, '_GCA_00353…
_GCA_003558655.1	{'_GCA_003558655.1|PWPO01000255.1_4': {'TIGR00810': [[2, 73]]}, '_GCA_003558655.1|PWPO01000060.1_3': {'TIGR00460': [[3, 301]]}, '_GCA_003558655.1|PWPO01000293.1_5': {'TIGR00019': [[2, 357]]}, '_GCA_003558655.1|PWPO01000046.1_2': {'TIGR00755': [[1, 258]]}, '_GCA_003558655.1|PWPO01000051.1_8': {'TIGR01079': [[3, 102]]}, '_GCA_003558655.1|PWPO01000009.1_6': {'TIGR00392': [[21, 845]]}, '_GCA_00355865…
_GCA_003558915.1	{'_GCA_003558915.1|PWOP01000182.1_14': {'TIGR00810': [[2, 70]]}, '_GCA_003558915.1|PWOP01000087.1_17': {'TIGR00460': [[3, 302]]}, '_GCA_003558915.1|PWOP01000122.1_3': {'TIGR00019': [[2, 356]]}, '_GCA_003558915.1|PWOP01000182.1_21': {'TIGR00019': [[4, 350]]}, '_GCA_003558915.1|PWOP01000149.1_2': {'TIGR02075': [[5, 237]]}, '_GCA_003558915.1|PWOP01000124.1_18': {'TIGR00344': [[6, 863]]}, '_GCA_00355…
_GCA_003562455.1	{'_GCA_003562455.1|PWUV01000244.1_9': {'TIGR00460': [[1, 304]]}, '_GCA_003562455.1|PWUV01000061.1_1': {'TIGR02075': [[5, 162]]}, '_GCA_003562455.1|PWUV01000238.1_6': {'TIGR00344': [[5, 846]]}, '_GCA_003562455.1|PWUV01000129.1_4': {'TIGR01079': [[3, 104]]}, '_GCA_003562455.1|PWUV01000191.1_2': {'TIGR00250': [[4, 132]]}, '_GCA_003562455.1|PWUV01000071.1_2': {'TIGR00329': [[4, 302]], 'TIGR03723': [[…
_GCA_003565945.1	{'_GCA_003565945.1|PXAH01000030.1_3': {'TIGR00810': [[2, 70]]}, '_GCA_003565945.1|PXAH01000129.1_4': {'TIGR00460': [[1, 296]]}, '_GCA_003565945.1|PXAH01000030.1_10': {'TIGR00019': [[4, 350]]}, '_GCA_003565945.1|PXAH01000055.1_4': {'TIGR02075': [[5, 236]]}, '_GCA_003565945.1|PXAH01000059.1_5': {'TIGR00755': [[2, 254]]}, '_GCA_003565945.1|PXAH01000132.1_2': {'TIGR00344': [[6, 868]]}, '_GCA_00356594…
_GCA_003566315.1	{'_GCA_003566315.1|PXDS01000259.1_7': {'TIGR00810': [[4, 72]]}, '_GCA_003566315.1|PXDS01000125.1_3': {'TIGR00460': [[1, 300]]}, '_GCA_003566315.1|PXDS01000035.1_7': {'TIGR00019': [[2, 345]]}, '_GCA_003566315.1|PXDS01000237.1_3': {'TIGR02075': [[6, 235]]}, '_GCA_003566315.1|PXDS01000143.1_6': {'TIGR00755': [[2, 263]]}, '_GCA_003566315.1|PXDS01000160.1_9': {'TIGR01079': [[1, 76]]}, '_GCA_003566315.…
_GCA_003598025.1	{'_GCA_003598025.1|QZKH01000003.1_295': {'TIGR00810': [[4, 70]]}, '_GCA_003598025.1|QZKH01000003.1_302': {'TIGR00460': [[1, 310]]}, '_GCA_003598025.1|QZKH01000002.1_332': {'TIGR00019': [[6, 354]]}, '_GCA_003598025.1|QZKH01000006.1_58': {'TIGR02075': [[7, 241]]}, '_GCA_003598025.1|QZKH01000003.1_265': {'TIGR00755': [[4, 261]]}, '_GCA_003598025.1|QZKH01000003.1_280': {'TIGR00344': [[6, 850]]}, '_GC…
_GCA_003598135.1	{'_GCA_003598135.1|QZKA01000027.1_114': {'TIGR00810': [[2, 70]]}, '_GCA_003598135.1|QZKA01000027.1_106': {'TIGR00460': [[2, 311]]}, '_GCA_003598135.1|QZKA01000019.1_93': {'TIGR00019': [[5, 353]]}, '_GCA_003598135.1|QZKA01000019.1_66': {'TIGR02075': [[8, 241]]}, '_GCA_003598135.1|QZKA01000023.1_27': {'TIGR00755': [[4, 260]]}, '_GCA_003598135.1|QZKA01000023.1_12': {'TIGR00344': [[6, 854]]}, '_GCA_0…
_GCA_003598175.1	{'_GCA_003598175.1|QZKN01000162.1_3': {'TIGR00810': [[4, 74]]}, '_GCA_003598175.1|QZKN01000148.1_12': {'TIGR00460': [[4, 303]]}, '_GCA_003598175.1|QZKN01000129.1_27': {'TIGR00460': [[20, 340]]}, '_GCA_003598175.1|QZKN01000116.1_33': {'TIGR00019': [[4, 356]]}, '_GCA_003598175.1|QZKN01000109.1_5': {'TIGR02075': [[7, 236]]}, '_GCA_003598175.1|QZKN01000111.1_11': {'TIGR00755': [[3, 245]]}, '_GCA_0035…
_GCA_003644345.1	{'_GCA_003644345.1|QNCC01000061.1_3': {'TIGR00810': [[2, 71]]}, '_GCA_003644345.1|QNCC01000023.1_3': {'TIGR00460': [[1, 307]]}, '_GCA_003644345.1|QNCC01000071.1_3': {'TIGR02075': [[5, 236]]}, '_GCA_003644345.1|QNCC01000008.1_14': {'TIGR00755': [[1, 257]]}, '_GCA_003644345.1|QNCC01000008.1_26': {'TIGR00344': [[5, 851]]}, '_GCA_003644345.1|QNCC01000084.1_3': {'TIGR00392': [[14, 799]]}, '_GCA_003644…
_GCA_003644385.1	{'_GCA_003644385.1|QNCD01000040.1_13': {'TIGR00810': [[3, 71]]}, '_GCA_003644385.1|QNCD01000040.1_7': {'TIGR00460': [[1, 308]]}, '_GCA_003644385.1|QNCD01000005.1_19': {'TIGR00019': [[2, 353]]}, '_GCA_003644385.1|QNCD01000092.1_2': {'TIGR00755': [[3, 260]]}, '_GCA_003644385.1|QNCD01000031.1_15': {'TIGR00344': [[12, 665]]}, '_GCA_003644385.1|QNCD01000062.1_14': {'TIGR01079': [[1, 103]]}, '_GCA_0036…
_GCA_003644395.1	{'_GCA_003644395.1|QNCF01000010.1_12': {'TIGR00810': [[3, 72]]}, '_GCA_003644395.1|QNCF01000026.1_6': {'TIGR00460': [[1, 300]]}, '_GCA_003644395.1|QNCF01000008.1_15': {'TIGR00019': [[14, 354]]}, '_GCA_003644395.1|QNCF01000002.1_4': {'TIGR02075': [[6, 236]]}, '_GCA_003644395.1|QNCF01000013.1_11': {'TIGR00755': [[20, 269]]}, '_GCA_003644395.1|QNCF01000074.1_7': {'TIGR00344': [[1, 689]]}, '_GCA_0036…
_GCA_003644405.1	{'_GCA_003644405.1|QNCE01000069.1_3': {'TIGR00810': [[2, 71]]}, '_GCA_003644405.1|QNCE01000004.1_22': {'TIGR00460': [[1, 307]]}, '_GCA_003644405.1|QNCE01000033.1_2': {'TIGR00019': [[4, 349]]}, '_GCA_003644405.1|QNCE01000034.1_2': {'TIGR02075': [[5, 237]]}, '_GCA_003644405.1|QNCE01000036.1_6': {'TIGR00755': [[1, 255]]}, '_GCA_003644405.1|QNCE01000006.1_19': {'TIGR00344': [[6, 851]]}, '_GCA_0036444…
_GCA_003644445.1	{'_GCA_003644445.1|QNCG01000009.1_17': {'TIGR00810': [[2, 71]]}, '_GCA_003644445.1|QNCG01000041.1_7': {'TIGR00460': [[1, 307]]}, '_GCA_003644445.1|QNCG01000013.1_13': {'TIGR00019': [[2, 352]]}, '_GCA_003644445.1|QNCG01000058.1_7': {'TIGR02075': [[5, 236]]}, '_GCA_003644445.1|QNCG01000049.1_1': {'TIGR00344': [[5, 771]]}, '_GCA_003644445.1|QNCG01000007.1_20': {'TIGR01079': [[3, 103]]}, '_GCA_003644…
_GCA_003644455.1	{'_GCA_003644455.1|QNCI01000060.1_1': {'TIGR00344': [[5, 361]]}, '_GCA_003644455.1|QNCI01000026.1_10': {'TIGR00344': [[2, 470]]}, '_GCA_003644455.1|QNCI01000037.1_8': {'TIGR01079': [[1, 103]]}, '_GCA_003644455.1|QNCI01000170.1_2': {'TIGR00392': [[15, 740]]}, '_GCA_003644455.1|QNCI01000054.1_4': {'TIGR00250': [[5, 132]]}, '_GCA_003644455.1|QNCI01000041.1_3': {'TIGR00329': [[4, 303]], 'TIGR03723': …
_GCA_003644465.1	{'_GCA_003644465.1|QNCK01000138.1_2': {'TIGR02075': [[6, 236]]}, '_GCA_003644465.1|QNCK01000182.1_8': {'TIGR01079': [[3, 104]]}, '_GCA_003644465.1|QNCK01000006.1_9': {'TIGR00329': [[4, 307]], 'TIGR03723': [[4, 312]]}, '_GCA_003644465.1|QNCK01000041.1_8': {'TIGR00084': [[1, 195]]}, '_GCA_003644465.1|QNCK01000008.1_11': {'TIGR00967': [[15, 434]]}, '_GCA_003644465.1|QNCK01000002.1_6': {'TIGR00459': …
_GCA_003644505.1	{'_GCA_003644505.1|QNCM01000005.1_15': {'TIGR00810': [[2, 75]]}, '_GCA_003644505.1|QNCM01000005.1_19': {'TIGR00460': [[1, 302]]}, '_GCA_003644505.1|QNCM01000033.1_21': {'TIGR00019': [[3, 356]]}, '_GCA_003644505.1|QNCM01000011.1_23': {'TIGR02075': [[9, 239]]}, '_GCA_003644505.1|QNCM01000004.1_70': {'TIGR00755': [[15, 275]]}, '_GCA_003644505.1|QNCM01000002.1_9': {'TIGR00344': [[5, 882]]}, '_GCA_003…
_GCA_003644515.1	{'_GCA_003644515.1|QNCN01000098.1_3': {'TIGR00810': [[2, 71]]}, '_GCA_003644515.1|QNCN01000184.1_2': {'TIGR00460': [[1, 307]]}, '_GCA_003644515.1|QNCN01000014.1_2': {'TIGR00019': [[4, 349]]}, '_GCA_003644515.1|QNCN01000018.1_17': {'TIGR02075': [[5, 237]]}, '_GCA_003644515.1|QNCN01000033.1_4': {'TIGR00755': [[1, 255]]}, '_GCA_003644515.1|QNCN01000008.1_19': {'TIGR00344': [[6, 851]]}, '_GCA_0036445…
_GCA_003644525.1	{'_GCA_003644525.1|QNCO01000012.1_18': {'TIGR00810': [[2, 71]]}, '_GCA_003644525.1|QNCO01000017.1_8': {'TIGR00460': [[1, 307]]}, '_GCA_003644525.1|QNCO01000037.1_13': {'TIGR00019': [[1, 199]]}, '_GCA_003644525.1|QNCO01000001.1_101': {'TIGR02075': [[5, 236]]}, '_GCA_003644525.1|QNCO01000011.1_14': {'TIGR00755': [[1, 257]]}, '_GCA_003644525.1|QNCO01000011.1_26': {'TIGR00344': [[5, 851]]}, '_GCA_003…
_GCA_003645745.1	{'_GCA_003645745.1|QNCH01000028.1_2': {'TIGR00810': [[2, 73]]}, '_GCA_003645745.1|QNCH01000076.1_5': {'TIGR00460': [[2, 305]]}, '_GCA_003645745.1|QNCH01000225.1_3': {'TIGR00019': [[7, 360]]}, '_GCA_003645745.1|QNCH01000068.1_5': {'TIGR02075': [[7, 237]]}, '_GCA_003645745.1|QNCH01000181.1_4': {'TIGR00755': [[14, 237]]}, '_GCA_003645745.1|QNCH01000023.1_2': {'TIGR00344': [[5, 870]]}, '_GCA_00364574…
_GCA_003645785.1	{'_GCA_003645785.1|QNCJ01000215.1_3': {'TIGR00810': [[2, 71]]}, '_GCA_003645785.1|QNCJ01000051.1_1': {'TIGR00755': [[1, 239]]}, '_GCA_003645785.1|QNCJ01000133.1_1': {'TIGR00392': [[1, 592]]}, '_GCA_003645785.1|QNCJ01000064.1_4': {'TIGR00084': [[1, 201]]}, '_GCA_003645785.1|QNCJ01000001.1_5': {'TIGR00967': [[15, 434]]}, '_GCA_003645785.1|QNCJ01000025.1_3': {'TIGR03263': [[5, 186]]}, '_GCA_00364578…
_GCA_003645805.1	{'_GCA_003645805.1|QNCL01000009.1_24': {'TIGR00810': [[3, 71]]}, '_GCA_003645805.1|QNCL01000017.1_12': {'TIGR00460': [[1, 303]]}, '_GCA_003645805.1|QNCL01000007.1_17': {'TIGR00019': [[9, 315]]}, '_GCA_003645805.1|QNCL01000011.1_11': {'TIGR02075': [[8, 239]]}, '_GCA_003645805.1|QNCL01000005.1_13': {'TIGR00755': [[13, 273]]}, '_GCA_003645805.1|QNCL01000014.1_7': {'TIGR00344': [[5, 414]]}, '_GCA_003…
_GCA_004102945.1	{'_GCA_004102945.1|CP019384.1_786': {'TIGR00810': [[4, 70]]}, '_GCA_004102945.1|CP019384.1_826': {'TIGR00460': [[2, 304]]}, '_GCA_004102945.1|CP019384.1_255': {'TIGR00019': [[4, 348]]}, '_GCA_004102945.1|CP019384.1_158': {'TIGR02075': [[7, 239]]}, '_GCA_004102945.1|CP019384.1_973': {'TIGR00755': [[7, 266]]}, '_GCA_004102945.1|CP019384.1_987': {'TIGR00344': [[9, 839]]}, '_GCA_004102945.1|CP019384.…
_GCA_004298075.1	{'_GCA_004298075.1|SCRK01000203.1_2': {'TIGR00810': [[2, 70]]}, '_GCA_004298075.1|SCRK01000014.1_6': {'TIGR00019': [[2, 352]]}, '_GCA_004298075.1|SCRK01000143.1_4': {'TIGR02075': [[6, 239]]}, '_GCA_004298075.1|SCRK01000016.1_1': {'TIGR00344': [[6, 632]]}, '_GCA_004298075.1|SCRK01000093.1_21': {'TIGR01079': [[1, 102]]}, '_GCA_004298075.1|SCRK01000200.1_6': {'TIGR00392': [[19, 807]]}, '_GCA_0042980…
_GCA_004299495.1	{'_GCA_004299495.1|SCPY01000224.1_2': {'TIGR00810': [[4, 71]]}, '_GCA_004299495.1|SCPY01000250.1_2': {'TIGR00460': [[1, 299]]}, '_GCA_004299495.1|SCPY01000172.1_9': {'TIGR00019': [[1, 349]]}, '_GCA_004299495.1|SCPY01000254.1_2': {'TIGR02075': [[11, 245]]}, '_GCA_004299495.1|SCPY01000105.1_5': {'TIGR00755': [[1, 260]]}, '_GCA_004299495.1|SCPY01000139.1_6': {'TIGR00344': [[6, 597]]}, '_GCA_00429949…
_GCA_005239675.1	{'_GCA_005239675.1|SBBO01000044.1_34': {'TIGR00810': [[4, 70]]}, '_GCA_005239675.1|SBBO01000022.1_32': {'TIGR00460': [[1, 302]]}, '_GCA_005239675.1|SBBO01000047.1_20': {'TIGR00019': [[6, 354]]}, '_GCA_005239675.1|SBBO01000039.1_4': {'TIGR02075': [[9, 241]]}, '_GCA_005239675.1|SBBO01000025.1_7': {'TIGR00755': [[4, 257]]}, '_GCA_005239675.1|SBBO01000030.1_26': {'TIGR00344': [[5, 846]]}, '_GCA_00523…
_GCA_005239725.1	{'_GCA_005239725.1|SBBM01000045.1_61': {'TIGR00810': [[3, 70]]}, '_GCA_005239725.1|SBBM01000045.1_54': {'TIGR00460': [[1, 306]]}, '_GCA_005239725.1|SBBM01000028.1_10': {'TIGR00019': [[3, 352]]}, '_GCA_005239725.1|SBBM01000035.1_40': {'TIGR02075': [[9, 242]]}, '_GCA_005239725.1|SBBM01000033.1_2': {'TIGR00755': [[3, 258]]}, '_GCA_005239725.1|SBBM01000033.1_24': {'TIGR00344': [[6, 860]]}, '_GCA_0052…
_GCA_005239935.1	{'_GCA_005239935.1|SBAZ01000065.1_16': {'TIGR00810': [[3, 72]]}, '_GCA_005239935.1|SBAZ01000065.1_10': {'TIGR00460': [[1, 294]]}, '_GCA_005239935.1|SBAZ01000145.1_23': {'TIGR00019': [[7, 358]]}, '_GCA_005239935.1|SBAZ01000119.1_9': {'TIGR02075': [[23, 254]]}, '_GCA_005239935.1|SBAZ01000072.1_3': {'TIGR00755': [[17, 273]]}, '_GCA_005239935.1|SBAZ01000076.1_7': {'TIGR00344': [[16, 881]]}, '_GCA_005…
_GCA_007135805.1	{'_GCA_007135805.1|SLID01000099.1_13': {'TIGR00810': [[2, 72]]}, '_GCA_007135805.1|SLID01000028.1_2': {'TIGR00460': [[1, 304]]}, '_GCA_007135805.1|SLID01000050.1_11': {'TIGR00019': [[3, 357]]}, '_GCA_007135805.1|SLID01000091.1_15': {'TIGR02075': [[9, 238]]}, '_GCA_007135805.1|SLID01000056.1_4': {'TIGR00755': [[15, 276]]}, '_GCA_007135805.1|SLID01000112.1_7': {'TIGR00344': [[5, 425]]}, '_GCA_00713…
_GCA_009691445.1	{'_GCA_009691445.1|SICL01000003.1_4': {'TIGR00810': [[3, 73]]}, '_GCA_009691445.1|SICL01000032.1_17': {'TIGR00460': [[1, 303]]}, '_GCA_009691445.1|SICL01000004.1_96': {'TIGR00019': [[3, 355]]}, '_GCA_009691445.1|SICL01000013.1_22': {'TIGR02075': [[7, 238]]}, '_GCA_009691445.1|SICL01000004.1_18': {'TIGR00755': [[19, 285]]}, '_GCA_009691445.1|SICL01000003.1_22': {'TIGR00344': [[6, 848]]}, '_GCA_009…
_GCA_011041545.1	{'_GCA_011041545.1|DRBE01000051.1_3': {'TIGR00810': [[2, 71]]}, '_GCA_011041545.1|DRBE01000058.1_22': {'TIGR00460': [[1, 307]]}, '_GCA_011041545.1|DRBE01000096.1_2': {'TIGR00019': [[4, 349]]}, '_GCA_011041545.1|DRBE01000001.1_4': {'TIGR02075': [[5, 209]]}, '_GCA_011041545.1|DRBE01000072.1_3': {'TIGR00392': [[17, 792]]}, '_GCA_011041545.1|DRBE01000069.1_11': {'TIGR00329': [[4, 307]], 'TIGR03723': …
_GCA_011051015.1	{'_GCA_011051015.1|DRER01000018.1_4': {'TIGR00810': [[3, 70]]}, '_GCA_011051015.1|DRER01000009.1_1': {'TIGR00019': [[1, 334]]}, '_GCA_011051015.1|DRER01000117.1_2': {'TIGR00344': [[9, 833]]}, '_GCA_011051015.1|DRER01000113.1_1': {'TIGR01079': [[2, 93]]}, '_GCA_011051015.1|DRER01000074.1_9': {'TIGR00392': [[17, 839]]}, '_GCA_011051015.1|DRER01000023.1_1': {'TIGR00329': [[2, 268]], 'TIGR03723': [[1…
_GCA_011052855.1	{'_GCA_011052855.1|DRID01000165.1_5': {'TIGR00810': [[2, 71]]}, '_GCA_011052855.1|DRID01000038.1_17': {'TIGR00460': [[1, 307]]}, '_GCA_011052855.1|DRID01000006.1_5': {'TIGR00019': [[2, 352]]}, '_GCA_011052855.1|DRID01000057.1_6': {'TIGR02075': [[5, 236]]}, '_GCA_011052855.1|DRID01000025.1_4': {'TIGR00755': [[1, 257]]}, '_GCA_011052855.1|DRID01000017.1_2': {'TIGR00344': [[5, 851]]}, '_GCA_01105285…
_GCA_011333545.1	{'_GCA_011333545.1|DTKH01000109.1_5': {'TIGR00810': [[4, 71]]}, '_GCA_011333545.1|DTKH01000075.1_3': {'TIGR00460': [[1, 304]]}, '_GCA_011333545.1|DTKH01000030.1_8': {'TIGR00019': [[1, 349]]}, '_GCA_011333545.1|DTKH01000017.1_2': {'TIGR02075': [[7, 241]]}, '_GCA_011333545.1|DTKH01000006.1_15': {'TIGR00755': [[4, 260]]}, '_GCA_011333545.1|DTKH01000067.1_2': {'TIGR00344': [[6, 858]]}, '_GCA_01133354…
_GCA_011334725.1	{'_GCA_011334725.1|DTHP01000007.1_14': {'TIGR00810': [[4, 71]]}, '_GCA_011334725.1|DTHP01000007.1_20': {'TIGR00460': [[1, 306]]}, '_GCA_011334725.1|DTHP01000018.1_25': {'TIGR00019': [[2, 357]]}, '_GCA_011334725.1|DTHP01000021.1_24': {'TIGR02075': [[7, 238]]}, '_GCA_011334725.1|DTHP01000008.1_18': {'TIGR00344': [[5, 855]]}, '_GCA_011334725.1|DTHP01000034.1_28': {'TIGR01079': [[2, 103]]}, '_GCA_011…
_GCA_011370105.1	{'_GCA_011370105.1|DSWQ01000041.1_13': {'TIGR00810': [[4, 70]]}, '_GCA_011370105.1|DSWQ01000043.1_12': {'TIGR00460': [[7, 270]]}, '_GCA_011370105.1|DSWQ01000029.1_17': {'TIGR00019': [[1, 230]]}, '_GCA_011370105.1|DSWQ01000035.1_14': {'TIGR02075': [[9, 243]]}, '_GCA_011370105.1|DSWQ01000047.1_9': {'TIGR00755': [[5, 260]]}, '_GCA_011370105.1|DSWQ01000055.1_12': {'TIGR00344': [[6, 849]]}, '_GCA_0113…
_GCA_011620275.1	{'_GCA_011620275.1|WOZK01000005.1_38': {'TIGR00810': [[3, 70]]}, '_GCA_011620275.1|WOZK01000003.1_5': {'TIGR00460': [[1, 304]]}, '_GCA_011620275.1|WOZK01000017.1_56': {'TIGR00019': [[2, 355]]}, '_GCA_011620275.1|WOZK01000030.1_92': {'TIGR02075': [[8, 242]]}, '_GCA_011620275.1|WOZK01000012.1_64': {'TIGR00755': [[3, 266]]}, '_GCA_011620275.1|WOZK01000012.1_79': {'TIGR00344': [[5, 855]]}, '_GCA_0116…
_GCA_012514595.1	{'_GCA_012514595.1|JAAYZZ010000019.1_5': {'TIGR00810': [[4, 70]]}, '_GCA_012514595.1|JAAYZZ010000007.1_3': {'TIGR00460': [[1, 305]]}, '_GCA_012514595.1|JAAYZZ010000118.1_11': {'TIGR00019': [[1, 354]]}, '_GCA_012514595.1|JAAYZZ010000224.1_2': {'TIGR02075': [[8, 240]]}, '_GCA_012514595.1|JAAYZZ010000122.1_12': {'TIGR00755': [[12, 265]]}, '_GCA_012514595.1|JAAYZZ010000161.1_3': {'TIGR00344': [[5, 85…
_GCA_012514745.1	{'_GCA_012514745.1|JAAYZR010000005.1_28': {'TIGR00810': [[3, 71]]}, '_GCA_012514745.1|JAAYZR010000001.1_1': {'TIGR00460': [[1, 305]]}, '_GCA_012514745.1|JAAYZR010000030.1_32': {'TIGR00019': [[2, 355]]}, '_GCA_012514745.1|JAAYZR010000010.1_58': {'TIGR02075': [[8, 242]]}, '_GCA_012514745.1|JAAYZR010000006.1_117': {'TIGR00755': [[3, 266]]}, '_GCA_012514745.1|JAAYZR010000021.1_3': {'TIGR00344': [[5, …
_GCA_013202205.1	{'_GCA_013202205.1|JABMSB010000074.1_26': {'TIGR00810': [[5, 72]]}, '_GCA_013202205.1|JABMSB010000052.1_27': {'TIGR00460': [[1, 309]]}, '_GCA_013202205.1|JABMSB010000028.1_40': {'TIGR00019': [[4, 361]]}, '_GCA_013202205.1|JABMSB010000060.1_3': {'TIGR02075': [[13, 244]]}, '_GCA_013202205.1|JABMSB010000028.1_70': {'TIGR00755': [[20, 282]]}, '_GCA_013202205.1|JABMSB010000087.1_6': {'TIGR00344': [[5,…
_GCA_013202515.1	{'_GCA_013202515.1|JABMRN010000311.1_4': {'TIGR00810': [[3, 75]]}, '_GCA_013202515.1|JABMRN010000007.1_12': {'TIGR00019': [[2, 353]]}, '_GCA_013202515.1|JABMRN010000336.1_1': {'TIGR02075': [[6, 231]]}, '_GCA_013202515.1|JABMRN010000249.1_8': {'TIGR00344': [[5, 630]]}, '_GCA_013202515.1|JABMRN010000235.1_5': {'TIGR01079': [[2, 102]]}, '_GCA_013202515.1|JABMRN010000210.1_15': {'TIGR00392': [[14, 85…
_GCA_013202525.1	{'_GCA_013202525.1|JABMQS010000007.1_6': {'TIGR00810': [[2, 74]]}, '_GCA_013202525.1|JABMQS010000007.1_13': {'TIGR00460': [[1, 300]]}, '_GCA_013202525.1|JABMQS010000067.1_19': {'TIGR00019': [[2, 352]]}, '_GCA_013202525.1|JABMQS010000097.1_15': {'TIGR02075': [[9, 239]]}, '_GCA_013202525.1|JABMQS010000010.1_6': {'TIGR00755': [[17, 278]]}, '_GCA_013202525.1|JABMQS010000027.1_3': {'TIGR00344': [[5, 8…
_GCA_013202745.1	{'_GCA_013202745.1|JABMRJ010000057.1_11': {'TIGR00810': [[2, 73]]}, '_GCA_013202745.1|JABMRJ010000057.1_5': {'TIGR00460': [[1, 307]]}, '_GCA_013202745.1|JABMRJ010000129.1_5': {'TIGR00019': [[2, 352]]}, '_GCA_013202745.1|JABMRJ010000063.1_2': {'TIGR02075': [[8, 238]]}, '_GCA_013202745.1|JABMRJ010000062.1_1': {'TIGR00755': [[16, 273]]}, '_GCA_013202745.1|JABMRJ010000018.1_29': {'TIGR00344': [[5, 90…
_GCA_013202925.1	{'_GCA_013202925.1|JABMRA010000045.1_9': {'TIGR00810': [[1, 68]]}, '_GCA_013202925.1|JABMRA010000120.1_4': {'TIGR00810': [[2, 48]]}, '_GCA_013202925.1|JABMRA010000118.1_7': {'TIGR00019': [[1, 351]]}, '_GCA_013202925.1|JABMRA010000078.1_8': {'TIGR02075': [[7, 238]]}, '_GCA_013202925.1|JABMRA010000114.1_5': {'TIGR00755': [[16, 275]]}, '_GCA_013202925.1|JABMRA010000028.1_3': {'TIGR00344': [[5, 823]]…
_GCA_013202935.1	{'_GCA_013202935.1|JABMRG010000149.1_6': {'TIGR00810': [[2, 74]]}, '_GCA_013202935.1|JABMRG010000148.1_2': {'TIGR00460': [[1, 300]]}, '_GCA_013202935.1|JABMRG010000096.1_5': {'TIGR00019': [[1, 355]]}, '_GCA_013202935.1|JABMRG010000129.1_35': {'TIGR02075': [[12, 241]]}, '_GCA_013202935.1|JABMRG010000164.1_1': {'TIGR00755': [[18, 277]]}, '_GCA_013202935.1|JABMRG010000051.1_5': {'TIGR00344': [[5, 84…
_GCA_013203265.1	{'_GCA_013203265.1|JABMQK010000192.1_3': {'TIGR00460': [[1, 305]]}, '_GCA_013203265.1|JABMQK010000204.1_8': {'TIGR00019': [[5, 355]]}, '_GCA_013203265.1|JABMQK010000051.1_4': {'TIGR00755': [[9, 272]]}, '_GCA_013203265.1|JABMQK010000109.1_5': {'TIGR00344': [[7, 850]]}, '_GCA_013203265.1|JABMQK010000201.1_19': {'TIGR01079': [[1, 90]]}, '_GCA_013203265.1|JABMQK010000014.1_19': {'TIGR01079': [[2, 51]…
_GCA_013203315.1	{'_GCA_013203315.1|JABMQJ010000012.1_13': {'TIGR00810': [[7, 74]]}, '_GCA_013203315.1|JABMQJ010000012.1_3': {'TIGR00460': [[1, 298]]}, '_GCA_013203315.1|JABMQJ010000016.1_62': {'TIGR00019': [[3, 352]]}, '_GCA_013203315.1|JABMQJ010000014.1_31': {'TIGR02075': [[6, 238]]}, '_GCA_013203315.1|JABMQJ010000016.1_48': {'TIGR00755': [[16, 273]]}, '_GCA_013203315.1|JABMQJ010000013.1_44': {'TIGR00344': [[5,…
_GCA_013203355.1	{'_GCA_013203355.1|JABMQH010000035.1_23': {'TIGR00810': [[2, 72]]}, '_GCA_013203355.1|JABMQH010000035.1_17': {'TIGR00460': [[1, 303]]}, '_GCA_013203355.1|JABMQH010000166.1_12': {'TIGR00019': [[2, 353]]}, '_GCA_013203355.1|JABMQH010000178.1_6': {'TIGR02075': [[6, 238]]}, '_GCA_013203355.1|JABMQH010000046.1_4': {'TIGR00755': [[16, 276]]}, '_GCA_013203355.1|JABMQH010000039.1_14': {'TIGR01079': [[2, …
_GCA_013204685.1	{'_GCA_013204685.1|JABMSC010000189.1_1': {'TIGR00810': [[2, 73]]}, '_GCA_013204685.1|JABMSC010000139.1_2': {'TIGR00460': [[1, 303]]}, '_GCA_013204685.1|JABMSC010000031.1_5': {'TIGR00019': [[3, 357]]}, '_GCA_013204685.1|JABMSC010000147.1_1': {'TIGR00755': [[18, 278]]}, '_GCA_013204685.1|JABMSC010000006.1_8': {'TIGR01079': [[2, 102]]}, '_GCA_013204685.1|JABMSC010000051.1_3': {'TIGR00392': [[19, 846…
_GCA_013285735.1	{'_GCA_013285735.1|JABDGZ010000016.1_14': {'TIGR00810': [[3, 68]]}, '_GCA_013285735.1|JABDGZ010000008.1_32': {'TIGR00460': [[1, 299]]}, '_GCA_013285735.1|JABDGZ010000032.1_12': {'TIGR00019': [[8, 357]]}, '_GCA_013285735.1|JABDGZ010000066.1_3': {'TIGR02075': [[7, 238]]}, '_GCA_013285735.1|JABDGZ010000022.1_14': {'TIGR00344': [[5, 841]]}, '_GCA_013285735.1|JABDGZ010000012.1_18': {'TIGR01079': [[2, …
_GCA_013286575.1	{'_GCA_013286575.1|JABDFL010000013.1_21': {'TIGR00019': [[8, 356]]}, '_GCA_013286575.1|JABDFL010000008.1_20': {'TIGR02075': [[7, 238]]}, '_GCA_013286575.1|JABDFL010000007.1_15': {'TIGR00755': [[5, 262]]}, '_GCA_013286575.1|JABDFL010000007.1_1': {'TIGR00344': [[1, 611]]}, '_GCA_013286575.1|JABDFL010000018.1_12': {'TIGR01079': [[2, 103]]}, '_GCA_013286575.1|JABDFL010000007.1_22': {'TIGR00329': [[4,…
_GCA_013287965.1	{'_GCA_013287965.1|JABDCU010000013.1_36': {'TIGR02075': [[7, 238]]}, '_GCA_013287965.1|JABDCU010000002.1_54': {'TIGR00755': [[4, 258]]}, '_GCA_013287965.1|JABDCU010000002.1_40': {'TIGR00344': [[5, 835]]}, '_GCA_013287965.1|JABDCU010000011.1_46': {'TIGR01079': [[2, 103]]}, '_GCA_013287965.1|JABDCU010000027.1_1': {'TIGR00392': [[21, 847]]}, '_GCA_013287965.1|JABDCU010000002.1_62': {'TIGR00329': [[4…
_GCA_013335325.1	{'_GCA_013335325.1|JAAXVU010000019.1_7': {'TIGR00810': [[3, 70]]}, '_GCA_013335325.1|JAAXVU010000048.1_8': {'TIGR00460': [[1, 303]]}, '_GCA_013335325.1|JAAXVU010000022.1_3': {'TIGR00019': [[1, 352]]}, '_GCA_013335325.1|JAAXVU010000040.1_1': {'TIGR02075': [[8, 240]]}, '_GCA_013335325.1|JAAXVU010000036.1_10': {'TIGR00755': [[9, 262]]}, '_GCA_013335325.1|JAAXVU010000017.1_21': {'TIGR00344': [[5, 875…
_GCA_013626165.1	{'_GCA_013626165.1|NDHX01000004.1_36': {'TIGR00810': [[3, 73]]}, '_GCA_013626165.1|NDHX01000009.1_54': {'TIGR00460': [[1, 310]]}, '_GCA_013626165.1|NDHX01000001.1_61': {'TIGR00019': [[16, 361]]}, '_GCA_013626165.1|NDHX01000003.1_103': {'TIGR02075': [[7, 238]]}, '_GCA_013626165.1|NDHX01000002.1_98': {'TIGR00755': [[17, 272]]}, '_GCA_013626165.1|NDHX01000004.1_60': {'TIGR00344': [[5, 858]]}, '_GCA_…
_GCA_903819555.1	{'_GCA_903819555.1|CAIJDV010000023.1_45': {'TIGR00019': [[4, 353]]}, '_GCA_903819555.1|CAIJDV010000036.1_11': {'TIGR02075': [[6, 237]]}, '_GCA_903819555.1|CAIJDV010000029.1_177': {'TIGR00755': [[14, 306]]}, '_GCA_903819555.1|CAIJDV010000029.1_198': {'TIGR01079': [[1, 101]]}, '_GCA_903819555.1|CAIJDV010000001.1_108': {'TIGR00392': [[18, 791]]}, '_GCA_903819555.1|CAIJDV010000035.1_33': {'TIGR00250'…
_GCA_903819565.1	{'_GCA_903819565.1|CAIJDY010000005.1_4': {'TIGR00810': [[4, 72]]}, '_GCA_903819565.1|CAIJDY010000024.1_4': {'TIGR00460': [[1, 301]]}, '_GCA_903819565.1|CAIJDY010000137.1_15': {'TIGR00019': [[4, 356]]}, '_GCA_903819565.1|CAIJDY010000027.1_21': {'TIGR02075': [[6, 237]]}, '_GCA_903819565.1|CAIJDY010000062.1_10': {'TIGR00344': [[10, 851]]}, '_GCA_903819565.1|CAIJDY010000021.1_18': {'TIGR01079': [[1, …
_GCA_903819615.1	{'_GCA_903819615.1|CAIJEJ010000155.1_4': {'TIGR00810': [[3, 72]]}, '_GCA_903819615.1|CAIJEJ010000504.1_8': {'TIGR00460': [[1, 303]]}, '_GCA_903819615.1|CAIJEJ010000321.1_9': {'TIGR00019': [[4, 353]]}, '_GCA_903819615.1|CAIJEJ010000253.1_4': {'TIGR02075': [[6, 237]]}, '_GCA_903819615.1|CAIJEJ010000051.1_8': {'TIGR00755': [[14, 281]]}, '_GCA_903819615.1|CAIJEJ010000181.1_1': {'TIGR00344': [[8, 846]…
_GCA_903820505.1	{'_GCA_903820505.1|CAIJHQ010000045.1_1': {'TIGR00810': [[4, 69]]}, '_GCA_903820505.1|CAIJHQ010000045.1_8': {'TIGR00460': [[1, 301]]}, '_GCA_903820505.1|CAIJHQ010000022.1_91': {'TIGR00019': [[4, 356]]}, '_GCA_903820505.1|CAIJHQ010000010.1_38': {'TIGR02075': [[6, 237]]}, '_GCA_903820505.1|CAIJHQ010000023.1_7': {'TIGR00755': [[14, 280]]}, '_GCA_903820505.1|CAIJHQ010000029.1_30': {'TIGR00344': [[10, …
_GCA_903822865.1	{'_GCA_903822865.1|CAIJQO010000019.1_30': {'TIGR00810': [[3, 71]]}, '_GCA_903822865.1|CAIJQO010000016.1_67': {'TIGR00460': [[1, 306]]}, '_GCA_903822865.1|CAIJQO010000007.1_90': {'TIGR00019': [[1, 354]]}, '_GCA_903822865.1|CAIJQO010000033.1_6': {'TIGR02075': [[8, 240]]}, '_GCA_903822865.1|CAIJQO010000022.1_137': {'TIGR00755': [[11, 265]]}, '_GCA_903822865.1|CAIJQO010000022.1_124': {'TIGR00344': [[…
_GCA_903826415.1	{'_GCA_903826415.1|CAIKEJ010000460.1_6': {'TIGR00810': [[3, 72]]}, '_GCA_903826415.1|CAIKEJ010000329.1_5': {'TIGR00460': [[1, 212]]}, '_GCA_903826415.1|CAIKEJ010000417.1_3': {'TIGR00019': [[4, 353]]}, '_GCA_903826415.1|CAIKEJ010000361.1_2': {'TIGR00344': [[8, 846]]}, '_GCA_903826415.1|CAIKEJ010000399.1_2': {'TIGR01079': [[1, 101]]}, '_GCA_903826415.1|CAIKEJ010000442.1_5': {'TIGR00392': [[20, 844]…
_GCA_903826805.1	{'_GCA_903826805.1|CAIKFX010000132.1_6': {'TIGR00810': [[4, 73]]}, '_GCA_903826805.1|CAIKFX010000065.1_14': {'TIGR00460': [[1, 309]]}, '_GCA_903826805.1|CAIKFX010000162.1_13': {'TIGR00019': [[2, 354]]}, '_GCA_903826805.1|CAIKFX010000046.1_15': {'TIGR02075': [[10, 239]]}, '_GCA_903826805.1|CAIKFX010000068.1_5': {'TIGR00755': [[17, 279]]}, '_GCA_903826805.1|CAIKFX010000158.1_7': {'TIGR00344': [[6, …
_GCA_903833505.1	{'_GCA_903833505.1|CAILFK010000015.1_30': {'TIGR00810': [[3, 71]]}, '_GCA_903833505.1|CAILFK010000022.1_7': {'TIGR00460': [[1, 306]]}, '_GCA_903833505.1|CAILFK010000030.1_90': {'TIGR00019': [[1, 354]]}, '_GCA_903833505.1|CAILFK010000021.1_15': {'TIGR02075': [[8, 240]]}, '_GCA_903833505.1|CAILFK010000042.1_137': {'TIGR00755': [[11, 265]]}, '_GCA_903833505.1|CAILFK010000042.1_124': {'TIGR00344': [[…
_GCA_903836045.1	{'_GCA_903836045.1|CAILPI010000004.1_31': {'TIGR00810': [[3, 72]]}, '_GCA_903836045.1|CAILPI010000004.1_27': {'TIGR00460': [[21, 322]]}, '_GCA_903836045.1|CAILPI010000022.1_31': {'TIGR00019': [[4, 353]]}, '_GCA_903836045.1|CAILPI010000026.1_3': {'TIGR02075': [[6, 237]]}, '_GCA_903836045.1|CAILPI010000031.1_33': {'TIGR00755': [[14, 306]]}, '_GCA_903836045.1|CAILPI010000004.1_48': {'TIGR00344': [[8…
_GCA_903836515.1	{'_GCA_903836515.1|CAILQW010000003.1_72': {'TIGR00810': [[3, 70]]}, '_GCA_903836515.1|CAILQW010000018.1_17': {'TIGR00460': [[1, 304]]}, '_GCA_903836515.1|CAILQW010000056.1_25': {'TIGR00019': [[1, 354]]}, '_GCA_903836515.1|CAILQW010000006.1_6': {'TIGR02075': [[8, 239]]}, '_GCA_903836515.1|CAILQW010000051.1_66': {'TIGR00755': [[11, 265]]}, '_GCA_903836515.1|CAILQW010000051.1_53': {'TIGR00344': [[5,…
_GCA_903841325.1	{'_GCA_903841325.1|CAIMJD010000123.1_3': {'TIGR00810': [[4, 72]]}, '_GCA_903841325.1|CAIMJD010000138.1_5': {'TIGR00460': [[1, 301]]}, '_GCA_903841325.1|CAIMJD010000088.1_5': {'TIGR00019': [[4, 356]]}, '_GCA_903841325.1|CAIMJD010000102.1_9': {'TIGR02075': [[6, 237]]}, '_GCA_903841325.1|CAIMJD010000045.1_17': {'TIGR00755': [[14, 280]]}, '_GCA_903841325.1|CAIMJD010000176.1_24': {'TIGR00344': [[10, 8…
_GCA_903843285.1	{'_GCA_903843285.1|CAIMPC010000039.1_128': {'TIGR00810': [[4, 74]]}, '_GCA_903843285.1|CAIMPC010000007.1_170': {'TIGR00460': [[1, 309]]}, '_GCA_903843285.1|CAIMPC010000062.1_38': {'TIGR00019': [[6, 355]]}, '_GCA_903843285.1|CAIMPC010000063.1_4': {'TIGR02075': [[7, 237]]}, '_GCA_903843285.1|CAIMPC010000025.1_10': {'TIGR00755': [[2, 257]]}, '_GCA_903843285.1|CAIMPC010000062.1_67': {'TIGR00344': [[5…
_GCA_903843755.1	{'_GCA_903843755.1|CAIMRC010000003.1_26': {'TIGR00810': [[3, 71]]}, '_GCA_903843755.1|CAIMRC010000059.1_41': {'TIGR00460': [[1, 306]]}, '_GCA_903843755.1|CAIMRC010000043.1_22': {'TIGR00019': [[1, 354]]}, '_GCA_903843755.1|CAIMRC010000040.1_6': {'TIGR02075': [[8, 240]]}, '_GCA_903843755.1|CAIMRC010000107.1_14': {'TIGR00755': [[11, 265]]}, '_GCA_903843755.1|CAIMRC010000107.1_27': {'TIGR00344': [[5,…
_GCA_903844095.1	{'_GCA_903844095.1|CAIMSL010000134.1_5': {'TIGR00810': [[3, 71]]}, '_GCA_903844095.1|CAIMSL010000081.1_41': {'TIGR00460': [[1, 306]]}, '_GCA_903844095.1|CAIMSL010000059.1_22': {'TIGR00019': [[1, 354]]}, '_GCA_903844095.1|CAIMSL010000139.1_6': {'TIGR02075': [[8, 240]]}, '_GCA_903844095.1|CAIMSL010000091.1_9': {'TIGR00755': [[11, 265]]}, '_GCA_903844095.1|CAIMSL010000091.1_22': {'TIGR00344': [[5, 8…
_GCA_903845605.1	{'_GCA_903845605.1|CAIMYA010000023.1_57': {'TIGR00810': [[3, 72]]}, '_GCA_903845605.1|CAIMYA010000023.1_51': {'TIGR00460': [[1, 303]]}, '_GCA_903845605.1|CAIMYA010000030.1_91': {'TIGR00019': [[4, 353]]}, '_GCA_903845605.1|CAIMYA010000035.1_24': {'TIGR02075': [[6, 237]]}, '_GCA_903845605.1|CAIMYA010000039.1_137': {'TIGR00755': [[14, 281]]}, '_GCA_903845605.1|CAIMYA010000023.1_74': {'TIGR00344': [[…
_GCA_903852325.1	{'_GCA_903852325.1|CAINQO010000043.1_5': {'TIGR00810': [[3, 70]]}, '_GCA_903852325.1|CAINQO010000025.1_6': {'TIGR00460': [[1, 302]]}, '_GCA_903852325.1|CAINQO010000004.1_6': {'TIGR00019': [[3, 353]]}, '_GCA_903852325.1|CAINQO010000117.1_9': {'TIGR02075': [[7, 240]]}, '_GCA_903852325.1|CAINQO010000074.1_5': {'TIGR00755': [[3, 262]]}, '_GCA_903852325.1|CAINQO010000027.1_12': {'TIGR00344': [[6, 858]…
_GCA_903853095.1	{'_GCA_903853095.1|CAINSO010000025.1_30': {'TIGR00810': [[3, 71]]}, '_GCA_903853095.1|CAINSO010000037.1_8': {'TIGR00460': [[1, 306]]}, '_GCA_903853095.1|CAINSO010000049.1_90': {'TIGR00019': [[1, 354]]}, '_GCA_903853095.1|CAINSO010000035.1_6': {'TIGR02075': [[8, 240]]}, '_GCA_903853095.1|CAINSO010000004.1_137': {'TIGR00755': [[11, 265]]}, '_GCA_903853095.1|CAINSO010000004.1_124': {'TIGR00344': [[5…
_GCA_903856085.1	{'_GCA_903856085.1|CAIOAT010000047.1_31': {'TIGR00810': [[3, 72]]}, '_GCA_903856085.1|CAIOAT010000047.1_27': {'TIGR00460': [[21, 322]]}, '_GCA_903856085.1|CAIOAT010000029.1_45': {'TIGR00019': [[4, 353]]}, '_GCA_903856085.1|CAIOAT010000008.1_3': {'TIGR02075': [[6, 237]]}, '_GCA_903856085.1|CAIOAT010000013.1_178': {'TIGR00755': [[14, 306]]}, '_GCA_903856085.1|CAIOAT010000047.1_48': {'TIGR00344': [[…
_GCA_903860135.1	{'_GCA_903860135.1|CAIOPG010000007.1_77': {'TIGR00810': [[3, 71]]}, '_GCA_903860135.1|CAIOPG010000008.1_33': {'TIGR00460': [[1, 301]]}, '_GCA_903860135.1|CAIOPG010000006.1_50': {'TIGR00019': [[1, 354]]}, '_GCA_903860135.1|CAIOPG010000017.1_105': {'TIGR02075': [[8, 239]]}, '_GCA_903860135.1|CAIOPG010000009.1_152': {'TIGR00755': [[11, 265]]}, '_GCA_903860135.1|CAIOPG010000009.1_165': {'TIGR00344': …
_GCA_903861305.1	{'_GCA_903861305.1|CAIOTT010000049.1_85': {'TIGR00810': [[3, 71]]}, '_GCA_903861305.1|CAIOTT010000051.1_14': {'TIGR02075': [[8, 240]]}, '_GCA_903861305.1|CAIOTT010000013.1_13': {'TIGR00755': [[11, 264]]}, '_GCA_903861305.1|CAIOTT010000013.1_26': {'TIGR00344': [[5, 854]]}, '_GCA_903861305.1|CAIOTT010000022.1_62': {'TIGR01079': [[2, 103]]}, '_GCA_903861305.1|CAIOTT010000013.1_5': {'TIGR00329': [[4,…
_GCA_903869165.1	{'_GCA_903869165.1|CAIPYA010000107.1_35': {'TIGR00810': [[3, 72]]}, '_GCA_903869165.1|CAIPYA010000047.1_11': {'TIGR00460': [[1, 303]]}, '_GCA_903869165.1|CAIPYA010000161.1_5': {'TIGR00019': [[4, 353]]}, '_GCA_903869165.1|CAIPYA010000096.1_2': {'TIGR02075': [[6, 237]]}, '_GCA_903869165.1|CAIPYA010000160.1_7': {'TIGR00755': [[14, 281]]}, '_GCA_903869165.1|CAIPYA010000107.1_18': {'TIGR00344': [[8, 8…
_GCA_903870605.1	{'_GCA_903870605.1|CAIQDQ010000298.1_11': {'TIGR00810': [[3, 71]]}, '_GCA_903870605.1|CAIQDQ010000214.1_6': {'TIGR00460': [[1, 303]]}, '_GCA_903870605.1|CAIQDQ010000166.1_3': {'TIGR00019': [[1, 355]]}, '_GCA_903870605.1|CAIQDQ010000156.1_2': {'TIGR02075': [[8, 240]]}, '_GCA_903870605.1|CAIQDQ010000239.1_3': {'TIGR00755': [[5, 258]]}, '_GCA_903870605.1|CAIQDQ010000314.1_7': {'TIGR00344': [[5, 855]…
_GCA_903874485.1	{'_GCA_903874485.1|CAIQSM010000137.1_2': {'TIGR00810': [[3, 70]]}, '_GCA_903874485.1|CAIQSM010000137.1_8': {'TIGR00460': [[1, 297]]}, '_GCA_903874485.1|CAIQSM010000106.1_4': {'TIGR00019': [[3, 353]]}, '_GCA_903874485.1|CAIQSM010000156.1_2': {'TIGR02075': [[7, 240]]}, '_GCA_903874485.1|CAIQSM010000215.1_9': {'TIGR00755': [[3, 262]]}, '_GCA_903874485.1|CAIQSM010000026.1_1': {'TIGR00344': [[6, 752]]…
_GCA_903878855.1	{'_GCA_903878855.1|CAIRJI010000196.1_9': {'TIGR00810': [[3, 71]]}, '_GCA_903878855.1|CAIRJI010000218.1_2': {'TIGR00460': [[1, 303]]}, '_GCA_903878855.1|CAIRJI010000080.1_3': {'TIGR00019': [[1, 355]]}, '_GCA_903878855.1|CAIRJI010000251.1_2': {'TIGR02075': [[8, 240]]}, '_GCA_903878855.1|CAIRJI010000114.1_3': {'TIGR00755': [[5, 258]]}, '_GCA_903878855.1|CAIRJI010000146.1_5': {'TIGR01079': [[2, 103]]…
_GCA_903880265.1	{'_GCA_903880265.1|CAIROU010000179.1_6': {'TIGR00460': [[1, 304]]}, '_GCA_903880265.1|CAIROU010000116.1_3': {'TIGR00019': [[1, 354]]}, '_GCA_903880265.1|CAIROU010000295.1_3': {'TIGR02075': [[8, 239]]}, '_GCA_903880265.1|CAIROU010000251.1_4': {'TIGR00755': [[6, 260]]}, '_GCA_903880265.1|CAIROU010000160.1_5': {'TIGR00344': [[5, 863]]}, '_GCA_903880265.1|CAIROU010000125.1_3': {'TIGR01079': [[2, 103]…
_GCA_903880505.1	{'_GCA_903880505.1|CAIRPN010000035.1_6': {'TIGR00810': [[4, 70]]}, '_GCA_903880505.1|CAIRPN010000137.1_1': {'TIGR00460': [[1, 304]]}, '_GCA_903880505.1|CAIRPN010000040.1_1': {'TIGR00019': [[2, 340]]}, '_GCA_903880505.1|CAIRPN010000117.1_2': {'TIGR02075': [[6, 239]]}, '_GCA_903880505.1|CAIRPN010000025.1_1': {'TIGR00755': [[3, 250]]}, '_GCA_903880505.1|CAIRPN010000020.1_9': {'TIGR00344': [[1, 735]]…
_GCA_903882345.1	{'_GCA_903882345.1|CAIRWO010000193.1_5': {'TIGR00810': [[4, 71]]}, '_GCA_903882345.1|CAIRWO010000149.1_8': {'TIGR00019': [[3, 352]]}, '_GCA_903882345.1|CAIRWO010000196.1_3': {'TIGR02075': [[2, 236]]}, '_GCA_903882345.1|CAIRWO010000113.1_1': {'TIGR00755': [[3, 260]]}, '_GCA_903882345.1|CAIRWO010000173.1_1': {'TIGR01079': [[2, 54]]}, '_GCA_903882345.1|CAIRWO010000005.1_1': {'TIGR01079': [[2, 53]]},…
_GCA_903884765.1	{'_GCA_903884765.1|CAISGA010000059.1_47': {'TIGR00810': [[3, 70]]}, '_GCA_903884765.1|CAISGA010000068.1_6': {'TIGR00460': [[7, 234]]}, '_GCA_903884765.1|CAISGA010000043.1_25': {'TIGR00019': [[1, 354]]}, '_GCA_903884765.1|CAISGA010000084.1_19': {'TIGR02075': [[8, 239]]}, '_GCA_903884765.1|CAISGA010000044.1_15': {'TIGR00755': [[11, 265]]}, '_GCA_903884765.1|CAISGA010000044.1_28': {'TIGR00344': [[5,…
_GCA_903884815.1	{'_GCA_903884815.1|CAISGE010000027.1_57': {'TIGR00810': [[3, 72]]}, '_GCA_903884815.1|CAISGE010000027.1_51': {'TIGR00460': [[1, 303]]}, '_GCA_903884815.1|CAISGE010000002.1_92': {'TIGR00019': [[4, 353]]}, '_GCA_903884815.1|CAISGE010000008.1_24': {'TIGR02075': [[6, 237]]}, '_GCA_903884815.1|CAISGE010000003.1_40': {'TIGR00755': [[14, 281]]}, '_GCA_903884815.1|CAISGE010000027.1_74': {'TIGR00344': [[8…
_GCA_903889135.1	{'_GCA_903889135.1|CAISWF010000058.1_4': {'TIGR00810': [[4, 73]]}, '_GCA_903889135.1|CAISWF010000150.1_2': {'TIGR00460': [[1, 309]]}, '_GCA_903889135.1|CAISWF010000051.1_7': {'TIGR00019': [[2, 354]]}, '_GCA_903889135.1|CAISWF010000057.1_4': {'TIGR02075': [[10, 239]]}, '_GCA_903889135.1|CAISWF010000079.1_7': {'TIGR00755': [[17, 279]]}, '_GCA_903889135.1|CAISWF010000163.1_1': {'TIGR00344': [[6, 663…
_GCA_903896075.1	{'_GCA_903896075.1|CAITWN010000299.1_5': {'TIGR00810': [[4, 74]]}, '_GCA_903896075.1|CAITWN010000222.1_1': {'TIGR00460': [[1, 266]]}, '_GCA_903896075.1|CAITWN010000304.1_3': {'TIGR00019': [[6, 355]]}, '_GCA_903896075.1|CAITWN010000187.1_2': {'TIGR02075': [[7, 237]]}, '_GCA_903896075.1|CAITWN010000355.1_3': {'TIGR00344': [[5, 827]]}, '_GCA_903896075.1|CAITWN010000214.1_1': {'TIGR00392': [[13, 835]…
_GCA_903899255.1	{'_GCA_903899255.1|CAIUIR010000016.1_2': {'TIGR00810': [[4, 74]]}, '_GCA_903899255.1|CAIUIR010000148.1_1': {'TIGR00019': [[6, 355]]}, '_GCA_903899255.1|CAIUIR010000246.1_3': {'TIGR02075': [[7, 237]]}, '_GCA_903899255.1|CAIUIR010000239.1_3': {'TIGR00755': [[2, 257]]}, '_GCA_903899255.1|CAIUIR010000313.1_3': {'TIGR00344': [[5, 827]]}, '_GCA_903899255.1|CAIUIR010000002.1_5': {'TIGR01079': [[1, 103]]…
_GCA_903901225.1	{'_GCA_903901225.1|CAIUQE010000009.1_30': {'TIGR00810': [[3, 71]]}, '_GCA_903901225.1|CAIUQE010000035.1_67': {'TIGR00460': [[1, 306]]}, '_GCA_903901225.1|CAIUQE010000031.1_90': {'TIGR00019': [[1, 354]]}, '_GCA_903901225.1|CAIUQE010000043.1_6': {'TIGR02075': [[8, 240]]}, '_GCA_903901225.1|CAIUQE010000037.1_68': {'TIGR00755': [[11, 265]]}, '_GCA_903901225.1|CAIUQE010000037.1_81': {'TIGR00344': [[5,…
_GCA_903907475.1	{'_GCA_903907475.1|CAIVOB010000034.1_2': {'TIGR00810': [[4, 70]]}, '_GCA_903907475.1|CAIVOB010000118.1_5': {'TIGR00460': [[1, 304]]}, '_GCA_903907475.1|CAIVOB010000166.1_6': {'TIGR00019': [[2, 352]]}, '_GCA_903907475.1|CAIVOB010000173.1_2': {'TIGR02075': [[6, 239]]}, '_GCA_903907475.1|CAIVOB010000062.1_13': {'TIGR00755': [[3, 263]]}, '_GCA_903907475.1|CAIVOB010000122.1_3': {'TIGR00344': [[6, 551]…
_GCA_903907505.1	{'_GCA_903907505.1|CAIVOJ010000112.1_30': {'TIGR00810': [[3, 70]]}, '_GCA_903907505.1|CAIVOJ010000114.1_6': {'TIGR00460': [[1, 304]]}, '_GCA_903907505.1|CAIVOJ010000169.1_5': {'TIGR00019': [[1, 354]]}, '_GCA_903907505.1|CAIVOJ010000040.1_1': {'TIGR02075': [[8, 215]]}, '_GCA_903907505.1|CAIVOJ010000163.1_5': {'TIGR00755': [[11, 265]]}, '_GCA_903907505.1|CAIVOJ010000027.1_6': {'TIGR00344': [[5, 863…
_GCA_903908145.1	{'_GCA_903908145.1|CAIVQT010000014.1_12': {'TIGR00810': [[3, 70]]}, '_GCA_903908145.1|CAIVQT010000014.1_6': {'TIGR00460': [[1, 302]]}, '_GCA_903908145.1|CAIVQT010000049.1_3': {'TIGR00019': [[3, 353]]}, '_GCA_903908145.1|CAIVQT010000036.1_10': {'TIGR02075': [[7, 240]]}, '_GCA_903908145.1|CAIVQT010000072.1_1': {'TIGR00755': [[3, 262]]}, '_GCA_903908145.1|CAIVQT010000102.1_3': {'TIGR00344': [[6, 858…
_GCA_903908245.1	{'_GCA_903908245.1|CAIVRE010000002.1_130': {'TIGR00810': [[3, 71]]}, '_GCA_903908245.1|CAIVRE010000024.1_62': {'TIGR00460': [[1, 303]]}, '_GCA_903908245.1|CAIVRE010000018.1_72': {'TIGR00019': [[1, 355]]}, '_GCA_903908245.1|CAIVRE010000020.1_35': {'TIGR02075': [[8, 240]]}, '_GCA_903908245.1|CAIVRE010000017.1_39': {'TIGR00755': [[5, 258]]}, '_GCA_903908245.1|CAIVRE010000017.1_25': {'TIGR00344': [[5…
_GCA_903914855.1	{'_GCA_903914855.1|CAIWQS010000011.1_30': {'TIGR00810': [[3, 71]]}, '_GCA_903914855.1|CAIWQS010000037.1_8': {'TIGR00460': [[1, 306]]}, '_GCA_903914855.1|CAIWQS010000056.1_90': {'TIGR00019': [[1, 354]]}, '_GCA_903914855.1|CAIWQS010000034.1_6': {'TIGR02075': [[8, 240]]}, '_GCA_903914855.1|CAIWQS010000004.1_137': {'TIGR00755': [[11, 265]]}, '_GCA_903914855.1|CAIWQS010000004.1_124': {'TIGR00344': [[5…
_GCA_903922645.1	{'_GCA_903922645.1|CAIXUU010000147.1_27': {'TIGR00810': [[3, 72]]}, '_GCA_903922645.1|CAIXUU010000147.1_21': {'TIGR00460': [[1, 303]]}, '_GCA_903922645.1|CAIXUU010000130.1_39': {'TIGR00019': [[21, 219]]}, '_GCA_903922645.1|CAIXUU010000111.1_2': {'TIGR02075': [[6, 237]]}, '_GCA_903922645.1|CAIXUU010000267.1_4': {'TIGR00755': [[14, 281]]}, '_GCA_903922645.1|CAIXUU010000147.1_44': {'TIGR00344': [[8,…
_GCA_903923935.1	{'_GCA_903923935.1|CAIXZE010000336.1_2': {'TIGR00810': [[3, 72]]}, '_GCA_903923935.1|CAIXZE010000061.1_3': {'TIGR00460': [[1, 303]]}, '_GCA_903923935.1|CAIXZE010000036.1_26': {'TIGR00019': [[4, 353]]}, '_GCA_903923935.1|CAIXZE010000333.1_21': {'TIGR02075': [[6, 237]]}, '_GCA_903923935.1|CAIXZE010000271.1_8': {'TIGR00755': [[14, 281]]}, '_GCA_903923935.1|CAIXZE010000182.1_6': {'TIGR00344': [[8, 84…
_GCA_903933965.1	{'_GCA_903933965.1|CAIZMA010000022.1_1': {'TIGR00810': [[2, 70]]}, '_GCA_903933965.1|CAIZMA010000088.1_27': {'TIGR00460': [[1, 303]]}, '_GCA_903933965.1|CAIZMA010000117.1_15': {'TIGR00019': [[1, 354]]}, '_GCA_903933965.1|CAIZMA010000016.1_9': {'TIGR02075': [[8, 240]]}, '_GCA_903933965.1|CAIZMA010000025.1_45': {'TIGR00755': [[16, 270]]}, '_GCA_903933965.1|CAIZMA010000025.1_59': {'TIGR00344': [[5, …
_GCA_903937685.1	{'_GCA_903937685.1|CAJAAK010000165.1_32': {'TIGR00810': [[2, 70]]}, '_GCA_903937685.1|CAJAAK010000082.1_21': {'TIGR00460': [[1, 303]]}, '_GCA_903937685.1|CAJAAK010000122.1_16': {'TIGR00019': [[1, 354]]}, '_GCA_903937685.1|CAJAAK010000193.1_1': {'TIGR02075': [[8, 153]]}, '_GCA_903937685.1|CAJAAK010000078.1_1': {'TIGR02075': [[1, 95]]}, '_GCA_903937685.1|CAJAAK010000092.1_9': {'TIGR00755': [[16, 27…
_GCA_903940715.1	{'_GCA_903940715.1|CAJALW010000029.1_32': {'TIGR00810': [[2, 70]]}, '_GCA_903940715.1|CAJALW010000050.1_25': {'TIGR00460': [[1, 303]]}, '_GCA_903940715.1|CAJALW010000034.1_26': {'TIGR00019': [[1, 354]]}, '_GCA_903940715.1|CAJALW010000094.1_33': {'TIGR02075': [[8, 240]]}, '_GCA_903940715.1|CAJALW010000048.1_4': {'TIGR00755': [[16, 270]]}, '_GCA_903940715.1|CAJALW010000087.1_13': {'TIGR00344': [[5,…
_GCA_903944345.1	{'_GCA_903944345.1|CAJARJ010000016.1_21': {'TIGR00810': [[2, 70]]}, '_GCA_903944345.1|CAJARJ010000002.1_25': {'TIGR00460': [[1, 303]]}, '_GCA_903944345.1|CAJARJ010000003.1_16': {'TIGR00019': [[1, 354]]}, '_GCA_903944345.1|CAJARJ010000009.1_8': {'TIGR02075': [[8, 240]]}, '_GCA_903944345.1|CAJARJ010000005.1_45': {'TIGR00755': [[16, 270]]}, '_GCA_903944345.1|CAJARJ010000005.1_31': {'TIGR00344': [[5,…
_GCA_903959815.1	{'_GCA_903959815.1|CAJBYM010000004.1_13': {'TIGR00810': [[3, 70]]}, '_GCA_903959815.1|CAJBYM010000122.1_2': {'TIGR00460': [[1, 303]]}, '_GCA_903959815.1|CAJBYM010000024.1_6': {'TIGR00019': [[5, 351]]}, '_GCA_903959815.1|CAJBYM010000022.1_28': {'TIGR02075': [[8, 240]]}, '_GCA_903959815.1|CAJBYM010000043.1_4': {'TIGR00755': [[11, 262]]}, '_GCA_903959815.1|CAJBYM010000055.1_4': {'TIGR00344': [[5, 86…
_GCA_903961635.1	{'_GCA_903961635.1|CAJCFE010000007.1_45': {'TIGR00810': [[3, 70]]}, '_GCA_903961635.1|CAJCFE010000057.1_1': {'TIGR00460': [[1, 249]]}, '_GCA_903961635.1|CAJCFE010000016.1_6': {'TIGR00019': [[5, 351]]}, '_GCA_903961635.1|CAJCFE010000009.1_15': {'TIGR02075': [[8, 240]]}, '_GCA_903961635.1|CAJCFE010000060.1_57': {'TIGR00755': [[11, 262]]}, '_GCA_903961635.1|CAJCFE010000060.1_70': {'TIGR00344': [[5, …
_IMG_2236347058	{}
_IMG_2236347060	{}
_IMG_2236347061	{}
_IMG_2236876026	{}
_IMG_2264867158	{'_IMG_2264867158|A257O7DRAFT_contig_1_0.2_39': {'TIGR00019': [[3, 356]]}, '_IMG_2264867158|A257O7DRAFT_contig_10_0.12_11': {'TIGR00755': [[18, 282]]}, '_IMG_2264867158|A257O7DRAFT_contig_9_0.11_12': {'TIGR01079': [[1, 101]]}, '_IMG_2264867158|A257O7DRAFT_contig_13_0.15_11': {'TIGR00392': [[18, 853]]}, '_IMG_2264867158|A257O7DRAFT_contig_15_0.17_2': {'TIGR00615': [[5, 196]]}, '_IMG_2264867158|A25…
_IMG_2609459703	{'_IMG_2609459703|Ga0070377_107_18': {'TIGR02075': [[6, 237]]}, '_IMG_2609459703|Ga0070377_106_18': {'TIGR00755': [[18, 282]]}, '_IMG_2609459703|Ga0070377_109_3': {'TIGR00344': [[6, 852]]}, '_IMG_2609459703|Ga0070377_105_28': {'TIGR00250': [[4, 132]]}, '_IMG_2609459703|Ga0070377_113_8': {'TIGR00084': [[1, 178]]}, '_IMG_2609459703|Ga0070377_105_3': {'PF06071.8': [[280, 363]]}, '_IMG_2609459703|Ga0…
_IMG_2616644819	{'_IMG_2616644819|Ga0070067_165_9': {'TIGR00019': [[6, 356]]}, '_IMG_2616644819|Ga0070067_135_1': {'TIGR00344': [[5, 850]]}, '_IMG_2616644819|Ga0070067_142_5': {'TIGR00329': [[4, 316]], 'TIGR03723': [[3, 322]]}, '_IMG_2616644819|Ga0070067_152_3': {'TIGR02432': [[5, 159]]}, '_IMG_2616644819|Ga0070067_105_9': {'TIGR00967': [[19, 436]]}, '_IMG_2616644819|Ga0070067_105_3': {'PF00411.14': [[35, 144]]}…
_IMG_2616644935	{'_IMG_2616644935|Ga0064109_107_6': {'TIGR00250': [[5, 134]]}, '_IMG_2616644935|Ga0064109_124_1': {'TIGR02432': [[34, 215]]}, '_IMG_2616644935|Ga0064109_119_10': {'PF01016.14': [[2, 72]]}, '_IMG_2616644935|Ga0064109_119_9': {'PF01018.17': [[2, 149]]}, '_IMG_2616644935|Ga0064109_105_2': {'PF02367.12': [[14, 136]]}, '_IMG_2616644935|Ga0064109_119_11': {'PF00829.16': [[1, 94]]}}
_IMG_2619618904	{'_IMG_2619618904|Ga0073627_1120_5': {'TIGR00460': [[3, 301]]}, '_IMG_2619618904|Ga0073627_1119_2': {'TIGR00019': [[8, 359]]}, '_IMG_2619618904|Ga0073627_1118_4': {'TIGR01079': [[1, 101]]}, '_IMG_2619618904|Ga0073627_1007_2': {'TIGR00250': [[8, 137]]}, '_IMG_2619618904|Ga0073627_1150_17': {'TIGR00922': [[6, 177]]}, '_IMG_2619618904|Ga0073627_1099_1': {'TIGR00615': [[1, 108]]}, '_IMG_2619618904|Ga…
_IMG_2634166614	{'_IMG_2634166614|Ga0071204_104_23': {'TIGR00755': [[16, 272]]}, '_IMG_2634166614|Ga0071204_108_12': {'TIGR02432': [[22, 210]]}, '_IMG_2634166614|Ga0071204_105_11': {'PF13184.1': [[199, 267]], 'PF08529.6': [[4, 61]]}, '_IMG_2634166614|Ga0071204_111_10': {'PF03484.10': [[293, 360]]}, '_IMG_2634166614|Ga0071204_111_9': {'PF01409.15': [[90, 381]], 'PF02912.13': [[22, 82]]}, '_IMG_2634166614|Ga007120…
_IMG_2634166877	{'_IMG_2634166877|Ga0071286_105_4': {'TIGR00810': [[3, 70]]}, '_IMG_2634166877|Ga0071286_110_32': {'TIGR00460': [[1, 302]]}, '_IMG_2634166877|Ga0071286_108_18': {'TIGR00019': [[4, 353]]}, '_IMG_2634166877|Ga0071286_130_5': {'TIGR00084': [[1, 196]]}, '_IMG_2634166877|Ga0071286_133_4': {'PF06071.8': [[273, 356]]}, '_IMG_2634166877|Ga0071286_123_9': {'PF13184.1': [[200, 267]], 'PF08529.6': [[5, 65]]…
_IMG_2636416185	{'_IMG_2636416185|Ga0097849_1329_3': {'TIGR00810': [[3, 73]]}, '_IMG_2636416185|Ga0097849_1099_1': {'TIGR00460': [[1, 305]]}, '_IMG_2636416185|Ga0097849_1634_30': {'TIGR00019': [[6, 357]]}, '_IMG_2636416185|Ga0097849_1332_27': {'TIGR02075': [[8, 238]]}, '_IMG_2636416185|Ga0097849_1372_108': {'TIGR00755': [[15, 278]]}, '_IMG_2636416185|Ga0097849_1268_20': {'TIGR00344': [[9, 633]]}, '_IMG_263641618…
_IMG_2645728144	{'_IMG_2645728144|Ga0070075_107_8': {'TIGR00344': [[5, 864]]}, '_IMG_2645728144|Ga0070075_109_16': {'TIGR00329': [[4, 306]], 'TIGR03723': [[3, 313]]}, '_IMG_2645728144|Ga0070075_113_6': {'TIGR00459': [[2, 294]]}, '_IMG_2645728144|Ga0070075_183_1': {'PF04998.12': [[479, 682]], 'PF00623.15': [[63, 204]], 'PF04983.13': [[208, 372]], 'PF05000.12': [[408, 476]]}, '_IMG_2645728144|Ga0070075_103_10': {'…
_IMG_2645728145	{'_IMG_2645728145|Ga0070076_107_8': {'TIGR00344': [[5, 864]]}, '_IMG_2645728145|Ga0070076_109_16': {'TIGR00329': [[4, 306]], 'TIGR03723': [[3, 313]]}, '_IMG_2645728145|Ga0070076_113_6': {'TIGR00459': [[2, 294]]}, '_IMG_2645728145|Ga0070076_103_10': {'PF01795.14': [[1, 287]]}, '_IMG_2645728145|Ga0070076_108_13': {'PF01016.14': [[15, 68]]}, '_IMG_2645728145|Ga0070076_122_5': {'PF00411.14': [[19, 12…
_IMG_2645728147	{'_IMG_2645728147|Ga0070079_124_3': {'TIGR00755': [[11, 263]]}, '_IMG_2645728147|Ga0070079_122_4': {'TIGR00967': [[15, 434]]}, '_IMG_2645728147|Ga0070079_110_4': {'TIGR03263': [[6, 186]]}, '_IMG_2645728147|Ga0070079_122_2': {'PF03719.10': [[89, 154]], 'PF00333.15': [[14, 77]]}, '_IMG_2645728147|Ga0070079_122_3': {'PF00828.14': [[1, 91]]}, '_IMG_2645728147|Ga0070079_122_1': {'PF00861.17': [[5, 116…
_IMG_2645728170	{'_IMG_2645728170|Ga0070527_119_3': {'TIGR00019': [[17, 366]]}, '_IMG_2645728170|Ga0070527_129_5': {'TIGR00459': [[2, 292]]}, '_IMG_2645728170|Ga0070527_110_8': {'PF02367.12': [[11, 128]]}, '_IMG_2645728170|Ga0070527_112_1': {'PF01245.15': [[3, 114]]}, '_IMG_2645728170|Ga0070527_127_7': {'PF06421.7': [[3, 50]]}, '_IMG_2645728170|Ga0070527_119_6': {'PF01121.15': [[9, 186]]}}
_IMG_2648501623	{'_IMG_2648501623|Ga0070071_116_1': {'TIGR00329': [[9, 208]]}}
_IMG_2651870006	{'_IMG_2651870006|Ga0070069_120_5': {'TIGR02075': [[6, 238]]}, '_IMG_2651870006|Ga0070069_121_1': {'TIGR00922': [[5, 141]]}, '_IMG_2651870006|Ga0070069_160_5': {'TIGR03263': [[23, 201]]}, '_IMG_2651870006|Ga0070069_114_2': {'PF06071.8': [[273, 356]]}, '_IMG_2651870006|Ga0070069_150_2': {'PF13184.1': [[199, 267]], 'PF08529.6': [[5, 63]]}, '_IMG_2651870006|Ga0070069_120_4': {'PF00889.14': [[92, 195…
_IMG_2654587938	{'_IMG_2654587938|Ga0111183_1085_4': {'TIGR00460': [[1, 303]]}, '_IMG_2654587938|Ga0111183_1024_16': {'TIGR00019': [[3, 353]]}, '_IMG_2654587938|Ga0111183_1126_1': {'TIGR00019': [[3, 353]]}, '_IMG_2654587938|Ga0111183_1160_5': {'TIGR02075': [[10, 241]]}, '_IMG_2654587938|Ga0111183_1022_13': {'TIGR00755': [[16, 278]]}, '_IMG_2654587938|Ga0111183_1080_10': {'TIGR00755': [[27, 289]]}, '_IMG_26545879…
_IMG_2654587941	{'_IMG_2654587941|Ga0111184_1117_4': {'TIGR00810': [[4, 70]]}, '_IMG_2654587941|Ga0111184_1002_94': {'TIGR00810': [[3, 70]]}, '_IMG_2654587941|Ga0111184_1037_5': {'TIGR00019': [[2, 349]]}, '_IMG_2654587941|Ga0111184_1029_37': {'TIGR00019': [[2, 352]]}, '_IMG_2654587941|Ga0111184_1005_2': {'TIGR02075': [[8, 241]]}, '_IMG_2654587941|Ga0111184_1063_11': {'TIGR02075': [[8, 241]]}, '_IMG_2654587941|Ga…
_IMG_2698536974	{'_IMG_2698536974|Ga0099075_1019_5': {'TIGR00460': [[1, 308]]}, '_IMG_2698536974|Ga0099075_1116_2': {'TIGR00344': [[6, 580]]}, '_IMG_2698536974|Ga0099075_1017_3': {'TIGR00392': [[14, 490]]}, '_IMG_2698536974|Ga0099075_1060_4': {'TIGR00615': [[4, 197]]}, '_IMG_2698536974|Ga0099075_1105_7': {'TIGR03263': [[9, 172]]}, '_IMG_2698536974|Ga0099075_1093_2': {'PF06071.8': [[150, 232]]}, '_IMG_2698536974|…
_IMG_2698536975	{'_IMG_2698536975|Ga0099074_119_5': {'TIGR00460': [[1, 308]]}, '_IMG_2698536975|Ga0099074_117_3': {'TIGR00392': [[14, 490]]}, '_IMG_2698536975|Ga0099074_106_18': {'PF01795.14': [[1, 289]]}, '_IMG_2698536975|Ga0099074_103_4': {'PF02367.12': [[11, 130]]}, '_IMG_2698536975|Ga0099074_116_5': {'PF00380.14': [[11, 131]]}, '_IMG_2698536975|Ga0099074_116_6': {'PF00572.13': [[16, 142]]}, '_IMG_2698536975|…
_IMG_2703719162	{'_IMG_2703719162|Ga0139340_131_2': {'PF00312.17': [[8, 88]]}, '_IMG_2703719162|Ga0139340_132_1': {'PF08459.6': [[148, 299]]}}
_IMG_2710723590	{'_IMG_2710723590|Ga0155545_1107_23': {'TIGR00810': [[3, 72]]}, '_IMG_2710723590|Ga0155545_1071_5': {'TIGR00460': [[2, 311]]}, '_IMG_2710723590|Ga0155545_1074_13': {'TIGR00019': [[7, 359]]}, '_IMG_2710723590|Ga0155545_1020_12': {'TIGR02075': [[11, 241]]}, '_IMG_2710723590|Ga0155545_1056_16': {'TIGR00755': [[35, 288]]}, '_IMG_2710723590|Ga0155545_1107_5': {'TIGR00344': [[5, 846]]}, '_IMG_271072359…
_IMG_2713897464	{'_IMG_2713897464|Ga0170745_133_9': {'TIGR00810': [[4, 73]]}, '_IMG_2713897464|Ga0170745_116_5': {'TIGR00019': [[4, 352]]}, '_IMG_2713897464|Ga0170745_107_17': {'TIGR02075': [[13, 247]]}, '_IMG_2713897464|Ga0170745_122_14': {'TIGR00755': [[57, 319]]}, '_IMG_2713897464|Ga0170745_142_14': {'TIGR01079': [[2, 101]]}, '_IMG_2713897464|Ga0170745_122_8': {'TIGR00329': [[4, 318]], 'TIGR03723': [[4, 323]]…
_IMG_2713897465	{'_IMG_2713897465|Ga0170744_113_3': {'TIGR00460': [[1, 303]]}, '_IMG_2713897465|Ga0170744_102_8': {'TIGR00755': [[18, 270]]}, '_IMG_2713897465|Ga0170744_116_3': {'TIGR00922': [[11, 181]]}, '_IMG_2713897465|Ga0170744_112_11': {'TIGR03263': [[1, 178]]}, '_IMG_2713897465|Ga0170744_102_21': {'PF01016.14': [[2, 72]]}, '_IMG_2713897465|Ga0170744_112_2': {'PF00453.13': [[3, 109]]}, '_IMG_2713897465|Ga01…
_IMG_2713897466	{'_IMG_2713897466|Ga0170743_1001_8': {'TIGR00810': [[3, 68]]}, '_IMG_2713897466|Ga0170743_1105_2': {'TIGR00460': [[2, 253]]}, '_IMG_2713897466|Ga0170743_1005_7': {'TIGR00019': [[2, 354]]}, '_IMG_2713897466|Ga0170743_1051_2': {'TIGR02075': [[7, 238]]}, '_IMG_2713897466|Ga0170743_1060_10': {'TIGR00755': [[6, 272]]}, '_IMG_2713897466|Ga0170743_1003_57': {'TIGR01079': [[2, 103]]}, '_IMG_2713897466|Ga…
_IMG_2713897467	{'_IMG_2713897467|Ga0170742_104_2': {'TIGR00250': [[4, 133]]}, '_IMG_2713897467|Ga0170742_113_16': {'TIGR00615': [[1, 97]]}, '_IMG_2713897467|Ga0170742_168_4': {'TIGR03263': [[6, 183]]}, '_IMG_2713897467|Ga0170742_141_2': {'TIGR00459': [[1, 292]]}, '_IMG_2713897467|Ga0170742_105_9': {'PF13184.1': [[187, 253]], 'PF08529.6': [[1, 49]]}, '_IMG_2713897467|Ga0170742_110_1': {'PF03484.10': [[183, 250]]…
_IMG_2713897468	{'_IMG_2713897468|Ga0170741_101_18': {'TIGR02075': [[10, 243]]}, '_IMG_2713897468|Ga0170741_112_11': {'TIGR00084': [[1, 197]]}, '_IMG_2713897468|Ga0170741_116_8': {'TIGR03263': [[1, 176]]}, '_IMG_2713897468|Ga0170741_108_4': {'TIGR00459': [[5, 586]]}, '_IMG_2713897468|Ga0170741_154_1': {'PF04997.7': [[40, 365]], 'PF00623.15': [[367, 508]], 'PF04983.13': [[512, 659]], 'PF05000.12': [[690, 765]]}, …
_IMG_2713897469	{'_IMG_2713897469|Ga0170740_102_50': {'TIGR00810': [[3, 71]]}, '_IMG_2713897469|Ga0170740_105_21': {'TIGR00460': [[1, 307]]}, '_IMG_2713897469|Ga0170740_103_35': {'TIGR00019': [[3, 352]]}, '_IMG_2713897469|Ga0170740_108_10': {'TIGR02075': [[6, 239]]}, '_IMG_2713897469|Ga0170740_119_15': {'TIGR00329': [[4, 307]], 'TIGR03723': [[3, 314]]}, '_IMG_2713897469|Ga0170740_105_12': {'TIGR00084': [[1, 197]…
_IMG_2713897470	{'_IMG_2713897470|Ga0170739_128_2': {'PF00318.15': [[9, 225]]}}
_IMG_2713897471	{'_IMG_2713897471|Ga0170738_103_25': {'TIGR00392': [[14, 850]]}, '_IMG_2713897471|Ga0170738_111_12': {'PF01795.14': [[52, 343]]}, '_IMG_2713897471|Ga0170738_111_8': {'PF01509.13': [[24, 172]]}, '_IMG_2713897471|Ga0170738_111_7': {'PF02033.13': [[5, 105]]}}
_IMG_2713897472	{'_IMG_2713897472|Ga0170737_149_1': {'PF13184.1': [[199, 265]], 'PF08529.6': [[4, 61]]}}
_IMG_2786546427	{'_IMG_2786546427|Ga0301638_1010_2': {'TIGR00810': [[2, 70]]}, '_IMG_2786546427|Ga0301638_1079_6': {'TIGR00460': [[1, 308]]}, '_IMG_2786546427|Ga0301638_1004_7': {'TIGR00019': [[2, 333]]}, '_IMG_2786546427|Ga0301638_1037_12': {'TIGR02075': [[7, 240]]}, '_IMG_2786546427|Ga0301638_1047_18': {'TIGR00755': [[18, 274]]}, '_IMG_2786546427|Ga0301638_1047_3': {'TIGR00344': [[6, 895]]}, '_IMG_2786546427|G…
_IMG_2786546428	{'_IMG_2786546428|Ga0301636_140_15': {'TIGR00460': [[1, 305]]}, '_IMG_2786546428|Ga0301636_167_17': {'TIGR00019': [[1, 351]]}, '_IMG_2786546428|Ga0301636_174_20': {'TIGR02075': [[8, 239]]}, '_IMG_2786546428|Ga0301636_111_47': {'TIGR00755': [[16, 267]]}, '_IMG_2786546428|Ga0301636_172_1': {'TIGR00344': [[11, 503]]}, '_IMG_2786546428|Ga0301636_111_14': {'TIGR01079': [[2, 104]]}, '_IMG_2786546428|Ga…
_IMG_2786546429	{'_IMG_2786546429|Ga0301637_1014_7': {'TIGR00810': [[4, 70]]}, '_IMG_2786546429|Ga0301637_1011_2': {'TIGR00019': [[1, 348]]}, '_IMG_2786546429|Ga0301637_1053_9': {'TIGR00019': [[2, 347]]}, '_IMG_2786546429|Ga0301637_1100_7': {'TIGR02075': [[7, 241]]}, '_IMG_2786546429|Ga0301637_1067_1': {'TIGR00344': [[10, 824]]}, '_IMG_2786546429|Ga0301637_1027_13': {'TIGR01079': [[2, 103]]}, '_IMG_2786546429|Ga…
_IMG_2786546430	{'_IMG_2786546430|Ga0301634_1042_98': {'TIGR00810': [[3, 72]]}, '_IMG_2786546430|Ga0301634_1042_103': {'TIGR00460': [[1, 301]]}, '_IMG_2786546430|Ga0301634_1092_77': {'TIGR00019': [[2, 358]]}, '_IMG_2786546430|Ga0301634_1113_3': {'TIGR02075': [[9, 239]]}, '_IMG_2786546430|Ga0301634_1041_12': {'TIGR00755': [[16, 273]]}, '_IMG_2786546430|Ga0301634_1042_79': {'TIGR00344': [[5, 846]]}, '_IMG_27865464…
_IMG_2786546431	{'_IMG_2786546431|Ga0301635_1391_1': {'TIGR00460': [[4, 289]]}, '_IMG_2786546431|Ga0301635_1212_6': {'TIGR01079': [[2, 52]]}, '_IMG_2786546431|Ga0301635_1114_2': {'TIGR00329': [[4, 312]], 'TIGR03723': [[3, 317]]}, '_IMG_2786546431|Ga0301635_1444_2': {'TIGR00084': [[1, 189]]}, '_IMG_2786546431|Ga0301635_1080_3': {'TIGR00922': [[1, 118]]}, '_IMG_2786546431|Ga0301635_1077_4': {'TIGR00615': [[2, 195]…
_IMG_2786546432	{'_IMG_2786546432|Ga0301631_133_25': {'TIGR00810': [[5, 74]]}, '_IMG_2786546432|Ga0301631_110_3': {'TIGR00460': [[1, 302]]}, '_IMG_2786546432|Ga0301631_173_6': {'TIGR00019': [[21, 365]]}, '_IMG_2786546432|Ga0301631_123_4': {'TIGR02075': [[19, 250]]}, '_IMG_2786546432|Ga0301631_144_17': {'TIGR00755': [[20, 275]]}, '_IMG_2786546432|Ga0301631_154_1': {'TIGR00344': [[1, 676]]}, '_IMG_2786546432|Ga030…
_IMG_2786546433	{'_IMG_2786546433|Ga0301630_1043_4': {'TIGR00810': [[4, 72]]}, '_IMG_2786546433|Ga0301630_1039_12': {'TIGR00460': [[1, 299]]}, '_IMG_2786546433|Ga0301630_1001_9': {'TIGR00019': [[7, 361]]}, '_IMG_2786546433|Ga0301630_1075_44': {'TIGR02075': [[24, 255]]}, '_IMG_2786546433|Ga0301630_1016_4': {'TIGR00755': [[17, 273]]}, '_IMG_2786546433|Ga0301630_1056_15': {'TIGR00344': [[11, 883]]}, '_IMG_278654643…
_IMG_2786546434	{'_IMG_2786546434|Ga0301632_1152_3': {'TIGR00810': [[2, 72]]}, '_IMG_2786546434|Ga0301632_1235_3': {'TIGR00460': [[1, 311]]}, '_IMG_2786546434|Ga0301632_1353_2': {'TIGR00019': [[1, 355]]}, '_IMG_2786546434|Ga0301632_1369_5': {'TIGR02075': [[8, 239]]}, '_IMG_2786546434|Ga0301632_1183_1': {'TIGR00755': [[1, 215]]}, '_IMG_2786546434|Ga0301632_1008_1': {'TIGR00344': [[3, 843]]}, '_IMG_2786546434|Ga03…
_IMG_2786546435	{'_IMG_2786546435|Ga0301988_151_15': {'TIGR00810': [[2, 73]]}, '_IMG_2786546435|Ga0301988_151_8': {'TIGR00460': [[1, 305]]}, '_IMG_2786546435|Ga0301988_158_11': {'TIGR00019': [[1, 353]]}, '_IMG_2786546435|Ga0301988_134_9': {'TIGR02075': [[11, 244]]}, '_IMG_2786546435|Ga0301988_159_15': {'TIGR00755': [[5, 266]]}, '_IMG_2786546435|Ga0301988_101_2': {'TIGR00344': [[6, 814]]}, '_IMG_2786546435|Ga0301…
_IMG_2786546436	{'_IMG_2786546436|Ga0301989_104_20': {'TIGR00810': [[3, 71]]}, '_IMG_2786546436|Ga0301989_131_10': {'TIGR00460': [[1, 310]]}, '_IMG_2786546436|Ga0301989_139_26': {'TIGR00019': [[6, 353]]}, '_IMG_2786546436|Ga0301989_121_84': {'TIGR02075': [[7, 239]]}, '_IMG_2786546436|Ga0301989_101_27': {'TIGR00755': [[9, 272]]}, '_IMG_2786546436|Ga0301989_116_7': {'TIGR00344': [[9, 844]]}, '_IMG_2786546436|Ga030…
_IMG_2786546437	{'_IMG_2786546437|Ga0301986_154_5': {'TIGR00810': [[2, 72]]}, '_IMG_2786546437|Ga0301986_177_38': {'TIGR00460': [[1, 310]]}, '_IMG_2786546437|Ga0301986_126_10': {'TIGR00019': [[1, 354]]}, '_IMG_2786546437|Ga0301986_127_5': {'TIGR02075': [[8, 239]]}, '_IMG_2786546437|Ga0301986_179_9': {'TIGR00755': [[22, 308]]}, '_IMG_2786546437|Ga0301986_121_16': {'TIGR00344': [[5, 844]]}, '_IMG_2786546437|Ga0301…
_IMG_2786546438	{'_IMG_2786546438|Ga0301987_1087_1': {'TIGR00810': [[1, 53]]}, '_IMG_2786546438|Ga0301987_1085_36': {'TIGR00460': [[2, 200]]}, '_IMG_2786546438|Ga0301987_1054_9': {'TIGR02075': [[6, 234]]}, '_IMG_2786546438|Ga0301987_1025_3': {'TIGR00344': [[5, 850]]}, '_IMG_2786546438|Ga0301987_1012_5': {'TIGR01079': [[3, 104]]}, '_IMG_2786546438|Ga0301987_1109_2': {'TIGR00392': [[14, 858]]}, '_IMG_2786546438|Ga…
_IMG_2786546439	{'_IMG_2786546439|Ga0301628_1203_2': {'TIGR00810': [[2, 70]]}, '_IMG_2786546439|Ga0301628_1138_10': {'TIGR00460': [[1, 303]]}, '_IMG_2786546439|Ga0301628_1116_4': {'TIGR02075': [[6, 239]]}, '_IMG_2786546439|Ga0301628_1241_1': {'TIGR00755': [[3, 264]]}, '_IMG_2786546439|Ga0301628_1231_1': {'TIGR00344': [[6, 373]]}, '_IMG_2786546439|Ga0301628_1070_2': {'TIGR01079': [[1, 102]]}, '_IMG_2786546439|Ga0…
_IMG_2786546440	{'_IMG_2786546440|Ga0301629_116_125': {'TIGR00810': [[3, 72]]}, '_IMG_2786546440|Ga0301629_116_130': {'TIGR00460': [[1, 301]]}, '_IMG_2786546440|Ga0301629_165_83': {'TIGR00019': [[2, 358]]}, '_IMG_2786546440|Ga0301629_148_3': {'TIGR02075': [[9, 239]]}, '_IMG_2786546440|Ga0301629_158_14': {'TIGR00755': [[16, 273]]}, '_IMG_2786546440|Ga0301629_116_106': {'TIGR00344': [[5, 846]]}, '_IMG_2786546440|G…
_IMG_2786546441	{'_IMG_2786546441|Ga0301622_171_85': {'TIGR00810': [[2, 72]]}, '_IMG_2786546441|Ga0301622_171_81': {'TIGR00460': [[1, 306]]}, '_IMG_2786546441|Ga0301622_122_24': {'TIGR00019': [[5, 352]]}, '_IMG_2786546441|Ga0301622_151_15': {'TIGR00755': [[16, 276]]}, '_IMG_2786546441|Ga0301622_135_2': {'TIGR00344': [[5, 767]]}, '_IMG_2786546441|Ga0301622_108_32': {'TIGR01079': [[2, 103]]}, '_IMG_2786546441|Ga03…
_IMG_2786546442	{'_IMG_2786546442|Ga0301623_1041_8': {'TIGR00810': [[3, 72]]}, '_IMG_2786546442|Ga0301623_1084_4': {'TIGR00019': [[3, 349]]}, '_IMG_2786546442|Ga0301623_1049_4': {'TIGR02075': [[7, 237]]}, '_IMG_2786546442|Ga0301623_1007_2': {'TIGR00344': [[6, 841]]}, '_IMG_2786546442|Ga0301623_1098_9': {'TIGR01079': [[5, 104]]}, '_IMG_2786546442|Ga0301623_1010_3': {'TIGR00329': [[4, 310]], 'TIGR03723': [[4, 315]…
_IMG_2786546443	{'_IMG_2786546443|Ga0301621_158_15': {'TIGR00810': [[2, 73]]}, '_IMG_2786546443|Ga0301621_158_8': {'TIGR00460': [[1, 305]]}, '_IMG_2786546443|Ga0301621_146_25': {'TIGR00019': [[1, 353]]}, '_IMG_2786546443|Ga0301621_124_5': {'TIGR02075': [[11, 244]]}, '_IMG_2786546443|Ga0301621_146_2': {'TIGR00755': [[5, 266]]}, '_IMG_2786546443|Ga0301621_134_11': {'TIGR00344': [[6, 814]]}, '_IMG_2786546443|Ga0301…
_IMG_2786546444	{'_IMG_2786546444|Ga0301620_1109_4': {'TIGR00810': [[2, 70]]}, '_IMG_2786546444|Ga0301620_1076_6': {'TIGR00019': [[1, 355]]}, '_IMG_2786546444|Ga0301620_1032_5': {'TIGR02075': [[8, 239]]}, '_IMG_2786546444|Ga0301620_1064_1': {'TIGR01079': [[1, 103]]}, '_IMG_2786546444|Ga0301620_1060_2': {'TIGR00392': [[14, 818]]}, '_IMG_2786546444|Ga0301620_1097_1': {'TIGR00250': [[1, 95]]}, '_IMG_2786546444|Ga03…
_IMG_2786546445	{'_IMG_2786546445|Ga0301627_1109_115': {'TIGR00810': [[2, 70]]}, '_IMG_2786546445|Ga0301627_1045_14': {'TIGR00460': [[23, 328]]}, '_IMG_2786546445|Ga0301627_1084_72': {'TIGR00019': [[1, 350]]}, '_IMG_2786546445|Ga0301627_1084_34': {'TIGR02075': [[5, 237]]}, '_IMG_2786546445|Ga0301627_1109_83': {'TIGR00755': [[5, 261]]}, '_IMG_2786546445|Ga0301627_1109_97': {'TIGR00344': [[6, 831]]}, '_IMG_2786546…
_IMG_2786546446	{'_IMG_2786546446|Ga0301626_141_26': {'TIGR00810': [[2, 70]]}, '_IMG_2786546446|Ga0301626_141_20': {'TIGR00460': [[1, 308]]}, '_IMG_2786546446|Ga0301626_155_80': {'TIGR00019': [[1, 355]]}, '_IMG_2786546446|Ga0301626_106_27': {'TIGR02075': [[6, 240]]}, '_IMG_2786546446|Ga0301626_141_55': {'TIGR00755': [[4, 263]]}, '_IMG_2786546446|Ga0301626_141_40': {'TIGR00344': [[6, 838]]}, '_IMG_2786546446|Ga03…
_IMG_2786546447	{'_IMG_2786546447|Ga0301625_147_14': {'TIGR00810': [[2, 73]]}, '_IMG_2786546447|Ga0301625_147_7': {'TIGR00460': [[1, 305]]}, '_IMG_2786546447|Ga0301625_129_2': {'TIGR00019': [[1, 353]]}, '_IMG_2786546447|Ga0301625_143_6': {'TIGR02075': [[5, 238]]}, '_IMG_2786546447|Ga0301625_189_5': {'TIGR00755': [[5, 266]]}, '_IMG_2786546447|Ga0301625_128_14': {'TIGR00344': [[6, 798]]}, '_IMG_2786546447|Ga030162…
_IMG_2786546448	{'_IMG_2786546448|Ga0301624_184_10': {'TIGR00460': [[1, 308]]}, '_IMG_2786546448|Ga0301624_134_7': {'TIGR00019': [[2, 348]]}, '_IMG_2786546448|Ga0301624_114_12': {'TIGR02075': [[7, 240]]}, '_IMG_2786546448|Ga0301624_162_3': {'TIGR00344': [[6, 895]]}, '_IMG_2786546448|Ga0301624_151_22': {'TIGR01079': [[1, 102]]}, '_IMG_2786546448|Ga0301624_105_8': {'TIGR00392': [[13, 805]]}, '_IMG_2786546448|Ga030…
_IMG_2786546449	{'_IMG_2786546449|Ga0301990_1050_14': {'TIGR00810': [[3, 72]]}, '_IMG_2786546449|Ga0301990_1067_8': {'TIGR00460': [[1, 305]]}, '_IMG_2786546449|Ga0301990_1030_5': {'TIGR00019': [[3, 349]]}, '_IMG_2786546449|Ga0301990_1026_7': {'TIGR00755': [[22, 278]]}, '_IMG_2786546449|Ga0301990_1080_17': {'TIGR01079': [[5, 104]]}, '_IMG_2786546449|Ga0301990_1084_10': {'TIGR00392': [[18, 492]]}, '_IMG_2786546449…
_IMG_2786546450	{'_IMG_2786546450|Ga0301991_1028_4': {'TIGR00810': [[2, 72]]}, '_IMG_2786546450|Ga0301991_1089_2': {'TIGR00460': [[1, 307]]}, '_IMG_2786546450|Ga0301991_1139_3': {'TIGR00019': [[2, 353]]}, '_IMG_2786546450|Ga0301991_1069_1': {'TIGR00344': [[5, 524]]}, '_IMG_2786546450|Ga0301991_1017_13': {'TIGR01079': [[3, 102]]}, '_IMG_2786546450|Ga0301991_1127_1': {'TIGR00392': [[14, 549]]}, '_IMG_2786546450|Ga…
_IMG_2786546451	{'_IMG_2786546451|Ga0301992_150_35': {'TIGR00460': [[1, 303]]}, '_IMG_2786546451|Ga0301992_161_31': {'TIGR00019': [[3, 349]]}, '_IMG_2786546451|Ga0301992_148_9': {'TIGR00755': [[19, 277]]}, '_IMG_2786546451|Ga0301992_109_15': {'TIGR01079': [[5, 104]]}, '_IMG_2786546451|Ga0301992_161_24': {'TIGR00329': [[4, 310]], 'TIGR03723': [[4, 315]]}, '_IMG_2786546451|Ga0301992_116_14': {'TIGR00084': [[1, 198…
_IMG_2786546452	{'_IMG_2786546452|Ga0301633_1091_14': {'TIGR00810': [[2, 73]]}, '_IMG_2786546452|Ga0301633_1091_7': {'TIGR00460': [[1, 305]]}, '_IMG_2786546452|Ga0301633_1096_1': {'TIGR00019': [[1, 305]]}, '_IMG_2786546452|Ga0301633_1081_11': {'TIGR02075': [[11, 244]]}, '_IMG_2786546452|Ga0301633_1096_24': {'TIGR00755': [[5, 266]]}, '_IMG_2786546452|Ga0301633_1143_1': {'TIGR00344': [[6, 814]]}, '_IMG_2786546452|…
_IMG_2786546453	{'_IMG_2786546453|Ga0301616_127_99': {'TIGR00810': [[3, 71]]}, '_IMG_2786546453|Ga0301616_127_66': {'TIGR00460': [[1, 310]]}, '_IMG_2786546453|Ga0301616_104_37': {'TIGR00019': [[6, 353]]}, '_IMG_2786546453|Ga0301616_106_8': {'TIGR02075': [[7, 239]]}, '_IMG_2786546453|Ga0301616_118_16': {'TIGR00755': [[9, 272]]}, '_IMG_2786546453|Ga0301616_118_2': {'TIGR00344': [[9, 844]]}, '_IMG_2786546453|Ga0301…
_IMG_2786546454	{'_IMG_2786546454|Ga0301614_1122_50': {'TIGR00810': [[3, 71]]}, '_IMG_2786546454|Ga0301614_1122_18': {'TIGR00460': [[1, 310]]}, '_IMG_2786546454|Ga0301614_1024_11': {'TIGR00019': [[6, 353]]}, '_IMG_2786546454|Ga0301614_1001_31': {'TIGR02075': [[7, 239]]}, '_IMG_2786546454|Ga0301614_1127_14': {'TIGR00755': [[9, 272]]}, '_IMG_2786546454|Ga0301614_1119_2': {'TIGR00344': [[9, 844]]}, '_IMG_2786546454…
_IMG_2786546455	{'_IMG_2786546455|Ga0301617_101_19': {'TIGR00810': [[2, 73]]}, '_IMG_2786546455|Ga0301617_101_12': {'TIGR00460': [[1, 305]]}, '_IMG_2786546455|Ga0301617_144_11': {'TIGR00019': [[1, 287]]}, '_IMG_2786546455|Ga0301617_109_10': {'TIGR02075': [[5, 238]]}, '_IMG_2786546455|Ga0301617_183_14': {'TIGR00755': [[5, 266]]}, '_IMG_2786546455|Ga0301617_186_40': {'TIGR00344': [[6, 437]]}, '_IMG_2786546455|Ga03…
_IMG_2786546456	{'_IMG_2786546456|Ga0301615_1092_6': {'TIGR00810': [[2, 73]]}, '_IMG_2786546456|Ga0301615_1092_13': {'TIGR00460': [[1, 305]]}, '_IMG_2786546456|Ga0301615_1055_13': {'TIGR00019': [[1, 353]]}, '_IMG_2786546456|Ga0301615_1061_5': {'TIGR02075': [[11, 244]]}, '_IMG_2786546456|Ga0301615_1038_11': {'TIGR00755': [[5, 266]]}, '_IMG_2786546456|Ga0301615_1069_15': {'TIGR00344': [[6, 485]]}, '_IMG_2786546456…
_IMG_2786546457	{'_IMG_2786546457|Ga0301618_1090_3': {'TIGR00810': [[2, 59]]}, '_IMG_2786546457|Ga0301618_1354_6': {'TIGR00460': [[1, 305]]}, '_IMG_2786546457|Ga0301618_1187_14': {'TIGR00019': [[1, 351]]}, '_IMG_2786546457|Ga0301618_1117_2': {'TIGR02075': [[8, 239]]}, '_IMG_2786546457|Ga0301618_1190_4': {'TIGR00755': [[16, 267]]}, '_IMG_2786546457|Ga0301618_1044_1': {'TIGR00344': [[11, 480]]}, '_IMG_2786546457|G…
_IMG_2786546458	{'_IMG_2786546458|Ga0301619_1091_9': {'TIGR00810': [[2, 73]]}, '_IMG_2786546458|Ga0301619_1091_2': {'TIGR00460': [[1, 305]]}, '_IMG_2786546458|Ga0301619_1005_2': {'TIGR00019': [[1, 353]]}, '_IMG_2786546458|Ga0301619_1106_10': {'TIGR02075': [[11, 244]]}, '_IMG_2786546458|Ga0301619_1072_13': {'TIGR00755': [[5, 266]]}, '_IMG_2786546458|Ga0301619_1113_22': {'TIGR01079': [[1, 102]]}, '_IMG_2786546458|…
_MAG_0119	{'_MAG_0119|MAG_0119|Ga0185313_10004105_4': {'TIGR00810': [[1, 70]]}, '_MAG_0119|MAG_0119|Ga0185313_10010491_3': {'TIGR00460': [[1, 299]]}, '_MAG_0119|MAG_0119|Ga0185313_10003763_8': {'TIGR00019': [[4, 357]]}, '_MAG_0119|MAG_0119|Ga0185313_10007962_2': {'TIGR00344': [[5, 834]]}, '_MAG_0119|MAG_0119|Ga0185313_10010637_7': {'TIGR01079': [[3, 102]]}, '_MAG_0119|MAG_0119|Ga0185313_10007188_3': {'TIGR…
_MAG_0129	{'_MAG_0129|MAG_0129|Ga0185313_10000014_114': {'TIGR00810': [[3, 68]]}, '_MAG_0129|MAG_0129|Ga0185313_10002339_2': {'TIGR00460': [[1, 302]]}, '_MAG_0129|MAG_0129|Ga0185313_10000047_70': {'TIGR00460': [[1, 309]]}, '_MAG_0129|MAG_0129|Ga0185313_10000403_22': {'TIGR00019': [[8, 357]]}, '_MAG_0129|MAG_0129|Ga0185313_10000300_12': {'TIGR02075': [[14, 245]]}, '_MAG_0129|MAG_0129|Ga0185313_10000558_22':…
_MAG_0135	{'_MAG_0135|MAG_0135|Ga0185313_10000006_87': {'TIGR00810': [[4, 72]]}, '_MAG_0135|MAG_0135|Ga0185313_10000006_101': {'TIGR00460': [[1, 303]]}, '_MAG_0135|MAG_0135|Ga0185313_10000001_488': {'TIGR00019': [[2, 350]]}, '_MAG_0135|MAG_0135|Ga0185313_10000005_195': {'TIGR02075': [[7, 238]]}, '_MAG_0135|MAG_0135|Ga0185313_10014755_2': {'TIGR02075': [[6, 239]]}, '_MAG_0135|MAG_0135|Ga0185313_10000013_110…
_MAG_0140	{'_MAG_0140|MAG_0140|Ga0185313_10002131_10': {'TIGR00810': [[2, 70]]}, '_MAG_0140|MAG_0140|Ga0185313_10002131_4': {'TIGR00460': [[14, 313]]}, '_MAG_0140|MAG_0140|Ga0185313_10003707_7': {'TIGR00019': [[7, 325]]}, '_MAG_0140|MAG_0140|Ga0185313_10000542_20': {'TIGR00755': [[15, 275]]}, '_MAG_0140|MAG_0140|Ga0185313_10007985_1': {'TIGR00344': [[5, 460]]}, '_MAG_0140|MAG_0140|Ga0185313_10003311_6': {'…
_MAG_0142	{'_MAG_0142|MAG_0142|Ga0185313_10001921_7': {'TIGR00460': [[1, 319]]}, '_MAG_0142|MAG_0142|Ga0185313_10014207_3': {'TIGR00019': [[8, 357]]}, '_MAG_0142|MAG_0142|Ga0185313_10008241_3': {'TIGR02075': [[7, 238]]}, '_MAG_0142|MAG_0142|Ga0185313_10015651_7': {'TIGR00755': [[4, 261]]}, '_MAG_0142|MAG_0142|Ga0185313_10004036_6': {'TIGR00344': [[5, 509]]}, '_MAG_0142|MAG_0142|Ga0185313_10001865_7': {'TIG…
_MAG_0144	{'_MAG_0144|MAG_0144|Ga0185313_10003048_1': {'TIGR00810': [[6, 72]]}, '_MAG_0144|MAG_0144|Ga0185313_10001936_3': {'TIGR00460': [[2, 302]]}, '_MAG_0144|MAG_0144|Ga0185313_10003753_2': {'TIGR00019': [[2, 352]]}, '_MAG_0144|MAG_0144|Ga0185313_10001312_11': {'TIGR02075': [[6, 240]]}, '_MAG_0144|MAG_0144|Ga0185313_10007293_9': {'TIGR00755': [[4, 261]]}, '_MAG_0144|MAG_0144|Ga0185313_10014010_3': {'TIG…
_MAG_0145	{'_MAG_0145|MAG_0145|Ga0185313_10008303_3': {'TIGR00810': [[4, 73]]}, '_MAG_0145|MAG_0145|Ga0185313_10006519_5': {'TIGR02075': [[6, 238]]}, '_MAG_0145|MAG_0145|Ga0185313_10014048_3': {'TIGR00755': [[17, 276]]}, '_MAG_0145|MAG_0145|Ga0185313_10007755_2': {'TIGR00344': [[5, 424]]}, '_MAG_0145|MAG_0145|Ga0185313_10005491_3': {'TIGR01079': [[1, 102]]}, '_MAG_0145|MAG_0145|Ga0185313_10013066_4': {'TIG…
_MAG_0153	{'_MAG_0153|MAG_0153|Ga0185313_10000003_253': {'TIGR00810': [[3, 68]]}, '_MAG_0153|MAG_0153|Ga0185313_10000003_172': {'TIGR00460': [[1, 316]]}, '_MAG_0153|MAG_0153|Ga0185313_10000065_43': {'TIGR00019': [[6, 356]]}, '_MAG_0153|MAG_0153|Ga0185313_10000035_8': {'TIGR02075': [[7, 238]]}, '_MAG_0153|MAG_0153|Ga0185313_10000276_22': {'TIGR00755': [[4, 256]]}, '_MAG_0153|MAG_0153|Ga0185313_10000276_8': …
_MAG_0155	{'_MAG_0155|MAG_0155|Ga0185313_10005811_3': {'TIGR01079': [[3, 103]]}, '_MAG_0155|MAG_0155|Ga0185313_10011434_4': {'TIGR00250': [[6, 134]]}, '_MAG_0155|MAG_0155|Ga0185313_10009714_1': {'TIGR00329': [[4, 149]]}, '_MAG_0155|MAG_0155|Ga0185313_10014821_5': {'TIGR00084': [[1, 193]]}, '_MAG_0155|MAG_0155|Ga0185313_10008292_2': {'TIGR00615': [[3, 190]]}, '_MAG_0155|MAG_0155|Ga0185313_10005811_11': {'TI…
_MAG_0158	{'_MAG_0158|MAG_0158|Ga0185313_10001672_12': {'TIGR00810': [[3, 68]]}, '_MAG_0158|MAG_0158|Ga0185313_10000449_19': {'TIGR00019': [[8, 357]]}, '_MAG_0158|MAG_0158|Ga0185313_10013365_4': {'TIGR02075': [[7, 238]]}, '_MAG_0158|MAG_0158|Ga0185313_10001390_5': {'TIGR00755': [[18, 282]]}, '_MAG_0158|MAG_0158|Ga0185313_10010625_1': {'TIGR00344': [[5, 748]]}, '_MAG_0158|MAG_0158|Ga0185313_10001390_12': {'…
_MAG_0161	{'_MAG_0161|MAG_0161|Ga0185313_10005433_5': {'TIGR00810': [[4, 70]]}, '_MAG_0161|MAG_0161|Ga0185313_10002238_10': {'TIGR00460': [[1, 304]]}, '_MAG_0161|MAG_0161|Ga0185313_10003749_8': {'TIGR02075': [[7, 241]]}, '_MAG_0161|MAG_0161|Ga0185313_10007055_4': {'TIGR00755': [[3, 262]]}, '_MAG_0161|MAG_0161|Ga0185313_10010195_6': {'TIGR01079': [[2, 103]]}, '_MAG_0161|MAG_0161|Ga0185313_10002670_6': {'TIG…
_MAG_0395	{'_MAG_0395|MAG_0395|Ga0212088_10026716_1': {'TIGR00810': [[4, 58]]}, '_MAG_0395|MAG_0395|Ga0212088_10026716_6': {'TIGR00460': [[1, 303]]}, '_MAG_0395|MAG_0395|Ga0212088_10059376_1': {'TIGR00019': [[2, 204]]}, '_MAG_0395|MAG_0395|Ga0212088_10020648_7': {'TIGR00755': [[14, 281]]}, '_MAG_0395|MAG_0395|Ga0212088_10044350_1': {'TIGR00344': [[1, 838]]}, '_MAG_0395|MAG_0395|Ga0212088_10005253_19': {'TI…
_MAG_0412	{'_MAG_0412|MAG_0412|Ga0212088_10027342_6': {'TIGR00810': [[3, 68]]}, '_MAG_0412|MAG_0412|Ga0212088_10002858_26': {'TIGR00460': [[1, 312]]}, '_MAG_0412|MAG_0412|Ga0212088_10004978_18': {'TIGR02075': [[7, 238]]}, '_MAG_0412|MAG_0412|Ga0212088_10002339_11': {'TIGR01079': [[2, 103]]}, '_MAG_0412|MAG_0412|Ga0212088_10002047_12': {'TIGR00392': [[24, 852]]}, '_MAG_0412|MAG_0412|Ga0212088_10006929_10': …
_MAG_0414	{'_MAG_0414|MAG_0414|Ga0212088_10000003_235': {'TIGR00810': [[3, 70]]}, '_MAG_0414|MAG_0414|Ga0212088_10000003_241': {'TIGR00460': [[1, 302]]}, '_MAG_0414|MAG_0414|Ga0212088_10000001_384': {'TIGR00019': [[3, 353]]}, '_MAG_0414|MAG_0414|Ga0212088_10000001_576': {'TIGR02075': [[7, 240]]}, '_MAG_0414|MAG_0414|Ga0212088_10000003_206': {'TIGR00755': [[3, 262]]}, '_MAG_0414|MAG_0414|Ga0212088_10000003_…
_MAG_0475	{'_MAG_0475|MAG_0475|Ga0212088_10000493_45': {'TIGR00019': [[4, 353]]}, '_MAG_0475|MAG_0475|Ga0212088_10005773_8': {'TIGR02075': [[6, 237]]}, '_MAG_0475|MAG_0475|Ga0212088_10000046_45': {'TIGR00755': [[14, 306]]}, '_MAG_0475|MAG_0475|Ga0212088_10000046_25': {'TIGR01079': [[1, 101]]}, '_MAG_0475|MAG_0475|Ga0212088_10000091_67': {'TIGR00392': [[18, 791]]}, '_MAG_0475|MAG_0475|Ga0212088_10000248_33'…
_MAG_0479	{'_MAG_0479|MAG_0479|Ga0212088_10013963_6': {'TIGR00810': [[4, 74]]}, '_MAG_0479|MAG_0479|Ga0212088_10000243_102': {'TIGR00460': [[1, 309]]}, '_MAG_0479|MAG_0479|Ga0212088_10000845_36': {'TIGR00019': [[6, 355]]}, '_MAG_0479|MAG_0479|Ga0212088_10000840_4': {'TIGR02075': [[7, 237]]}, '_MAG_0479|MAG_0479|Ga0212088_10004709_10': {'TIGR00755': [[2, 257]]}, '_MAG_0479|MAG_0479|Ga0212088_10000845_7': {'…
_MAG_0483	{'_MAG_0483|MAG_0483|Ga0212088_10043984_2': {'TIGR00810': [[3, 70]]}, '_MAG_0483|MAG_0483|Ga0212088_10075786_1': {'TIGR00460': [[1, 293]]}, '_MAG_0483|MAG_0483|Ga0212088_10017869_8': {'TIGR00019': [[1, 354]]}, '_MAG_0483|MAG_0483|Ga0212088_10008347_17': {'TIGR00755': [[11, 265]]}, '_MAG_0483|MAG_0483|Ga0212088_10017660_2': {'TIGR00344': [[5, 863]]}, '_MAG_0483|MAG_0483|Ga0212088_10017012_15': {'T…
_MAG_0488	{'_MAG_0488|MAG_0488|Ga0212088_10005376_6': {'TIGR00019': [[4, 353]]}, '_MAG_0488|MAG_0488|Ga0212088_10000770_80': {'TIGR00755': [[14, 281]]}, '_MAG_0488|MAG_0488|Ga0212088_10000770_56': {'TIGR01079': [[1, 101]]}, '_MAG_0488|MAG_0488|Ga0212088_10009305_5': {'TIGR00329': [[36, 340]], 'TIGR03723': [[36, 345]]}, '_MAG_0488|MAG_0488|Ga0212088_10066788_2': {'TIGR00329': [[29, 333]], 'TIGR03723': [[29,…
_MAG_0490	{'_MAG_0490|MAG_0490|Ga0212088_10002141_36': {'TIGR00810': [[3, 72]]}, '_MAG_0490|MAG_0490|Ga0212088_10002141_30': {'TIGR00460': [[1, 303]]}, '_MAG_0490|MAG_0490|Ga0212088_10023981_8': {'TIGR02075': [[6, 237]]}, '_MAG_0490|MAG_0490|Ga0212088_10003777_12': {'TIGR00344': [[8, 846]]}, '_MAG_0490|MAG_0490|Ga0212088_10003423_22': {'TIGR01079': [[1, 101]]}, '_MAG_0490|MAG_0490|Ga0212088_10008748_11': {…
_MAG_0904	{'_MAG_0904|MAG_0904|Ga0212093_1007283_13': {'TIGR00810': [[4, 70]]}, '_MAG_0904|MAG_0904|Ga0212093_1012010_3': {'TIGR00460': [[7, 270]]}, '_MAG_0904|MAG_0904|Ga0212093_1006361_1': {'TIGR00019': [[1, 207]]}, '_MAG_0904|MAG_0904|Ga0212093_1006023_11': {'TIGR02075': [[9, 243]]}, '_MAG_0904|MAG_0904|Ga0212093_1019163_8': {'TIGR00755': [[5, 260]]}, '_MAG_0904|MAG_0904|Ga0212093_1028151_1': {'TIGR0034…
_MAG_0992	{'_MAG_0992|MAG_0992|Ga0212118_10002256_7': {'TIGR00810': [[2, 71]]}, '_MAG_0992|MAG_0992|Ga0212118_10008822_2': {'TIGR00460': [[1, 307]]}, '_MAG_0992|MAG_0992|Ga0212118_10002926_9': {'TIGR00019': [[4, 349]]}, '_MAG_0992|MAG_0992|Ga0212118_10027677_4': {'TIGR02075': [[5, 209]]}, '_MAG_0992|MAG_0992|Ga0212118_10002697_13': {'TIGR00344': [[6, 851]]}, '_MAG_0992|MAG_0992|Ga0212118_10034462_2': {'TIG…
_MAG_1028	{'_MAG_1028|MAG_1028|Ga0212118_10030065_3': {'TIGR00810': [[2, 70]]}, '_MAG_1028|MAG_1028|Ga0212118_10029887_1': {'TIGR00344': [[5, 560]]}, '_MAG_1028|MAG_1028|Ga0212118_10006049_9': {'TIGR01079': [[1, 103]]}, '_MAG_1028|MAG_1028|Ga0212118_10017443_2': {'TIGR00392': [[15, 848]]}, '_MAG_1028|MAG_1028|Ga0212118_10007135_4': {'TIGR02432': [[20, 207]]}, '_MAG_1028|MAG_1028|Ga0212118_10006049_1': {'TI…
_MAG_1168	{'_MAG_1168|MAG_1168|Ga0212121_10004474_3': {'TIGR00019': [[2, 351]]}, '_MAG_1168|MAG_1168|Ga0212121_10003794_15': {'TIGR02075': [[7, 241]]}, '_MAG_1168|MAG_1168|Ga0212121_10003881_10': {'TIGR00344': [[6, 850]]}, '_MAG_1168|MAG_1168|Ga0212121_10000715_27': {'TIGR01079': [[2, 104]]}, '_MAG_1168|MAG_1168|Ga0212121_10001371_5': {'TIGR00392': [[18, 833]]}, '_MAG_1168|MAG_1168|Ga0212121_10011707_6': {…
_MAG_1215	{'_MAG_1215|MAG_1215|Ga0212121_10010041_8': {'TIGR00460': [[1, 306]]}, '_MAG_1215|MAG_1215|Ga0212121_10008948_6': {'TIGR00019': [[3, 352]]}, '_MAG_1215|MAG_1215|Ga0212121_10000557_29': {'TIGR02075': [[7, 241]]}, '_MAG_1215|MAG_1215|Ga0212121_10035301_10': {'TIGR00755': [[4, 187]]}, '_MAG_1215|MAG_1215|Ga0212121_10008275_6': {'TIGR00344': [[9, 856]]}, '_MAG_1215|MAG_1215|Ga0212121_10000531_19': {'…
_MAG_1237	{'_MAG_1237|MAG_1237|Ga0212121_10025447_2': {'TIGR00810': [[4, 71]]}, '_MAG_1237|MAG_1237|Ga0212121_10008088_8': {'TIGR00019': [[2, 351]]}, '_MAG_1237|MAG_1237|Ga0212121_10004679_9': {'TIGR02075': [[7, 240]]}, '_MAG_1237|MAG_1237|Ga0212121_10024987_1': {'TIGR00755': [[3, 261]]}, '_MAG_1237|MAG_1237|Ga0212121_10060844_3': {'TIGR00344': [[6, 478]]}, '_MAG_1237|MAG_1237|Ga0212121_10017881_2': {'TIGR…
_MAG_1261	{'_MAG_1261|MAG_1261|Ga0212121_10032322_6': {'TIGR00019': [[1, 351]]}, '_MAG_1261|MAG_1261|Ga0212121_10023894_2': {'TIGR00344': [[6, 852]]}, '_MAG_1261|MAG_1261|Ga0212121_10052741_8': {'TIGR01079': [[2, 102]]}, '_MAG_1261|MAG_1261|Ga0212121_10004867_3': {'TIGR00392': [[18, 794]]}, '_MAG_1261|MAG_1261|Ga0212121_10054308_2': {'TIGR00329': [[4, 317]], 'TIGR03723': [[3, 324]]}, '_MAG_1261|MAG_1261|Ga…
_MAG_1427	{'_MAG_1427|MAG_1427|Ga0212124_10010968_1': {'TIGR00810': [[4, 71]]}, '_MAG_1427|MAG_1427|Ga0212124_10009816_1': {'TIGR00460': [[2, 207]]}, '_MAG_1427|MAG_1427|Ga0212124_10001137_13': {'TIGR00019': [[2, 350]]}, '_MAG_1427|MAG_1427|Ga0212124_10001946_8': {'TIGR02075': [[7, 241]]}, '_MAG_1427|MAG_1427|Ga0212124_10005478_7': {'TIGR00344': [[6, 853]]}, '_MAG_1427|MAG_1427|Ga0212124_10002536_13': {'TI…
_MAG_1429	{'_MAG_1429|MAG_1429|Ga0212124_10014822_5': {'TIGR00019': [[3, 350]]}, '_MAG_1429|MAG_1429|Ga0212124_10010044_5': {'TIGR00344': [[6, 783]]}, '_MAG_1429|MAG_1429|Ga0212124_10012503_6': {'TIGR01079': [[1, 102]]}, '_MAG_1429|MAG_1429|Ga0212124_10012444_4': {'TIGR00329': [[4, 305]], 'TIGR03723': [[3, 312]]}, '_MAG_1429|MAG_1429|Ga0212124_10035687_2': {'TIGR02432': [[21, 206]]}, '_MAG_1429|MAG_1429|Ga…
_MAG_1459	{'_MAG_1459|MAG_1459|Ga0212124_10013537_6': {'TIGR00019': [[1, 354]]}, '_MAG_1459|MAG_1459|Ga0212124_10025033_2': {'TIGR02075': [[6, 236]]}, '_MAG_1459|MAG_1459|Ga0212124_10017099_4': {'TIGR00344': [[5, 710]]}, '_MAG_1459|MAG_1459|Ga0212124_10004209_19': {'TIGR01079': [[2, 102]]}, '_MAG_1459|MAG_1459|Ga0212124_10021135_5': {'TIGR00329': [[8, 313]], 'TIGR03723': [[8, 318]]}, '_MAG_1459|MAG_1459|Ga…
_MAG_1467	{'_MAG_1467|MAG_1467|Ga0212124_10004212_11': {'TIGR00810': [[2, 71]]}, '_MAG_1467|MAG_1467|Ga0212124_10000393_4': {'TIGR00460': [[1, 304]]}, '_MAG_1467|MAG_1467|Ga0212124_10000660_25': {'TIGR00019': [[2, 353]]}, '_MAG_1467|MAG_1467|Ga0212124_10004991_7': {'TIGR02075': [[9, 238]]}, '_MAG_1467|MAG_1467|Ga0212124_10000794_17': {'TIGR00755': [[15, 276]]}, '_MAG_1467|MAG_1467|Ga0212124_10000877_27': {…
_MAG_1468	{'_MAG_1468|MAG_1468|Ga0212124_10000010_103': {'TIGR00019': [[2, 351]]}, '_MAG_1468|MAG_1468|Ga0212124_10000052_50': {'TIGR02075': [[6, 240]]}, '_MAG_1468|MAG_1468|Ga0212124_10000104_11': {'TIGR00755': [[3, 260]]}, '_MAG_1468|MAG_1468|Ga0212124_10001857_6': {'TIGR00344': [[6, 851]]}, '_MAG_1468|MAG_1468|Ga0212124_10000104_46': {'TIGR01079': [[1, 103]]}, '_MAG_1468|MAG_1468|Ga0212124_10000010_168'…
_MAG_1470	{'_MAG_1470|MAG_1470|Ga0212124_10000309_19': {'TIGR00019': [[2, 355]]}, '_MAG_1470|MAG_1470|Ga0212124_10002102_14': {'TIGR02075': [[41, 272]]}, '_MAG_1470|MAG_1470|Ga0212124_10000309_5': {'TIGR00755': [[15, 275]]}, '_MAG_1470|MAG_1470|Ga0212124_10023148_1': {'TIGR00344': [[5, 882]]}, '_MAG_1470|MAG_1470|Ga0212124_10000489_19': {'TIGR01079': [[3, 102]]}, '_MAG_1470|MAG_1470|Ga0212124_10000199_6': …
_MAG_1617	{'_MAG_1617|MAG_1617|Ga0212128_10000156_12': {'TIGR00810': [[5, 72]]}, '_MAG_1617|MAG_1617|Ga0212128_10000156_6': {'TIGR00460': [[1, 302]]}, '_MAG_1617|MAG_1617|Ga0212128_10002540_12': {'TIGR00019': [[11, 357]]}, '_MAG_1617|MAG_1617|Ga0212128_10004893_3': {'TIGR02075': [[30, 261]]}, '_MAG_1617|MAG_1617|Ga0212128_10000147_38': {'TIGR00755': [[7, 263]]}, '_MAG_1617|MAG_1617|Ga0212128_10001503_7': {…
_MAG_1623	{'_MAG_1623|MAG_1623|Ga0212128_10040036_1': {'TIGR00810': [[3, 70]]}, '_MAG_1623|MAG_1623|Ga0212128_10001619_1': {'TIGR00460': [[1, 305]]}, '_MAG_1623|MAG_1623|Ga0212128_10036588_3': {'TIGR00019': [[3, 356]]}, '_MAG_1623|MAG_1623|Ga0212128_10018425_3': {'TIGR00755': [[13, 267]]}, '_MAG_1623|MAG_1623|Ga0212128_10001399_1': {'TIGR00344': [[1, 624]]}, '_MAG_1623|MAG_1623|Ga0212128_10000243_45': {'TI…
_MAG_1627	{'_MAG_1627|MAG_1627|Ga0212128_10000249_3': {'TIGR00810': [[4, 70]]}, '_MAG_1627|MAG_1627|Ga0212128_10000046_18': {'TIGR00460': [[1, 304]]}, '_MAG_1627|MAG_1627|Ga0212128_10001190_2': {'TIGR00019': [[2, 350]]}, '_MAG_1627|MAG_1627|Ga0212128_10000018_43': {'TIGR02075': [[7, 239]]}, '_MAG_1627|MAG_1627|Ga0212128_10000004_85': {'TIGR00755': [[19, 270]]}, '_MAG_1627|MAG_1627|Ga0212128_10000004_99': {…
_MAG_1631	{'_MAG_1631|MAG_1631|Ga0212128_10022358_4': {'TIGR00810': [[38, 100]]}, '_MAG_1631|MAG_1631|Ga0212128_10031153_2': {'TIGR02075': [[6, 236]]}, '_MAG_1631|MAG_1631|Ga0212128_10006453_3': {'TIGR00755': [[21, 286]]}, '_MAG_1631|MAG_1631|Ga0212128_10005388_12': {'TIGR01079': [[4, 103]]}, '_MAG_1631|MAG_1631|Ga0212128_10006453_7': {'TIGR00329': [[4, 308]], 'TIGR03723': [[4, 315]]}, '_MAG_1631|MAG_1631|…
_MAG_1639	{'_MAG_1639|MAG_1639|Ga0212128_10022374_3': {'TIGR00810': [[8, 76]]}, '_MAG_1639|MAG_1639|Ga0212128_10011016_5': {'TIGR00460': [[1, 301]]}, '_MAG_1639|MAG_1639|Ga0212128_10009218_9': {'TIGR00019': [[3, 248]]}, '_MAG_1639|MAG_1639|Ga0212128_10006714_7': {'TIGR00344': [[5, 522]]}, '_MAG_1639|MAG_1639|Ga0212128_10028417_4': {'TIGR00392': [[1, 603]]}, '_MAG_1639|MAG_1639|Ga0212128_10002517_7': {'TIGR…
_MAG_1643	{'_MAG_1643|MAG_1643|Ga0212128_10028806_3': {'TIGR00460': [[1, 304]]}, '_MAG_1643|MAG_1643|Ga0212128_10021247_9': {'TIGR02075': [[1, 170]]}, '_MAG_1643|MAG_1643|Ga0212128_10038246_4': {'TIGR01079': [[1, 100]]}, '_MAG_1643|MAG_1643|Ga0212128_10002793_5': {'TIGR00250': [[6, 134]]}, '_MAG_1643|MAG_1643|Ga0212128_10014044_7': {'TIGR00084': [[1, 195]]}, '_MAG_1643|MAG_1643|Ga0212128_10010024_4': {'TIG…
_MAG_1650	{'_MAG_1650|MAG_1650|Ga0212128_10004357_2': {'TIGR00019': [[6, 359]]}, '_MAG_1650|MAG_1650|Ga0212128_10000597_16': {'TIGR00755': [[17, 273]]}, '_MAG_1650|MAG_1650|Ga0212128_10003769_8': {'TIGR01079': [[1, 102]]}, '_MAG_1650|MAG_1650|Ga0212128_10004566_5': {'TIGR00250': [[5, 134]]}, '_MAG_1650|MAG_1650|Ga0212128_10000597_21': {'TIGR00329': [[5, 335]], 'TIGR03723': [[4, 340]]}, '_MAG_1650|MAG_1650|…
_SAG_3300010718	{'_SAG_3300010718|Ga0138232_103_2': {'PF01016.14': [[15, 74]]}, '_SAG_3300010718|Ga0138232_101_2': {'PF03948.9': [[63, 146]], 'PF01281.14': [[1, 48]]}, '_SAG_3300010718|Ga0138232_101_6': {'PF01195.14': [[3, 182]]}, '_SAG_3300010718|Ga0138232_101_5': {'PF01250.12': [[2, 93]]}}
_SAG_3300010720	{'_SAG_3300010720|Ga0138255_101_2': {'PF13184.1': [[197, 264]], 'PF08529.6': [[4, 62]]}}
_SAG_3300010747	{'_SAG_3300010747|Ga0138174_111_2': {'TIGR03263': [[51, 235]]}}
_SAG_3300010748	{'_SAG_3300010748|Ga0138119_103_9': {'TIGR00344': [[5, 868]]}, '_SAG_3300010748|Ga0138119_111_3': {'TIGR00392': [[14, 862]]}, '_SAG_3300010748|Ga0138119_101_11': {'TIGR02432': [[24, 234]]}, '_SAG_3300010748|Ga0138119_117_3': {'PF01649.13': [[6, 84]]}, '_SAG_3300010748|Ga0138119_108_9': {'PF00380.14': [[8, 128]]}, '_SAG_3300010748|Ga0138119_108_8': {'PF00572.13': [[18, 139]]}, '_SAG_3300010748|Ga0…
_SAG_3300010759	{'_SAG_3300010759|Ga0138116_104_7': {'TIGR00755': [[17, 269]]}, '_SAG_3300010759|Ga0138116_118_2': {'TIGR00329': [[19, 343]], 'TIGR03723': [[18, 348]]}, '_SAG_3300010759|Ga0138116_106_9': {'PF01016.14': [[2, 72]]}, '_SAG_3300010759|Ga0138116_122_3': {'PF03719.10': [[96, 168]], 'PF00333.15': [[21, 86]]}, '_SAG_3300010759|Ga0138116_122_2': {'PF00828.14': [[27, 148]]}, '_SAG_3300010759|Ga0138116_106…
_SAG_3300010779	{'_SAG_3300010779|Ga0138117_108_9': {'TIGR01079': [[3, 102]]}, '_SAG_3300010779|Ga0138117_123_4': {'TIGR00922': [[24, 194]]}, '_SAG_3300010779|Ga0138117_123_8': {'TIGR00855': [[16, 141]]}, '_SAG_3300010779|Ga0138117_108_10': {'PF00238.14': [[1, 122]]}, '_SAG_3300010779|Ga0138117_108_15': {'PF00189.15': [[122, 205]]}, '_SAG_3300010779|Ga0138117_108_8': {'PF00673.16': [[68, 161]], 'PF00281.14': [[8…
_SAG_3300010785	{'_SAG_3300010785|Ga0138151_119_1': {'PF03484.10': [[191, 260]]}, '_SAG_3300010785|Ga0138151_129_1': {'PF01795.14': [[2, 185]]}, '_SAG_3300010785|Ga0138151_108_12': {'PF05697.8': [[16, 159]]}}
_SAG_3300010809	{'_SAG_3300010809|Ga0138134_106_8': {'TIGR00084': [[1, 197]]}, '_SAG_3300010809|Ga0138134_156_1': {'TIGR00615': [[7, 162]]}, '_SAG_3300010809|Ga0138134_138_9': {'TIGR03263': [[13, 191]]}, '_SAG_3300010809|Ga0138134_138_5': {'PF02912.13': [[30, 86]]}, '_SAG_3300010809|Ga0138134_138_4': {'PF00453.13': [[2, 109]]}, '_SAG_3300010809|Ga0138134_106_9': {'PF05491.8': [[264, 338]]}, '_SAG_3300010809|Ga01…
_SAG_3300010838	{'_SAG_3300010838|Ga0138125_1007_12': {'TIGR00460': [[1, 303]]}, '_SAG_3300010838|Ga0138125_1001_27': {'TIGR02075': [[7, 239]]}, '_SAG_3300010838|Ga0138125_1010_10': {'TIGR00755': [[7, 259]]}, '_SAG_3300010838|Ga0138125_1022_4': {'PF13184.1': [[200, 267]], 'PF08529.6': [[5, 63]]}, '_SAG_3300010838|Ga0138125_1006_9': {'PF03484.10': [[288, 357]]}, '_SAG_3300010838|Ga0138125_1033_7': {'PF01795.14': …
_SAG_3300010840	{'_SAG_3300010840|Ga0138160_128_2': {'TIGR00810': [[5, 73]]}, '_SAG_3300010840|Ga0138160_102_13': {'TIGR00019': [[6, 362]]}, '_SAG_3300010840|Ga0138160_104_14': {'TIGR02075': [[16, 247]]}, '_SAG_3300010840|Ga0138160_102_29': {'TIGR00755': [[17, 273]]}, '_SAG_3300010840|Ga0138160_102_24': {'TIGR00329': [[5, 324]], 'TIGR03723': [[4, 331]]}, '_SAG_3300010840|Ga0138160_159_2': {'TIGR00922': [[5, 175]…
_SAG_3300010843	{'_SAG_3300010843|Ga0138202_1034_9': {'TIGR00810': [[3, 72]]}, '_SAG_3300010843|Ga0138202_1053_6': {'TIGR00460': [[1, 307]]}, '_SAG_3300010843|Ga0138202_1010_17': {'TIGR02075': [[5, 237]]}, '_SAG_3300010843|Ga0138202_1047_5': {'TIGR01079': [[1, 102]]}, '_SAG_3300010843|Ga0138202_1018_7': {'TIGR00084': [[1, 201]]}, '_SAG_3300010843|Ga0138202_1109_3': {'TIGR00922': [[5, 176]]}, '_SAG_3300010843|Ga0…
_SAG_3300015125	{'_SAG_3300015125|Ga0179712_113_13': {'TIGR00019': [[7, 359]]}, '_SAG_3300015125|Ga0179712_104_20': {'TIGR02075': [[15, 246]]}, '_SAG_3300015125|Ga0179712_111_22': {'TIGR01079': [[1, 100]]}, '_SAG_3300015125|Ga0179712_129_3': {'TIGR00329': [[10, 315]], 'TIGR03723': [[8, 321]]}, '_SAG_3300015125|Ga0179712_111_13': {'TIGR00967': [[18, 436]]}, '_SAG_3300015125|Ga0179712_124_9': {'TIGR03263': [[2, 15…
_SAG_3300015152	{'_SAG_3300015152|Ga0179706_120_3': {'TIGR00460': [[1, 302]]}, '_SAG_3300015152|Ga0179706_169_1': {'TIGR00019': [[4, 316]]}, '_SAG_3300015152|Ga0179706_116_15': {'TIGR02075': [[11, 242]]}, '_SAG_3300015152|Ga0179706_104_4': {'TIGR00329': [[4, 306]], 'TIGR03723': [[3, 313]]}, '_SAG_3300015152|Ga0179706_151_7': {'TIGR00922': [[1, 160]]}, '_SAG_3300015152|Ga0179706_102_16': {'TIGR00615': [[4, 197]]}…
_SAG_3300015153	{'_SAG_3300015153|Ga0179701_1010_3': {'TIGR00810': [[3, 73]]}, '_SAG_3300015153|Ga0179701_1032_5': {'TIGR00019': [[3, 355]]}, '_SAG_3300015153|Ga0179701_1103_5': {'TIGR02075': [[6, 236]]}, '_SAG_3300015153|Ga0179701_1010_20': {'TIGR00344': [[5, 845]]}, '_SAG_3300015153|Ga0179701_1022_8': {'TIGR01079': [[1, 102]]}, '_SAG_3300015153|Ga0179701_1028_13': {'TIGR00392': [[18, 902]]}, '_SAG_3300015153|G…
_SAG_3300015238	{'_SAG_3300015238|Ga0179702_1039_9': {'TIGR00810': [[6, 62]]}, '_SAG_3300015238|Ga0179702_1006_36': {'TIGR00019': [[2, 352]]}, '_SAG_3300015238|Ga0179702_1032_17': {'TIGR02075': [[15, 247]]}, '_SAG_3300015238|Ga0179702_1036_18': {'TIGR01079': [[2, 103]]}, '_SAG_3300015238|Ga0179702_1001_37': {'TIGR00392': [[14, 844]]}, '_SAG_3300015238|Ga0179702_1015_15': {'TIGR00084': [[1, 198]]}, '_SAG_33000152…
_SAG_3300015271	{'_SAG_3300015271|Ga0171359_158_4': {'TIGR02075': [[26, 258]]}, '_SAG_3300015271|Ga0171359_101_29': {'TIGR00344': [[5, 874]]}, '_SAG_3300015271|Ga0171359_107_4': {'TIGR00250': [[4, 133]]}, '_SAG_3300015271|Ga0171359_106_3': {'TIGR03263': [[9, 187]]}, '_SAG_3300015271|Ga0171359_108_4': {'TIGR00459': [[1, 293]]}, '_SAG_3300015271|Ga0171359_135_1': {'PF03484.10': [[84, 150]]}, '_SAG_3300015271|Ga017…
_SAG_3300015377	{'_SAG_3300015377|Ga0179404_119_2': {'TIGR00615': [[5, 198]]}}
_SAG_3300015379	{'_SAG_3300015379|Ga0179412_152_4': {'TIGR00329': [[1, 210]]}, '_SAG_3300015379|Ga0179412_153_3': {'TIGR00084': [[1, 201]]}, '_SAG_3300015379|Ga0179412_129_2': {'TIGR00855': [[10, 130]]}, '_SAG_3300015379|Ga0179412_147_2': {'PF04997.7': [[11, 336]], 'PF00623.15': [[338, 479]], 'PF04983.13': [[483, 545]]}, '_SAG_3300015379|Ga0179412_106_12': {'PF01649.13': [[5, 84]]}, '_SAG_3300015379|Ga0179412_10…
_SAG_3300015394	{'_SAG_3300015394|Ga0179414_1033_10': {'TIGR02075': [[8, 238]]}, '_SAG_3300015394|Ga0179414_1083_3': {'TIGR00755': [[19, 293]]}, '_SAG_3300015394|Ga0179414_1002_5': {'TIGR00344': [[15, 854]]}, '_SAG_3300015394|Ga0179414_1023_11': {'TIGR00329': [[4, 326]], 'TIGR03723': [[4, 333]]}, '_SAG_3300015394|Ga0179414_1021_8': {'TIGR00084': [[1, 195]]}, '_SAG_3300015394|Ga0179414_1051_1': {'TIGR02432': [[24…
_SAG_3300015395	{'_SAG_3300015395|Ga0179403_1027_7': {'TIGR00810': [[1, 70]]}, '_SAG_3300015395|Ga0179403_1112_1': {'TIGR00329': [[18, 321]], 'TIGR03723': [[17, 328]]}, '_SAG_3300015395|Ga0179403_1032_3': {'TIGR02432': [[21, 143]]}, '_SAG_3300015395|Ga0179403_1020_9': {'TIGR03263': [[24, 207]]}, '_SAG_3300015395|Ga0179403_1004_15': {'TIGR00459': [[2, 296]]}, '_SAG_3300015395|Ga0179403_1052_7': {'PF11987.3': [[31…
_SAG_3300015396	{'_SAG_3300015396|Ga0179429_124_1': {'TIGR00810': [[4, 70]]}, '_SAG_3300015396|Ga0179429_105_28': {'TIGR01079': [[2, 103]]}, '_SAG_3300015396|Ga0179429_101_10': {'TIGR00392': [[13, 850]]}, '_SAG_3300015396|Ga0179429_151_4': {'TIGR02432': [[20, 205]]}, '_SAG_3300015396|Ga0179429_105_21': {'TIGR00967': [[15, 432]]}, '_SAG_3300015396|Ga0179429_104_14': {'TIGR00459': [[2, 296]]}, '_SAG_3300015396|Ga0…
_SAG_3300015397	{'_SAG_3300015397|Ga0179427_1032_10': {'TIGR02075': [[7, 144]]}, '_SAG_3300015397|Ga0179427_1022_14': {'TIGR00084': [[1, 202]]}, '_SAG_3300015397|Ga0179427_1019_10': {'TIGR00615': [[3, 197]]}, '_SAG_3300015397|Ga0179427_1068_2': {'TIGR02432': [[22, 207]]}, '_SAG_3300015397|Ga0179427_1047_4': {'PF06071.8': [[151, 233]]}, '_SAG_3300015397|Ga0179427_1004_2': {'PF13184.1': [[200, 267]], 'PF08529.6': …
_SAG_3300015398	{'_SAG_3300015398|Ga0179396_122_9': {'TIGR00810': [[2, 72]]}, '_SAG_3300015398|Ga0179396_104_15': {'TIGR00460': [[1, 307]]}, '_SAG_3300015398|Ga0179396_120_15': {'TIGR00019': [[2, 356]]}, '_SAG_3300015398|Ga0179396_123_2': {'TIGR02075': [[17, 247]]}, '_SAG_3300015398|Ga0179396_115_9': {'TIGR00755': [[18, 273]]}, '_SAG_3300015398|Ga0179396_107_18': {'TIGR00329': [[4, 308]], 'TIGR03723': [[3, 315]]…
_SAG_3300015400	{'_SAG_3300015400|Ga0179411_107_18': {'TIGR00810': [[4, 71]]}, '_SAG_3300015400|Ga0179411_101_2': {'TIGR00460': [[1, 301]]}, '_SAG_3300015400|Ga0179411_109_20': {'TIGR02075': [[8, 240]]}, '_SAG_3300015400|Ga0179411_118_1': {'TIGR00344': [[5, 705]]}, '_SAG_3300015400|Ga0179411_123_8': {'TIGR00922': [[3, 174]]}, '_SAG_3300015400|Ga0179411_123_12': {'TIGR00855': [[12, 133]]}, '_SAG_3300015400|Ga0179…
_SAG_3300015401	{'_SAG_3300015401|Ga0179431_105_23': {'TIGR02075': [[8, 242]]}, '_SAG_3300015401|Ga0179431_102_4': {'TIGR00344': [[6, 860]]}, '_SAG_3300015401|Ga0179431_109_2': {'TIGR00329': [[4, 305]], 'TIGR03723': [[3, 312]]}, '_SAG_3300015401|Ga0179431_109_22': {'TIGR00084': [[1, 195]]}, '_SAG_3300015401|Ga0179431_117_15': {'TIGR00615': [[3, 197]]}, '_SAG_3300015401|Ga0179431_140_12': {'TIGR03263': [[2, 183]]…
_SAG_3300015403	{'_SAG_3300015403|Ga0179415_1087_2': {'TIGR00460': [[2, 300]]}, '_SAG_3300015403|Ga0179415_1092_3': {'PF02912.13': [[19, 82]]}, '_SAG_3300015403|Ga0179415_1019_9': {'PF01795.14': [[2, 293]]}, '_SAG_3300015403|Ga0179415_1045_5': {'PF00411.14': [[18, 127]]}, '_SAG_3300015403|Ga0179415_1045_4': {'PF00416.17': [[3, 109]]}, '_SAG_3300015403|Ga0179415_1045_7': {'PF01193.19': [[31, 227]], 'PF01000.21': …
_SAG_3300015405	{'_SAG_3300015405|Ga0179421_101_10': {'TIGR01079': [[1, 102]]}, '_SAG_3300015405|Ga0179421_105_4': {'TIGR00392': [[19, 858]]}, '_SAG_3300015405|Ga0179421_133_11': {'TIGR00250': [[4, 133]]}, '_SAG_3300015405|Ga0179421_101_33': {'TIGR00922': [[5, 176]]}, '_SAG_3300015405|Ga0179421_130_7': {'TIGR00459': [[2, 581]]}, '_SAG_3300015405|Ga0179421_101_29': {'TIGR00855': [[38, 162]]}, '_SAG_3300015405|Ga0…
_SAG_3300015410	{'_SAG_3300015410|Ga0179435_1015_17': {'TIGR00392': [[18, 848]]}, '_SAG_3300015410|Ga0179435_1017_14': {'TIGR00329': [[4, 314]], 'TIGR03723': [[4, 321]]}, '_SAG_3300015410|Ga0179435_1021_2': {'TIGR00615': [[4, 196]]}, '_SAG_3300015410|Ga0179435_1028_6': {'TIGR03263': [[21, 201]]}, '_SAG_3300015410|Ga0179435_1022_5': {'PF06071.8': [[280, 362]]}, '_SAG_3300015410|Ga0179435_1010_1': {'PF13184.1': [[…
_SAG_3300015411	{'_SAG_3300015411|Ga0179428_108_11': {'TIGR00810': [[2, 72]]}, '_SAG_3300015411|Ga0179428_108_4': {'TIGR00460': [[1, 309]]}, '_SAG_3300015411|Ga0179428_104_1': {'TIGR02075': [[6, 142]]}, '_SAG_3300015411|Ga0179428_108_24': {'TIGR00755': [[17, 276]]}, '_SAG_3300015411|Ga0179428_147_6': {'TIGR01079': [[1, 103]]}, '_SAG_3300015411|Ga0179428_101_32': {'TIGR00392': [[14, 852]]}, '_SAG_3300015411|Ga017…
_SAG_3300015412	{'_SAG_3300015412|Ga0179394_101_61': {'TIGR00810': [[1, 69]]}, '_SAG_3300015412|Ga0179394_101_54': {'TIGR00460': [[1, 307]]}, '_SAG_3300015412|Ga0179394_137_10': {'TIGR00019': [[2, 351]]}, '_SAG_3300015412|Ga0179394_108_12': {'TIGR02075': [[6, 240]]}, '_SAG_3300015412|Ga0179394_113_13': {'TIGR00755': [[3, 260]]}, '_SAG_3300015412|Ga0179394_113_11': {'TIGR00922': [[4, 175]]}, '_SAG_3300015412|Ga01…
_SAG_3300015414	{'_SAG_3300015414|Ga0179436_1014_16': {'TIGR00810': [[3, 72]]}, '_SAG_3300015414|Ga0179436_1019_13': {'TIGR00019': [[4, 353]]}, '_SAG_3300015414|Ga0179436_1071_4': {'TIGR02075': [[6, 224]]}, '_SAG_3300015414|Ga0179436_1072_4': {'TIGR00344': [[5, 845]]}, '_SAG_3300015414|Ga0179436_1003_6': {'TIGR00615': [[3, 196]]}, '_SAG_3300015414|Ga0179436_1016_11': {'PF06071.8': [[281, 363]]}, '_SAG_3300015414…
_SAG_3300015416	{'_SAG_3300015416|Ga0179393_1099_3': {'TIGR02075': [[20, 252]]}, '_SAG_3300015416|Ga0179393_1036_10': {'TIGR01079': [[1, 102]]}, '_SAG_3300015416|Ga0179393_1056_4': {'TIGR00392': [[14, 851]]}, '_SAG_3300015416|Ga0179393_1007_17': {'TIGR00250': [[1, 130]]}, '_SAG_3300015416|Ga0179393_1035_7': {'TIGR00329': [[8, 230]], 'TIGR03723': [[7, 230]]}, '_SAG_3300015416|Ga0179393_1031_2': {'TIGR02432': [[46…
_SAG_3300015417	{'_SAG_3300015417|Ga0179432_1100_2': {'TIGR00460': [[1, 303]]}, '_SAG_3300015417|Ga0179432_1030_7': {'TIGR02075': [[11, 244]]}, '_SAG_3300015417|Ga0179432_1037_8': {'TIGR00392': [[14, 869]]}, '_SAG_3300015417|Ga0179432_1013_3': {'TIGR00084': [[1, 194]]}, '_SAG_3300015417|Ga0179432_1010_7': {'TIGR00615': [[6, 201]]}, '_SAG_3300015417|Ga0179432_1021_17': {'PF01016.14': [[2, 71]]}, '_SAG_3300015417|…
_SAG_3300015418	{'_SAG_3300015418|Ga0179391_1047_4': {'TIGR00810': [[4, 70]]}, '_SAG_3300015418|Ga0179391_1028_16': {'TIGR00460': [[1, 276]]}, '_SAG_3300015418|Ga0179391_1087_5': {'TIGR00019': [[7, 356]]}, '_SAG_3300015418|Ga0179391_1039_1': {'TIGR00344': [[11, 422]]}, '_SAG_3300015418|Ga0179391_1013_7': {'TIGR01079': [[2, 103]]}, '_SAG_3300015418|Ga0179391_1018_4': {'TIGR00392': [[14, 827]]}, '_SAG_3300015418|G…
_SAG_3300015419	{'_SAG_3300015419|Ga0179420_104_10': {'TIGR00810': [[4, 70]]}, '_SAG_3300015419|Ga0179420_104_16': {'TIGR00460': [[1, 308]]}, '_SAG_3300015419|Ga0179420_132_5': {'TIGR00019': [[3, 352]]}, '_SAG_3300015419|Ga0179420_102_42': {'TIGR02075': [[7, 240]]}, '_SAG_3300015419|Ga0179420_126_7': {'TIGR01079': [[2, 103]]}, '_SAG_3300015419|Ga0179420_114_10': {'TIGR00392': [[14, 819]]}, '_SAG_3300015419|Ga017…
_SAG_3300015420	{'_SAG_3300015420|Ga0179406_1006_6': {'TIGR00810': [[5, 74]]}, '_SAG_3300015420|Ga0179406_1010_11': {'TIGR02075': [[7, 237]]}, '_SAG_3300015420|Ga0179406_1015_2': {'TIGR00755': [[12, 276]]}, '_SAG_3300015420|Ga0179406_1044_8': {'TIGR00344': [[12, 854]]}, '_SAG_3300015420|Ga0179406_1109_1': {'TIGR00392': [[1, 496]]}, '_SAG_3300015420|Ga0179406_1015_8': {'TIGR00329': [[9, 151]]}, '_SAG_3300015420|G…
_SAG_3300015421	{'_SAG_3300015421|Ga0179413_1030_4': {'TIGR02075': [[7, 239]]}, '_SAG_3300015421|Ga0179413_1006_26': {'TIGR00755': [[7, 259]]}, '_SAG_3300015421|Ga0179413_1004_36': {'TIGR01079': [[3, 103]]}, '_SAG_3300015421|Ga0179413_1031_12': {'TIGR00392': [[20, 848]]}, '_SAG_3300015421|Ga0179413_1006_11': {'TIGR00329': [[4, 312]], 'TIGR03723': [[3, 319]]}, '_SAG_3300015421|Ga0179413_1004_13': {'TIGR00922': [[…
_SAG_3300015422	{'_SAG_3300015422|Ga0179395_1051_7': {'TIGR00810': [[4, 71]]}, '_SAG_3300015422|Ga0179395_1042_2': {'TIGR00460': [[1, 302]]}, '_SAG_3300015422|Ga0179395_1004_7': {'TIGR01079': [[3, 103]]}, '_SAG_3300015422|Ga0179395_1024_15': {'TIGR00392': [[19, 843]]}, '_SAG_3300015422|Ga0179395_1087_2': {'TIGR00329': [[4, 312]], 'TIGR03723': [[3, 319]]}, '_SAG_3300015422|Ga0179395_1004_30': {'TIGR00922': [[6, 1…
_SAG_3300015468	{'_SAG_3300015468|Ga0171362_110_1': {'PF13184.1': [[169, 236]]}, '_SAG_3300015468|Ga0171362_110_2': {'PF11987.3': [[491, 598]]}, '_SAG_3300015468|Ga0171362_127_4': {'PF01195.14': [[3, 134]]}, '_SAG_3300015468|Ga0171362_110_5': {'PF01509.13': [[26, 174]]}, '_SAG_3300015468|Ga0171362_110_3': {'PF02033.13': [[5, 108]]}}
_SAG_3300015549	{'_SAG_3300015549|Ga0171380_186_2': {'TIGR00460': [[1, 313]]}, '_SAG_3300015549|Ga0171380_134_11': {'TIGR01079': [[5, 103]]}, '_SAG_3300015549|Ga0171380_106_2': {'TIGR00615': [[2, 190]]}, '_SAG_3300015549|Ga0171380_187_4': {'TIGR00967': [[1, 277]]}, '_SAG_3300015549|Ga0171380_134_10': {'PF00238.14': [[1, 122]]}, '_SAG_3300015549|Ga0171380_134_6': {'PF00189.15': [[120, 202]]}, '_SAG_3300015549|Ga0…
_SAG_3300015575	{'_SAG_3300015575|Ga0171369_1008_6': {'TIGR00810': [[3, 71]]}, '_SAG_3300015575|Ga0171369_1017_4': {'TIGR00755': [[21, 291]]}, '_SAG_3300015575|Ga0171369_1006_11': {'TIGR00392': [[27, 860]]}, '_SAG_3300015575|Ga0171369_1017_9': {'TIGR00329': [[22, 246]], 'TIGR03723': [[21, 252]]}, '_SAG_3300015575|Ga0171369_1081_3': {'TIGR00922': [[5, 175]]}, '_SAG_3300015575|Ga0171369_1032_1': {'TIGR00967': [[15…
_SAG_3300015592	{'_SAG_3300015592|Ga0171346_1027_5': {'PF01409.15': [[206, 485]]}, '_SAG_3300015592|Ga0171346_1053_4': {'PF04997.7': [[15, 411]], 'PF00623.15': [[413, 578]], 'PF04983.13': [[581, 746]]}, '_SAG_3300015592|Ga0171346_1002_16': {'PF00333.15': [[1, 61]], 'PF03719.10': [[78, 146]]}, '_SAG_3300015592|Ga0171346_1053_3': {'PF04998.12': [[60, 372]], 'PF05000.12': [[2, 53]]}, '_SAG_3300015592|Ga0171346_1053…
_SAG_3300015717	{'_SAG_3300015717|Ga0179985_103_3': {'PF01668.13': [[7, 69]]}, '_SAG_3300015717|Ga0179985_115_4': {'PF11987.3': [[403, 509]]}}
_SAG_3300015718	{'_SAG_3300015718|Ga0179959_104_3': {'PF04997.7': [[13, 339]], 'PF04998.12': [[733, 1273]], 'PF00623.15': [[341, 482]], 'PF04983.13': [[486, 626]], 'PF05000.12': [[655, 730]]}, '_SAG_3300015718|Ga0179959_122_3': {'PF02130.12': [[12, 121]]}, '_SAG_3300015718|Ga0179959_104_1': {'PF00562.23': [[560, 1118]], 'PF04565.11': [[411, 480]], 'PF04561.9': [[246, 352]], 'PF04560.15': [[1120, 1195]], 'PF10385…
_SAG_3300015818	{'_SAG_3300015818|Ga0179982_103_11': {'TIGR02075': [[22, 254]]}, '_SAG_3300015818|Ga0179982_109_2': {'TIGR00615': [[4, 197]]}, '_SAG_3300015818|Ga0179982_112_11': {'PF06071.8': [[283, 365]]}, '_SAG_3300015818|Ga0179982_104_11': {'PF01649.13': [[6, 84]]}, '_SAG_3300015818|Ga0179982_103_12': {'PF01765.14': [[21, 183]]}, '_SAG_3300015818|Ga0179982_103_9': {'PF00318.15': [[10, 226]]}, '_SAG_330001581…
_SAG_3300015844	{'_SAG_3300015844|Ga0180003_108_5': {'TIGR00084': [[1, 199]]}, '_SAG_3300015844|Ga0180003_136_4': {'PF00453.13': [[2, 106]]}, '_SAG_3300015844|Ga0180003_108_4': {'PF05491.8': [[264, 336]]}, '_SAG_3300015844|Ga0180003_101_20': {'PF02367.12': [[16, 135]]}, '_SAG_3300015844|Ga0180003_107_7': {'PF00162.14': [[739, 1140]]}, '_SAG_3300015844|Ga0180003_136_3': {'PF01632.14': [[4, 64]]}, '_SAG_3300015844…
_SAG_3300015935	{'_SAG_3300015935|Ga0179479_161_4': {'TIGR00810': [[3, 71]]}, '_SAG_3300015935|Ga0179479_125_3': {'TIGR00019': [[1, 350]]}, '_SAG_3300015935|Ga0179479_101_8': {'TIGR02075': [[2, 229]]}, '_SAG_3300015935|Ga0179479_126_2': {'TIGR02432': [[22, 207]]}, '_SAG_3300015935|Ga0179479_148_2': {'PF06071.8': [[151, 232]]}, '_SAG_3300015935|Ga0179479_118_2': {'PF13184.1': [[200, 266]], 'PF08529.6': [[4, 61]]}…
_SAG_3300015963	{'_SAG_3300015963|Ga0179856_104_28': {'TIGR00810': [[2, 71]]}, '_SAG_3300015963|Ga0179856_118_4': {'TIGR00460': [[30, 334]]}, '_SAG_3300015963|Ga0179856_111_10': {'TIGR00755': [[3, 263]]}, '_SAG_3300015963|Ga0179856_104_11': {'TIGR00344': [[6, 858]]}, '_SAG_3300015963|Ga0179856_101_44': {'TIGR00392': [[17, 515]]}, '_SAG_3300015963|Ga0179856_111_7': {'TIGR00922': [[4, 175]]}, '_SAG_3300015963|Ga01…
_SAG_3300016011	{'_SAG_3300016011|Ga0179978_122_11&&_SAG_3300016011|Ga0179978_122_12': {'PF06071.8': [[280, 362]]}, '_SAG_3300016011|Ga0179978_112_5': {'PF13184.1': [[197, 264]], 'PF08529.6': [[4, 65]]}, '_SAG_3300016011|Ga0179978_112_6': {'PF11987.3': [[560, 666]]}, '_SAG_3300016011|Ga0179978_106_12': {'PF01649.13': [[2, 80]]}, '_SAG_3300016011|Ga0179978_117_8': {'PF03948.9': [[63, 146]], 'PF01281.14': [[1, 47]…
_SAG_3300016014	{'_SAG_3300016014|Ga0179984_137_6': {'TIGR00922': [[26, 196]]}, '_SAG_3300016014|Ga0179984_154_3': {'TIGR02432': [[23, 210]]}, '_SAG_3300016014|Ga0179984_105_9': {'TIGR00459': [[1, 294]]}, '_SAG_3300016014|Ga0179984_137_2': {'TIGR00855': [[10, 134]]}, '_SAG_3300016014|Ga0179984_156_3': {'PF13184.1': [[198, 266]], 'PF08529.6': [[4, 62]]}, '_SAG_3300016014|Ga0179984_138_2': {'PF04997.7': [[6, 332]]…
_SAG_3300016027	{'_SAG_3300016027|Ga0179990_111_14': {'TIGR00392': [[2, 719]]}, '_SAG_3300016027|Ga0179990_108_11': {'TIGR00084': [[1, 186]]}, '_SAG_3300016027|Ga0179990_108_6': {'TIGR02432': [[23, 210]]}, '_SAG_3300016027|Ga0179990_128_4': {'PF12344.3': [[549, 592]]}, '_SAG_3300016027|Ga0179990_108_14': {'PF05491.8': [[255, 306]]}}
_SAG_3300016085	{'_SAG_3300016085|Ga0179980_121_15': {'TIGR01079': [[1, 101]]}, '_SAG_3300016085|Ga0179980_121_7': {'TIGR00967': [[18, 437]]}, '_SAG_3300016085|Ga0179980_145_3': {'TIGR03263': [[9, 187]]}, '_SAG_3300016085|Ga0179980_121_2': {'PF00411.14': [[21, 130]]}, '_SAG_3300016085|Ga0179980_121_16': {'PF00238.14': [[1, 122]]}, '_SAG_3300016085|Ga0179980_121_3': {'PF00416.17': [[3, 109]]}, '_SAG_3300016085|Ga…
_SAG_3300016116	{'_SAG_3300016116|Ga0179964_118_3': {'TIGR00250': [[4, 133]]}, '_SAG_3300016116|Ga0179964_106_6': {'TIGR00084': [[1, 195]]}, '_SAG_3300016116|Ga0179964_111_6': {'TIGR03263': [[8, 187]]}, '_SAG_3300016116|Ga0179964_131_4': {'PF00411.14': [[20, 129]]}, '_SAG_3300016116|Ga0179964_131_5': {'PF00416.17': [[3, 109]]}, '_SAG_3300016116|Ga0179964_118_7': {'PF06421.7': [[497, 603]]}, '_SAG_3300016116|Ga01…
_SAG_3300016123	{'_SAG_3300016123|Ga0179453_102_8': {'TIGR00344': [[6, 846]]}, '_SAG_3300016123|Ga0179453_123_3': {'TIGR00329': [[4, 304]], 'TIGR03723': [[3, 311]]}, '_SAG_3300016123|Ga0179453_128_2': {'TIGR00615': [[15, 209]]}, '_SAG_3300016123|Ga0179453_107_9': {'TIGR03263': [[24, 205]]}, '_SAG_3300016123|Ga0179453_109_2': {'TIGR00459': [[3, 294]]}, '_SAG_3300016123|Ga0179453_151_3': {'PF06071.8': [[151, 232]]…
_SAG_3300016162	{'_SAG_3300016162|Ga0179460_143_6': {'TIGR02075': [[7, 237]]}, '_SAG_3300016162|Ga0179460_108_5': {'TIGR00344': [[6, 846]]}, '_SAG_3300016162|Ga0179460_102_26': {'TIGR01079': [[3, 104]]}, '_SAG_3300016162|Ga0179460_117_9': {'TIGR00392': [[15, 838]]}, '_SAG_3300016162|Ga0179460_127_8': {'TIGR00329': [[4, 303]], 'TIGR03723': [[3, 311]]}, '_SAG_3300016162|Ga0179460_132_6': {'TIGR00615': [[3, 197]]},…
_SAG_3300016166	{'_SAG_3300016166|Ga0179881_101_30': {'TIGR00810': [[3, 71]]}, '_SAG_3300016166|Ga0179881_146_1': {'TIGR00460': [[1, 271]]}, '_SAG_3300016166|Ga0179881_104_11': {'TIGR02075': [[7, 239]]}, '_SAG_3300016166|Ga0179881_106_19': {'TIGR00084': [[1, 198]]}, '_SAG_3300016166|Ga0179881_121_8': {'TIGR00615': [[7, 198]]}, '_SAG_3300016166|Ga0179881_157_2': {'TIGR02432': [[2, 158]]}, '_SAG_3300016166|Ga01798…
_SAG_3300016197	{'_SAG_3300016197|Ga0179752_119_9': {'TIGR01079': [[3, 103]]}, '_SAG_3300016197|Ga0179752_118_1': {'TIGR00922': [[2, 138]]}, '_SAG_3300016197|Ga0179752_143_2': {'TIGR00967': [[18, 437]]}, '_SAG_3300016197|Ga0179752_137_1': {'PF04998.12': [[330, 845]], 'PF00623.15': [[4, 79]], 'PF04983.13': [[83, 223]], 'PF05000.12': [[252, 317]]}, '_SAG_3300016197|Ga0179752_129_4': {'PF00411.14': [[21, 130]]}, '_…
_SAG_3300016202	{'_SAG_3300016202|Ga0179822_109_4': {'PF01795.14': [[2, 301]]}, '_SAG_3300016202|Ga0179822_105_11': {'PF01016.14': [[2, 72]]}, '_SAG_3300016202|Ga0179822_105_10': {'PF01018.17': [[2, 141]]}, '_SAG_3300016202|Ga0179822_105_12': {'PF00829.16': [[4, 98]]}}
_SAG_3300016229	{'_SAG_3300016229|Ga0179749_154_4': {'TIGR03263': [[9, 188]]}, '_SAG_3300016229|Ga0179749_145_1': {'PF03484.10': [[270, 336]]}, '_SAG_3300016229|Ga0179749_121_1': {'PF01409.15': [[94, 241]], 'PF02912.13': [[24, 94]]}, '_SAG_3300016229|Ga0179749_103_20': {'PF01668.13': [[9, 74]]}, '_SAG_3300016229|Ga0179749_121_3': {'PF00453.13': [[1, 70]]}, '_SAG_3300016229|Ga0179749_121_4': {'PF01632.14': [[2, 6…
_SAG_3300016236	{'_SAG_3300016236|Ga0179773_110_14': {'TIGR02075': [[5, 234]]}, '_SAG_3300016236|Ga0179773_105_3': {'TIGR00084': [[1, 209]]}, '_SAG_3300016236|Ga0179773_147_1': {'TIGR00459': [[6, 595]]}, '_SAG_3300016236|Ga0179773_130_4': {'PF00411.14': [[20, 129]]}, '_SAG_3300016236|Ga0179773_110_13': {'PF00889.14': [[56, 276]]}, '_SAG_3300016236|Ga0179773_130_3': {'PF00416.17': [[3, 109]]}, '_SAG_3300016236|Ga…
_SAG_3300016275	{'_SAG_3300016275|Ga0179780_133_2': {'TIGR02075': [[6, 235]]}, '_SAG_3300016275|Ga0179780_111_19': {'TIGR01079': [[4, 102]]}, '_SAG_3300016275|Ga0179780_107_1': {'TIGR00392': [[13, 833]]}, '_SAG_3300016275|Ga0179780_147_3': {'TIGR00084': [[1, 190]]}, '_SAG_3300016275|Ga0179780_132_14': {'TIGR00922': [[10, 181]]}, '_SAG_3300016275|Ga0179780_123_10': {'TIGR02432': [[23, 211]]}, '_SAG_3300016275|Ga0…
_SAG_3300016299	{'_SAG_3300016299|Ga0179456_101_14': {'TIGR00755': [[3, 252]]}, '_SAG_3300016299|Ga0179456_101_28': {'TIGR00344': [[6, 846]]}, '_SAG_3300016299|Ga0179456_124_10': {'TIGR00329': [[4, 303]], 'TIGR03723': [[3, 311]]}, '_SAG_3300016299|Ga0179456_107_4': {'TIGR00922': [[4, 174]]}, '_SAG_3300016299|Ga0179456_124_2': {'TIGR02432': [[22, 207]]}, '_SAG_3300016299|Ga0179456_107_8': {'TIGR00855': [[1, 126]]…
_SAG_3300016315	{'_SAG_3300016315|Ga0179677_126_13': {'TIGR00460': [[1, 308]]}, '_SAG_3300016315|Ga0179677_112_6': {'TIGR02075': [[8, 238]]}, '_SAG_3300016315|Ga0179677_110_10': {'TIGR00615': [[2, 196]]}, '_SAG_3300016315|Ga0179677_113_5': {'TIGR00459': [[2, 585]]}, '_SAG_3300016315|Ga0179677_151_2': {'PF01668.13': [[5, 71]]}, '_SAG_3300016315|Ga0179677_165_1': {'PF00411.14': [[1, 69]]}, '_SAG_3300016315|Ga01796…
_SAG_3300016325	{'_SAG_3300016325|Ga0179682_111_18': {'TIGR00460': [[1, 304]]}, '_SAG_3300016325|Ga0179682_134_5': {'TIGR00922': [[5, 176]]}, '_SAG_3300016325|Ga0179682_134_9': {'TIGR00855': [[18, 142]]}, '_SAG_3300016325|Ga0179682_104_9': {'PF06071.8': [[273, 356]]}, '_SAG_3300016325|Ga0179682_124_10': {'PF13184.1': [[199, 266]], 'PF08529.6': [[4, 62]]}, '_SAG_3300016325|Ga0179682_161_3': {'PF01668.13': [[4, 68…
_SAG_3300016330	{'_SAG_3300016330|Ga0179751_132_4': {'TIGR00810': [[4, 71]]}, '_SAG_3300016330|Ga0179751_151_2': {'TIGR00460': [[1, 300]]}, '_SAG_3300016330|Ga0179751_114_10': {'TIGR00019': [[4, 353]]}, '_SAG_3300016330|Ga0179751_102_42': {'TIGR00755': [[8, 261]]}, '_SAG_3300016330|Ga0179751_102_55': {'TIGR00344': [[5, 853]]}, '_SAG_3300016330|Ga0179751_146_4': {'TIGR00392': [[1, 527]]}, '_SAG_3300016330|Ga01797…
_SAG_3300016370	{'_SAG_3300016370|Ga0179664_1015_4': {'TIGR02075': [[27, 258]]}, '_SAG_3300016370|Ga0179664_1003_26': {'TIGR00344': [[5, 879]]}, '_SAG_3300016370|Ga0179664_1101_1': {'TIGR00392': [[1, 668]]}, '_SAG_3300016370|Ga0179664_1003_1': {'TIGR00250': [[4, 133]]}, '_SAG_3300016370|Ga0179664_1015_14': {'TIGR00615': [[3, 197]]}, '_SAG_3300016370|Ga0179664_1018_15': {'TIGR02432': [[5, 174]]}, '_SAG_3300016370…
_SAG_3300016377	{'_SAG_3300016377|Ga0179679_110_5': {'TIGR00810': [[2, 71]]}, '_SAG_3300016377|Ga0179679_111_16': {'TIGR00019': [[6, 363]]}, '_SAG_3300016377|Ga0179679_130_14': {'TIGR01079': [[1, 100]]}, '_SAG_3300016377|Ga0179679_106_6': {'TIGR00392': [[14, 835]]}, '_SAG_3300016377|Ga0179679_131_10': {'TIGR00084': [[1, 197]]}, '_SAG_3300016377|Ga0179679_148_6': {'TIGR00922': [[19, 190]]}, '_SAG_3300016377|Ga017…
_SAG_3300016410	{'_SAG_3300016410|Ga0179648_1044_2': {'TIGR00460': [[1, 303]]}, '_SAG_3300016410|Ga0179648_1004_16': {'TIGR02075': [[55, 286]]}, '_SAG_3300016410|Ga0179648_1033_9': {'TIGR00250': [[4, 133]]}, '_SAG_3300016410|Ga0179648_1028_11': {'TIGR00329': [[6, 227]], 'TIGR03723': [[5, 228]]}, '_SAG_3300016410|Ga0179648_1004_6': {'TIGR00615': [[2, 196]]}, '_SAG_3300016410|Ga0179648_1041_8': {'TIGR00967': [[18,…
_SAG_3300016411	{'_SAG_3300016411|Ga0179661_1035_7': {'TIGR00810': [[3, 72]]}, '_SAG_3300016411|Ga0179661_1090_2': {'TIGR00460': [[231, 528]]}, '_SAG_3300016411|Ga0179661_1050_4': {'TIGR00019': [[6, 363]]}, '_SAG_3300016411|Ga0179661_1069_9': {'TIGR01079': [[1, 99]]}, '_SAG_3300016411|Ga0179661_1054_5': {'TIGR00392': [[14, 856]]}, '_SAG_3300016411|Ga0179661_1026_10': {'TIGR00329': [[2, 308]], 'TIGR03723': [[2, 3…
_SAG_3300016418	{'_SAG_3300016418|Ga0179760_1064_3': {'TIGR00344': [[1, 652]]}, '_SAG_3300016418|Ga0179760_1065_1': {'TIGR00250': [[30, 159]]}, '_SAG_3300016418|Ga0179760_1008_8': {'PF06071.8': [[280, 363]]}, '_SAG_3300016418|Ga0179760_1018_23': {'PF01795.14': [[2, 300]]}, '_SAG_3300016418|Ga0179760_1005_12': {'PF01668.13': [[7, 68]]}, '_SAG_3300016418|Ga0179760_1018_9': {'PF01016.14': [[2, 73]]}, '_SAG_33000164…
_SAG_3300016430	{'_SAG_3300016430|Ga0179649_1001_7': {'TIGR00810': [[5, 73]]}, '_SAG_3300016430|Ga0179649_1001_1': {'TIGR00460': [[3, 302]]}, '_SAG_3300016430|Ga0179649_1022_16': {'TIGR00019': [[6, 360]]}, '_SAG_3300016430|Ga0179649_1013_21': {'TIGR00755': [[18, 272]]}, '_SAG_3300016430|Ga0179649_1020_20': {'TIGR00344': [[6, 863]]}, '_SAG_3300016430|Ga0179649_1018_14': {'TIGR01079': [[1, 103]]}, '_SAG_3300016430…
_SAG_3300016432	{'_SAG_3300016432|Ga0179758_124_21': {'TIGR00810': [[3, 75]]}, '_SAG_3300016432|Ga0179758_124_16': {'TIGR00460': [[1, 311]]}, '_SAG_3300016432|Ga0179758_125_16': {'TIGR00019': [[3, 356]]}, '_SAG_3300016432|Ga0179758_122_22': {'TIGR02075': [[6, 237]]}, '_SAG_3300016432|Ga0179758_125_3': {'TIGR00755': [[2, 243]]}, '_SAG_3300016432|Ga0179758_103_24': {'TIGR01079': [[4, 102]]}, '_SAG_3300016432|Ga017…
_SAG_3300016434	{'_SAG_3300016434|Ga0179776_137_7': {'TIGR00810': [[3, 71]]}, '_SAG_3300016434|Ga0179776_115_23': {'TIGR00460': [[19, 322]]}, '_SAG_3300016434|Ga0179776_101_14': {'TIGR00019': [[1, 351]]}, '_SAG_3300016434|Ga0179776_101_87': {'TIGR02075': [[8, 240]]}, '_SAG_3300016434|Ga0179776_108_19': {'TIGR01079': [[3, 103]]}, '_SAG_3300016434|Ga0179776_121_17': {'TIGR00392': [[19, 849]]}, '_SAG_3300016434|Ga0…
_SAG_3300016435	{'_SAG_3300016435|Ga0179766_127_20': {'TIGR00810': [[3, 68]]}, '_SAG_3300016435|Ga0179766_103_41': {'TIGR00460': [[1, 303]]}, '_SAG_3300016435|Ga0179766_113_14': {'TIGR00019': [[6, 355]]}, '_SAG_3300016435|Ga0179766_131_12': {'TIGR00344': [[5, 645]]}, '_SAG_3300016435|Ga0179766_101_28': {'TIGR00392': [[14, 840]]}, '_SAG_3300016435|Ga0179766_102_58': {'TIGR00329': [[4, 312]], 'TIGR03723': [[3, 316…
_SAG_3300016438	{'_SAG_3300016438|Ga0179861_105_49': {'TIGR00810': [[4, 70]]}, '_SAG_3300016438|Ga0179861_105_42': {'TIGR00460': [[1, 300]]}, '_SAG_3300016438|Ga0179861_104_34': {'TIGR00019': [[3, 350]]}, '_SAG_3300016438|Ga0179861_102_87': {'TIGR00755': [[3, 261]]}, '_SAG_3300016438|Ga0179861_102_102': {'TIGR00344': [[6, 838]]}, '_SAG_3300016438|Ga0179861_102_36': {'TIGR01079': [[2, 103]]}, '_SAG_3300016438|Ga0…
_SAG_3300016439	{'_SAG_3300016439|Ga0179759_137_2': {'TIGR00810': [[2, 72]]}, '_SAG_3300016439|Ga0179759_126_21': {'TIGR00460': [[1, 306]]}, '_SAG_3300016439|Ga0179759_123_27': {'TIGR00344': [[7, 843]]}, '_SAG_3300016439|Ga0179759_102_11': {'TIGR01079': [[4, 103]]}, '_SAG_3300016439|Ga0179759_123_11': {'TIGR00250': [[4, 133]]}, '_SAG_3300016439|Ga0179759_106_44': {'TIGR00084': [[1, 202]]}, '_SAG_3300016439|Ga017…
_SAG_3300016449	{'_SAG_3300016449|Ga0179755_1012_9': {'TIGR00019': [[2, 357]]}, '_SAG_3300016449|Ga0179755_1013_22': {'TIGR00344': [[8, 845]]}, '_SAG_3300016449|Ga0179755_1006_28': {'TIGR00392': [[18, 898]]}, '_SAG_3300016449|Ga0179755_1088_3': {'TIGR00084': [[1, 183]]}, '_SAG_3300016449|Ga0179755_1052_3': {'TIGR00922': [[9, 180]]}, '_SAG_3300016449|Ga0179755_1042_8': {'TIGR03263': [[21, 201]]}, '_SAG_3300016449…
_SAG_3300016450	{'_SAG_3300016450|Ga0179757_119_13': {'TIGR00810': [[4, 71]]}, '_SAG_3300016450|Ga0179757_120_4': {'TIGR02075': [[7, 239]]}, '_SAG_3300016450|Ga0179757_106_34': {'TIGR00755': [[6, 258]]}, '_SAG_3300016450|Ga0179757_106_20': {'TIGR00344': [[5, 854]]}, '_SAG_3300016450|Ga0179757_129_2': {'TIGR00615': [[1, 169]]}, '_SAG_3300016450|Ga0179757_132_2': {'TIGR03263': [[5, 185]]}, '_SAG_3300016450|Ga01797…
_SAG_3300016481	{'_SAG_3300016481|Ga0179672_1023_14': {'TIGR00460': [[1, 301]]}, '_SAG_3300016481|Ga0179672_1143_2': {'TIGR00019': [[1, 201]]}, '_SAG_3300016481|Ga0179672_1016_2': {'TIGR00755': [[3, 256]]}, '_SAG_3300016481|Ga0179672_1016_18': {'TIGR00344': [[1, 646]]}, '_SAG_3300016481|Ga0179672_1083_1': {'TIGR00392': [[3, 849]]}, '_SAG_3300016481|Ga0179672_1005_5': {'TIGR00329': [[4, 318]], 'TIGR03723': [[3, 3…
_SAG_3300016499	{'_SAG_3300016499|Ga0179448_115_3': {'TIGR00810': [[3, 71]]}, '_SAG_3300016499|Ga0179448_105_3': {'TIGR00459': [[3, 294]]}, '_SAG_3300016499|Ga0179448_128_3': {'PF01649.13': [[6, 85]]}, '_SAG_3300016499|Ga0179448_125_1': {'PF00162.14': [[4, 321]]}, '_SAG_3300016499|Ga0179448_115_5&&_SAG_3300016499|Ga0179448_115_6': {'PF00162.14': [[1, 161]]}, '_SAG_3300016499|Ga0179448_127_5': {'PF05697.8': [[7, …
_SAG_3300016525	{'_SAG_3300016525|Ga0179444_101_7': {'TIGR00810': [[3, 71]]}, '_SAG_3300016525|Ga0179444_101_1': {'TIGR00460': [[1, 199]]}, '_SAG_3300016525|Ga0179444_111_6': {'TIGR00019': [[1, 351]]}, '_SAG_3300016525|Ga0179444_160_1': {'TIGR00344': [[6, 846]]}, '_SAG_3300016525|Ga0179444_118_9': {'TIGR02432': [[33, 218]]}, '_SAG_3300016525|Ga0179444_134_3': {'TIGR00855': [[1, 126]]}, '_SAG_3300016525|Ga0179444…
_SAG_3300016532	{'_SAG_3300016532|Ga0179439_122_6': {'TIGR00810': [[3, 71]]}, '_SAG_3300016532|Ga0179439_116_12': {'TIGR02075': [[7, 237]]}, '_SAG_3300016532|Ga0179439_145_5': {'TIGR00755': [[3, 252]]}, '_SAG_3300016532|Ga0179439_119_1': {'TIGR00344': [[6, 744]]}, '_SAG_3300016532|Ga0179439_187_1': {'TIGR00329': [[1, 230]], 'TIGR03723': [[1, 238]]}, '_SAG_3300016532|Ga0179439_110_15': {'TIGR00084': [[1, 190]]}, …
_SAG_3300019653	{'_SAG_3300019653|Ga0179911_102_9': {'TIGR02075': [[7, 241]]}, '_SAG_3300019653|Ga0179911_109_2': {'PF03484.10': [[297, 364]]}, '_SAG_3300019653|Ga0179911_109_1': {'PF01409.15': [[5, 184]]}, '_SAG_3300019653|Ga0179911_102_17': {'PF01016.14': [[13, 72]]}, '_SAG_3300019653|Ga0179911_102_8': {'PF01765.14': [[22, 184]]}, '_SAG_3300019653|Ga0179911_102_11': {'PF00318.15': [[9, 225]]}}
_SAG_3300019661	{'_SAG_3300019661|Ga0180006_111_8': {'TIGR00615': [[6, 203]]}}
