# Supplementary material for: Hyperactive nanobacteria with host-dependent traits pervade Omnitrophota
Source: Nat Microbiol. 2023 Mar 16;8(4):727–44. doi: 10.1038/s41564-022-01319-1 (PMC10066038; doi:10.1038/s41564-022-01319-1)
Supplement: Source Data Extended Data Fig. 3 — Sample counts per empo_3 wherein Omnitrophota classes were observed. [file 41564_2022_1319_MOESM9_ESM.xlsx]

## Sheet: emp-op3-Class-proportion
Class	empo_3	NoOfSamples	TotalSamples	PercentFound
Omnitrophia	Soil (non-saline)	2821	4992	0.565104
2-02-FULL-51-18	Soil (non-saline)	2929	4992	0.586739
	Not applicable	27	178	0.151685
Velamenicoccia	Not applicable	96	178	0.539326
Omnitrophia	Not applicable	94	178	0.52809
2-02-FULL-51-18	Not applicable	74	178	0.41573
Gorgyraia	Not applicable	35	178	0.196629
Aquiviventia basal lineage 1	Not applicable	12	178	0.0674157
OBP2 lineage	Not applicable	1	178	0.00561798
Aquiviventia	Not applicable	6	178	0.0337079
Velamenicoccia	Soil (non-saline)	2566	4992	0.514022
Gorgyraia	Soil (non-saline)	635	4992	0.127204
	Soil (non-saline)	740	4992	0.148237
Aquiviventia basal lineage 1	Soil (non-saline)	47	4992	0.00941506
Aquiviventia	Soil (non-saline)	674	4992	0.135016
OBP2 lineage	Soil (non-saline)	23	4992	0.00460737
Velesiimonadales Incertae-sedis	Soil (non-saline)	3	4992	0.000600962
2-02-FULL-51-18	Plant rhizosphere	561	639	0.877934
Omnitrophia	Plant rhizosphere	529	639	0.827856
Velamenicoccia	Plant rhizosphere	494	639	0.773083
Aquiviventia	Plant rhizosphere	243	639	0.380282
	Plant rhizosphere	288	639	0.450704
Aquiviventia	Plant corpus	4	414	0.00966184
2-02-FULL-51-18	Plant corpus	4	414	0.00966184
Omnitrophia	Plant corpus	1	414	0.00241546
Velamenicoccia	Plant corpus	4	414	0.00966184
2-02-FULL-51-18	Animal corpus	14	669	0.0209268
Gorgyraia	Animal corpus	5	669	0.00747384
Omnitrophia	Animal corpus	10	669	0.0149477
Velamenicoccia	Animal corpus	11	669	0.0164425
Aquiviventia	Animal corpus	3	669	0.0044843
	Animal corpus	3	669	0.0044843
Gorgyraia	Sediment (saline)	442	658	0.671733
	Sediment (saline)	351	658	0.533435
Aquiviventia	Sediment (saline)	241	658	0.366261
Velamenicoccia	Sediment (saline)	481	658	0.731003
2-02-FULL-51-18	Sediment (saline)	275	658	0.417933
Omnitrophia	Sediment (saline)	434	658	0.659574
Aquiviventia basal lineage 1	Sediment (saline)	234	658	0.355623
OBP2 lineage	Sediment (saline)	74	658	0.112462
Omnitrophia	Water (saline)	134	768	0.174479
Velamenicoccia	Water (saline)	123	768	0.160156
Gorgyraia	Water (saline)	126	768	0.164062
	Water (saline)	46	768	0.0598958
2-02-FULL-51-18	Water (saline)	77	768	0.10026
Gorgyraia	Animal proximal gut	196	1302	0.150538
Omnitrophia	Animal proximal gut	125	1302	0.0960061
Velamenicoccia	Animal proximal gut	39	1302	0.0299539
	Animal proximal gut	35	1302	0.0268817
OBP2 lineage	Animal proximal gut	2	1302	0.0015361
2-02-FULL-51-18	Animal proximal gut	4	1302	0.0030722
Gorgyraia	Animal surface	110	3793	0.0290008
Velamenicoccia	Animal surface	158	3793	0.0416557
Omnitrophia	Animal surface	115	3793	0.030319
2-02-FULL-51-18	Animal surface	84	3793	0.0221461
	Animal surface	29	3793	0.00764566
Aquiviventia	Animal surface	21	3793	0.00553651
Aquiviventia basal lineage 1	Animal surface	5	3793	0.00131822
Aquiviventia basal lineage 1	Animal proximal gut	1	1302	0.000768049
2-02-FULL-51-18	Water (non-saline)	859	3243	0.264878
Gorgyraia	Water (non-saline)	1759	3243	0.542399
Velamenicoccia	Water (non-saline)	1501	3243	0.462843
Omnitrophia	Water (non-saline)	1746	3243	0.53839
	Water (non-saline)	251	3243	0.0773975
Velamenicoccia	Sediment (non-saline)	402	433	0.928406
2-02-FULL-51-18	Sediment (non-saline)	295	433	0.681293
Omnitrophia	Sediment (non-saline)	369	433	0.852194
Aquiviventia	Sediment (non-saline)	110	433	0.254042
	Sediment (non-saline)	354	433	0.817552
Gorgyraia	Sediment (non-saline)	390	433	0.900693
Aquiviventia	Water (non-saline)	221	3243	0.0681468
Aquiviventia basal lineage 1	Sediment (non-saline)	79	433	0.182448
OBP2 lineage	Sediment (non-saline)	116	433	0.267898
Aquiviventia	Water (saline)	25	768	0.0325521
OBP2 lineage	Water (saline)	7	768	0.00911458
Aquiviventia basal lineage 1	Water (saline)	10	768	0.0130208
Aquiviventia basal lineage 1	Water (non-saline)	35	3243	0.0107925
Velesiimonadales Incertae-sedis	Water (saline)	2	768	0.00260417
Omnitrophia	Animal distal gut	4	5108	0.000783085
2-02-FULL-51-18	Animal distal gut	3	5108	0.000587314
OBP2 lineage	Water (non-saline)	31	3243	0.00955905
Velamenicoccia	Hypersaline (saline)	5	13	0.384615
2-02-FULL-51-18	Hypersaline (saline)	3	13	0.230769
Aquiviventia	Hypersaline (saline)	1	13	0.0769231
Omnitrophia	Hypersaline (saline)	3	13	0.230769
	Hypersaline (saline)	5	13	0.384615
Velamenicoccia	Aerosol (non-saline)	2	89	0.0224719
Gorgyraia	Aerosol (non-saline)	3	89	0.0337079
2-02-FULL-51-18	Aerosol (non-saline)	3	89	0.0337079
Velamenicoccia	Sterile water blank	1	409	0.00244499
Aquiviventia	Animal secretion	5	1361	0.00367377
Gorgyraia	Hypersaline (saline)	5	13	0.384615
Velesiimonadales Incertae-sedis	Sediment (non-saline)	1	433	0.00230947
Gorgyraia	Plant rhizosphere	298	639	0.466354
OBP2 lineage	Plant rhizosphere	1	639	0.00156495
Velesiimonadales Incertae-sedis	Plant rhizosphere	1	639	0.00156495
Gorgyraia	Animal distal gut	4	5108	0.000783085
Omnitrophia	Animal secretion	12	1361	0.00881705
2-02-FULL-51-18	Animal secretion	17	1361	0.0124908
2-02-FULL-51-18	Surface (non-saline)	73	1179	0.0619169
Aquiviventia	Surface (non-saline)	21	1179	0.0178117
Omnitrophia	Surface (non-saline)	70	1179	0.0593723
Velamenicoccia	Surface (non-saline)	93	1179	0.0788804
Gorgyraia	Surface (non-saline)	37	1179	0.0313825
Velamenicoccia	Animal secretion	17	1361	0.0124908
Gorgyraia	Animal secretion	6	1361	0.00440852
	Animal secretion	2	1361	0.00146951
OBP2 lineage	Animal surface	1	3793	0.000263644
	Surface (non-saline)	4	1179	0.00339271
Velamenicoccia	Animal distal gut	6	5108	0.00117463
Aquiviventia	Animal distal gut	1	5108	0.000195771
Velamenicoccia	Surface (saline)	42	136	0.308824
Omnitrophia	Surface (saline)	50	136	0.367647
Velesiimonadales Incertae-sedis	Sediment (saline)	17	658	0.0258359
Gorgyraia	Surface (saline)	38	136	0.279412
2-02-FULL-51-18	Surface (saline)	43	136	0.316176
	Surface (saline)	22	136	0.161765
Aquiviventia	Surface (saline)	7	136	0.0514706
OBP2 lineage	Surface (saline)	6	136	0.0441176
Aquiviventia basal lineage 1	Surface (saline)	3	136	0.0220588
Gorgyraia	Plant corpus	1	414	0.00241546
Velamenicoccia	Plant surface	69	339	0.20354
Omnitrophia	Plant surface	41	339	0.120944
Gorgyraia	Plant surface	1	339	0.00294985
2-02-FULL-51-18	Plant surface	2	339	0.00589971
Aquiviventia	Plant surface	1	339	0.00294985
Velesiimonadales Incertae-sedis	Animal distal gut	1	5108	0.000195771
Velesiimonadales Incertae-sedis	Water (non-saline)	1	3243	0.000308356
