# Supplementary material for: Hyperactive nanobacteria with host-dependent traits pervade Omnitrophota
Source: Nat Microbiol. 2023 Mar 16;8(4):727–44. doi: 10.1038/s41564-022-01319-1 (PMC10066038; doi:10.1038/s41564-022-01319-1)
Supplement: Source Data Extended Data Fig. 4 — Genome sizes of Omnitrophota and other phyla. [file 41564_2022_1319_MOESM10_ESM.xlsx]

## Sheet: genome-sizes-gtdb-op3.tsv
Genome	Genome Size	Estimated Genome Size	Taxon	Grouping
DG02_2.bins.52.Tibie	1384438	1.61075e+06	UBA8468	Omnitrophota
DG02_5.bins.26.Tibie	2264945	2.39064e+06	Incertae-sedis	Omnitrophota
DG_1_4.bins.104.Tibie	1081171	1.75372e+06	UBA8468	Omnitrophota
DG_1_4.bins.113.Tibie	1877705	2.02492e+06	Velamenicoccia	Omnitrophota
DG_1_4.bins.65.Tibie	1605653	1.53959e+06	Velamenicoccia	Omnitrophota
DG_1_6.bins.57.Tibie	2023846	2.06473e+06	UBA8468	Omnitrophota
DG_2.bins.114.Tibie	1472468	2.06353e+06	UBA8468	Omnitrophota
DG_2.bins.143.Tibie	1262482	1.38872e+06	UBA8468	Omnitrophota
DRTY_6.bins.152.201705	1382432	1.85437e+06	UBA8468	Omnitrophota
JZ_2.bins.168.201808	1197886	1.3077e+06	Velamenicoccia	Omnitrophota
JZ_2.bins.99.201901	936820	1.47206e+06	Aquiviventia	Omnitrophota
JZ_4.bins.180.201808	1565498	1.72108e+06	Velamenicoccia	Omnitrophota
QZM4.bins.109.Tibie	1972799	2.01945e+06	UBA8468	Omnitrophota
QZM4_1.bins.105.Tibie	1295651	1.34884e+06	Velamenicoccia	Omnitrophota
QZM4_1.bins.127.Tibie	1162857	1.25163e+06	Velamenicoccia	Omnitrophota
QZM4_1.bins.196.Tibie	1404606	1.61245e+06	UBA8468	Omnitrophota
QZM4_1.bins.254.Tibie	1240653	1.28752e+06	Velamenicoccia	Omnitrophota
QZM4_1.bins.393.Tibie	1156082	2.11504e+06	UBA8468	Omnitrophota
QZM4_1.bins.76.Tibie	1109026	1.19664e+06	Velamenicoccia	Omnitrophota
QZM4_1.bins.77.Tibie	1250901	1.29815e+06	Velamenicoccia	Omnitrophota
QZM4_2.bins.198.Tibie	1506564	1.43802e+06	Velamenicoccia	Omnitrophota
QZM4_2.bins.201.Tibie	1560511	1.65046e+06	Gorgyraia	Omnitrophota
QZM4_2.bins.330.Tibie	1518520	1.60605e+06	UBA8468	Omnitrophota
QZM4_2.bins.366.Tibie	1583452	1.72737e+06	Velamenicoccia	Omnitrophota
QZM4_2.bins.380.Tibie	2091751	2.44404e+06	Omnitrophia	Omnitrophota
QZM4_2.bins.406.Tibie	1116131	1.25614e+06	Velamenicoccia	Omnitrophota
QZM4_2.bins.442.Tibie	1112251	1.45705e+06	Velamenicoccia	Omnitrophota
QZM4_2.bins.498.Tibie	2381289	2.82299e+06	UBA8468	Omnitrophota
QZM4_2.bins.51.Tibie	1649008	1.65561e+06	Velamenicoccia	Omnitrophota
QZM4_2.bins.83.Tibie	656087	1.12257e+06	Velamenicoccia	Omnitrophota
SRBZ_1.bins.85.201808	1728329	1.76037e+06	UBA8468	Omnitrophota
SRBZ_2.bins.227.201901	2046359	2.14026e+06	UBA8468	Omnitrophota
_GCA_000405945.1	2037078	2.89976e+06	Omnitrophia	Omnitrophota
_GCA_000954095.1	3145901	3.00276e+06	Gorgyraia	Omnitrophota
_GCA_001804025.1	2195797	2.64108e+06	Omnitrophia	Omnitrophota
_GCA_001804045.1	2045377	2.61357e+06	Gorgyraia	Omnitrophota
_GCA_001804065.1	1312468	1.36205e+06	Gorgyraia	Omnitrophota
_GCA_001804125.1	1526646	1526646	2-02-FULL-51-18	Omnitrophota
_GCA_001804145.1	1243723	1.8478e+06	2-02-FULL-51-18	Omnitrophota
_GCA_001804165.1	1433776	1.52724e+06	Gorgyraia	Omnitrophota
_GCA_001804205.1	1843590	1.89533e+06	Omnitrophia	Omnitrophota
_GCA_001804225.1	1200785	1.36514e+06	Omnitrophia	Omnitrophota
_GCA_001804285.1	3020120	3020120	Omnitrophia	Omnitrophota
_GCA_001804315.1	2235349	2.29809e+06	Omnitrophia	Omnitrophota
_GCA_001804345.1	2062160	2.7285e+06	Omnitrophia	Omnitrophota
_GCA_001805375.1	2400356	2.68193e+06	Velamenicoccia	Omnitrophota
_GCA_001805445.1	2472172	2.4953e+06	Velamenicoccia	Omnitrophota
_GCA_001805465.1	1298872	1.53477e+06	Velamenicoccia	Omnitrophota
_GCA_001805485.1	1380701	2.04276e+06	Velamenicoccia	Omnitrophota
_GCA_001805565.1	898107	1.75549e+06	Velamenicoccia	Omnitrophota
_GCA_001805575.1	1312436	1.3621e+06	Velamenicoccia	Omnitrophota
_GCA_001805615.1	2012934	2.05095e+06	Velamenicoccia	Omnitrophota
_GCA_001805645.1	1924212	2.0549e+06	Velamenicoccia	Omnitrophota
_GCA_001805655.1	1564534	1.91409e+06	Velamenicoccia	Omnitrophota
_GCA_001805695.1	844698	1.17551e+06	Aquiviventia	Omnitrophota
_GCA_001805725.1	1820519	2.10377e+06	Aquiviventia	Omnitrophota
_GCA_001805765.1	704252	993163	Velamenicoccia	Omnitrophota
_GCA_001805775.1	909001	1.12849e+06	Velamenicoccia	Omnitrophota
_GCA_001805805.1	1251955	1.51642e+06	Gorgyraia	Omnitrophota
_GCA_001805815.1	1702408	1702408	Aquiviventia	Omnitrophota
_GCA_001805895.1	936235	1.41425e+06	Velamenicoccia	Omnitrophota
_GCA_001805965.1	2677152	2.70197e+06	Velamenicoccia	Omnitrophota
_GCA_001871815.1	1169003	1.47107e+06	Gorgyraia	Omnitrophota
_GCA_001872775.1	1289228	1.33793e+06	Gorgyraia	Omnitrophota
_GCA_001873045.1	903907	1.55954e+06	Gorgyraia	Omnitrophota
_GCA_001873995.1	1559754	1.57435e+06	Velamenicoccia	Omnitrophota
_GCA_001874025.1	1191412	1.50257e+06	2-02-FULL-51-18	Omnitrophota
_GCA_002049895.1	1267843	1.48372e+06	Velamenicoccia	Omnitrophota
_GCA_002068945.1	1411924	1.66283e+06	Omnitrophia	Omnitrophota
_GCA_002069585.1	1687325	1.65605e+06	Omnitrophia	Omnitrophota
_GCA_002085265.1	891312	1.38618e+06	Incertae-sedis	Omnitrophota
_GCA_002085315.1	1701160	2.21153e+06	Velamenicoccia	Omnitrophota
_GCA_002085345.1	1650317	1.83573e+06	Velamenicoccia	Omnitrophota
_GCA_002340085.1	1299416	1.50749e+06	Velamenicoccia	Omnitrophota
_GCA_002344825.1	2182484	2.23112e+06	Omnitrophia	Omnitrophota
_GCA_002421665.1	1608284	1.78698e+06	Gorgyraia	Omnitrophota
_GCA_002421805.1	1877359	1.93005e+06	Velamenicoccia	Omnitrophota
_GCA_002440965.1	1594747	1.70306e+06	Velamenicoccia	Omnitrophota
_GCA_002441245.1	1609126	1.68583e+06	Velamenicoccia	Omnitrophota
_GCA_002441305.1	1313578	1.92663e+06	Velamenicoccia	Omnitrophota
_GCA_002753465.1	2181257	3.10686e+06	Velamenicoccia	Omnitrophota
_GCA_002753745.1	2540141	2.73929e+06	Velamenicoccia	Omnitrophota
_GCA_002771195.1	1424503	1.59201e+06	Velamenicoccia	Omnitrophota
_GCA_002771995.1	1347217	1.38635e+06	Velamenicoccia	Omnitrophota
_GCA_002779345.1	1039235	1.56394e+06	2-02-FULL-51-18	Omnitrophota
_GCA_002780005.1	1930505	1.96629e+06	Gorgyraia	Omnitrophota
_GCA_002781945.1	1342081	1.61735e+06	Gorgyraia	Omnitrophota
_GCA_002782985.1	1349950	1.41604e+06	UBA8468	Omnitrophota
_GCA_002787095.1	1725627	1.79081e+06	Aquiviventia	Omnitrophota
_GCA_002787115.1	1157436	1.45993e+06	Velamenicoccia	Omnitrophota
_GCA_002787155.1	2477334	2477334	Omnitrophia	Omnitrophota
_GCA_002788535.1	1351376	1.34899e+06	Gorgyraia	Omnitrophota
_GCA_002796105.1	1857920	2.32472e+06	Aquiviventia	Omnitrophota
_GCA_002796135.1	1222665	1.30571e+06	Velamenicoccia	Omnitrophota
_GCA_003140915.1	1159286	1.52117e+06	Gorgyraia	Omnitrophota
_GCA_003140935.1	2396373	2.44163e+06	Omnitrophia	Omnitrophota
_GCA_003141835.1	1566961	1.58135e+06	Gorgyraia	Omnitrophota
_GCA_003142795.1	1940321	1.90501e+06	Gorgyraia	Omnitrophota
_GCA_003154195.1	2482186	2.53327e+06	Velamenicoccia	Omnitrophota
_GCA_003451585.1	1764451	1.78096e+06	Velamenicoccia	Omnitrophota
_GCA_003485765.1	1789660	1.79113e+06	Gorgyraia	Omnitrophota
_GCA_003510525.1	1464173	1.85823e+06	Velamenicoccia	Omnitrophota
_GCA_003522725.1	1814394	1.86629e+06	Velamenicoccia	Omnitrophota
_GCA_003528115.1	2387627	2.60464e+06	Velamenicoccia	Omnitrophota
_GCA_003558655.1	1319967	1.47471e+06	Gorgyraia	Omnitrophota
_GCA_003558915.1	1688411	1.72188e+06	Velamenicoccia	Omnitrophota
_GCA_003562455.1	1159500	1.59674e+06	UBA8468	Omnitrophota
_GCA_003565945.1	1194555	1.30424e+06	Velamenicoccia	Omnitrophota
_GCA_003598025.1	1687747	1.7682e+06	Velamenicoccia	Omnitrophota
_GCA_003598135.1	1456549	1.57074e+06	Velamenicoccia	Omnitrophota
_GCA_003644385.1	1739671	1.84676e+06	Velamenicoccia	Omnitrophota
_GCA_003644395.1	1153354	1.3413e+06	UBA8468	Omnitrophota
_GCA_003644405.1	1428764	1.54078e+06	Velamenicoccia	Omnitrophota
_GCA_003644465.1	1031482	1.64152e+06	Velamenicoccia	Omnitrophota
_GCA_003644505.1	2118535	2.02617e+06	Gorgyraia	Omnitrophota
_GCA_003644525.1	1426134	1.46616e+06	Velamenicoccia	Omnitrophota
_GCA_003645745.1	1627781	1.82401e+06	Incertae-sedis	Omnitrophota
_GCA_003645805.1	869646	861433	4484-213	Omnitrophota
_GCA_004102945.1	1974201	2.02961e+06	Velamenicoccia	Omnitrophota
_GCA_004298075.1	1317759	1.5433e+06	Velamenicoccia	Omnitrophota
_GCA_004299495.1	1602599	1.93527e+06	Velamenicoccia	Omnitrophota
_GCA_005239675.1	1319296	1.53197e+06	Velamenicoccia	Omnitrophota
_GCA_005239725.1	1456327	1.76718e+06	Velamenicoccia	Omnitrophota
_GCA_005239935.1	1629810	1.67642e+06	Aquiviventia	Omnitrophota
_GCA_007135805.1	1628242	1.7221e+06	Gorgyraia	Omnitrophota
_GCA_009691445.1	2536118	2.63192e+06	Omnitrophia	Omnitrophota
_GCA_011051015.1	1223033	1.86102e+06	Velamenicoccia	Omnitrophota
_GCA_011333545.1	1405183	1.50335e+06	Velamenicoccia	Omnitrophota
_GCA_011334725.1	1242977	1.26602e+06	Velamenicoccia	Omnitrophota
_GCA_011370105.1	1671522	1.78505e+06	Velamenicoccia	Omnitrophota
_GCA_011620275.1	1476450	1.53425e+06	Velamenicoccia	Omnitrophota
_GCA_012514595.1	1473278	1.57811e+06	Velamenicoccia	Omnitrophota
_GCA_012514745.1	1547458	1.63666e+06	Velamenicoccia	Omnitrophota
_GCA_013202205.1	1495795	1.50966e+06	Gorgyraia	Omnitrophota
_GCA_013202515.1	1852379	2.15233e+06	Gorgyraia	Omnitrophota
_GCA_013202525.1	1635856	1.63308e+06	Gorgyraia	Omnitrophota
_GCA_013202745.1	1674204	1.75221e+06	Gorgyraia	Omnitrophota
_GCA_013202925.1	1139445	1.19221e+06	Gorgyraia	Omnitrophota
_GCA_013202935.1	1248423	1.26699e+06	Gorgyraia	Omnitrophota
_GCA_013203265.1	1021118	1.3489e+06	Velamenicoccia	Omnitrophota
_GCA_013203315.1	1505222	1505222	Gorgyraia	Omnitrophota
_GCA_013203355.1	1571006	1.59842e+06	Gorgyraia	Omnitrophota
_GCA_013204685.1	1583962	2.0302e+06	Gorgyraia	Omnitrophota
_GCA_013285735.1	1844632	2.19468e+06	Velamenicoccia	Omnitrophota
_GCA_013286575.1	1319578	2.1093e+06	Velamenicoccia	Omnitrophota
_GCA_013287965.1	1518810	2.22765e+06	Velamenicoccia	Omnitrophota
_GCA_013335325.1	2091147	2.32789e+06	Velamenicoccia	Omnitrophota
_GCA_013626165.1	1273615	1.28739e+06	Incertae-sedis	Omnitrophota
_GCA_903819565.1	2108022	2.16216e+06	Omnitrophia	Omnitrophota
_GCA_903836515.1	2018395	2.03728e+06	Velamenicoccia	Omnitrophota
_GCA_903841325.1	2105597	2105597	Omnitrophia	Omnitrophota
_GCA_903843285.1	1955724	1.92013e+06	Gorgyraia	Omnitrophota
_GCA_903845605.1	2720089	2.67058e+06	Omnitrophia	Omnitrophota
_GCA_903852325.1	1633414	1.71128e+06	Velamenicoccia	Omnitrophota
_GCA_903853095.1	2382381	2.40075e+06	Velamenicoccia	Omnitrophota
_GCA_903856085.1	2360721	2.33904e+06	Omnitrophia	Omnitrophota
_GCA_903860135.1	2026200	2.04516e+06	Velamenicoccia	Omnitrophota
_GCA_903861305.1	1736139	2.51287e+06	Velamenicoccia	Omnitrophota
_GCA_903870605.1	2084036	2.22746e+06	Velamenicoccia	Omnitrophota
_GCA_903880505.1	1126878	1.13762e+06	Velamenicoccia	Omnitrophota
_GCA_903882345.1	1249716	1.50114e+06	Velamenicoccia	Omnitrophota
_GCA_903889135.1	1511217	1.53851e+06	Gorgyraia	Omnitrophota
_GCA_903944345.1	2176241	2.23732e+06	Velamenicoccia	Omnitrophota
_GCA_903959815.1	1809322	1.7418e+06	Velamenicoccia	Omnitrophota
_IMG_2713897464	1019828	1.55225e+06	Aquiviventia	Omnitrophota
_IMG_2713897466	1714777	2.17481e+06	Velamenicoccia	Omnitrophota
_IMG_2713897469	1060053	1.49493e+06	Velamenicoccia	Omnitrophota
_IMG_2786546445	1823335	1.94718e+06	Velamenicoccia	Omnitrophota
_MAG_0119	865442	1.45615e+06	Incertae-sedis	Omnitrophota
_MAG_0135	1948547	1.83672e+06	Velamenicoccia	Omnitrophota
_MAG_0140	1970669	2.45315e+06	Incertae-sedis	Omnitrophota
_MAG_0142	1548756	2.17874e+06	Velamenicoccia	Omnitrophota
_MAG_0144	1132252	1.58843e+06	Velamenicoccia	Omnitrophota
_MAG_0145	983062	1.40022e+06	Gorgyraia	Omnitrophota
_MAG_0153	1720767	1.75267e+06	Velamenicoccia	Omnitrophota
_MAG_0158	917098	1.2823e+06	Velamenicoccia	Omnitrophota
_MAG_0161	1289719	1.87029e+06	Velamenicoccia	Omnitrophota
_MAG_0395	1797200	2.71406e+06	Omnitrophia	Omnitrophota
_MAG_1168	744561	941410	Velamenicoccia	Omnitrophota
_MAG_1215	848992	1.0059e+06	Velamenicoccia	Omnitrophota
_MAG_1237	1131598	1.59966e+06	Velamenicoccia	Omnitrophota
_MAG_1427	1393876	1.47433e+06	Velamenicoccia	Omnitrophota
_MAG_1467	1602459	1.57236e+06	Gorgyraia	Omnitrophota
_MAG_1468	1554093	1.69534e+06	Velamenicoccia	Omnitrophota
_MAG_1470	1248956	1.34883e+06	Gorgyraia	Omnitrophota
_MAG_1617	1338966	1.36379e+06	Aquiviventia	Omnitrophota
_MAG_1627	2744184	2.66745e+06	Velamenicoccia	Omnitrophota
_MAG_1631	797473	1.40722e+06	Omnitrophia	Omnitrophota
_MAG_1639	639100	1.11497e+06	Aquiviventia	Omnitrophota
_MAG_1643	1162087	1.67164e+06	Omnitrophia	Omnitrophota
_MAG_1650	815510	1.23778e+06	Aquiviventia	Omnitrophota
_SAG_3300015153	1712617	2.58703e+06	Omnitrophia	Omnitrophota
_SAG_3300015238	1460467	2.17623e+06	Velamenicoccia	Omnitrophota
_SAG_3300015411	988288	1.75852e+06	Gorgyraia	Omnitrophota
_SAG_3300015412	985301	1.90213e+06	Velamenicoccia	Omnitrophota
_SAG_3300015414	1039804	2.04244e+06	Omnitrophia	Omnitrophota
_SAG_3300015418	1274355	2.29903e+06	Velamenicoccia	Omnitrophota
_SAG_3300015419	1226366	1.8188e+06	Velamenicoccia	Omnitrophota
_SAG_3300015421	1351452	2.22534e+06	Velamenicoccia	Omnitrophota
_SAG_3300015422	1294094	2.35461e+06	Velamenicoccia	Omnitrophota
_SAG_3300016377	832140	1.45236e+06	Aquiviventia	Omnitrophota
_SAG_3300016430	1166800	2.0055e+06	Aquiviventia	Omnitrophota
_SAG_3300016432	1214115	1.39122e+06	2-02-FULL-51-18	Omnitrophota
_SAG_3300016434	1384990	2.19909e+06	Velamenicoccia	Omnitrophota
_SAG_3300016435	1233254	1.77447e+06	Velamenicoccia	Omnitrophota
_SAG_3300016438	1271155	1.94218e+06	Velamenicoccia	Omnitrophota
_SAG_3300016481	1718412	3.2036e+06	Velamenicoccia	Omnitrophota
GB_GCA_000024525.1	8491258	8.56751e+06	p__Bacteroidota	Outgroup
GB_GCA_000383895.1	6272951	6.37107e+06	p__Proteobacteria	Outgroup
GB_GCA_000719025.1	9021743	9.40255e+06	p__Actinobacteriota	Outgroup
RS_GCF_001280875.1	3057334	3.16527e+06	p__Firmicutes_A	Outgroup
RS_GCF_000772935.1	4563759	4.81918e+06	p__Firmicutes	Outgroup
RS_GCF_001729805.1	4981029	5.05432e+06	p__Proteobacteria	Outgroup
GB_GCA_001995095.2	3782189	3.92262e+06	p__Proteobacteria	Outgroup
RS_GCF_002886255.1	4703180	4.8327e+06	p__Firmicutes	Outgroup
RS_GCF_004768785.1	2622912	2.69514e+06	p__Firmicutes_A	Outgroup
GB_GCA_014636935.1	5082645	5.17686e+06	p__Proteobacteria	Outgroup
GB_GCA_014637175.1	3376322	3.43681e+06	p__Firmicutes	Outgroup
RS_GCF_014283215.1	6279333	6.31089e+06	p__Proteobacteria	Outgroup
RS_GCF_004361835.1	3980093	4.03211e+06	p__Proteobacteria	Outgroup
GB_GCA_014646655.1	3762238	3.80755e+06	p__Bacteroidota	Outgroup
RS_GCF_013004695.1	5016341	5016341	p__Actinobacteriota	Outgroup
GB_GCA_014647935.1	7803075	7.85887e+06	p__Actinobacteriota	Outgroup
GB_GCA_014651635.1	4128508	4.17063e+06	p__Verrucomicrobiota	Outgroup
RS_GCF_001983995.1	4061433	4.13546e+06	p__Proteobacteria	Outgroup
RS_GCF_000009365.1	3120143	3120143	p__Proteobacteria	Outgroup
RS_GCF_000009905.1	3566135	3.63928e+06	p__Firmicutes_E	Outgroup
RS_GCF_000011245.1	3630528	3.67574e+06	p__Firmicutes	Outgroup
RS_GCF_000012125.1	1051969	1.06345e+06	p__Chlamydiota	Outgroup
RS_GCF_000012845.1	4811379	4.85802e+06	p__Bacteroidota	Outgroup
RS_GCF_000014445.1	2075763	2.08682e+06	p__Firmicutes	Outgroup
RS_GCF_000017405.1	5205777	5205777	p__Proteobacteria	Outgroup
RS_GCF_000019845.1	4418616	4.4809e+06	p__Proteobacteria	Outgroup
RS_GCF_000023065.1	3471292	3.49014e+06	p__Proteobacteria	Outgroup
RS_GCF_000024325.1	2909567	2909567	p__Desulfobacterota	Outgroup
RS_GCF_000024545.1	6841557	6.92465e+06	p__Actinobacteriota	Outgroup
RS_GCF_000025725.1	3222077	3.30945e+06	p__Deferribacterota	Outgroup
RS_GCF_000025905.1	3750771	3.75942e+06	p__Verrucomicrobiota	Outgroup
RS_GCF_000156655.1	2517763	2.63089e+06	p__Firmicutes	Outgroup
RS_GCF_900187105.1	2171245	2.27594e+06	p__Proteobacteria	Outgroup
RS_GCF_000166195.2	8408322	8.80176e+06	p__Bacteroidota	Outgroup
RS_GCF_000169415.1	5262893	5.29573e+06	p__Proteobacteria	Outgroup
RS_GCF_000173795.1	2671313	2.68393e+06	p__Firmicutes	Outgroup
RS_GCF_008298035.1	7777997	7.91815e+06	p__Planctomycetota	Outgroup
RS_GCF_000183725.1	2819357	2.89046e+06	p__Campylobacterota	Outgroup
RS_GCF_900637555.1	3151925	3.19473e+06	p__Proteobacteria	Outgroup
RS_GCF_000190535.1	4392288	4.41614e+06	p__Bacteroidota	Outgroup
RS_GCF_900111845.1	1975353	2.00259e+06	p__Proteobacteria	Outgroup
RS_GCF_000218565.1	3896074	3.90858e+06	p__Proteobacteria	Outgroup
RS_GCF_000233775.1	1999646	1999646	p__Synergistota	Outgroup
RS_GCF_000238915.1	4954410	4.96882e+06	p__Actinobacteriota	Outgroup
RS_GCF_000252955.1	4587917	4587917	p__Proteobacteria	Outgroup
RS_GCF_000257395.1	1727973	2.05564e+06	p__Proteobacteria	Outgroup
RS_GCF_000260835.1	3086951	3.09717e+06	p__Bacteroidota	Outgroup
RS_GCF_000271305.1	5193926	5.48925e+06	p__Proteobacteria	Outgroup
RS_GCF_000271485.2	5027115	5.07533e+06	p__Firmicutes_C	Outgroup
RS_GCF_000281175.1	5144873	5.24025e+06	p__Chloroflexota	Outgroup
RS_GCF_000297255.1	3888104	4.03875e+06	p__Chloroflexota	Outgroup
RS_GCF_000340375.1	1945158	1.96362e+06	p__Firmicutes	Outgroup
RS_GCF_000342165.1	3253933	3253933	p__Proteobacteria	Outgroup
RS_GCF_000346615.1	4805588	4.87827e+06	p__Bacteroidota	Outgroup
RS_GCF_000355675.1	3920328	3.99748e+06	p__Proteobacteria	Outgroup
RS_GCF_000372745.1	11392659	1.1722e+07	p__Actinobacteriota	Outgroup
RS_GCF_000439105.1	4001803	4001803	p__Firmicutes_A	Outgroup
RS_GCF_000373965.1	5021710	5.04238e+06	p__Proteobacteria	Outgroup
RS_GCF_006742065.1	4596811	4.647e+06	p__Firmicutes_A	Outgroup
RS_GCF_000420305.1	3068208	3.07374e+06	p__Proteobacteria	Outgroup
RS_GCF_000422545.1	4402525	4402525	p__Desulfobacterota	Outgroup
RS_GCF_000425865.1	2134509	2.1624e+06	p__Firmicutes	Outgroup
RS_GCF_000426225.1	4469042	4.5279e+06	p__Desulfobacterota	Outgroup
RS_GCF_000426505.1	4626718	4.66732e+06	p__Proteobacteria	Outgroup
RS_GCF_000427665.1	5698370	5.75826e+06	p__Proteobacteria	Outgroup
RS_GCF_000428585.1	5798664	5.97677e+06	p__Proteobacteria	Outgroup
RS_GCF_000428945.1	9478888	9.73492e+06	p__Actinobacteriota	Outgroup
RS_GCF_000429145.1	3783840	3.83757e+06	p__Proteobacteria	Outgroup
RS_GCF_000429925.1	4481975	4.51221e+06	p__Desulfobacterota	Outgroup
RS_GCF_000735525.1	3539047	3.7093e+06	p__Proteobacteria	Outgroup
RS_GCF_000511355.1	4650996	4.65938e+06	p__Proteobacteria	Outgroup
RS_GCF_000515395.1	5585780	5.84348e+06	p__Actinobacteriota	Outgroup
RS_GCF_000517025.1	2884521	2.96182e+06	p__Firmicutes_F	Outgroup
RS_GCF_000517565.1	1819992	1.86589e+06	p__Campylobacterota	Outgroup
RS_GCF_000518645.1	6748240	6.79102e+06	p__Proteobacteria	Outgroup
RS_GCF_000519325.1	5521807	5.71912e+06	p__Actinobacteriota	Outgroup
RS_GCF_000524475.1	4709534	4.71897e+06	p__Actinobacteriota	Outgroup
RS_GCF_000620985.1	2529115	2.61218e+06	p__Firmicutes	Outgroup
RS_GCF_000526695.1	2726123	2.76343e+06	p__Proteobacteria	Outgroup
RS_GCF_900186865.1	4881556	4.94836e+06	p__Proteobacteria	Outgroup
RS_GCF_000621205.1	4465828	4.50502e+06	p__Proteobacteria	Outgroup
RS_GCF_000621625.1	4622888	4.64799e+06	p__Bacteroidota	Outgroup
GB_GCA_006974205.1	5092452	5.13352e+06	p__Proteobacteria	Outgroup
RS_GCF_000738435.1	3288122	3.34499e+06	p__Proteobacteria	Outgroup
RS_GCF_002443155.1	4033686	4033686	p__Proteobacteria	Outgroup
RS_GCF_001262605.1	6630821	7.25552e+06	p__Firmicutes_A	Outgroup
RS_GCF_000734015.1	1726993	1.74145e+06	p__Desulfobacterota	Outgroup
RS_GCF_000725885.1	7594511	7.71878e+06	p__Actinobacteriota	Outgroup
RS_GCF_000820505.1	3839692	3.89027e+06	p__Desulfobacterota_F	Outgroup
RS_GCF_000963905.1	3553185	3553185	p__Proteobacteria	Outgroup
RS_GCF_001010355.1	4237705	5.08179e+06	p__Proteobacteria	Outgroup
RS_GCF_001027105.1	2782562	2.79851e+06	p__Firmicutes	Outgroup
RS_GCF_001306035.1	4217183	4.99844e+06	p__Chloroflexota	Outgroup
RS_GCF_001190945.1	5420910	5.43069e+06	p__Actinobacteriota	Outgroup
RS_GCF_001267405.1	2623349	2.64371e+06	p__Firmicutes_B	Outgroup
RS_GCF_001437255.1	2191735	2.20541e+06	p__Firmicutes	Outgroup
RS_GCF_001461695.1	6579820	6.66378e+06	p__Proteobacteria	Outgroup
RS_GCF_001487105.1	3069885	3.09246e+06	p__Firmicutes_A	Outgroup
RS_GCF_001552295.1	2327754	2.39087e+06	p__Firmicutes	Outgroup
RS_GCF_001552615.1	5646340	5.78815e+06	p__Actinobacteriota	Outgroup
RS_GCF_001558255.2	3998439	3998439	p__Proteobacteria	Outgroup
RS_GCF_001579945.1	3467246	3.70749e+06	p__Proteobacteria	Outgroup
RS_GCF_900186865.1	4936723	4.95357e+06	p__Proteobacteria	Outgroup
RS_GCF_001633165.1	4347929	4.41953e+06	p__Proteobacteria	Outgroup
RS_GCF_001787335.1	3505604	3.57204e+06	p__Proteobacteria	Outgroup
RS_GCF_001890925.1	4106736	4.12447e+06	p__Proteobacteria	Outgroup
RS_GCF_002003665.1	2023176	2.03232e+06	p__Proteobacteria	Outgroup
RS_GCF_000009045.1	4215398	4.23403e+06	p__Firmicutes	Outgroup
RS_GCF_002028405.1	3343428	3343428	p__Proteobacteria	Outgroup
RS_GCF_002109495.1	4986701	5.09367e+06	p__Proteobacteria	Outgroup
RS_GCF_002259585.1	1741326	1.90788e+06	p__Actinobacteriota	Outgroup
RS_GCF_002797595.1	3421787	3421787	p__Actinobacteriota	Outgroup
RS_GCF_002874535.1	4703554	4.85403e+06	p__Firmicutes	Outgroup
RS_GCF_002933415.1	3830945	3.85523e+06	p__Proteobacteria	Outgroup
RS_GCF_003001905.1	3587211	3.69131e+06	p__Firmicutes	Outgroup
RS_GCF_003044065.1	3525217	3.60304e+06	p__Firmicutes	Outgroup
RS_GCF_003063475.1	3029942	3.04272e+06	p__Proteobacteria	Outgroup
RS_GCF_003072125.1	3981807	4.0204e+06	p__Proteobacteria	Outgroup
RS_GCF_003096595.1	4203487	4.22801e+06	p__Proteobacteria	Outgroup
RS_GCF_003097315.1	4985720	5.04015e+06	p__Proteobacteria	Outgroup
RS_GCF_003173055.1	4757539	4.79881e+06	p__Proteobacteria	Outgroup
RS_GCF_003201605.1	2529324	2.56316e+06	p__Firmicutes	Outgroup
RS_GCF_003201975.1	4779970	5.05336e+06	p__Firmicutes	Outgroup
RS_GCF_003254275.1	4380952	4.42923e+06	p__Bacteroidota	Outgroup
RS_GCF_003315335.1	5155726	5.16865e+06	p__Proteobacteria	Outgroup
RS_GCF_003346815.1	2684688	2.71592e+06	p__Campylobacterota	Outgroup
RS_GCF_003387155.1	5656781	5.7511e+06	p__Proteobacteria	Outgroup
RS_GCF_003402575.1	2621983	2.67222e+06	p__Proteobacteria	Outgroup
RS_GCF_003555545.1	8443189	8.6199e+06	p__Bacteroidota	Outgroup
RS_GCF_003633725.1	1879126	2.09094e+06	p__Firmicutes	Outgroup
RS_GCF_003633895.1	3621567	3.67634e+06	p__Proteobacteria	Outgroup
RS_GCF_003664005.1	1753429	1.76065e+06	p__Aquificota	Outgroup
RS_GCF_003315515.1	3927655	3.99233e+06	p__Proteobacteria	Outgroup
RS_GCF_003688415.1	2689440	2.72486e+06	p__Proteobacteria	Outgroup
RS_GCF_003730135.1	3798671	3.87106e+06	p__Proteobacteria	Outgroup
RS_GCF_003751385.1	3423351	3.51005e+06	p__Desulfobacterota	Outgroup
RS_GCF_003751625.1	4190752	4.19831e+06	p__Proteobacteria	Outgroup
RS_GCF_003814815.1	2841072	2.89876e+06	p__Firmicutes	Outgroup
RS_GCF_003843835.1	2733067	2733067	p__Proteobacteria	Outgroup
RS_GCF_003852705.1	2549257	2.59572e+06	p__Bacteroidota	Outgroup
RS_GCF_003952725.1	4356607	4.37938e+06	p__Proteobacteria	Outgroup
RS_GCF_003966915.1	2795004	3.1401e+06	p__Proteobacteria	Outgroup
RS_GCF_003337315.1	2653706	2.69084e+06	p__Firmicutes	Outgroup
RS_GCF_004005845.1	5323771	5.37592e+06	p__Proteobacteria	Outgroup
RS_GCF_004217315.1	4198928	4.25855e+06	p__Proteobacteria	Outgroup
RS_GCF_900478295.1	1680829	1.69166e+06	p__Campylobacterota	Outgroup
RS_GCF_004339665.1	4859997	4.90909e+06	p__Proteobacteria	Outgroup
RS_GCF_004342885.1	2424111	2.75624e+06	p__Firmicutes	Outgroup
RS_GCF_004798935.1	4077506	4.12661e+06	p__Proteobacteria	Outgroup
RS_GCF_000292245.2	4210001	4.43532e+06	p__Firmicutes	Outgroup
RS_GCF_004851605.1	4258501	4.29414e+06	p__Proteobacteria	Outgroup
RS_GCF_006351005.1	3402690	3.52903e+06	p__Actinobacteriota	Outgroup
RS_GCF_001006485.1	3296274	3.36183e+06	p__Bacteroidota	Outgroup
RS_GCF_006716205.1	4270697	4.3419e+06	p__Actinobacteriota	Outgroup
RS_GCF_006974145.1	4130958	4.2144e+06	p__Bacteroidota	Outgroup
RS_GCF_007743815.1	5475215	5.80925e+06	p__Planctomycetota	Outgroup
RS_GCF_008124865.1	2861751	3.00131e+06	p__Bacteroidota	Outgroup
RS_GCF_000173915.1	1905342	1.954e+06	p__Firmicutes	Outgroup
RS_GCF_008831035.1	2462117	2.48222e+06	p__Actinobacteriota	Outgroup
RS_GCF_008933115.1	3213381	3.23083e+06	p__Bacteroidota	Outgroup
RS_GCF_009756665.1	4266648	4.29327e+06	p__Proteobacteria	Outgroup
RS_GCF_009834025.1	4018808	4.05735e+06	p__Actinobacteriota	Outgroup
RS_GCF_009936215.1	2044999	2.13043e+06	p__Thermotogota	Outgroup
RS_GCF_010078385.1	4567822	4.77456e+06	p__Firmicutes	Outgroup
RS_GCF_011317445.1	4821260	5.0039e+06	p__Proteobacteria	Outgroup
RS_GCF_011764585.1	3826324	3.93938e+06	p__Proteobacteria	Outgroup
RS_GCF_011801475.1	2607257	2.63599e+06	p__Proteobacteria	Outgroup
RS_GCF_012720115.1	3547739	3.58647e+06	p__Proteobacteria	Outgroup
RS_GCF_012979235.1	2461349	2.50672e+06	p__Desulfobacterota	Outgroup
RS_GCF_013359755.1	6318076	6.38383e+06	p__Proteobacteria	Outgroup
RS_GCF_014192375.1	3395904	3.89617e+06	p__Proteobacteria	Outgroup
RS_GCF_003096595.1	4213299	4.23788e+06	p__Proteobacteria	Outgroup
RS_GCF_014202115.1	3872981	3.93916e+06	p__Firmicutes_A	Outgroup
RS_GCF_014202495.1	2792598	2.90472e+06	p__Firmicutes	Outgroup
RS_GCF_014202505.1	6325924	6.69835e+06	p__Armatimonadota	Outgroup
RS_GCF_000270185.1	2032320	2.11524e+06	p__Firmicutes	Outgroup
RS_GCF_900091655.1	4410591	4.41545e+06	p__Bacteroidota	Outgroup
RS_GCF_900095855.1	1715864	1.72622e+06	p__Firmicutes_C	Outgroup
RS_GCF_002886255.1	4643995	4.77188e+06	p__Firmicutes	Outgroup
RS_GCF_900102855.1	3563632	3.65014e+06	p__Proteobacteria	Outgroup
RS_GCF_900107435.1	4853715	4.97562e+06	p__Actinobacteriota	Outgroup
RS_GCF_900113085.1	2733540	2.74838e+06	p__Proteobacteria	Outgroup
RS_GCF_900115095.1	10255144	1.0457e+07	p__Actinobacteriota	Outgroup
RS_GCF_900115615.1	2444910	2.49914e+06	p__Campylobacterota	Outgroup
RS_GCF_001310815.1	6080381	6080381	p__Proteobacteria	Outgroup
RS_GCF_900129725.1	8357597	8.52816e+06	p__Bacteroidota	Outgroup
RS_GCF_900142565.1	3443921	3443921	p__Bacteroidota	Outgroup
RS_GCF_900155735.1	2841380	3.10737e+06	p__Firmicutes_A	Outgroup
RS_GCF_900167005.1	3270841	3.31527e+06	p__Firmicutes_A	Outgroup
RS_GCF_900172375.1	3490747	3.51713e+06	p__Proteobacteria	Outgroup
RS_GCF_900176115.1	2232586	2.25628e+06	p__Firmicutes_A	Outgroup
RS_GCF_900199215.1	3160729	3.24844e+06	p__Proteobacteria	Outgroup
RS_GCF_900199515.1	2507078	2.53087e+06	p__Firmicutes	Outgroup
RS_GCF_900231835.1	3734267	3734267	p__Proteobacteria	Outgroup
RS_GCF_001591465.1	4803910	5.00199e+06	p__Firmicutes	Outgroup
RS_GCF_002921135.1	2454192	2.51945e+06	p__Proteobacteria	Outgroup
RS_GCF_000735455.1	4937525	4.98488e+06	p__Proteobacteria	Outgroup
RS_GCF_900461435.1	4697924	4.78989e+06	p__Proteobacteria	Outgroup
RS_GCF_000332315.1	5525469	6.14009e+06	p__Cyanobacteria	Outgroup
GB_GCA_001623405.1	3413796	3413796	p__Bacteroidota	Outgroup
GB_GCA_004291335.1	3533643	3.55676e+06	p__Proteobacteria	Outgroup
RS_GCF_008000755.1	4425532	4.53529e+06	p__Proteobacteria	Outgroup
GB_GCA_014640095.1	3272090	3.37677e+06	p__Proteobacteria	Outgroup
RS_GCF_900109035.1	4053647	4.07771e+06	p__Proteobacteria	Outgroup
GB_GCA_014652875.1	4287386	4.35047e+06	p__Proteobacteria	Outgroup
GB_GCA_000786575.1	2390301	2.40183e+06	p__Bacteroidota	Outgroup
GB_GCA_900635425.1	4960737	5.02302e+06	p__Proteobacteria	Outgroup
RS_GCF_000008305.1	793224	796250	p__Firmicutes	Outgroup
RS_GCF_000012925.1	4011182	4.03458e+06	p__Desulfobacterota_F	Outgroup
RS_GCF_000020525.1	3293456	3.34837e+06	p__Bacteroidota	Outgroup
RS_GCF_000023205.1	2501097	2.54565e+06	p__Actinobacteriota	Outgroup
RS_GCF_000023705.1	2547570	2.55857e+06	p__Proteobacteria	Outgroup
RS_GCF_000024005.1	9127347	9.24101e+06	p__Bacteroidota	Outgroup
RS_GCF_000025185.1	6196199	6.27273e+06	p__Planctomycetota	Outgroup
RS_GCF_000025265.1	6359369	6.58934e+06	p__Actinobacteriota	Outgroup
RS_GCF_000092825.1	3157527	3.26427e+06	p__Actinobacteriota	Outgroup
RS_GCF_000144405.1	3168282	3.18997e+06	p__Bacteroidota	Outgroup
RS_GCF_000153105.1	6663851	6.83893e+06	p__Planctomycetota	Outgroup
RS_GCF_000157955.1	3245471	3.3538e+06	p__Firmicutes_A	Outgroup
RS_GCF_000169155.1	2889774	3.01363e+06	p__Firmicutes_C	Outgroup
RS_GCF_000169175.1	9771226	1.0341e+07	p__Bacteroidota	Outgroup
RS_GCF_000169535.1	881828	890286	p__Firmicutes	Outgroup
RS_GCF_000170895.1	10587646	1.15775e+07	p__Myxococcota	Outgroup
RS_GCF_000186245.1	2101285	2.13632e+06	p__Campylobacterota	Outgroup
RS_GCF_000186345.1	5529304	5.61636e+06	p__Planctomycetota	Outgroup
RS_GCF_000195315.1	2115681	2115681	p__Actinobacteriota	Outgroup
RS_GCF_000214035.1	4234613	4.25205e+06	p__Proteobacteria	Outgroup
RS_GCF_000219125.1	4323011	4.49331e+06	p__Firmicutes_C	Outgroup
RS_GCF_000226295.1	3695372	3.96712e+06	p__Acidobacteriota	Outgroup
RS_GCF_000368965.1	3888419	3.93644e+06	p__Proteobacteria	Outgroup
RS_GCF_000259075.1	4982627	5.06519e+06	p__Bacteroidota	Outgroup
RS_GCF_000305935.1	2939057	2.98321e+06	p__Firmicutes_B	Outgroup
RS_GCF_000315525.1	5532579	5.60659e+06	p__Proteobacteria	Outgroup
RS_GCF_000341505.1	3610384	3.62962e+06	p__Proteobacteria	Outgroup
RS_GCF_000373545.1	3358314	3.52764e+06	p__Spirochaetota	Outgroup
RS_GCF_000376245.1	2419519	2.44767e+06	p__Actinobacteriota	Outgroup
RS_GCF_000378165.1	2384067	2.40208e+06	p__Proteobacteria	Outgroup
RS_GCF_000378205.1	4576607	4.68435e+06	p__Spirochaetota	Outgroup
RS_GCF_000378225.1	2860219	2860219	p__Proteobacteria	Outgroup
RS_GCF_000382265.1	3721596	3.74821e+06	p__Proteobacteria	Outgroup
RS_GCF_000384075.1	4687143	4.75659e+06	p__Proteobacteria	Outgroup
RS_GCF_000423365.1	3539530	3.54591e+06	p__Proteobacteria	Outgroup
RS_GCF_000425565.1	2220236	2.31467e+06	p__Proteobacteria	Outgroup
RS_GCF_000425585.1	4686152	4.73301e+06	p__Bacteroidota	Outgroup
RS_GCF_000425645.1	3089149	3.10467e+06	p__Bacteroidota	Outgroup
RS_GCF_000426625.1	3539325	3.66276e+06	p__Fusobacteriota	Outgroup
RS_GCF_000427445.1	4103433	4.13361e+06	p__Proteobacteria	Outgroup
RS_GCF_000429825.1	5051029	5.10153e+06	p__Firmicutes	Outgroup
RS_GCF_000429865.1	3713661	3.7211e+06	p__Proteobacteria	Outgroup
RS_GCF_000430805.1	3685547	3.69478e+06	p__Proteobacteria	Outgroup
RS_GCF_000496735.2	4136943	4.26225e+06	p__Proteobacteria	Outgroup
RS_GCF_000511175.1	3246830	3.35728e+06	p__Bacteroidota	Outgroup
RS_GCF_000512895.1	2943336	2.95902e+06	p__Firmicutes_B	Outgroup
RS_GCF_000519125.1	3627185	3.64871e+06	p__Desulfobacterota	Outgroup
RS_GCF_000305935.1	2923131	2.96704e+06	p__Firmicutes_B	Outgroup
RS_GCF_000601455.1	2892465	2.9952e+06	p__Firmicutes_A	Outgroup
RS_GCF_000259075.1	4971544	5.21235e+06	p__Bacteroidota	Outgroup
RS_GCF_900099625.1	2527003	2.55124e+06	p__Firmicutes	Outgroup
RS_GCF_000620305.1	4361351	4.46768e+06	p__Firmicutes_B	Outgroup
RS_GCF_000621485.1	4024838	4.03897e+06	p__Firmicutes_A	Outgroup
RS_GCF_000621705.1	5151245	5.279e+06	p__Bacteroidota	Outgroup
RS_GCF_003697165.2	5038133	5.05938e+06	p__Proteobacteria	Outgroup
RS_GCF_000715015.1	3602162	3.63892e+06	p__Proteobacteria	Outgroup
RS_GCF_000719975.1	5220823	5.23391e+06	p__Actinobacteriota	Outgroup
RS_GCF_000724605.1	2159306	2159306	p__Actinobacteriota	Outgroup
RS_GCF_000732725.1	4676087	4.85273e+06	p__Firmicutes_A	Outgroup
RS_GCF_901472455.1	4991160	5.06871e+06	p__Proteobacteria	Outgroup
RS_GCF_000737315.1	11186183	1.15619e+07	p__Myxococcota	Outgroup
RS_GCF_000745455.1	2172469	2.26322e+06	p__Thermotogota	Outgroup
RS_GCF_000745835.1	6727093	6.89887e+06	p__Proteobacteria	Outgroup
RS_GCF_000025565.1	5555474	5.59858e+06	p__Proteobacteria	Outgroup
RS_GCF_000009045.1	4215619	4.23425e+06	p__Firmicutes	Outgroup
RS_GCF_900099625.1	2545792	2.58037e+06	p__Firmicutes	Outgroup
RS_GCF_000949295.1	4019867	4.18083e+06	p__Actinobacteriota	Outgroup
RS_GCF_000963705.1	3832037	4.42192e+06	p__Proteobacteria	Outgroup
RS_GCF_000973105.1	5521712	5.59841e+06	p__Bacteroidota	Outgroup
RS_GCF_001189295.1	11388132	1.34596e+07	p__Myxococcota	Outgroup
RS_GCF_001262605.1	6878816	7.61099e+06	p__Firmicutes_A	Outgroup
RS_GCF_001295365.1	3873116	3.91818e+06	p__Firmicutes	Outgroup
RS_GCF_900099625.1	2547291	2.57172e+06	p__Firmicutes	Outgroup
RS_GCF_001457455.1	2463666	2.47729e+06	p__Actinobacteriota	Outgroup
RS_GCF_001457615.1	6316979	6.34426e+06	p__Proteobacteria	Outgroup
RS_GCF_001437355.1	1559074	1.57054e+06	p__Firmicutes	Outgroup
RS_GCF_000953635.1	3279822	3.34505e+06	p__Proteobacteria	Outgroup
RS_GCF_001558695.1	5482214	5.50589e+06	p__Proteobacteria	Outgroup
RS_GCF_000008485.1	3308969	3.31527e+06	p__Proteobacteria	Outgroup
RS_GCF_001586165.1	5011796	5.04967e+06	p__Proteobacteria	Outgroup
RS_GCF_003628755.1	2937150	3.00999e+06	p__Firmicutes_A	Outgroup
RS_GCF_001654855.1	3695744	3.70241e+06	p__Proteobacteria	Outgroup
RS_GCF_001855385.1	2343503	2.37678e+06	p__Firmicutes_A	Outgroup
RS_GCF_001907295.1	2638573	2.67197e+06	p__Actinobacteriota	Outgroup
RS_GCF_001927245.1	5043263	5.26987e+06	p__Proteobacteria	Outgroup
RS_GCF_001941975.1	4971384	5.16186e+06	p__Firmicutes_C	Outgroup
RS_GCF_002072955.1	4290526	4.42368e+06	p__Proteobacteria	Outgroup
RS_GCF_002215215.1	7783862	8.89991e+06	p__Proteobacteria	Outgroup
RS_GCF_002282855.1	3802234	3.82288e+06	p__Proteobacteria	Outgroup
RS_GCF_002355415.1	3958814	4.13712e+06	p__Proteobacteria	Outgroup
RS_GCF_002443155.1	4075263	4075263	p__Proteobacteria	Outgroup
RS_GCF_002797755.1	3424577	3.51527e+06	p__Proteobacteria	Outgroup
RS_GCF_002845745.1	6202994	6.31284e+06	p__Proteobacteria	Outgroup
RS_GCF_002973595.1	4110363	4.15356e+06	p__Bacteroidota	Outgroup
RS_GCF_002976435.1	5243257	5.34644e+06	p__Proteobacteria	Outgroup
RS_GCF_003014485.1	7376154	7.43714e+06	p__Actinobacteriota	Outgroup
RS_GCF_004154955.1	3199563	3.24302e+06	p__Firmicutes_A	Outgroup
RS_GCF_003096835.1	2089523	2.11234e+06	p__Bacteroidota	Outgroup
RS_GCF_003130405.1	6314794	6.49002e+06	p__Bacteroidota	Outgroup
RS_GCF_003149145.1	4884413	4.96031e+06	p__Actinobacteriota	Outgroup
RS_GCF_003201875.1	6863335	7.02994e+06	p__Firmicutes_A	Outgroup
RS_GCF_002150505.1	4994706	5.01024e+06	p__Bacteroidota	Outgroup
RS_GCF_003259955.1	3271822	3271822	p__Proteobacteria	Outgroup
RS_GCF_003265325.1	4470827	4.50688e+06	p__Proteobacteria	Outgroup
RS_GCF_000195955.2	4356336	4.35895e+06	p__Actinobacteriota	Outgroup
RS_GCF_003290025.1	5607742	5.66782e+06	p__Proteobacteria	Outgroup
RS_GCF_003315235.1	2142774	2.15116e+06	p__Proteobacteria	Outgroup
RS_GCF_003337735.1	4145766	4.35617e+06	p__Proteobacteria	Outgroup
RS_GCF_003350405.1	4176944	4.19962e+06	p__Proteobacteria	Outgroup
RS_GCF_902459475.1	2529370	2.70318e+06	p__Proteobacteria	Outgroup
RS_GCF_003966975.1	3519570	4.17159e+06	p__Chloroflexota	Outgroup
RS_GCF_003546865.1	2572159	2.62921e+06	p__Firmicutes	Outgroup
RS_GCF_003550065.1	4524961	4.71743e+06	p__Proteobacteria	Outgroup
RS_GCF_004341365.1	3764648	3.77825e+06	p__Proteobacteria	Outgroup
RS_GCF_003568845.1	5374982	5.4227e+06	p__Proteobacteria	Outgroup
RS_GCF_003609645.1	2763896	2.81341e+06	p__Firmicutes_A	Outgroup
RS_GCF_002119765.1	5963372	6.03947e+06	p__Proteobacteria	Outgroup
RS_GCF_003634015.1	2778231	2.81796e+06	p__Proteobacteria	Outgroup
RS_GCF_003635045.1	4023595	4.06752e+06	p__Actinobacteriota	Outgroup
RS_GCF_003725335.1	2479984	2479984	p__Actinobacteriota	Outgroup
RS_GCF_003725415.1	2222132	2.36977e+06	p__Firmicutes	Outgroup
RS_GCF_003813905.1	3668585	3.73127e+06	p__Bacteroidota	Outgroup
RS_GCF_003864255.1	3663152	3.73753e+06	p__Proteobacteria	Outgroup
RS_GCF_003885045.1	6521014	7.06502e+06	p__Firmicutes_A	Outgroup
RS_GCF_003967195.1	3111340	3.24537e+06	p__Proteobacteria	Outgroup
RS_GCF_003991195.1	4525614	4.61703e+06	p__Bacteroidota	Outgroup
RS_GCF_004137085.1	5801291	5.95982e+06	p__Proteobacteria	Outgroup
RS_GCF_004168365.1	4728975	4.87222e+06	p__Proteobacteria	Outgroup
RS_GCF_004216755.1	3982678	4.00148e+06	p__Proteobacteria	Outgroup
RS_GCF_004216775.1	3462725	3.48468e+06	p__Firmicutes_A	Outgroup
RS_GCF_001042655.1	1657111	1.66594e+06	p__Actinobacteriota	Outgroup
RS_GCF_004340525.1	3910325	3.982e+06	p__Proteobacteria	Outgroup
RS_GCF_004341395.1	3142229	3.18976e+06	p__Firmicutes_B	Outgroup
RS_GCF_004342725.1	2716742	2.71783e+06	p__Proteobacteria	Outgroup
RS_GCF_004343255.1	3280348	3.40568e+06	p__Firmicutes	Outgroup
RS_GCF_900177345.1	7271010	8.24004e+06	p__Bdellovibrionota	Outgroup
RS_GCF_900451195.1	4960304	5.13595e+06	p__Proteobacteria	Outgroup
RS_GCF_004359525.2	2116155	2.22683e+06	p__Firmicutes	Outgroup
RS_GCF_004362515.1	7288615	7.40262e+06	p__Actinobacteriota	Outgroup
RS_GCF_004363315.1	2790625	2.8038e+06	p__Proteobacteria	Outgroup
RS_GCF_004364935.1	5398980	5.52382e+06	p__Proteobacteria	Outgroup
RS_GCF_012222965.1	1710465	1.79163e+06	p__Proteobacteria	Outgroup
RS_GCF_005518135.1	3570835	3.61713e+06	p__Proteobacteria	Outgroup
RS_GCF_000025985.1	5241693	5.28077e+06	p__Bacteroidota	Outgroup
RS_GCF_006802875.1	3578373	3.62918e+06	p__Firmicutes_A	Outgroup
RS_GCF_007827045.1	9254646	9.78706e+06	p__Actinobacteriota	Outgroup
RS_GCF_004339245.1	2925294	3.05865e+06	p__Deferribacterota	Outgroup
RS_GCF_000719975.1	5279998	5.29323e+06	p__Actinobacteriota	Outgroup
RS_GCF_007970185.1	7797595	7.95429e+06	p__Bacteroidota	Outgroup
RS_GCF_900103915.1	2942256	3.0367e+06	p__Firmicutes	Outgroup
RS_GCF_900111765.1	10784496	1.09265e+07	p__Myxococcota	Outgroup
RS_GCF_008033135.1	4325960	4.34464e+06	p__Proteobacteria	Outgroup
RS_GCF_008087625.1	10526296	1.12919e+07	p__Planctomycetota	Outgroup
RS_GCF_000152805.1	4513870	4.54112e+06	p__Proteobacteria	Outgroup
RS_GCF_009193215.1	3155507	3.29247e+06	p__Bacteroidota	Outgroup
RS_GCF_001461695.1	7152016	7.26314e+06	p__Proteobacteria	Outgroup
RS_GCF_006716185.1	3918059	4.06438e+06	p__Actinobacteriota	Outgroup
RS_GCF_009664085.1	2958290	3.0006e+06	p__Proteobacteria	Outgroup
RS_GCF_009684715.1	2019124	2.07366e+06	p__Proteobacteria	Outgroup
RS_GCF_011764565.1	10148719	1.0823e+07	p__Actinobacteriota	Outgroup
RS_GCF_013377275.1	1831839	1.89064e+06	p__Proteobacteria	Outgroup
RS_GCF_014131735.1	3250154	3.37538e+06	p__Firmicutes	Outgroup
RS_GCF_014191715.1	3489636	3.51991e+06	p__Proteobacteria	Outgroup
RS_GCF_003725335.1	2470075	2.51075e+06	p__Actinobacteriota	Outgroup
RS_GCF_014195445.1	2245867	2.70521e+06	p__Actinobacteriota	Outgroup
RS_GCF_012396605.1	2996549	3.05708e+06	p__Firmicutes	Outgroup
RS_GCF_014202645.1	3761736	3.79935e+06	p__Deinococcota	Outgroup
RS_GCF_013416525.1	4642844	4642844	p__Proteobacteria	Outgroup
RS_GCF_014202945.1	3855481	3.87641e+06	p__Proteobacteria	Outgroup
RS_GCF_014205635.1	3921994	3.93893e+06	p__Proteobacteria	Outgroup
RS_GCF_000006945.2	4857466	4.85941e+06	p__Proteobacteria	Outgroup
RS_GCF_000009045.1	4215636	4.23427e+06	p__Firmicutes	Outgroup
RS_GCF_014467075.1	3590719	3.76781e+06	p__Firmicutes_A	Outgroup
RS_GCF_000733475.1	2641972	2.67298e+06	p__Bacteroidota	Outgroup
RS_GCF_900100765.1	7107765	7.24986e+06	p__Bacteroidota	Outgroup
RS_GCF_900101025.1	4219224	4.34121e+06	p__Actinobacteriota	Outgroup
RS_GCF_900102915.1	3261465	3.29441e+06	p__Bacteroidota	Outgroup
RS_GCF_900104045.1	2100696	2.126e+06	p__Desulfobacterota	Outgroup
RS_GCF_900106925.1	5386125	5.41428e+06	p__Proteobacteria	Outgroup
RS_GCF_900110225.1	2712870	2.71912e+06	p__Proteobacteria	Outgroup
RS_GCF_900116625.1	2675401	2.68291e+06	p__Proteobacteria	Outgroup
RS_GCF_900128485.1	2353688	2.39854e+06	p__Proteobacteria	Outgroup
RS_GCF_900129005.1	4733424	4.77448e+06	p__Bacteroidota	Outgroup
RS_GCF_900129805.1	2169229	2.18408e+06	p__Firmicutes_B	Outgroup
RS_GCF_900129815.1	2622699	2.64119e+06	p__Firmicutes_A	Outgroup
RS_GCF_900156205.1	4594670	4.7628e+06	p__Spirochaetota	Outgroup
RS_GCF_001854245.1	4384504	4.54588e+06	p__Desulfobacterota	Outgroup
RS_GCF_900174585.1	5467208	5.64037e+06	p__Proteobacteria	Outgroup
RS_GCF_900176145.1	3861015	3.92101e+06	p__Firmicutes_E	Outgroup
RS_GCF_900176335.1	2890610	2.9502e+06	p__Firmicutes_A	Outgroup
RS_GCF_900184945.1	5313976	5.47325e+06	p__Proteobacteria	Outgroup
RS_GCF_900302465.1	4077640	4.1126e+06	p__Proteobacteria	Outgroup
RS_GCF_000314735.2	4195257	4.23592e+06	p__Proteobacteria	Outgroup
RS_GCF_000341505.1	3680783	3.77129e+06	p__Proteobacteria	Outgroup
RS_GCF_000069185.1	5090566	5.09923e+06	p__Actinobacteriota	Outgroup
RS_GCF_001592185.1	2549372	2.5573e+06	p__Proteobacteria	Outgroup
RS_GCF_900128955.1	3206559	3.26367e+06	p__Firmicutes_A	Outgroup
RS_GCF_001294465.1	3345846	3.37317e+06	p__Proteobacteria	Outgroup
GB_GCA_000010565.1	3025375	3.04456e+06	p__Firmicutes_B	Outgroup
GB_GCA_000934545.1	2934611	3.02039e+06	p__Proteobacteria	Outgroup
RS_GCF_003030305.1	2618221	2.66648e+06	p__Actinobacteriota	Outgroup
RS_GCF_000145615.1	2779783	2.79713e+06	p__Firmicutes_A	Outgroup
RS_GCF_000023205.1	2560556	2.70044e+06	p__Actinobacteriota	Outgroup
GB_GCA_000383895.1	6277547	6.37573e+06	p__Proteobacteria	Outgroup
GB_GCA_014640155.1	2966703	3.06067e+06	p__Bacteroidota	Outgroup
RS_GCF_004300825.1	3967453	4.03607e+06	p__Actinobacteriota	Outgroup
GB_GCA_014643635.1	4443326	4.54607e+06	p__Proteobacteria	Outgroup
GB_GCA_014644455.1	4797000	4.8533e+06	p__Proteobacteria	Outgroup
GB_GCA_014648255.1	5655249	5.74487e+06	p__Actinobacteriota	Outgroup
GB_GCA_001995095.2	3646497	3.68892e+06	p__Proteobacteria	Outgroup
RS_GCF_000384815.1	3544809	3.54729e+06	p__Desulfobacterota	Outgroup
RS_GCF_000018145.1	4417868	4.48378e+06	p__Proteobacteria	Outgroup
RS_GCF_000018865.1	5258541	5.27489e+06	p__Chloroflexota	Outgroup
RS_GCF_000022145.1	5029329	5.06223e+06	p__Myxococcota	Outgroup
RS_GCF_000023265.1	2158157	2.30597e+06	p__Actinobacteriota	Outgroup
RS_GCF_000023845.1	1617804	1617804	p__Actinobacteriota	Outgroup
RS_GCF_000024125.1	3530383	3.56965e+06	p__Bacteroidota	Outgroup
RS_GCF_000025485.1	3669074	3.70202e+06	p__Proteobacteria	Outgroup
RS_GCF_000092205.1	3097763	3.11646e+06	p__Desulfobacterota	Outgroup
RS_GCF_000144645.1	2280035	2.39525e+06	p__Firmicutes_A	Outgroup
RS_GCF_000152805.1	4536113	4.59446e+06	p__Proteobacteria	Outgroup
RS_GCF_000154445.1	2972256	2.99321e+06	p__Firmicutes_A	Outgroup
RS_GCF_000154465.1	2550678	2.58794e+06	p__Bacteroidota	Outgroup
RS_GCF_000160075.2	2043439	2.0754e+06	p__Firmicutes	Outgroup
RS_GCF_008065095.1	9161841	1.05881e+07	p__Planctomycetota	Outgroup
RS_GCF_001543285.1	2005853	2.06257e+06	p__Firmicutes	Outgroup
RS_GCF_000183745.1	2439291	2.52541e+06	p__Deinococcota	Outgroup
RS_GCF_000190635.1	3406739	3.41836e+06	p__Firmicutes_B	Outgroup
RS_GCF_000199675.1	3532378	3.97298e+06	p__Chloroflexota	Outgroup
RS_GCF_000210055.1	3608022	4.80109e+06	p__Actinobacteriota	Outgroup
RS_GCF_000217815.1	2039943	2039943	p__Thermotogota	Outgroup
RS_GCF_900112795.1	3863529	3.90571e+06	p__Bacteroidota	Outgroup
RS_GCF_000235605.1	5863081	5.94271e+06	p__Firmicutes_B	Outgroup
RS_GCF_000252165.1	3076861	3.21511e+06	p__Proteobacteria	Outgroup
RS_GCF_000255295.1	10080619	1.02289e+07	p__Myxococcota	Outgroup
RS_GCF_000255705.1	10086423	1.08901e+07	p__Planctomycetota	Outgroup
RS_GCF_000298215.1	4847237	4.88731e+06	p__Actinobacteriota	Outgroup
RS_GCF_000307165.1	2569486	2.60967e+06	p__Firmicutes	Outgroup
RS_GCF_000332315.1	5646343	5.74282e+06	p__Cyanobacteria	Outgroup
RS_GCF_000372065.1	2311610	2.34158e+06	p__Proteobacteria	Outgroup
RS_GCF_000372865.1	4978464	5.01608e+06	p__Proteobacteria	Outgroup
RS_GCF_000374005.1	4438944	4.45811e+06	p__Proteobacteria	Outgroup
RS_GCF_000374545.1	3475815	3.53161e+06	p__Firmicutes_C	Outgroup
RS_GCF_000375545.1	4082245	4.15453e+06	p__Proteobacteria	Outgroup
RS_GCF_000381545.1	5193701	5193701	p__Bacteroidota	Outgroup
RS_GCF_000381985.1	4290651	4.3014e+06	p__Proteobacteria	Outgroup
RS_GCF_000382425.1	3792478	3792478	p__Bacteroidota	Outgroup
RS_GCF_000384135.1	2085243	2.10418e+06	p__Firmicutes_C	Outgroup
RS_GCF_000423125.1	4258722	4.32929e+06	p__Proteobacteria	Outgroup
RS_GCF_000423525.1	2411055	2454000	p__Firmicutes_A	Outgroup
RS_GCF_000423705.1	4623171	4.68739e+06	p__Proteobacteria	Outgroup
RS_GCF_000427825.1	4526423	4.55054e+06	p__Actinobacteriota	Outgroup
RS_GCF_000429345.1	3060447	3.09981e+06	p__Firmicutes_B	Outgroup
RS_GCF_000473205.1	5049234	5.05834e+06	p__Proteobacteria	Outgroup
RS_GCF_000474745.1	2591328	2.65315e+06	p__Fibrobacterota	Outgroup
RS_GCF_000474945.1	4186503	4.20163e+06	p__Proteobacteria	Outgroup
RS_GCF_000496075.1	4300776	4.42649e+06	p__Proteobacteria	Outgroup
RS_GCF_000518745.1	2746431	3.04685e+06	p__Proteobacteria	Outgroup
RS_GCF_000520015.2	5488183	5488183	p__Proteobacteria	Outgroup
RS_GCF_000521785.1	4492810	4.6332e+06	p__Proteobacteria	Outgroup
RS_GCF_000517085.1	5649521	5.7112e+06	p__Bacteroidota	Outgroup
RS_GCF_000621505.1	6132222	6.26568e+06	p__Firmicutes_A	Outgroup
RS_GCF_001471585.2	4024517	4.02572e+06	p__Proteobacteria	Outgroup
RS_GCF_000008565.1	3240710	3.26158e+06	p__Deinococcota	Outgroup
RS_GCF_013340845.1	2618064	2.7377e+06	p__Proteobacteria	Outgroup
RS_GCF_000711195.1	2108215	2.13512e+06	p__Proteobacteria	Outgroup
RS_GCF_000735345.1	4867810	4.89227e+06	p__Proteobacteria	Outgroup
RS_GCF_000743945.1	1959069	1.99885e+06	p__Proteobacteria	Outgroup
RS_GCF_000744705.1	9915093	1.00743e+07	p__Actinobacteriota	Outgroup
RS_GCF_000820845.2	3788560	3.99553e+06	p__Acidobacteriota	Outgroup
RS_GCF_000953635.1	3310028	3.37586e+06	p__Proteobacteria	Outgroup
RS_GCF_001295365.1	3907140	3.93033e+06	p__Firmicutes	Outgroup
RS_GCF_000982825.1	4663565	4.67432e+06	p__Proteobacteria	Outgroup
RS_GCF_001465595.2	5537404	5.65676e+06	p__Proteobacteria	Outgroup
RS_GCF_001077535.1	4154879	4.19304e+06	p__Firmicutes_A	Outgroup
RS_GCF_001263175.1	4350553	4.922e+06	p__Myxococcota	Outgroup
RS_GCF_001293125.1	1860551	1.95847e+06	p__Actinobacteriota	Outgroup
RS_GCF_001312345.1	3696254	4.50763e+06	p__Proteobacteria	Outgroup
RS_GCF_001317355.1	4510552	4.73997e+06	p__Firmicutes_A	Outgroup
RS_GCF_001407835.1	1832315	1.85495e+06	p__Firmicutes_A	Outgroup
RS_GCF_001443605.1	4812386	4.90609e+06	p__Bacteroidota	Outgroup
RS_GCF_000380645.1	5310895	5.44931e+06	p__Actinobacteriota	Outgroup
RS_GCF_000742135.1	5463002	5.51651e+06	p__Proteobacteria	Outgroup
RS_GCF_001591505.1	6183708	6.52084e+06	p__Firmicutes	Outgroup
RS_GCF_001598255.1	5819413	5.88354e+06	p__Proteobacteria	Outgroup
RS_GCF_001632775.1	4446619	4.50793e+06	p__Proteobacteria	Outgroup
RS_GCF_001677435.1	4059891	4.57659e+06	p__Proteobacteria	Outgroup
RS_GCF_003628755.1	2940227	3.01315e+06	p__Firmicutes_A	Outgroup
RS_GCF_001708935.1	3191628	3.38168e+06	p__Proteobacteria	Outgroup
RS_GCF_001730235.1	2224341	2.7417e+06	p__Firmicutes	Outgroup
RS_GCF_001890385.1	3787976	4.87199e+06	p__Proteobacteria	Outgroup
RS_GCF_001945525.1	2740565	2.84409e+06	p__Firmicutes	Outgroup
RS_GCF_000009045.1	4299822	4.32317e+06	p__Firmicutes	Outgroup
RS_GCF_002072105.2	3602643	3.63867e+06	p__Bacteroidota	Outgroup
RS_GCF_002119765.1	5971615	6.04782e+06	p__Proteobacteria	Outgroup
RS_GCF_000008685.2	1341182	1341182	p__Spirochaetota	Outgroup
RS_GCF_000740775.1	4337941	4.41746e+06	p__Proteobacteria	Outgroup
RS_GCF_000757385.1	3488813	3.50107e+06	p__Bacteroidota	Outgroup
RS_GCF_002797875.1	2270618	2270618	p__Actinobacteriota	Outgroup
RS_GCF_002277955.1	4810751	4.98265e+06	p__Planctomycetota	Outgroup
RS_GCF_002310495.1	4730447	4.79567e+06	p__Verrucomicrobiota	Outgroup
RS_GCF_002355735.1	2864672	2.9735e+06	p__Proteobacteria	Outgroup
RS_GCF_002797735.1	2841668	2.88436e+06	p__Bacteroidota	Outgroup
RS_GCF_002895605.1	2107090	2.14397e+06	p__Thermotogota	Outgroup
RS_GCF_002915575.1	5680147	5.75613e+06	p__Proteobacteria	Outgroup
RS_GCF_003013695.1	3358427	3.39201e+06	p__Proteobacteria	Outgroup
RS_GCF_003030305.1	2495001	2.51006e+06	p__Actinobacteriota	Outgroup
RS_GCF_003075525.1	5073924	5.16272e+06	p__Proteobacteria	Outgroup
RS_GCF_003143955.1	2878279	2.8974e+06	p__Firmicutes	Outgroup
RS_GCF_003148465.1	2793031	2.84191e+06	p__Thermotogota	Outgroup
RS_GCF_003344765.1	4233556	4.31819e+06	p__Proteobacteria	Outgroup
RS_GCF_003426815.1	6220585	6.46899e+06	p__Actinobacteriota	Outgroup
RS_GCF_003610495.1	3403958	3.45019e+06	p__Firmicutes	Outgroup
RS_GCF_002291425.1	5501389	5.66394e+06	p__Proteobacteria	Outgroup
RS_GCF_002797685.1	2777136	2820000	p__Actinobacteriota	Outgroup
RS_GCF_003751805.1	3892849	4.02528e+06	p__Actinobacteriota	Outgroup
RS_GCF_003751945.1	8428293	8.63289e+06	p__Actinobacteriota	Outgroup
RS_GCF_003815015.1	2177741	2.21879e+06	p__Firmicutes_B	Outgroup
RS_GCF_003841405.1	2595756	2.63048e+06	p__Firmicutes	Outgroup
RS_GCF_004346685.1	3878683	3.98549e+06	p__Proteobacteria	Outgroup
RS_GCF_003994485.1	3686775	3.72477e+06	p__Proteobacteria	Outgroup
RS_GCF_004006175.1	5080916	5.15201e+06	p__Proteobacteria	Outgroup
RS_GCF_004217545.1	7616132	7.73133e+06	p__Actinobacteriota	Outgroup
RS_GCF_004339665.1	4887506	4.93687e+06	p__Proteobacteria	Outgroup
RS_GCF_004339545.1	3969436	3.98738e+06	p__Proteobacteria	Outgroup
RS_GCF_004339805.1	4632311	4.82583e+06	p__Firmicutes_C	Outgroup
RS_GCF_900445235.1	5848363	5.90744e+06	p__Proteobacteria	Outgroup
RS_GCF_004342665.1	3879021	3.89421e+06	p__Proteobacteria	Outgroup
RS_GCF_004343035.1	3167958	3.19802e+06	p__Firmicutes	Outgroup
RS_GCF_004343155.1	3830035	3.84117e+06	p__Proteobacteria	Outgroup
RS_GCF_004343305.1	3452107	3.5029e+06	p__Proteobacteria	Outgroup
RS_GCF_000024765.1	2594163	2.60903e+06	p__Proteobacteria	Outgroup
RS_GCF_004366815.1	3347494	3.37347e+06	p__Synergistota	Outgroup
RS_GCF_004768465.1	4335798	4.54296e+06	p__Proteobacteria	Outgroup
RS_GCF_003752135.1	1871566	1.90258e+06	p__Campylobacterota	Outgroup
RS_GCF_006538985.1	4313228	4.32577e+06	p__Actinobacteriota	Outgroup
RS_GCF_006539285.1	3139478	3.18891e+06	p__Firmicutes	Outgroup
RS_GCF_006716085.1	3752337	3.87678e+06	p__Actinobacteriota	Outgroup
RS_GCF_006716815.1	3086904	3.1755e+06	p__Actinobacteriota	Outgroup
RS_GCF_007004765.1	5336331	5.3653e+06	p__Proteobacteria	Outgroup
RS_GCF_007829035.1	3827835	3.89998e+06	p__Actinobacteriota	Outgroup
RS_GCF_007830255.1	3276823	3.3855e+06	p__Proteobacteria	Outgroup
RS_GCF_001547995.1	3306935	3.31522e+06	p__Proteobacteria	Outgroup
RS_GCF_007992075.1	3832132	3.87084e+06	p__Proteobacteria	Outgroup
RS_GCF_009662475.1	3415726	3.48188e+06	p__Proteobacteria	Outgroup
RS_GCF_009720735.1	4116862	4.18253e+06	p__Firmicutes_B	Outgroup
RS_GCF_009761395.1	1970865	2.03728e+06	p__Proteobacteria	Outgroup
GB_GCA_001312445.1	3666615	3666615	p__Firmicutes	Outgroup
RS_GCF_004793635.1	3008274	3.02796e+06	p__Proteobacteria	Outgroup
RS_GCF_000812025.2	3825819	3.94333e+06	p__Firmicutes	Outgroup
RS_GCF_012933655.1	13532887	1.41306e+07	p__Myxococcota	Outgroup
RS_GCF_013409065.1	4029871	4.06114e+06	p__Actinobacteriota	Outgroup
RS_GCF_011207455.1	2282034	2.32956e+06	p__Desulfobacterota	Outgroup
RS_GCF_007988805.1	3413408	3.75471e+06	p__Actinobacteriota	Outgroup
RS_GCF_014191305.1	3836636	4.03729e+06	p__Actinobacteriota	Outgroup
RS_GCF_900460345.1	2187257	2.25863e+06	p__Actinobacteriota	Outgroup
RS_GCF_014192515.1	3560913	3.61918e+06	p__Bacteroidota	Outgroup
RS_GCF_014138625.1	6811076	6.96714e+06	p__Proteobacteria	Outgroup
RS_GCF_004341375.1	3357861	3357861	p__Proteobacteria	Outgroup
RS_GCF_003258835.1	5156171	5.34208e+06	p__Proteobacteria	Outgroup
RS_GCF_000342165.1	3252570	3252570	p__Proteobacteria	Outgroup
RS_GCF_014202215.1	4260141	4.33073e+06	p__Proteobacteria	Outgroup
RS_GCF_014202695.1	2727810	2.83615e+06	p__Firmicutes_A	Outgroup
RS_GCF_014202895.1	1755291	1.87051e+06	p__Firmicutes	Outgroup
RS_GCF_014202975.1	6321800	6.79252e+06	p__Proteobacteria	Outgroup
RS_GCF_902506685.1	1405382	1.455e+06	p__Firmicutes_C	Outgroup
RS_GCF_014283215.1	6337153	6.369e+06	p__Proteobacteria	Outgroup
RS_GCF_900086705.1	4000953	4.05571e+06	p__Firmicutes_C	Outgroup
RS_GCF_000271485.2	5027115	5.07533e+06	p__Firmicutes_C	Outgroup
RS_GCF_900101785.1	4461788	4.57244e+06	p__Actinobacteriota	Outgroup
RS_GCF_900103005.1	3615609	3.6943e+06	p__Firmicutes_A	Outgroup
RS_GCF_900104645.1	1450823	1.49323e+06	p__Firmicutes_A	Outgroup
RS_GCF_900106525.1	6263953	6.41601e+06	p__Proteobacteria	Outgroup
RS_GCF_900106775.1	3331831	3.35769e+06	p__Firmicutes	Outgroup
RS_GCF_900107245.1	2717066	2.73457e+06	p__Firmicutes_A	Outgroup
RS_GCF_900113055.1	2899750	2.90818e+06	p__Actinobacteriota	Outgroup
RS_GCF_900114845.1	5631835	5.67611e+06	p__Actinobacteriota	Outgroup
RS_GCF_900119825.1	4075245	4.18231e+06	p__Proteobacteria	Outgroup
RS_GCF_900129925.1	2021907	2.04336e+06	p__Firmicutes_A	Outgroup
RS_GCF_900141715.1	3377931	3.42485e+06	p__Bacteroidota	Outgroup
RS_GCF_900142285.1	2473921	2.53683e+06	p__Firmicutes_A	Outgroup
RS_GCF_900142955.1	5217774	5.43688e+06	p__Firmicutes_A	Outgroup
RS_GCF_900156305.1	3052035	3.10324e+06	p__Firmicutes	Outgroup
RS_GCF_900187105.1	2192577	2.29109e+06	p__Proteobacteria	Outgroup
RS_GCF_000190535.1	4392177	4.41602e+06	p__Bacteroidota	Outgroup
RS_GCF_900188145.1	5388996	5.42753e+06	p__Firmicutes_A	Outgroup
RS_GCF_900221005.1	4620309	4.74706e+06	p__Actinobacteriota	Outgroup
RS_GCF_900291955.1	2428410	2.45319e+06	p__Firmicutes_A	Outgroup
RS_GCF_900302485.1	3331553	3.37783e+06	p__Proteobacteria	Outgroup
RS_GCF_900445235.1	5886880	5.95898e+06	p__Proteobacteria	Outgroup
RS_GCF_000412335.2	4876667	4.90216e+06	p__Proteobacteria	Outgroup
RS_GCF_000743455.1	4810167	4.81354e+06	p__Proteobacteria	Outgroup
RS_GCF_900460215.1	2507163	2.53684e+06	p__Proteobacteria	Outgroup
RS_GCF_900460465.1	4777134	4.81033e+06	p__Proteobacteria	Outgroup
RS_GCF_901538355.1	6690754	7.19745e+06	p__Planctomycetota	Outgroup
RS_GCF_000742135.1	5470076	5.78477e+06	p__Proteobacteria	Outgroup
GB_GCA_001045525.1	4434773	4.69586e+06	p__Fibrobacterota	Outgroup
GB_GCA_002796835.1	8702141	8.94454e+06	p__Cyanobacteria	Outgroup
RS_GCF_000017405.1	5383739	6.21966e+06	p__Proteobacteria	Outgroup
RS_GCF_012848855.1	3322506	3322506	p__Proteobacteria	Outgroup
RS_GCF_003428165.1	3264667	3264667	p__Proteobacteria	Outgroup
GB_GCA_014645795.1	6828786	6.879e+06	p__Actinobacteriota	Outgroup
GB_GCA_014646155.1	7581334	7.84087e+06	p__Actinobacteriota	Outgroup
RS_GCF_006716815.1	2869249	2.91383e+06	p__Actinobacteriota	Outgroup
RS_GCF_900102055.1	3825459	3.84005e+06	p__Bacteroidota	Outgroup
RS_GCF_900478295.1	1560746	1.67696e+06	p__Campylobacterota	Outgroup
GB_GCA_900114885.1	4033490	4.0693e+06	p__Firmicutes	Outgroup
GB_GCA_006974205.1	5151569	5.35952e+06	p__Proteobacteria	Outgroup
RS_GCF_001437355.1	1555214	1.91411e+06	p__Firmicutes	Outgroup
RS_GCF_000007485.1	927303	1.21582e+06	p__Actinobacteriota	Outgroup
RS_GCF_000008685.2	1521208	1521208	p__Spirochaetota	Outgroup
RS_GCF_000012985.1	7215267	7.3029e+06	p__Proteobacteria	Outgroup
RS_GCF_000017565.1	3914745	3914745	p__Proteobacteria	Outgroup
RS_GCF_000024345.1	7579488	7.80907e+06	p__Actinobacteriota	Outgroup
RS_GCF_000024365.1	6060298	6.14572e+06	p__Actinobacteriota	Outgroup
RS_GCF_000024885.1	2306351	2.30935e+06	p__Campylobacterota	Outgroup
RS_GCF_000024985.1	3993764	4.06987e+06	p__Chloroflexota	Outgroup
RS_GCF_900636535.1	5570640	5570640	p__Bacteroidota	Outgroup
RS_GCF_000152825.2	2902643	2.99767e+06	p__Proteobacteria	Outgroup
RS_GCF_000159235.2	1430526	1430526	p__Actinobacteriota	Outgroup
RS_GCF_000010785.1	1742932	1.77362e+06	p__Aquificota	Outgroup
RS_GCF_000172635.2	4653851	4.69375e+06	p__Proteobacteria	Outgroup
RS_GCF_000177375.1	1419583	1.44708e+06	p__Firmicutes	Outgroup
RS_GCF_000189755.2	3052787	3.08207e+06	p__Firmicutes_B	Outgroup
RS_GCF_000196315.1	2952962	2.96989e+06	p__Bacteroidota	Outgroup
RS_GCF_000213555.1	5176087	5.20471e+06	p__Bacteroidota	Outgroup
RS_GCF_000217775.1	5903580	5.9578e+06	p__Firmicutes	Outgroup
RS_GCF_000224085.1	3842422	3.90054e+06	p__Bacteroidota	Outgroup
RS_GCF_000230555.1	3948887	4.00374e+06	p__Proteobacteria	Outgroup
RS_GCF_000231445.1	2454778	2.46711e+06	p__Proteobacteria	Outgroup
RS_GCF_000242235.1	2313632	2.35844e+06	p__Firmicutes_A	Outgroup
RS_GCF_000007125.1	3283081	3.32666e+06	p__Proteobacteria	Outgroup
RS_GCF_000252855.1	2164087	2164087	p__Bacteroidota	Outgroup
RS_GCF_000265505.1	4919337	4.94654e+06	p__Bacteroidota	Outgroup
RS_GCF_003010495.1	2474718	2474718	p__Firmicutes_C	Outgroup
RS_GCF_000297215.2	3029115	3.08213e+06	p__Proteobacteria	Outgroup
RS_GCF_000305785.2	4300227	4.32836e+06	p__Proteobacteria	Outgroup
RS_GCF_000311985.1	1770670	1.85546e+06	p__Firmicutes_A	Outgroup
GB_GCA_900635425.1	5001265	5.07949e+06	p__Proteobacteria	Outgroup
RS_GCF_000331105.1	6937263	7.02081e+06	p__Bacteroidota	Outgroup
RS_GCF_000367405.1	1109301	1.11757e+06	p__Proteobacteria	Outgroup
RS_GCF_000374125.1	5927438	5.93753e+06	p__Bacteroidota	Outgroup
RS_GCF_000374805.1	4151628	4.24719e+06	p__Proteobacteria	Outgroup
RS_GCF_000377745.1	4068866	4.07009e+06	p__Proteobacteria	Outgroup
RS_GCF_000379485.1	4175892	4.22063e+06	p__Proteobacteria	Outgroup
RS_GCF_000380185.1	3787626	3.8379e+06	p__Proteobacteria	Outgroup
RS_GCF_000384115.1	5500153	5500153	p__Actinobacteriota	Outgroup
RS_GCF_000385335.1	4235448	4.25759e+06	p__Proteobacteria	Outgroup
RS_GCF_000421145.1	4802534	4.92719e+06	p__Actinobacteriota	Outgroup
RS_GCF_000421285.1	5118755	5.15224e+06	p__Desulfobacterota	Outgroup
RS_GCF_000340375.1	1921006	2.1548e+06	p__Firmicutes	Outgroup
RS_GCF_000423605.1	4743148	4.8296e+06	p__Proteobacteria	Outgroup
RS_GCF_000425365.1	3834117	3834117	p__Proteobacteria	Outgroup
RS_GCF_000428065.1	4185101	4.33824e+06	p__Firmicutes	Outgroup
RS_GCF_000429585.1	2267201	2.32557e+06	p__Firmicutes	Outgroup
RS_GCF_000429905.1	6469960	6.59863e+06	p__Desulfobacterota	Outgroup
RS_GCF_000455485.1	5546433	5.68515e+06	p__Firmicutes	Outgroup
RS_GCF_000482485.1	4238191	4.32424e+06	p__Firmicutes	Outgroup
RS_GCF_000512735.1	1521037	1.53361e+06	p__Aquificota	Outgroup
RS_GCF_000565345.1	3379634	3.47021e+06	p__Proteobacteria	Outgroup
RS_GCF_000520015.2	5413191	5413191	p__Proteobacteria	Outgroup
RS_GCF_000585375.1	9195993	9.26082e+06	p__Actinobacteriota	Outgroup
RS_GCF_000620125.1	3250627	3.27354e+06	p__Firmicutes_A	Outgroup
RS_GCF_000688655.1	3850073	3.92504e+06	p__Proteobacteria	Outgroup
RS_GCF_000691225.1	3412133	3.51079e+06	p__Proteobacteria	Outgroup
RS_GCF_000711875.1	5149006	5.17124e+06	p__Proteobacteria	Outgroup
RS_GCF_000718325.1	4028666	4.05217e+06	p__Actinobacteriota	Outgroup
RS_GCF_000379905.1	2434546	2.47968e+06	p__Proteobacteria	Outgroup
RS_GCF_000733855.1	4526071	4.62647e+06	p__Proteobacteria	Outgroup
RS_GCF_000734965.1	4929751	4.95951e+06	p__Proteobacteria	Outgroup
RS_GCF_000743535.1	2977056	3.0178e+06	p__Proteobacteria	Outgroup
RS_GCF_000754095.2	3359675	3.45539e+06	p__Proteobacteria	Outgroup
RS_GCF_011801475.1	2522328	2.5419e+06	p__Proteobacteria	Outgroup
RS_GCF_000828615.1	3153637	3.2121e+06	p__Proteobacteria	Outgroup
RS_GCF_000967895.1	4406383	4.48213e+06	p__Proteobacteria	Outgroup
RS_GCF_001887595.1	4523005	5.04293e+06	p__Proteobacteria	Outgroup
RS_GCF_001017655.1	2949723	3.29468e+06	p__Verrucomicrobiota	Outgroup
RS_GCF_001262635.1	3944324	3.99587e+06	p__Proteobacteria	Outgroup
RS_GCF_001282685.1	4578674	4.88444e+06	p__Firmicutes_A	Outgroup
RS_GCF_001294465.1	3303166	3.30912e+06	p__Proteobacteria	Outgroup
RS_GCF_001310815.1	6053738	6.37571e+06	p__Proteobacteria	Outgroup
RS_GCF_001463885.1	4187548	4.20775e+06	p__Proteobacteria	Outgroup
RS_GCF_001465595.2	5571260	5.69135e+06	p__Proteobacteria	Outgroup
RS_GCF_001648595.1	4124313	4.14005e+06	p__Proteobacteria	Outgroup
RS_GCF_001518015.1	4862077	4.92861e+06	p__Proteobacteria	Outgroup
RS_GCF_001552435.1	3293902	3.35291e+06	p__Actinobacteriota	Outgroup
RS_GCF_001571085.1	7183251	7.32611e+06	p__Proteobacteria	Outgroup
RS_GCF_001598475.1	4652040	4.6726e+06	p__Proteobacteria	Outgroup
RS_GCF_001709345.1	4048029	4.08562e+06	p__Proteobacteria	Outgroup
RS_GCF_001748245.1	7569109	8.4176e+06	p__Bdellovibrionota	Outgroup
RS_GCF_001854245.1	4455399	4.61939e+06	p__Desulfobacterota	Outgroup
RS_GCF_002055535.1	1863165	1863165	p__Firmicutes	Outgroup
RS_GCF_000025985.1	5210800	5.24965e+06	p__Bacteroidota	Outgroup
RS_GCF_002162375.1	6379281	6.52412e+06	p__Proteobacteria	Outgroup
RS_GCF_002197845.1	12363577	1.43629e+07	p__Planctomycetota	Outgroup
RS_GCF_002201795.1	4775573	4.8547e+06	p__Bacteroidota	Outgroup
RS_GCF_002216855.1	2593992	2.70348e+06	p__Proteobacteria	Outgroup
RS_GCF_003096655.1	3492795	3.67122e+06	p__Proteobacteria	Outgroup
RS_GCF_002554795.1	4406485	4.5877e+06	p__Bacteroidota	Outgroup
RS_GCF_002727065.1	5066330	5.1989e+06	p__Proteobacteria	Outgroup
RS_GCF_002798015.1	3632746	3632746	p__Actinobacteriota	Outgroup
RS_GCF_002803295.2	1323505	1.9392e+06	p__Proteobacteria	Outgroup
RS_GCF_002807015.1	2331799	2.45427e+06	p__Bacteroidota	Outgroup
RS_GCF_002949675.1	4578459	4.64158e+06	p__Proteobacteria	Outgroup
RS_GCF_000513295.1	4155740	4.16073e+06	p__Proteobacteria	Outgroup
RS_GCF_900142975.1	3872766	3.93774e+06	p__Bacteroidota	Outgroup
RS_GCF_003014675.1	3838939	3.8785e+06	p__Actinobacteriota	Outgroup
RS_GCF_003015185.1	6120935	6.30634e+06	p__Proteobacteria	Outgroup
RS_GCF_003053845.1	5331589	5.46605e+06	p__Proteobacteria	Outgroup
RS_GCF_003067705.1	3860849	4.10816e+06	p__Actinobacteriota	Outgroup
RS_GCF_003072065.1	3436448	3.48171e+06	p__Proteobacteria	Outgroup
RS_GCF_000341505.1	3744014	3.77041e+06	p__Proteobacteria	Outgroup
RS_GCF_003151135.1	3741513	3.7774e+06	p__Proteobacteria	Outgroup
RS_GCF_003171655.1	3850965	3.90525e+06	p__Proteobacteria	Outgroup
RS_GCF_003201955.1	4045865	4.10664e+06	p__Proteobacteria	Outgroup
RS_GCF_001571345.1	3660798	3660798	p__Proteobacteria	Outgroup
RS_GCF_003260125.1	5008384	5.80211e+06	p__Myxococcota	Outgroup
RS_GCF_003315135.1	6792213	7.21885e+06	p__Proteobacteria	Outgroup
RS_GCF_002904165.1	2958342	3.00889e+06	p__Firmicutes_A	Outgroup
RS_GCF_003336425.1	6010989	6.07785e+06	p__Actinobacteriota	Outgroup
RS_GCF_003363015.1	4931017	4.95829e+06	p__Proteobacteria	Outgroup
RS_GCF_003385955.1	4823716	4.87638e+06	p__Proteobacteria	Outgroup
RS_GCF_003096595.1	4207384	4.23193e+06	p__Proteobacteria	Outgroup
RS_GCF_003609575.1	3932770	4.04898e+06	p__Bacteroidota	Outgroup
RS_GCF_003626755.1	5908984	6.0661e+06	p__Bacteroidota	Outgroup
RS_GCF_003628125.1	6642683	6.7459e+06	p__Proteobacteria	Outgroup
RS_GCF_003633755.1	7135497	7.29228e+06	p__Actinobacteriota	Outgroup
RS_GCF_003634215.1	3963648	4.00733e+06	p__Proteobacteria	Outgroup
RS_GCF_003634935.1	7861373	8.10284e+06	p__Actinobacteriota	Outgroup
RS_GCF_003688555.1	4423874	4.44298e+06	p__Proteobacteria	Outgroup
RS_GCF_003688665.1	1604000	1.64936e+06	p__Aquificota	Outgroup
RS_GCF_003722315.1	2911280	2.96103e+06	p__Firmicutes_A	Outgroup
RS_GCF_003730115.1	2550207	2.55148e+06	p__Proteobacteria	Outgroup
RS_GCF_003752155.1	4039008	4.15023e+06	p__Firmicutes_A	Outgroup
RS_GCF_900177615.1	4317755	4.46464e+06	p__Actinobacteriota	Outgroup
RS_GCF_003843875.1	2878435	2.95043e+06	p__Firmicutes	Outgroup
RS_GCF_003851125.1	3619383	3.7429e+06	p__Proteobacteria	Outgroup
RS_GCF_003991355.1	6708514	6.77696e+06	p__Bacteroidota	Outgroup
RS_GCF_004217565.1	3583060	3.64725e+06	p__Actinobacteriota	Outgroup
RS_GCF_004322855.1	4637169	4.72121e+06	p__Actinobacteriota	Outgroup
RS_GCF_004339025.1	2267688	2267688	p__Proteobacteria	Outgroup
RS_GCF_004565475.1	2486773	2.53158e+06	p__Proteobacteria	Outgroup
RS_GCF_004341375.1	3358756	3358756	p__Proteobacteria	Outgroup
RS_GCF_004345005.1	3711428	3.75917e+06	p__Firmicutes_A	Outgroup
RS_GCF_004362405.1	4358700	4.37928e+06	p__Proteobacteria	Outgroup
RS_GCF_001563225.1	3958645	3.98214e+06	p__Desulfobacterota	Outgroup
RS_GCF_004793635.1	3050377	3.10029e+06	p__Proteobacteria	Outgroup
RS_GCF_005233845.1	5883685	5883685	p__Bacteroidota	Outgroup
GB_GCA_900635025.1	3889903	3.89107e+06	p__Proteobacteria	Outgroup
RS_GCF_006159205.1	4353683	4.42223e+06	p__Bacteroidota	Outgroup
RS_GCF_006539685.1	2709126	2.72274e+06	p__Proteobacteria	Outgroup
RS_GCF_006539945.1	4595203	4.61319e+06	p__Actinobacteriota	Outgroup
RS_GCF_006716885.1	3437881	3.4663e+06	p__Actinobacteriota	Outgroup
RS_GCF_006788895.1	2835882	2.88463e+06	p__Actinobacteriota	Outgroup
RS_GCF_007004065.1	4020978	4.07683e+06	p__Proteobacteria	Outgroup
RS_GCF_004799345.1	3571649	3.64975e+06	p__Bacteroidota	Outgroup
RS_GCF_902813185.1	4144705	4.36331e+06	p__Proteobacteria	Outgroup
RS_GCF_009711405.1	7174826	7.50819e+06	p__Bacteroidota	Outgroup
RS_GCF_009908165.1	4198170	4.24744e+06	p__Proteobacteria	Outgroup
RS_GCF_011455875.1	2253194	2.29193e+06	p__Proteobacteria	Outgroup
RS_GCF_011602085.1	4868514	4.93864e+06	p__Proteobacteria	Outgroup
RS_GCF_003703835.1	2629846	2.83205e+06	p__Actinobacteriota	Outgroup
RS_GCF_011761565.1	4264312	4.32662e+06	p__Proteobacteria	Outgroup
RS_GCF_012222965.1	1750491	1.83567e+06	p__Proteobacteria	Outgroup
RS_GCF_013340845.1	2491293	2.50658e+06	p__Proteobacteria	Outgroup
RS_GCF_013403245.1	3809287	4.03014e+06	p__Firmicutes_A	Outgroup
RS_GCF_013761005.1	4022696	4.2273e+06	p__Desulfobacterota	Outgroup
RS_GCF_014191505.1	4762199	4.82492e+06	p__Actinobacteriota	Outgroup
RS_GCF_014202995.1	6784420	7.26306e+06	p__Gemmatimonadota	Outgroup
RS_GCF_014202575.1	3417124	3.47128e+06	p__Firmicutes	Outgroup
RS_GCF_014205875.1	5180073	5.40379e+06	p__Firmicutes_A	Outgroup
RS_GCF_014230055.1	5204456	5.54137e+06	p__Verrucomicrobiota	Outgroup
RS_GCF_014502795.1	4147899	4.30414e+06	p__Firmicutes_B	Outgroup
GB_GCA_014640095.1	3272810	3.37751e+06	p__Proteobacteria	Outgroup
RS_GCF_900130035.1	3248000	3.37314e+06	p__Bacteroidota	Outgroup
RS_GCF_900015215.1	2588193	2.60644e+06	p__Firmicutes_A	Outgroup
RS_GCF_900099695.1	4534676	4.75084e+06	p__Proteobacteria	Outgroup
RS_GCF_900105615.1	5300235	5.33384e+06	p__Firmicutes_A	Outgroup
RS_GCF_900105765.1	4830506	4.85869e+06	p__Actinobacteriota	Outgroup
RS_GCF_900108225.1	3971912	4.02627e+06	p__Proteobacteria	Outgroup
RS_GCF_900109115.1	6507138	6.59418e+06	p__Actinobacteriota	Outgroup
RS_GCF_900109365.1	5547756	5.61003e+06	p__Bacteroidota	Outgroup
RS_GCF_900110425.1	4088599	4.13616e+06	p__Proteobacteria	Outgroup
RS_GCF_001643775.1	2407645	2407645	p__Actinobacteriota	Outgroup
RS_GCF_900110815.1	2061411	2.23314e+06	p__Firmicutes	Outgroup
RS_GCF_900111105.1	3294717	3.56919e+06	p__Proteobacteria	Outgroup
RS_GCF_000626635.1	5073141	5.23922e+06	p__Bacteroidota	Outgroup
RS_GCF_900112395.1	4816342	4.86696e+06	p__Bacteroidota	Outgroup
RS_GCF_900112795.1	3899561	3.94214e+06	p__Bacteroidota	Outgroup
RS_GCF_900115045.1	3508271	3.56713e+06	p__Proteobacteria	Outgroup
RS_GCF_900128955.1	3115906	3.24067e+06	p__Firmicutes_A	Outgroup
RS_GCF_900129945.1	4837257	4.92342e+06	p__Firmicutes_A	Outgroup
RS_GCF_900141665.1	2229574	2229574	p__Bacteroidota	Outgroup
RS_GCF_900142005.1	4034121	4.19784e+06	p__Firmicutes_A	Outgroup
RS_GCF_900142165.1	4402942	4.46908e+06	p__Firmicutes_A	Outgroup
RS_GCF_900143695.1	6065581	6.10772e+06	p__Desulfobacterota	Outgroup
RS_GCF_900155555.1	2086038	2.10095e+06	p__Firmicutes_A	Outgroup
RS_GCF_900176035.1	2412168	2.46719e+06	p__Firmicutes_B	Outgroup
RS_GCF_900176515.1	12276125	1.28978e+07	p__Actinobacteriota	Outgroup
RS_GCF_900182565.1	3425405	3.47898e+06	p__Firmicutes	Outgroup
RS_GCF_900188425.1	5174374	5.23722e+06	p__Proteobacteria	Outgroup
RS_GCF_003149145.1	4884413	4.96031e+06	p__Actinobacteriota	Outgroup
RS_GCF_000007705.1	4751982	4.81994e+06	p__Proteobacteria	Outgroup
RS_GCF_900451145.1	6760367	6.92661e+06	p__Proteobacteria	Outgroup
RS_GCF_000382365.1	4837487	4.88142e+06	p__Proteobacteria	Outgroup
GB_GCA_001816265.1	1763253	1.76874e+06	p__Campylobacterota	Outgroup
RS_GCF_900538275.1	3518882	3.66207e+06	p__Firmicutes_A	Outgroup
RS_GCF_900637905.1	1677398	1.7139e+06	p__Firmicutes_A	Outgroup
RS_GCF_000439085.1	4315960	4.34551e+06	p__Proteobacteria	Outgroup
RS_GCF_901482605.1	2740791	2.84167e+06	p__Firmicutes_A	Outgroup
GB_GCA_000210715.1	2728333	3.11738e+06	p__Synergistota	Outgroup
GB_GCA_014635245.1	3760381	3.78042e+06	p__Proteobacteria	Outgroup
GB_GCA_014647915.1	4535755	4.64586e+06	p__Actinobacteriota	Outgroup
RS_GCF_002954545.1	3605805	3.64702e+06	p__Proteobacteria	Outgroup
RS_GCF_000009045.1	4215606	4.23424e+06	p__Firmicutes	Outgroup
RS_GCF_000013665.1	5057531	5.12363e+06	p__Proteobacteria	Outgroup
RS_GCF_000014285.2	2708434	2.72204e+06	p__Proteobacteria	Outgroup
RS_GCF_000015445.1	1445021	1.56252e+06	p__Proteobacteria	Outgroup
RS_GCF_000020005.1	3191453	3.3031e+06	p__Firmicutes_D	Outgroup
RS_GCF_000022565.1	4127356	4.16274e+06	p__Acidobacteriota	Outgroup
RS_GCF_000023105.1	4669183	4.68276e+06	p__Actinobacteriota	Outgroup
RS_GCF_000023465.1	5128187	5.17737e+06	p__Bacteroidota	Outgroup
RS_GCF_000024865.1	10369518	1.0536e+07	p__Actinobacteriota	Outgroup
RS_GCF_000092245.1	3192235	3.30425e+06	p__Campylobacterota	Outgroup
RS_GCF_000092405.1	2405559	2.44716e+06	p__Firmicutes_B	Outgroup
RS_GCF_000143845.1	2051896	2.06865e+06	p__Actinobacteriota	Outgroup
RS_GCF_014131695.1	3235195	3235195	p__Firmicutes	Outgroup
RS_GCF_000154785.2	4745450	4.79678e+06	p__Proteobacteria	Outgroup
RS_GCF_000155735.2	5478249	5.56846e+06	p__Proteobacteria	Outgroup
RS_GCF_000165795.1	2630170	2.67538e+06	p__Synergistota	Outgroup
RS_GCF_000166055.1	4014469	4.12036e+06	p__Proteobacteria	Outgroup
RS_GCF_000169235.1	3186031	3.20462e+06	p__Firmicutes_A	Outgroup
RS_GCF_000170755.1	6023180	6.55335e+06	p__Verrucomicrobiota	Outgroup
RS_GCF_000173415.1	4029346	4.05122e+06	p__Proteobacteria	Outgroup
RS_GCF_000173815.1	4548960	4.61495e+06	p__Firmicutes_A	Outgroup
RS_GCF_000173975.1	3290996	3.3585e+06	p__Firmicutes_A	Outgroup
RS_GCF_000191885.1	4324239	4.62584e+06	p__Bacteroidota	Outgroup
RS_GCF_000198775.1	3750138	3.82862e+06	p__Proteobacteria	Outgroup
RS_GCF_000204645.1	5070751	5.10187e+06	p__Proteobacteria	Outgroup
RS_GCF_000215705.1	4070193	4.08818e+06	p__Proteobacteria	Outgroup
RS_GCF_000233695.2	3974658	3974658	p__Desulfobacterota	Outgroup
RS_GCF_000243275.1	4301842	4.45095e+06	p__Bacteroidota	Outgroup
RS_GCF_000195955.2	4411709	4.41436e+06	p__Actinobacteriota	Outgroup
RS_GCF_000314975.1	4842140	4.88316e+06	p__Proteobacteria	Outgroup
RS_GCF_000321045.1	5003540	5.16468e+06	p__Proteobacteria	Outgroup
RS_GCF_000325745.1	1504659	1504659	p__Proteobacteria	Outgroup
RS_GCF_000373245.1	5442202	5442202	p__Bacteroidota	Outgroup
RS_GCF_000374525.1	4317545	4.43827e+06	p__Proteobacteria	Outgroup
RS_GCF_000376945.1	3785435	3.80178e+06	p__Proteobacteria	Outgroup
RS_GCF_000380645.1	5320466	5.44349e+06	p__Actinobacteriota	Outgroup
RS_GCF_000008545.1	1869612	1.90369e+06	p__Thermotogota	Outgroup
RS_GCF_000420045.1	2424065	2.45898e+06	p__Proteobacteria	Outgroup
RS_GCF_000420765.1	2613739	2.63641e+06	p__Proteobacteria	Outgroup
RS_GCF_000425345.1	4351767	4.3904e+06	p__Proteobacteria	Outgroup
RS_GCF_000430665.1	4903219	4.92192e+06	p__Bacteroidota	Outgroup
RS_GCF_000495435.3	3988233	4.81554e+06	p__Firmicutes_A	Outgroup
RS_GCF_000526675.1	1666387	1.69417e+06	p__Firmicutes	Outgroup
RS_GCF_004346035.1	3690031	3.7273e+06	p__Proteobacteria	Outgroup
RS_GCF_003610015.1	2972948	3.16204e+06	p__Proteobacteria	Outgroup
RS_GCF_000620985.1	2503118	2.51696e+06	p__Firmicutes	Outgroup
RS_GCF_001295365.1	3871162	3.89414e+06	p__Firmicutes	Outgroup
RS_GCF_000712295.1	2741240	2.78836e+06	p__Synergistota	Outgroup
RS_GCF_000720925.1	3985545	4.01283e+06	p__Actinobacteriota	Outgroup
RS_GCF_000735525.1	3532407	3.70234e+06	p__Proteobacteria	Outgroup
RS_GCF_000743575.1	5052234	5.15587e+06	p__Proteobacteria	Outgroup
RS_GCF_000759025.1	7868778	8.20006e+06	p__Bacteroidota	Outgroup
RS_GCF_000379785.1	2408630	2408630	p__Proteobacteria	Outgroup
RS_GCF_000829905.1	2850586	2850586	p__Firmicutes	Outgroup
RS_GCF_001027285.1	12489432	1.34396e+07	p__Myxococcota	Outgroup
RS_GCF_001310955.1	4718481	4.8355e+06	p__Bacteroidota	Outgroup
RS_GCF_001375555.1	3755739	3.9323e+06	p__Firmicutes	Outgroup
RS_GCF_001438695.1	1484857	1.50716e+06	p__Firmicutes	Outgroup
RS_GCF_001458435.1	3431657	3.46492e+06	p__Proteobacteria	Outgroup
RS_GCF_900099625.1	2547623	2.57206e+06	p__Firmicutes	Outgroup
RS_GCF_001547735.1	1816670	1.88178e+06	p__Thermosulfidibacterota	Outgroup
RS_GCF_001547995.1	3198265	3.20628e+06	p__Proteobacteria	Outgroup
RS_GCF_001402875.1	3726627	3.88271e+06	p__Proteobacteria	Outgroup
RS_GCF_001584145.1	5599729	5.63637e+06	p__Proteobacteria	Outgroup
RS_GCF_001642955.1	6578705	6.66198e+06	p__Planctomycetota	Outgroup
RS_GCF_001644045.1	5023270	5.0278e+06	p__Proteobacteria	Outgroup
RS_GCF_003860565.1	2727353	2.73419e+06	p__Bacteroidota	Outgroup
RS_GCF_001748225.1	3000979	3.01909e+06	p__Desulfobacterota	Outgroup
RS_GCF_000712295.1	2635946	2635946	p__Synergistota	Outgroup
RS_GCF_001945605.1	2254642	2.38309e+06	p__Firmicutes	Outgroup
RS_GCF_002027545.1	2832566	2.91207e+06	p__Proteobacteria	Outgroup
RS_GCF_002953215.1	4239526	4.32252e+06	p__Proteobacteria	Outgroup
RS_GCF_010727125.1	4524815	4.55213e+06	p__Actinobacteriota	Outgroup
RS_GCF_002150505.1	4984532	5.00003e+06	p__Bacteroidota	Outgroup
RS_GCF_002283365.1	4981075	5.25374e+06	p__Bacteroidota	Outgroup
RS_GCF_002751875.1	3670870	3.69526e+06	p__Proteobacteria	Outgroup
RS_GCF_002886255.1	4703180	4.8327e+06	p__Firmicutes	Outgroup
RS_GCF_002943565.1	4924481	5.06269e+06	p__Proteobacteria	Outgroup
RS_GCF_002954325.1	3052917	3.15808e+06	p__Bacteroidota	Outgroup
RS_GCF_002954545.1	3635560	3.67711e+06	p__Proteobacteria	Outgroup
RS_GCF_003003095.1	2784625	2.88055e+06	p__Proteobacteria	Outgroup
RS_GCF_003014555.1	5535374	5.59298e+06	p__Actinobacteriota	Outgroup
RS_GCF_003052265.1	3961273	3.99402e+06	p__Proteobacteria	Outgroup
RS_GCF_003057615.1	2837038	2.97165e+06	p__Firmicutes	Outgroup
RS_GCF_003075525.1	5079942	5.16885e+06	p__Proteobacteria	Outgroup
RS_GCF_003148775.1	4030284	4.12052e+06	p__Proteobacteria	Outgroup
RS_GCF_000282995.1	2948345	3.03765e+06	p__Proteobacteria	Outgroup
RS_GCF_000599985.1	3077047	3.12994e+06	p__Proteobacteria	Outgroup
RS_GCF_001890925.1	4159922	4.17789e+06	p__Proteobacteria	Outgroup
RS_GCF_003332885.2	4976980	5.00149e+06	p__Bacteroidota	Outgroup
RS_GCF_003333315.1	3251406	3.40711e+06	p__Proteobacteria	Outgroup
RS_GCF_003337435.1	2599013	2599013	p__Bacteroidota	Outgroup
RS_GCF_003337485.1	3763507	3.8096e+06	p__Firmicutes	Outgroup
RS_GCF_003339525.1	2723407	2.73902e+06	p__Proteobacteria	Outgroup
RS_GCF_003353425.1	3293993	3.33198e+06	p__Bacteroidota	Outgroup
RS_GCF_003385775.1	2947125	2.99565e+06	p__Proteobacteria	Outgroup
RS_GCF_004135935.1	3292724	3.34524e+06	p__Proteobacteria	Outgroup
RS_GCF_006716115.1	4212750	4.2743e+06	p__Actinobacteriota	Outgroup
RS_GCF_003660445.1	3608511	3.73823e+06	p__Proteobacteria	Outgroup
RS_GCF_003752415.1	3452849	3.61026e+06	p__Actinobacteriota	Outgroup
RS_GCF_003762925.1	3848416	3.8869e+06	p__Proteobacteria	Outgroup
RS_GCF_011455495.1	2124926	2.17495e+06	p__Proteobacteria	Outgroup
RS_GCF_003815035.1	1796177	1.91838e+06	p__Firmicutes	Outgroup
RS_GCF_002355335.1	4586032	4.61511e+06	p__Proteobacteria	Outgroup
RS_GCF_004323635.1	4836481	4.88731e+06	p__Proteobacteria	Outgroup
RS_GCF_004328075.1	5020870	5.10978e+06	p__Proteobacteria	Outgroup
RS_GCF_001306455.1	4474039	4.60434e+06	p__Bacteroidota	Outgroup
RS_GCF_004339245.1	2906047	3.03853e+06	p__Deferribacterota	Outgroup
RS_GCF_004339725.1	4213726	4213726	p__Acidobacteriota	Outgroup
RS_GCF_004340125.1	2932766	2.95255e+06	p__Firmicutes_A	Outgroup
RS_GCF_004342115.1	2583665	2.58858e+06	p__Proteobacteria	Outgroup
RS_GCF_004342915.1	4176633	4.29783e+06	p__Proteobacteria	Outgroup
RS_GCF_004346185.1	5162879	5.20137e+06	p__Proteobacteria	Outgroup
RS_GCF_004365815.1	2461343	2.4847e+06	p__Firmicutes	Outgroup
RS_GCF_004565475.1	2509358	2.55457e+06	p__Proteobacteria	Outgroup
RS_GCF_003664125.1	3403457	3.46267e+06	p__Firmicutes	Outgroup
RS_GCF_002077135.1	3598362	3.76162e+06	p__Proteobacteria	Outgroup
RS_GCF_004799345.1	3581539	3.64348e+06	p__Bacteroidota	Outgroup
RS_GCF_005405885.1	6115205	6.31671e+06	p__Actinobacteriota	Outgroup
RS_GCF_004346265.1	2571450	2.63874e+06	p__Proteobacteria	Outgroup
RS_GCF_006539865.1	4605859	4.65426e+06	p__Proteobacteria	Outgroup
RS_GCF_006569185.1	6188716	6.9256e+06	p__Chloroflexota	Outgroup
RS_GCF_006715055.1	4579077	4579077	p__Actinobacteriota	Outgroup
RS_GCF_000009045.1	4295305	4.31863e+06	p__Firmicutes	Outgroup
RS_GCF_007004655.1	7176565	7.28733e+06	p__Proteobacteria	Outgroup
RS_GCF_003814815.1	2793792	2.85052e+06	p__Firmicutes	Outgroup
RS_GCF_014131735.1	3191823	3.3148e+06	p__Firmicutes	Outgroup
RS_GCF_003143955.1	2809920	2.82859e+06	p__Firmicutes	Outgroup
RS_GCF_007991275.1	2882966	2.94842e+06	p__Firmicutes	Outgroup
RS_GCF_006742065.1	4590668	4.64454e+06	p__Firmicutes_A	Outgroup
RS_GCF_007993035.1	2918678	2.92981e+06	p__Bacteroidota	Outgroup
RS_GCF_008065135.1	8212515	8.31647e+06	p__Planctomycetota	Outgroup
RS_GCF_009687885.1	11762885	1.21883e+07	p__Actinobacteriota	Outgroup
RS_GCF_010671565.1	4150764	4.21526e+06	p__Bacteroidota	Outgroup
RS_GCF_010820565.1	6204626	6.2711e+06	p__Proteobacteria	Outgroup
RS_GCF_010993775.1	8711677	1.0176e+07	p__Actinobacteriota	Outgroup
RS_GCF_011927795.1	3801316	3.85177e+06	p__Bacteroidota	Outgroup
RS_GCF_013004695.1	4962797	4962797	p__Actinobacteriota	Outgroup
RS_GCF_013133775.1	2442394	2.44852e+06	p__Proteobacteria	Outgroup
RS_GCF_900104455.1	4147969	4.22013e+06	p__Firmicutes_C	Outgroup
RS_GCF_014137865.1	2241018	2.34981e+06	p__Actinobacteriota	Outgroup
RS_GCF_014191425.1	2616799	2.6795e+06	p__Actinobacteriota	Outgroup
RS_GCF_014202275.1	6917964	6.99137e+06	p__Bacteroidota	Outgroup
RS_GCF_014202425.1	8348283	8.72339e+06	p__Actinobacteriota	Outgroup
RS_GCF_004761975.1	3469359	3.49241e+06	p__Firmicutes	Outgroup
RS_GCF_014205685.1	3394372	3.40903e+06	p__Proteobacteria	Outgroup
RS_GCF_900099625.1	2514221	2.53348e+06	p__Firmicutes	Outgroup
RS_GCF_011455875.1	2227815	2227815	p__Proteobacteria	Outgroup
RS_GCF_900102435.1	2861023	2.87916e+06	p__Firmicutes_C	Outgroup
RS_GCF_900104745.1	6403669	6.82476e+06	p__Actinobacteriota	Outgroup
RS_GCF_900108585.1	4008675	4.05244e+06	p__Actinobacteriota	Outgroup
RS_GCF_900110025.1	3964038	3.98837e+06	p__Proteobacteria	Outgroup
RS_GCF_900112475.1	3950845	3950845	p__Proteobacteria	Outgroup
RS_GCF_900112605.1	2687697	2.74311e+06	p__Proteobacteria	Outgroup
RS_GCF_900113155.1	5465751	5.50927e+06	p__Firmicutes_A	Outgroup
RS_GCF_900114705.1	6830503	6.88906e+06	p__Proteobacteria	Outgroup
RS_GCF_900142145.1	3858006	3.97078e+06	p__Firmicutes_A	Outgroup
RS_GCF_900142365.1	6098214	6.31089e+06	p__Actinobacteriota	Outgroup
RS_GCF_900155395.1	2468696	2.49212e+06	p__Firmicutes	Outgroup
RS_GCF_013282215.1	3532052	3.58257e+06	p__Firmicutes	Outgroup
RS_GCF_002355595.1	7763674	7.86673e+06	p__Bacteroidota	Outgroup
RS_GCF_900167015.1	2666783	2.70657e+06	p__Proteobacteria	Outgroup
RS_GCF_900188415.1	4269365	4.32647e+06	p__Bacteroidota	Outgroup
RS_GCF_000012845.1	4888086	4.93547e+06	p__Bacteroidota	Outgroup
RS_GCF_900113155.1	5827564	5.93499e+06	p__Firmicutes_A	Outgroup
RS_GCF_000162875.1	2102748	2102748	p__Actinobacteriota	Outgroup
RS_GCF_003143955.1	2991625	3.0115e+06	p__Firmicutes	Outgroup
RS_GCF_900637185.1	6983363	7.15215e+06	p__Actinobacteriota	Outgroup
RS_GCF_900104635.1	3995628	4.07717e+06	p__Firmicutes_A	Outgroup
RS_GCF_001975225.1	4810025	5.19946e+06	p__Proteobacteria	Outgroup
GB_GCA_000803105.1	4261367	4.28278e+06	p__Bacteroidota	Outgroup
GB_GCA_012516315.1	6423694	6.48138e+06	p__Cyanobacteria	Outgroup
GB_GCA_014643535.1	7372983	7.53653e+06	p__Proteobacteria	Outgroup
GB_GCA_014646935.1	2395869	2.51588e+06	p__Firmicutes	Outgroup
GB_GCA_014652515.1	3832536	3.90557e+06	p__Proteobacteria	Outgroup
GB_GCA_900113425.1	4144460	4.16319e+06	p__Proteobacteria	Outgroup
RS_GCF_003697165.2	5040580	5.33564e+06	p__Proteobacteria	Outgroup
RS_GCF_000008485.1	3397754	3.40422e+06	p__Proteobacteria	Outgroup
RS_GCF_000013085.1	4406557	4.4287e+06	p__Proteobacteria	Outgroup
RS_GCF_000021805.1	4787694	4.80885e+06	p__Cyanobacteria	Outgroup
RS_GCF_000024265.1	3632260	3632260	p__Actinobacteriota	Outgroup
RS_GCF_000024425.1	3097457	3.11083e+06	p__Deinococcota	Outgroup
RS_GCF_000024565.1	1673280	1.71162e+06	p__Fusobacteriota	Outgroup
RS_GCF_000024945.1	2132142	2132142	p__Firmicutes_C	Outgroup
RS_GCF_000025565.1	5598796	5.64224e+06	p__Proteobacteria	Outgroup
RS_GCF_000069185.1	5090491	5090491	p__Actinobacteriota	Outgroup
RS_GCF_000092105.1	5460085	5.52584e+06	p__Planctomycetota	Outgroup
RS_GCF_000146285.1	2152970	2.18398e+06	p__Actinobacteriota	Outgroup
RS_GCF_000159215.1	1867005	1.89294e+06	p__Firmicutes	Outgroup
RS_GCF_900637845.1	1746468	1746468	p__Firmicutes	Outgroup
RS_GCF_000166395.1	4059653	4.11479e+06	p__Bacteroidota	Outgroup
RS_GCF_001438695.1	1474908	1.49706e+06	p__Firmicutes	Outgroup
RS_GCF_000192745.1	4718963	4718963	p__Proteobacteria	Outgroup
RS_GCF_000210915.2	3437906	3.68479e+06	p__Bdellovibrionota	Outgroup
RS_GCF_000212395.1	1898865	1.96651e+06	p__Thermodesulfobiota	Outgroup
RS_GCF_009662475.1	3019868	3.09794e+06	p__Proteobacteria	Outgroup
RS_GCF_001886815.1	4955439	5.07002e+06	p__Calditrichota	Outgroup
RS_GCF_000258405.1	3658997	3.70119e+06	p__Bacteroidota	Outgroup
RS_GCF_000295855.1	6349738	6.53871e+06	p__Actinobacteriota	Outgroup
RS_GCF_000296815.2	7626970	7.63843e+06	p__Bacteroidota	Outgroup
RS_GCF_000299935.1	3952792	3.98748e+06	p__Proteobacteria	Outgroup
RS_GCF_000301075.1	2332784	2.33863e+06	p__Bacteroidota	Outgroup
RS_GCF_000371925.1	3923954	4.04406e+06	p__Proteobacteria	Outgroup
RS_GCF_000384395.1	4241730	4.28328e+06	p__Desulfobacterota_F	Outgroup
RS_GCF_000420505.1	1847146	1847146	p__Actinobacteriota	Outgroup
RS_GCF_000420665.1	3400379	3.4113e+06	p__Proteobacteria	Outgroup
RS_GCF_000422585.1	4254862	4.27839e+06	p__Bacteroidota	Outgroup
RS_GCF_000422845.1	4505834	4.5463e+06	p__Proteobacteria	Outgroup
RS_GCF_000425545.1	3318653	3.36202e+06	p__Firmicutes	Outgroup
RS_GCF_000427095.1	3437861	3.59421e+06	p__Armatimonadota	Outgroup
RS_GCF_000427805.1	5668731	5.73352e+06	p__Proteobacteria	Outgroup
RS_GCF_000466385.1	5313859	5.50488e+06	p__Firmicutes	Outgroup
RS_GCF_000469585.1	2825161	3.02221e+06	p__Chrysiogenetota	Outgroup
RS_GCF_000515255.1	4176524	4.26916e+06	p__Proteobacteria	Outgroup
RS_GCF_000619845.1	3299408	3.30536e+06	p__Proteobacteria	Outgroup
RS_GCF_000619885.1	3653918	3.67376e+06	p__Proteobacteria	Outgroup
RS_GCF_000686525.1	2939696	2.97209e+06	p__Desulfobacterota	Outgroup
RS_GCF_000701905.1	3118301	3.66041e+06	p__Firmicutes_A	Outgroup
RS_GCF_000711295.1	3390909	3.42205e+06	p__Desulfobacterota	Outgroup
RS_GCF_000718255.1	6032404	6032404	p__Actinobacteriota	Outgroup
RS_GCF_000734015.1	1764045	1.77881e+06	p__Desulfobacterota	Outgroup
RS_GCF_900129615.1	4764922	4.77686e+06	p__Proteobacteria	Outgroup
RS_GCF_000768705.1	3987063	3987063	p__Actinobacteriota	Outgroup
RS_GCF_001653755.1	3219590	3.23805e+06	p__Bacteroidota	Outgroup
RS_GCF_000940805.1	6475959	6.82183e+06	p__Proteobacteria	Outgroup
RS_GCF_000949455.1	4111078	4.22603e+06	p__Firmicutes_A	Outgroup
RS_GCF_000987835.1	2217891	2.2931e+06	p__Campylobacterota	Outgroup
RS_GCF_900129615.1	4774457	4.78642e+06	p__Proteobacteria	Outgroup
RS_GCF_001267405.1	2527564	2.54718e+06	p__Firmicutes_B	Outgroup
RS_GCF_001280875.1	3189052	3.2558e+06	p__Firmicutes_A	Outgroup
RS_GCF_001375675.1	2849407	2.92787e+06	p__Firmicutes	Outgroup
RS_GCF_001433875.1	1748504	1.77838e+06	p__Firmicutes	Outgroup
RS_GCF_001517915.1	1768580	1.85172e+06	p__Fusobacteriota	Outgroup
RS_GCF_001541315.1	5657766	5.67365e+06	p__Proteobacteria	Outgroup
RS_GCF_001586195.1	3991226	4.00003e+06	p__Firmicutes	Outgroup
RS_GCF_014138625.1	6890726	7.01918e+06	p__Proteobacteria	Outgroup
RS_GCF_000092785.1	2111718	2.16653e+06	p__Chlamydiota	Outgroup
RS_GCF_001637325.1	3395737	3.40869e+06	p__Bacteroidota	Outgroup
RS_GCF_008065135.1	8119320	8.2221e+06	p__Planctomycetota	Outgroup
RS_GCF_001746855.1	2141493	3.25851e+06	p__Actinobacteriota	Outgroup
RS_GCF_001754075.1	3318223	3.41803e+06	p__Firmicutes_A	Outgroup
RS_GCF_001761325.1	3426122	3.46108e+06	p__Bacteroidota	Outgroup
RS_GCF_001975225.1	4857324	4.9343e+06	p__Proteobacteria	Outgroup
RS_GCF_001854245.1	4455976	4.61999e+06	p__Desulfobacterota	Outgroup
RS_GCF_002093975.1	8220793	8.33752e+06	p__Actinobacteriota	Outgroup
RS_GCF_002210095.1	6152202	6.22252e+06	p__Proteobacteria	Outgroup
RS_GCF_000006945.2	4894189	4.90301e+06	p__Proteobacteria	Outgroup
RS_GCF_002305855.1	9910441	1.05218e+07	p__Myxococcota	Outgroup
RS_GCF_002843425.1	3070213	3.13671e+06	p__Bacteroidota	Outgroup
RS_GCF_002872415.1	3810309	4.16382e+06	p__Bdellovibrionota	Outgroup
GB_GCA_006974205.1	5084329	5.10219e+06	p__Proteobacteria	Outgroup
RS_GCF_002899695.1	3364395	3.39187e+06	p__Actinobacteriota	Outgroup
RS_GCF_002943715.1	4281931	4.57227e+06	p__Bacteroidota	Outgroup
RS_GCF_003003235.1	4683100	4.75104e+06	p__Actinobacteriota	Outgroup
RS_GCF_003007735.2	4232558	4.31717e+06	p__Proteobacteria	Outgroup
RS_GCF_003024925.1	2872202	3.01038e+06	p__Bacteroidota	Outgroup
RS_GCF_003046315.1	3793187	3.85761e+06	p__Firmicutes	Outgroup
RS_GCF_003056725.1	5971869	7.32116e+06	p__Proteobacteria	Outgroup
RS_GCF_001927245.1	5098609	5.3383e+06	p__Proteobacteria	Outgroup
RS_GCF_003074135.1	4780058	4.82104e+06	p__Actinobacteriota	Outgroup
RS_GCF_003096655.1	3400134	3.47484e+06	p__Proteobacteria	Outgroup
RS_GCF_003123725.1	3552643	3.58382e+06	p__Proteobacteria	Outgroup
RS_GCF_003148905.1	3768430	3.82971e+06	p__Proteobacteria	Outgroup
RS_GCF_003182275.1	5261965	5.29692e+06	p__Proteobacteria	Outgroup
RS_GCF_003182475.1	5352990	5.41362e+06	p__Proteobacteria	Outgroup
RS_GCF_003254295.1	3668822	3.73493e+06	p__Proteobacteria	Outgroup
RS_GCF_003258705.1	5379839	5.53652e+06	p__Bacteroidota	Outgroup
RS_GCF_003258835.1	5189386	5.44474e+06	p__Proteobacteria	Outgroup
RS_GCF_003315175.1	4752396	4.7562e+06	p__Proteobacteria	Outgroup
RS_GCF_003330725.1	7600726	7.60453e+06	p__Acidobacteriota	Outgroup
RS_GCF_003337415.1	4927187	5.13356e+06	p__Firmicutes_A	Outgroup
RS_GCF_003337425.1	3093613	3.11542e+06	p__Proteobacteria	Outgroup
RS_GCF_900302495.1	3539463	3.54301e+06	p__Proteobacteria	Outgroup
RS_GCF_001027285.1	12433659	1.33796e+07	p__Myxococcota	Outgroup
RS_GCF_003413745.1	3303244	3.33493e+06	p__Bacteroidota	Outgroup
RS_GCF_003428155.1	2068591	2.07461e+06	p__Proteobacteria	Outgroup
RS_GCF_003628755.1	2969292	3.04293e+06	p__Firmicutes_A	Outgroup
RS_GCF_000473955.1	3411820	3.42483e+06	p__Bacteroidota	Outgroup
RS_GCF_003865015.1	2996515	3.10616e+06	p__Proteobacteria	Outgroup
RS_GCF_003755025.1	3654005	3.66316e+06	p__Proteobacteria	Outgroup
RS_GCF_003946865.1	5168154	5.24419e+06	p__Actinobacteriota	Outgroup
RS_GCF_003966975.1	3519887	4.17197e+06	p__Chloroflexota	Outgroup
RS_GCF_003991585.1	3349558	3.412e+06	p__Proteobacteria	Outgroup
RS_GCF_004101785.1	2356157	2.38961e+06	p__Firmicutes_A	Outgroup
RS_GCF_004126535.1	3007896	3.05929e+06	p__Actinobacteriota	Outgroup
RS_GCF_003014555.1	5539514	5.59716e+06	p__Actinobacteriota	Outgroup
RS_GCF_004217115.1	4003489	4.10278e+06	p__Bacteroidota	Outgroup
RS_GCF_004217415.1	2076021	2.17475e+06	p__Proteobacteria	Outgroup
RS_GCF_004340905.1	5075359	5.10754e+06	p__Proteobacteria	Outgroup
RS_GCF_900461125.1	5972195	6.02036e+06	p__Firmicutes_A	Outgroup
RS_GCF_004345705.1	3865388	3.9068e+06	p__Firmicutes_A	Outgroup
RS_GCF_004358425.1	2416000	2.43181e+06	p__Proteobacteria	Outgroup
RS_GCF_005518185.1	3168918	3168918	p__Proteobacteria	Outgroup
RS_GCF_004342725.1	2690094	2.69117e+06	p__Proteobacteria	Outgroup
RS_GCF_006716185.1	3935242	4.09367e+06	p__Actinobacteriota	Outgroup
RS_GCF_001433875.1	1910306	1.92902e+06	p__Firmicutes	Outgroup
RS_GCF_000023205.1	2746747	2.87106e+06	p__Actinobacteriota	Outgroup
RS_GCF_900156045.1	5956526	6.26343e+06	p__Firmicutes	Outgroup
RS_GCF_007828725.1	2953873	2.98612e+06	p__Actinobacteriota	Outgroup
RS_GCF_000382425.1	3864021	3864021	p__Bacteroidota	Outgroup
RS_GCF_008124615.1	3235950	3.25712e+06	p__Desulfobacterota_F	Outgroup
RS_GCF_003030305.1	2494216	2.50927e+06	p__Actinobacteriota	Outgroup
RS_GCF_000023205.1	2407404	2.43911e+06	p__Actinobacteriota	Outgroup
RS_GCF_009192725.1	4435539	4.62952e+06	p__Actinobacteriota	Outgroup
RS_GCF_001541315.1	5817773	5.88367e+06	p__Proteobacteria	Outgroup
RS_GCF_009602465.1	3904919	3.96922e+06	p__Actinobacteriota	Outgroup
RS_GCF_900099625.1	2445329	2.45466e+06	p__Firmicutes	Outgroup
RS_GCF_009792355.1	3864763	3.98101e+06	p__Proteobacteria	Outgroup
RS_GCF_009835145.1	3388134	3.45799e+06	p__Proteobacteria	Outgroup
RS_GCF_010686725.1	3041341	3.09646e+06	p__Actinobacteriota	Outgroup
RS_GCF_004362745.1	4884710	5.13423e+06	p__Proteobacteria	Outgroup
RS_GCF_002355335.1	4585075	4.61414e+06	p__Proteobacteria	Outgroup
RS_GCF_000009045.1	4227167	4.33067e+06	p__Firmicutes	Outgroup
RS_GCF_013046825.1	2999687	3.01779e+06	p__Firmicutes	Outgroup
RS_GCF_004366635.1	3908741	3.96504e+06	p__Proteobacteria	Outgroup
RS_GCF_014230085.1	4506184	4.56785e+06	p__Verrucomicrobiota	Outgroup
RS_GCF_900070355.1	2958880	3.01988e+06	p__Actinobacteriota	Outgroup
RS_GCF_900089075.1	2434476	2434476	p__Bacteroidota	Outgroup
RS_GCF_900092135.1	3760249	3.82645e+06	p__Actinobacteriota	Outgroup
RS_GCF_900099995.1	4573152	4.62308e+06	p__Bacteroidota	Outgroup
RS_GCF_900116195.1	6142129	6.33601e+06	p__Proteobacteria	Outgroup
RS_GCF_001083805.1	5293870	5293870	p__Proteobacteria	Outgroup
RS_GCF_900107585.1	4864068	4.94316e+06	p__Proteobacteria	Outgroup
RS_GCF_900108275.1	3771953	3.80237e+06	p__Proteobacteria	Outgroup
RS_GCF_900111395.1	3550975	3.56095e+06	p__Proteobacteria	Outgroup
RS_GCF_900111795.1	2625421	2.66405e+06	p__Firmicutes	Outgroup
RS_GCF_900112335.1	4976641	5.14541e+06	p__Proteobacteria	Outgroup
RS_GCF_900113005.1	5094324	5.24972e+06	p__Bacteroidota	Outgroup
RS_GCF_900113645.1	2978824	3.0952e+06	p__Firmicutes	Outgroup
RS_GCF_900113665.1	6317004	6.53461e+06	p__Planctomycetota	Outgroup
RS_GCF_001049735.1	2837944	2.90267e+06	p__Proteobacteria	Outgroup
RS_GCF_900115605.1	2704097	2.72206e+06	p__Firmicutes	Outgroup
RS_GCF_900115755.1	4985410	4.9979e+06	p__Bacteroidota	Outgroup
RS_GCF_900116365.1	3892267	3.93795e+06	p__Bacteroidota	Outgroup
RS_GCF_000014145.1	4375780	4375780	p__Bacteroidota	Outgroup
RS_GCF_900119795.1	3435971	3.47489e+06	p__Bacteroidota	Outgroup
RS_GCF_001463885.1	4190965	4.21118e+06	p__Proteobacteria	Outgroup
RS_GCF_900156675.1	3859465	3.95843e+06	p__Proteobacteria	Outgroup
RS_GCF_900167185.1	2840584	2.99103e+06	p__Firmicutes_F	Outgroup
RS_GCF_900167435.1	5663707	5.71053e+06	p__Actinobacteriota	Outgroup
RS_GCF_900168195.1	5369373	5.46334e+06	p__Proteobacteria	Outgroup
RS_GCF_900168345.1	3295723	3.31262e+06	p__Actinobacteriota	Outgroup
RS_GCF_004340125.1	3084227	3.10503e+06	p__Firmicutes_A	Outgroup
RS_GCF_900178525.1	3710320	3.76606e+06	p__Bacteroidota	Outgroup
RS_GCF_900184815.1	4001270	4.06757e+06	p__Proteobacteria	Outgroup
RS_GCF_900240265.1	2860181	2.95809e+06	p__Firmicutes	Outgroup
RS_GCF_000368965.1	3945682	3.94924e+06	p__Proteobacteria	Outgroup
RS_GCF_001411495.1	8554913	8.58324e+06	p__Proteobacteria	Outgroup
RS_GCF_000143765.1	5138967	5.1472e+06	p__Bacteroidota	Outgroup
RS_GCF_900460345.1	2310711	2.31743e+06	p__Actinobacteriota	Outgroup
RS_GCF_000367325.1	3874791	3874791	p__Bacteroidota	Outgroup
RS_GCF_000092365.1	1988850	2.02965e+06	p__Actinobacteriota	Outgroup
RS_GCF_900637055.1	6726998	6.79083e+06	p__Firmicutes	Outgroup
RS_GCF_900637305.1	2670755	2.7128e+06	p__Proteobacteria	Outgroup
RS_GCF_001042655.1	1667383	1.67492e+06	p__Actinobacteriota	Outgroup
RS_GCF_000092985.1	6541269	6541269	p__Actinobacteriota	Outgroup
RS_GCF_000970345.1	6329108	6.49472e+06	p__Proteobacteria	Outgroup
GB_GCA_000011445.1	1211703	1.23028e+06	p__Firmicutes	Outgroup
GB_GCA_000018565.1	6785430	7.04175e+06	p__Chloroflexota	Outgroup
RS_GCF_003697165.2	4904109	5.02213e+06	p__Proteobacteria	Outgroup
RS_GCF_000008485.1	3398462	3.46217e+06	p__Proteobacteria	Outgroup
GB_GCA_000767215.1	3617740	3.64949e+06	p__Actinobacteriota	Outgroup
GB_GCA_010509075.1	2455328	2.47538e+06	p__Actinobacteriota	Outgroup
RS_GCF_001471585.2	4100705	7.53252e+06	p__Proteobacteria	Outgroup
GB_GCA_014646815.1	4707860	4707860	p__Actinobacteriota	Outgroup
GB_GCA_014647495.1	3833393	3.89414e+06	p__Actinobacteriota	Outgroup
RS_GCF_900106955.1	3879610	3.93111e+06	p__Proteobacteria	Outgroup
RS_GCF_000014865.1	4719581	4.84159e+06	p__Proteobacteria	Outgroup
RS_GCF_000018885.1	3155250	3.20232e+06	p__Actinobacteriota	Outgroup
RS_GCF_000020145.1	1643562	1.70088e+06	p__Elusimicrobiota	Outgroup
RS_GCF_000023785.1	3540114	3.5554e+06	p__Proteobacteria	Outgroup
RS_GCF_000024405.1	4486650	4.56378e+06	p__Fusobacteriota	Outgroup
RS_GCF_000024805.1	9446314	9.89557e+06	p__Myxococcota	Outgroup
RS_GCF_000025305.1	2329769	2.33024e+06	p__Firmicutes_C	Outgroup
RS_GCF_000092225.1	4479724	4.50405e+06	p__Actinobacteriota	Outgroup
RS_GCF_000092985.1	6543312	6543312	p__Actinobacteriota	Outgroup
RS_GCF_000147715.2	2975953	3.04757e+06	p__Thermotogota	Outgroup
RS_GCF_000153205.1	3623681	3.76369e+06	p__Proteobacteria	Outgroup
RS_GCF_000009045.1	4214547	4.2336e+06	p__Firmicutes	Outgroup
RS_GCF_000159995.1	2585719	2.6251e+06	p__Bacteroidota	Outgroup
RS_GCF_000173075.1	7848700	8.31166e+06	p__Verrucomicrobiota	Outgroup
RS_GCF_000159235.2	1418601	1418601	p__Actinobacteriota	Outgroup
RS_GCF_000184685.1	4024382	4.04623e+06	p__Actinobacteriota	Outgroup
RS_GCF_000190435.1	3316466	3.3935e+06	p__Spirochaetota	Outgroup
RS_GCF_000194135.1	1694430	1.71901e+06	p__Campylobacterota	Outgroup
RS_GCF_000194605.1	4633577	4633577	p__Bacteroidota	Outgroup
RS_GCF_000213255.1	3135972	3.24971e+06	p__Firmicutes_A	Outgroup
RS_GCF_000218625.1	2526590	2.57081e+06	p__Deferribacterota	Outgroup
RS_GCF_000008545.1	1869644	1.90372e+06	p__Thermotogota	Outgroup
RS_GCF_000243235.1	3966857	3.98719e+06	p__Bacteroidota	Outgroup
RS_GCF_000281085.1	5032676	5.41323e+06	p__Proteobacteria	Outgroup
RS_GCF_000295935.2	5036047	5036047	p__Bacteroidota	Outgroup
RS_GCF_000298295.1	4842844	4.93614e+06	p__Bacteroidota	Outgroup
RS_GCF_000309075.1	1469252	1.67398e+06	p__Proteobacteria	Outgroup
RS_GCF_000313565.1	3615034	3.72032e+06	p__Firmicutes	Outgroup
RS_GCF_000381525.1	1988451	1988451	p__Firmicutes_A	Outgroup
RS_GCF_000327045.1	4137521	4.19414e+06	p__Proteobacteria	Outgroup
RS_GCF_000331995.1	2970010	3.10022e+06	p__Firmicutes_A	Outgroup
RS_GCF_000374325.1	1441290	1.50354e+06	p__Firmicutes	Outgroup
RS_GCF_000374465.1	3364770	3.45353e+06	p__Proteobacteria	Outgroup
RS_GCF_000377705.1	3831781	3.8925e+06	p__Firmicutes	Outgroup
RS_GCF_000378465.1	4304237	4.33676e+06	p__Proteobacteria	Outgroup
RS_GCF_000379465.1	8536451	8.67526e+06	p__Actinobacteriota	Outgroup
RS_GCF_000379905.1	2257166	2.26737e+06	p__Proteobacteria	Outgroup
RS_GCF_000382245.1	3750691	3.80279e+06	p__Proteobacteria	Outgroup
RS_GCF_000419585.1	3399024	3.43892e+06	p__Bacteroidota	Outgroup
RS_GCF_000420625.1	3690548	3.69869e+06	p__Proteobacteria	Outgroup
RS_GCF_000420645.1	4515285	4.62821e+06	p__Proteobacteria	Outgroup
RS_GCF_000421465.1	3509607	3.75038e+06	p__Proteobacteria	Outgroup
RS_GCF_000422625.1	3009872	3009872	p__Actinobacteriota	Outgroup
RS_GCF_000422785.1	4157019	4.18464e+06	p__Proteobacteria	Outgroup
RS_GCF_000423085.1	4117723	4.19405e+06	p__Actinobacteriota	Outgroup
RS_GCF_000423645.1	3554982	3.58185e+06	p__Proteobacteria	Outgroup
RS_GCF_000427365.1	2880076	2880076	p__Bacteroidota	Outgroup
RS_GCF_000429045.1	5245321	5.40922e+06	p__Proteobacteria	Outgroup
RS_GCF_000429185.1	5968963	6.08643e+06	p__Actinobacteriota	Outgroup
RS_GCF_900187045.1	2617709	2.73276e+06	p__Actinobacteriota	Outgroup
RS_GCF_000478885.1	2862526	2.8859e+06	p__Actinobacteriota	Outgroup
RS_GCF_000526435.1	2725044	2.85225e+06	p__Firmicutes_A	Outgroup
RS_GCF_000600975.2	3188840	3.23445e+06	p__Proteobacteria	Outgroup
RS_GCF_000615005.1	4327984	4.41361e+06	p__Proteobacteria	Outgroup
RS_GCF_000375545.1	4072141	4.20937e+06	p__Proteobacteria	Outgroup
RS_GCF_000617925.1	3248999	3.34328e+06	p__Proteobacteria	Outgroup
RS_GCF_000621025.1	1922095	1.93137e+06	p__Proteobacteria	Outgroup
RS_GCF_000688235.1	4053560	4.08419e+06	p__Proteobacteria	Outgroup
RS_GCF_000702065.1	2126709	2126709	p__Firmicutes	Outgroup
RS_GCF_000702165.1	2411783	2.45799e+06	p__Firmicutes	Outgroup
RS_GCF_000722615.1	5134606	5.2054e+06	p__Proteobacteria	Outgroup
RS_GCF_000735355.1	4725816	4.76825e+06	p__Proteobacteria	Outgroup
RS_GCF_000754275.1	2271840	2.2927e+06	p__Proteobacteria	Outgroup
RS_GCF_001025135.1	2202787	2.21297e+06	p__Actinobacteriota	Outgroup
RS_GCF_000829445.1	3364745	3.43271e+06	p__Firmicutes	Outgroup
RS_GCF_000379485.1	4180927	4.29341e+06	p__Proteobacteria	Outgroup
RS_GCF_000974365.1	4921400	5.08252e+06	p__Bacteroidota	Outgroup
RS_GCF_000981225.1	5892467	6.10492e+06	p__Actinobacteriota	Outgroup
RS_GCF_900187265.1	5201718	5.27451e+06	p__Actinobacteriota	Outgroup
RS_GCF_001050275.1	3687036	4.02339e+06	p__Chloroflexota	Outgroup
RS_GCF_001182045.1	2476884	2.52434e+06	p__Proteobacteria	Outgroup
RS_GCF_001261775.1	3511751	3.56451e+06	p__Firmicutes_A	Outgroup
RS_GCF_001310085.1	5413467	5.44614e+06	p__Bacteroidota	Outgroup
RS_GCF_001311925.1	4060997	4.25726e+06	p__Firmicutes_A	Outgroup
RS_GCF_000143845.1	2057128	2.07393e+06	p__Actinobacteriota	Outgroup
RS_GCF_000421645.1	4603216	4.62821e+06	p__Proteobacteria	Outgroup
RS_GCF_001485475.2	2427925	2.60311e+06	p__Firmicutes_A	Outgroup
RS_GCF_000423085.1	4063008	4.13833e+06	p__Actinobacteriota	Outgroup
RS_GCF_001559865.1	4786356	4.99151e+06	p__Firmicutes_A	Outgroup
RS_GCF_001591465.1	4421001	4.55163e+06	p__Firmicutes	Outgroup
RS_GCF_002243645.1	5490084	5.65813e+06	p__Firmicutes	Outgroup
RS_GCF_000008565.1	3344765	3.36631e+06	p__Deinococcota	Outgroup
RS_GCF_001586165.1	5158049	5.23873e+06	p__Proteobacteria	Outgroup
RS_GCF_001832905.1	2157756	2.21809e+06	p__Firmicutes	Outgroup
RS_GCF_001886815.1	4978541	5.09366e+06	p__Calditrichota	Outgroup
RS_GCF_001907975.1	3421598	3.78705e+06	p__Bdellovibrionota	Outgroup
RS_GCF_001433875.1	1953716	2.01248e+06	p__Firmicutes	Outgroup
RS_GCF_001983995.1	4116357	4.29011e+06	p__Proteobacteria	Outgroup
RS_GCF_000743945.1	1867611	1.95357e+06	p__Proteobacteria	Outgroup
RS_GCF_002005405.1	2116498	2.18196e+06	p__Firmicutes	Outgroup
RS_GCF_002117005.1	3192293	3.26678e+06	p__Planctomycetota	Outgroup
RS_GCF_002797715.1	3494536	3.54236e+06	p__Actinobacteriota	Outgroup
RS_GCF_002797875.1	2247459	2247459	p__Actinobacteriota	Outgroup
RS_GCF_002874775.1	2759678	2.83276e+06	p__Firmicutes_A	Outgroup
RS_GCF_002964975.1	2756245	2.78634e+06	p__Bacteroidota	Outgroup
RS_GCF_002973535.1	4107985	4.13611e+06	p__Proteobacteria	Outgroup
RS_GCF_002980555.1	5437700	5.46448e+06	p__Proteobacteria	Outgroup
RS_GCF_003002065.1	8653585	8.72337e+06	p__Actinobacteriota	Outgroup
RS_GCF_003002815.1	10685010	1.10967e+07	p__Actinobacteriota	Outgroup
RS_GCF_003046185.1	4880542	4.94683e+06	p__Proteobacteria	Outgroup
RS_GCF_003096015.2	3841771	3841771	p__Proteobacteria	Outgroup
RS_GCF_003096575.1	1600079	1.6256e+06	p__Firmicutes	Outgroup
RS_GCF_003143535.1	3116291	3.23602e+06	p__Bacteroidota	Outgroup
RS_GCF_000807275.1	2605187	2.68079e+06	p__Proteobacteria	Outgroup
RS_GCF_003182075.1	2021781	2.05424e+06	p__Firmicutes_A	Outgroup
RS_GCF_002980555.1	5420195	5.44688e+06	p__Proteobacteria	Outgroup
RS_GCF_003217255.1	3444313	3.56112e+06	p__Proteobacteria	Outgroup
RS_GCF_003234965.1	4231275	4.30927e+06	p__Proteobacteria	Outgroup
RS_GCF_900109115.1	6497946	6.58487e+06	p__Actinobacteriota	Outgroup
RS_GCF_003269275.1	2317131	2.3529e+06	p__Firmicutes_C	Outgroup
RS_GCF_003337215.1	2894947	2.95704e+06	p__Bacteroidota	Outgroup
RS_GCF_003336875.1	4692539	4.71991e+06	p__Proteobacteria	Outgroup
RS_GCF_003337315.1	2651514	2.68862e+06	p__Firmicutes	Outgroup
RS_GCF_003350505.1	3865655	3.96355e+06	p__Firmicutes	Outgroup
RS_GCF_003352165.1	4037611	4.06812e+06	p__Proteobacteria	Outgroup
RS_GCF_000018785.1	1491638	1.51205e+06	p__Firmicutes	Outgroup
RS_GCF_001042655.1	1661998	1.66951e+06	p__Actinobacteriota	Outgroup
RS_GCF_004340525.1	3911570	3.98327e+06	p__Proteobacteria	Outgroup
RS_GCF_003612015.1	4851875	4.86794e+06	p__Proteobacteria	Outgroup
RS_GCF_000478885.1	2894143	2.89994e+06	p__Actinobacteriota	Outgroup
RS_GCF_003751225.1	9800715	9.96818e+06	p__Actinobacteriota	Outgroup
RS_GCF_003860565.1	2759562	2.76648e+06	p__Bacteroidota	Outgroup
RS_GCF_003932505.1	3299615	3.42604e+06	p__Proteobacteria	Outgroup
RS_GCF_004216535.1	3965098	4.03531e+06	p__Actinobacteriota	Outgroup
RS_GCF_004216555.1	6627535	6.7312e+06	p__Actinobacteriota	Outgroup
RS_GCF_004345745.1	1945534	2.00405e+06	p__Proteobacteria	Outgroup
RS_GCF_003967275.1	2680758	2.72906e+06	p__Proteobacteria	Outgroup
RS_GCF_004346195.1	3781903	3.8124e+06	p__Proteobacteria	Outgroup
RS_GCF_004346645.1	2870308	2.88357e+06	p__Proteobacteria	Outgroup
RS_GCF_004354915.1	3772164	3.7896e+06	p__Proteobacteria	Outgroup
RS_GCF_002866065.1	2832987	2.95873e+06	p__Proteobacteria	Outgroup
RS_GCF_004366355.1	6497175	6.64469e+06	p__Bacteroidota	Outgroup
RS_GCF_005952805.1	4084412	4.12734e+06	p__Proteobacteria	Outgroup
RS_GCF_001027105.1	2782561	2.79851e+06	p__Firmicutes	Outgroup
RS_GCF_003148905.1	3754544	3.94095e+06	p__Proteobacteria	Outgroup
RS_GCF_006386545.1	6173731	6.19107e+06	p__Proteobacteria	Outgroup
RS_GCF_000284375.1	9096562	9.11023e+06	p__Proteobacteria	Outgroup
RS_GCF_006716675.1	5266538	5.27603e+06	p__Actinobacteriota	Outgroup
RS_GCF_006094695.1	3881675	4.08985e+06	p__Actinobacteriota	Outgroup
RS_GCF_006717075.1	4935250	4.96254e+06	p__Actinobacteriota	Outgroup
RS_GCF_009662475.1	3453155	3.52004e+06	p__Proteobacteria	Outgroup
RS_GCF_003337425.1	3097646	3.11948e+06	p__Proteobacteria	Outgroup
RS_GCF_008065095.1	8999201	1.0238e+07	p__Planctomycetota	Outgroup
RS_GCF_000372365.1	2069548	2.07432e+06	p__Proteobacteria	Outgroup
RS_GCF_004216755.1	3986919	4.00575e+06	p__Proteobacteria	Outgroup
RS_GCF_009828925.1	5722743	5.93892e+06	p__Proteobacteria	Outgroup
RS_GCF_010671595.1	3310663	3.3686e+06	p__Bacteroidota	Outgroup
RS_GCF_011207455.1	2287345	2.33498e+06	p__Desulfobacterota	Outgroup
RS_GCF_011758645.1	3787554	3.7959e+06	p__Actinobacteriota	Outgroup
RS_GCF_000009045.1	4316079	4.39206e+06	p__Firmicutes	Outgroup
RS_GCF_000159215.1	1887974	1.9177e+06	p__Firmicutes	Outgroup
RS_GCF_014195655.1	5030725	5046875	p__Proteobacteria	Outgroup
RS_GCF_014197015.1	4801105	4.88961e+06	p__Proteobacteria	Outgroup
RS_GCF_014197145.1	4773980	5.04382e+06	p__Proteobacteria	Outgroup
RS_GCF_014199915.1	4652771	4.69124e+06	p__Proteobacteria	Outgroup
RS_GCF_007988965.1	3276352	3.29812e+06	p__Firmicutes	Outgroup
RS_GCF_014204715.1	5606970	5.6482e+06	p__Actinobacteriota	Outgroup
RS_GCF_900101835.1	1968473	2.4649e+06	p__Firmicutes_B	Outgroup
RS_GCF_900101965.1	4211331	4.22189e+06	p__Proteobacteria	Outgroup
RS_GCF_900102465.1	5363368	5.39846e+06	p__Proteobacteria	Outgroup
RS_GCF_900102695.1	3963421	4.02255e+06	p__Proteobacteria	Outgroup
RS_GCF_900103695.1	4149758	4.22884e+06	p__Firmicutes	Outgroup
RS_GCF_001042655.1	1684415	1.70764e+06	p__Actinobacteriota	Outgroup
RS_GCF_900107015.1	3580729	3.5915e+06	p__Proteobacteria	Outgroup
RS_GCF_900107855.1	3925261	3.98868e+06	p__Proteobacteria	Outgroup
RS_GCF_000688655.1	3779259	3.85639e+06	p__Proteobacteria	Outgroup
RS_GCF_900109855.1	3774967	3.8131e+06	p__Proteobacteria	Outgroup
RS_GCF_900114265.1	4188560	4.2876e+06	p__Bacteroidota	Outgroup
RS_GCF_900116665.1	4209902	4.27314e+06	p__Bacteroidota	Outgroup
RS_GCF_900119185.1	5026272	5.19458e+06	p__Bacteroidota	Outgroup
RS_GCF_900128895.1	3547928	3.56863e+06	p__Proteobacteria	Outgroup
RS_GCF_900129645.1	2021699	2021699	p__Synergistota	Outgroup
RS_GCF_900130025.1	2912784	2.97526e+06	p__Firmicutes_A	Outgroup
RS_GCF_900148495.1	2876881	2.9561e+06	p__Firmicutes_A	Outgroup
RS_GCF_900156525.1	2650984	2.8196e+06	p__Proteobacteria	Outgroup
RS_GCF_900167445.1	5802910	5.90747e+06	p__Firmicutes_A	Outgroup
RS_GCF_900169165.1	3959351	3959351	p__Actinobacteriota	Outgroup
RS_GCF_900176475.1	4449490	4.4741e+06	p__Proteobacteria	Outgroup
RS_GCF_900177275.1	4367405	4.40974e+06	p__Proteobacteria	Outgroup
RS_GCF_900187885.1	3216964	3.33848e+06	p__Chloroflexota	Outgroup
RS_GCF_900215605.1	5198252	5.32608e+06	p__Proteobacteria	Outgroup
RS_GCF_900289145.1	3233519	3.41701e+06	p__Firmicutes_A	Outgroup
RS_GCF_004342115.1	2833415	2.95301e+06	p__Proteobacteria	Outgroup
RS_GCF_900454895.1	2181724	2.32966e+06	p__Proteobacteria	Outgroup
RS_GCF_000164695.2	2490333	2.52365e+06	p__Actinobacteriota	Outgroup
GB_GCA_010509075.1	2463631	2.48375e+06	p__Actinobacteriota	Outgroup
RS_GCF_000014445.1	2081645	2.09274e+06	p__Firmicutes	Outgroup
RS_GCF_000024065.1	2749647	2749647	p__Actinobacteriota	Outgroup
RS_GCF_900635495.1	4553773	4.69946e+06	p__Proteobacteria	Outgroup
RS_GCF_001648595.1	4130121	4.14588e+06	p__Proteobacteria	Outgroup
GB_GCA_000263195.1	5220361	5.23607e+06	p__Bacteroidota	Outgroup
RS_GCF_014131735.1	3209456	3.41504e+06	p__Firmicutes	Outgroup
RS_GCF_900105615.1	5222085	5.71594e+06	p__Firmicutes_A	Outgroup
GB_GCA_003148945.1	5754343	5.80953e+06	p__Firmicutes_A	Outgroup
GB_GCA_005144965.1	2880809	3.42139e+06	p__Proteobacteria	Outgroup
RS_GCF_002238045.1	3568457	3.58279e+06	p__Proteobacteria	Outgroup
GB_GCA_007994965.1	4565648	5.2837e+06	p__Proteobacteria	Outgroup
RS_GCF_011761345.1	4050919	4.09184e+06	p__Firmicutes	Outgroup
RS_GCF_900142565.1	3431882	3431882	p__Bacteroidota	Outgroup
RS_GCF_000430665.1	4957596	4.97651e+06	p__Bacteroidota	Outgroup
RS_GCF_002797685.1	2777463	2.82033e+06	p__Actinobacteriota	Outgroup
RS_GCF_900113055.1	2899934	2.90837e+06	p__Actinobacteriota	Outgroup
RS_GCF_000009045.1	4331704	4.46016e+06	p__Firmicutes	Outgroup
RS_GCF_000025565.1	5579270	6.14728e+06	p__Proteobacteria	Outgroup
RS_GCF_001027105.1	2784021	2.81841e+06	p__Firmicutes	Outgroup
RS_GCF_000023405.1	3614992	3.63608e+06	p__Actinobacteriota	Outgroup
RS_GCF_000023825.1	5167383	5.19231e+06	p__Bacteroidota	Outgroup
RS_GCF_000023865.1	4308349	4308349	p__Actinobacteriota	Outgroup
RS_GCF_000024765.1	2582886	2.59769e+06	p__Proteobacteria	Outgroup
RS_GCF_000024785.1	5290012	5.29319e+06	p__Actinobacteriota	Outgroup
RS_GCF_000025885.1	1980592	1980592	p__Synergistota	Outgroup
RS_GCF_000092365.1	1986154	2.02689e+06	p__Actinobacteriota	Outgroup
RS_GCF_000092425.1	3260398	3.34537e+06	p__Deinococcota	Outgroup
RS_GCF_000143765.1	5093512	5.10167e+06	p__Bacteroidota	Outgroup
RS_GCF_000169255.2	4241076	4.37947e+06	p__Firmicutes_A	Outgroup
RS_GCF_000174415.1	3116746	3.29361e+06	p__Firmicutes_D	Outgroup
RS_GCF_001042655.1	1604161	1.67799e+06	p__Actinobacteriota	Outgroup
RS_GCF_002752655.1	4962262	4962262	p__Proteobacteria	Outgroup
RS_GCF_000184705.1	2844696	2844696	p__Firmicutes_E	Outgroup
RS_GCF_001042675.1	1891448	1.89581e+06	p__Actinobacteriota	Outgroup
RS_GCF_000195955.2	4411532	4.41418e+06	p__Actinobacteriota	Outgroup
RS_GCF_000212735.1	8771651	9.04667e+06	p__Bacteroidota	Outgroup
RS_GCF_000219215.1	8480857	8.69297e+06	p__Proteobacteria	Outgroup
RS_GCF_004217225.1	3806980	3.81155e+06	p__Proteobacteria	Outgroup
RS_GCF_000245015.1	4265146	4.39751e+06	p__Proteobacteria	Outgroup
RS_GCF_000242455.2	9728001	1.06352e+07	p__Planctomycetota	Outgroup
RS_GCF_000265075.1	3633701	3.98345e+06	p__Bacteroidota	Outgroup
RS_GCF_000270185.1	2068732	2.16033e+06	p__Firmicutes	Outgroup
RS_GCF_000270245.1	5683123	5.78788e+06	p__Actinobacteriota	Outgroup
RS_GCF_000279145.1	3300414	3.33847e+06	p__Bacteroidota	Outgroup
RS_GCF_900141715.1	3384849	3.43187e+06	p__Bacteroidota	Outgroup
RS_GCF_000284615.1	3989480	3.99227e+06	p__Proteobacteria	Outgroup
RS_GCF_000299575.1	2897133	2.94634e+06	p__Proteobacteria	Outgroup
RS_GCF_000306945.1	4043846	4043846	p__Proteobacteria	Outgroup
RS_GCF_000313915.1	1285866	1.31749e+06	p__Firmicutes	Outgroup
RS_GCF_000315445.1	1806596	1.86748e+06	p__Firmicutes	Outgroup
RS_GCF_000348685.1	3055484	3.06899e+06	p__Bacteroidota	Outgroup
RS_GCF_000375345.1	1991020	1991020	p__Proteobacteria	Outgroup
RS_GCF_000375465.1	2857749	2857749	p__Bacteroidota	Outgroup
RS_GCF_000378105.1	3013271	3.0339e+06	p__Verrucomicrobiota	Outgroup
RS_GCF_000379765.1	9536821	9.65265e+06	p__Bacteroidota	Outgroup
RS_GCF_000381125.1	3532116	3.56527e+06	p__Proteobacteria	Outgroup
RS_GCF_008931805.1	4646784	4.69325e+06	p__Proteobacteria	Outgroup
RS_GCF_000382365.1	4783755	4.8272e+06	p__Proteobacteria	Outgroup
RS_GCF_000420065.1	2022936	2.05208e+06	p__Actinobacteriota	Outgroup
RS_GCF_000305785.2	4274427	4.30326e+06	p__Proteobacteria	Outgroup
RS_GCF_000422285.1	4667344	4.72882e+06	p__Desulfobacterota	Outgroup
RS_GCF_000423465.1	3623963	3.74686e+06	p__Actinobacteriota	Outgroup
RS_GCF_000424685.1	3266263	3.28136e+06	p__Proteobacteria	Outgroup
RS_GCF_000425685.1	3379129	3.44598e+06	p__Actinobacteriota	Outgroup
RS_GCF_000724605.1	2130987	2130987	p__Actinobacteriota	Outgroup
RS_GCF_000463115.2	4521165	4.59935e+06	p__Proteobacteria	Outgroup
RS_GCF_000469305.1	1946426	2.01639e+06	p__Firmicutes	Outgroup
RS_GCF_000473365.1	5168091	5.20662e+06	p__Bacteroidota	Outgroup
RS_GCF_001411495.1	8612710	8.6473e+06	p__Proteobacteria	Outgroup
RS_GCF_000510805.1	2459805	2.48164e+06	p__Proteobacteria	Outgroup
RS_GCF_000513295.1	4365796	4.37104e+06	p__Proteobacteria	Outgroup
RS_GCF_000517065.1	4122270	4.30974e+06	p__Bacteroidota	Outgroup
RS_GCF_000519265.1	3761451	3.78492e+06	p__Desulfobacterota	Outgroup
RS_GCF_000620765.1	3242094	3.27121e+06	p__Desulfobacterota	Outgroup
RS_GCF_000701465.1	2948319	2948319	p__Actinobacteriota	Outgroup
RS_GCF_000733475.1	2670033	2.70137e+06	p__Bacteroidota	Outgroup
RS_GCF_000744775.1	2934621	3.00002e+06	p__Chloroflexota	Outgroup
RS_GCF_000757385.1	3490856	3.50312e+06	p__Bacteroidota	Outgroup
RS_GCF_000768315.1	4938305	5.00944e+06	p__Proteobacteria	Outgroup
RS_GCF_000770675.1	3872934	3.95682e+06	p__Firmicutes	Outgroup
RS_GCF_000775285.1	4331368	4.51843e+06	p__Cyanobacteria	Outgroup
RS_GCF_000812685.1	3535512	3.56798e+06	p__Proteobacteria	Outgroup
RS_GCF_000828635.1	3802648	3.93201e+06	p__Proteobacteria	Outgroup
GB_GCA_001487125.1	3385516	3.4039e+06	p__Bacteroidota	Outgroup
RS_GCF_000931935.2	5934994	6.18486e+06	p__Desulfobacterota	Outgroup
RS_GCF_000941055.1	3303986	3.35362e+06	p__Bacteroidota	Outgroup
RS_GCF_000008545.1	1869610	1.90369e+06	p__Thermotogota	Outgroup
RS_GCF_001006305.1	6459122	6.71776e+06	p__Acidobacteriota	Outgroup
RS_GCF_001046855.1	5162321	5.73591e+06	p__Actinobacteriota	Outgroup
RS_GCF_001282625.1	2824716	2824716	p__Bacteroidota	Outgroup
RS_GCF_001282725.1	3497276	3.6392e+06	p__Firmicutes_A	Outgroup
RS_GCF_001293685.1	5614477	5.90004e+06	p__Desulfobacterota	Outgroup
RS_GCF_001444425.1	3345119	3.4429e+06	p__Proteobacteria	Outgroup
RS_GCF_001449115.1	5345702	5.40407e+06	p__Acidobacteriota	Outgroup
RS_GCF_001544015.1	3817036	4.18626e+06	p__Firmicutes_G	Outgroup
RS_GCF_000743455.1	4733058	4.73637e+06	p__Proteobacteria	Outgroup
RS_GCF_000392875.1	2833208	2.84373e+06	p__Firmicutes	Outgroup
RS_GCF_002027545.1	2779086	2.84918e+06	p__Proteobacteria	Outgroup
RS_GCF_001592185.1	2323905	2.33652e+06	p__Proteobacteria	Outgroup
GB_GCA_900635025.1	3777406	3777406	p__Proteobacteria	Outgroup
RS_GCF_001611975.1	2467625	2.59695e+06	p__Proteobacteria	Outgroup
RS_GCF_002443155.1	4042912	4042912	p__Proteobacteria	Outgroup
RS_GCF_001879715.1	4015438	4.02389e+06	p__Proteobacteria	Outgroup
RS_GCF_001881565.1	7555015	7.94345e+06	p__Firmicutes_A	Outgroup
RS_GCF_001457455.1	2371600	2.38208e+06	p__Actinobacteriota	Outgroup
RS_GCF_000008485.1	3409143	3.41563e+06	p__Proteobacteria	Outgroup
RS_GCF_000211815.1	8371387	8.72656e+06	p__Cyanobacteria	Outgroup
RS_GCF_900186865.1	4951541	5.00055e+06	p__Proteobacteria	Outgroup
RS_GCF_001999325.1	2835344	2.85361e+06	p__Proteobacteria	Outgroup
RS_GCF_002017865.1	4467741	4.52292e+06	p__Proteobacteria	Outgroup
RS_GCF_002077135.1	3755691	3.98355e+06	p__Proteobacteria	Outgroup
RS_GCF_002165625.1	4247794	4.27086e+06	p__Proteobacteria	Outgroup
RS_GCF_002201475.1	3802913	3.88092e+06	p__Firmicutes_A	Outgroup
RS_GCF_002243385.1	1862768	1.91485e+06	p__Firmicutes_A	Outgroup
RS_GCF_002291425.1	5548506	5.71245e+06	p__Proteobacteria	Outgroup
RS_GCF_002563675.1	3262476	3.44397e+06	p__Actinobacteriota	Outgroup
RS_GCF_002752655.1	5183433	5183433	p__Proteobacteria	Outgroup
RS_GCF_002843385.1	5319962	5.49753e+06	p__Bacteroidota	Outgroup
RS_GCF_900129135.1	4813137	4.95026e+06	p__Firmicutes_A	Outgroup
RS_GCF_002917995.1	2008935	2.01296e+06	p__Proteobacteria	Outgroup
RS_GCF_002937115.1	7248147	7.40136e+06	p__Proteobacteria	Outgroup
RS_GCF_002954265.1	5429324	5.58056e+06	p__Bacteroidota	Outgroup
RS_GCF_000195955.2	4304631	4.31412e+06	p__Actinobacteriota	Outgroup
RS_GCF_003010495.1	2478942	2478942	p__Firmicutes_C	Outgroup
RS_GCF_003112435.1	3688755	3.87963e+06	p__Proteobacteria	Outgroup
RS_GCF_003143555.1	3214946	3.28123e+06	p__Proteobacteria	Outgroup
RS_GCF_003148565.1	4689798	5.19588e+06	p__Firmicutes	Outgroup
RS_GCF_003589745.1	2705257	2.72241e+06	p__Firmicutes_A	Outgroup
RS_GCF_003317055.1	3098941	3.16574e+06	p__Firmicutes_A	Outgroup
RS_GCF_900637055.1	6610544	6.67327e+06	p__Firmicutes	Outgroup
RS_GCF_003402235.1	5089065	5.13373e+06	p__Proteobacteria	Outgroup
RS_GCF_003610535.1	5800440	5.94429e+06	p__Bacteroidota	Outgroup
RS_GCF_003664125.1	3429284	3.45973e+06	p__Firmicutes	Outgroup
RS_GCF_006738645.1	5827531	5.89116e+06	p__Proteobacteria	Outgroup
RS_GCF_003814555.1	3585771	3.62309e+06	p__Proteobacteria	Outgroup
RS_GCF_003967035.1	2874969	2.88333e+06	p__Proteobacteria	Outgroup
RS_GCF_004022265.1	4066781	4.08516e+06	p__Proteobacteria	Outgroup
RS_GCF_003346815.1	2745053	2.87953e+06	p__Campylobacterota	Outgroup
RS_GCF_004217215.1	3942086	3942086	p__Proteobacteria	Outgroup
RS_GCF_004331955.1	3539672	3.60382e+06	p__Proteobacteria	Outgroup
RS_GCF_004340685.1	5983490	6.55797e+06	p__Firmicutes_G	Outgroup
RS_GCF_004341385.1	2641702	2641702	p__Proteobacteria	Outgroup
RS_GCF_004341445.1	2921910	2.94636e+06	p__Firmicutes	Outgroup
RS_GCF_004341685.1	2637495	2.65984e+06	p__Firmicutes_C	Outgroup
RS_GCF_004341725.1	3033445	3.06409e+06	p__Proteobacteria	Outgroup
RS_GCF_004342165.1	3061098	3.07494e+06	p__Firmicutes_A	Outgroup
RS_GCF_004342485.1	5771016	5.79827e+06	p__Proteobacteria	Outgroup
RS_GCF_004345615.1	4472281	4.52111e+06	p__Bacteroidota	Outgroup
RS_GCF_004346225.1	4367788	4.3783e+06	p__Proteobacteria	Outgroup
RS_GCF_004358345.1	5468749	6.02816e+06	p__Proteobacteria	Outgroup
RS_GCF_004361735.1	5464470	5.53252e+06	p__Proteobacteria	Outgroup
RS_GCF_004363305.1	3854463	3.89222e+06	p__Proteobacteria	Outgroup
RS_GCF_004761865.1	4431246	4.5444e+06	p__Proteobacteria	Outgroup
RS_GCF_900112475.1	3972291	3972291	p__Proteobacteria	Outgroup
RS_GCF_006542355.1	2193407	2.20443e+06	p__Proteobacteria	Outgroup
RS_GCF_006716125.1	2840896	2.98319e+06	p__Actinobacteriota	Outgroup
RS_GCF_006742065.1	4705096	4.75647e+06	p__Firmicutes_A	Outgroup
RS_GCF_007988965.1	3264943	3.28663e+06	p__Firmicutes	Outgroup
RS_GCF_001787335.1	3365641	3.41655e+06	p__Proteobacteria	Outgroup
RS_GCF_900101525.1	2482538	2.57178e+06	p__Firmicutes	Outgroup
RS_GCF_007991175.1	3729154	3.7634e+06	p__Proteobacteria	Outgroup
RS_GCF_007995015.1	2923708	2.93162e+06	p__Bacteroidota	Outgroup
RS_GCF_008040105.1	4016580	4.07692e+06	p__Actinobacteriota	Outgroup
RS_GCF_001267405.1	2611625	2.64147e+06	p__Firmicutes_B	Outgroup
RS_GCF_008274805.1	3526415	3.55988e+06	p__Proteobacteria	Outgroup
RS_GCF_008801845.1	4510912	4.54454e+06	p__Proteobacteria	Outgroup
RS_GCF_014203015.1	3962237	3.98655e+06	p__Proteobacteria	Outgroup
RS_GCF_008931805.1	4760425	4.80802e+06	p__Proteobacteria	Outgroup
RS_GCF_009858245.1	3695644	3695644	p__Actinobacteriota	Outgroup
RS_GCF_012848855.1	3319072	3319072	p__Proteobacteria	Outgroup
GB_GCA_900635425.1	4957773	4.9867e+06	p__Proteobacteria	Outgroup
RS_GCF_011758565.1	3751826	3.90409e+06	p__Actinobacteriota	Outgroup
RS_GCF_013282215.1	3564999	3.61598e+06	p__Firmicutes	Outgroup
RS_GCF_000025565.1	5602610	5.64608e+06	p__Proteobacteria	Outgroup
RS_GCF_013409345.1	5027298	5.1525e+06	p__Actinobacteriota	Outgroup
RS_GCF_014190775.1	4406548	4.48641e+06	p__Actinobacteriota	Outgroup
RS_GCF_014191775.1	3481263	3.51146e+06	p__Proteobacteria	Outgroup
RS_GCF_900199215.1	3160573	3.24828e+06	p__Proteobacteria	Outgroup
RS_GCF_014203025.1	2497006	2.64682e+06	p__Chrysiogenetota	Outgroup
RS_GCF_900100125.1	1759599	1.82266e+06	p__Firmicutes	Outgroup
RS_GCF_900103135.1	2718640	2.83044e+06	p__Firmicutes_F	Outgroup
RS_GCF_900103285.1	6189941	6.23483e+06	p__Bacteroidota	Outgroup
RS_GCF_900104675.1	4041781	4.09211e+06	p__Firmicutes_A	Outgroup
RS_GCF_900106935.1	3762152	3.77423e+06	p__Proteobacteria	Outgroup
RS_GCF_900107025.1	4250016	4.3666e+06	p__Proteobacteria	Outgroup
RS_GCF_900107845.1	4060055	4.1177e+06	p__Proteobacteria	Outgroup
RS_GCF_900109035.1	4175922	4.20071e+06	p__Proteobacteria	Outgroup
RS_GCF_900109285.1	3562860	3.59776e+06	p__Proteobacteria	Outgroup
RS_GCF_900112085.1	3082721	3.27079e+06	p__Firmicutes_A	Outgroup
RS_GCF_002343915.1	11612870	1.26889e+07	p__Myxococcota	Outgroup
RS_GCF_900113675.1	2437433	2.47807e+06	p__Firmicutes	Outgroup
RS_GCF_900115015.1	3265911	3.27771e+06	p__Bacteroidota	Outgroup
RS_GCF_900115595.1	4543020	4.59076e+06	p__Proteobacteria	Outgroup
RS_GCF_900115665.1	6168047	6.24359e+06	p__Bacteroidota	Outgroup
RS_GCF_900129085.1	2124342	2.22119e+06	p__Firmicutes	Outgroup
RS_GCF_900129375.1	7279383	7.66009e+06	p__Actinobacteriota	Outgroup
RS_GCF_900129615.1	4759459	4.77139e+06	p__Proteobacteria	Outgroup
RS_GCF_900141855.1	5036817	5.10678e+06	p__Bacteroidota	Outgroup
RS_GCF_900143685.1	2009306	2.02571e+06	p__Actinobacteriota	Outgroup
RS_GCF_001458435.1	3405551	3.43856e+06	p__Proteobacteria	Outgroup
RS_GCF_000154445.1	2938633	2938633	p__Firmicutes_A	Outgroup
RS_GCF_900167395.1	2736206	2.74416e+06	p__Proteobacteria	Outgroup
RS_GCF_900175965.1	3398074	3.44353e+06	p__Actinobacteriota	Outgroup
RS_GCF_900187045.1	2627820	2.74331e+06	p__Actinobacteriota	Outgroup
RS_GCF_900302495.1	3547102	3.55065e+06	p__Proteobacteria	Outgroup
RS_GCF_900447535.1	3098047	3098047	p__Actinobacteriota	Outgroup
RS_GCF_000739895.2	4340887	4.56167e+06	p__Proteobacteria	Outgroup
GB_GCA_000007325.1	2174500	2.17559e+06	p__Fusobacteriota	Outgroup
RS_GCF_000742135.1	5725870	5.72702e+06	p__Proteobacteria	Outgroup
RS_GCF_000295855.1	6316117	6.36e+06	p__Actinobacteriota	Outgroup
RS_GCF_003755025.1	3008372	3.58182e+06	p__Proteobacteria	Outgroup
GB_GCA_001570385.1	9275754	9.63615e+06	p__Actinobacteriota	Outgroup
RS_GCF_900327275.1	2026724	2.0367e+06	p__Proteobacteria	Outgroup
GB_GCA_014651375.1	4747451	4.80365e+06	p__Proteobacteria	Outgroup
GB_GCA_014652675.1	2222058	2.26394e+06	p__Proteobacteria	Outgroup
RS_GCF_000429365.1	4791472	4.83157e+06	p__Proteobacteria	Outgroup
RS_GCF_000006945.2	4951383	4.95336e+06	p__Proteobacteria	Outgroup
RS_GCF_000024925.1	4253413	4.25767e+06	p__Actinobacteriota	Outgroup
RS_GCF_000025945.1	3659634	3.78491e+06	p__Desulfobacterota	Outgroup
RS_GCF_000153765.1	2992730	3.04449e+06	p__Proteobacteria	Outgroup
RS_GCF_000154565.1	3719688	3.80453e+06	p__Firmicutes_A	Outgroup
RS_GCF_000165505.1	3132314	3132314	p__Fusobacteriota	Outgroup
RS_GCF_000177335.1	2562014	2562014	p__Synergistota	Outgroup
RS_GCF_000023205.1	2320592	2.59052e+06	p__Actinobacteriota	Outgroup
RS_GCF_000205025.1	2831696	2.83481e+06	p__Proteobacteria	Outgroup
RS_GCF_000215955.2	3760335	3.94579e+06	p__Proteobacteria	Outgroup
RS_GCF_000227725.1	3188869	3.37375e+06	p__Proteobacteria	Outgroup
RS_GCF_000260115.1	4508243	4.52317e+06	p__Bacteroidota	Outgroup
RS_GCF_000260135.1	4691711	4.77431e+06	p__Proteobacteria	Outgroup
RS_GCF_000284515.1	4170008	4.25511e+06	p__Firmicutes	Outgroup
RS_GCF_000424685.1	3259715	3.286e+06	p__Proteobacteria	Outgroup
RS_GCF_000372485.1	1729193	1.75731e+06	p__Firmicutes	Outgroup
RS_GCF_000311845.1	2280503	2.33706e+06	p__Actinobacteriota	Outgroup
RS_GCF_000315015.1	5055761	5.06437e+06	p__Proteobacteria	Outgroup
RS_GCF_000371785.1	5353291	5.38181e+06	p__Actinobacteriota	Outgroup
RS_GCF_000374045.1	6107890	6.39101e+06	p__Bacteroidota	Outgroup
RS_GCF_000379445.1	2946743	2.98102e+06	p__Proteobacteria	Outgroup
RS_GCF_000379625.1	5861079	5.97216e+06	p__Actinobacteriota	Outgroup
RS_GCF_000390185.1	5392044	5392044	p__Bacteroidota	Outgroup
RS_GCF_000420745.1	3430274	3.44855e+06	p__Proteobacteria	Outgroup
RS_GCF_000422305.1	3416011	3.44634e+06	p__Proteobacteria	Outgroup
RS_GCF_000423185.1	7413714	7.59602e+06	p__Proteobacteria	Outgroup
RS_GCF_900187035.1	2157372	2.19201e+06	p__Firmicutes_C	Outgroup
RS_GCF_000423485.1	2035623	2.0537e+06	p__Actinobacteriota	Outgroup
RS_GCF_000425005.1	2335946	2335946	p__Firmicutes	Outgroup
RS_GCF_000427965.1	5053571	5.11443e+06	p__Bacteroidota	Outgroup
RS_GCF_000430685.1	3242009	3.30817e+06	p__Firmicutes	Outgroup
RS_GCF_000381545.1	5137147	5137147	p__Bacteroidota	Outgroup
RS_GCF_001633165.1	4346304	4.41787e+06	p__Proteobacteria	Outgroup
RS_GCF_000585395.1	6075237	6.12547e+06	p__Firmicutes	Outgroup
RS_GCF_000599985.1	3139412	3.19338e+06	p__Proteobacteria	Outgroup
RS_GCF_000600005.1	2527978	2.56076e+06	p__Proteobacteria	Outgroup
RS_GCF_014054725.1	2146492	2.16119e+06	p__Proteobacteria	Outgroup
RS_GCF_000195955.2	4412618	4.41527e+06	p__Actinobacteriota	Outgroup
RS_GCF_000710775.1	5606375	5.86748e+06	p__Proteobacteria	Outgroup
RS_GCF_013340845.1	2609305	2.62532e+06	p__Proteobacteria	Outgroup
RS_GCF_000269985.1	8560950	8.8321e+06	p__Actinobacteriota	Outgroup
GB_GCA_900635425.1	4899643	4.94314e+06	p__Proteobacteria	Outgroup
RS_GCF_000735455.1	4853440	4.90147e+06	p__Proteobacteria	Outgroup
RS_GCF_000764025.1	3212303	3.33054e+06	p__Proteobacteria	Outgroup
RS_GCF_000948985.1	7710243	8.12545e+06	p__Proteobacteria	Outgroup
RS_GCF_000951135.1	4652098	4.75772e+06	p__Proteobacteria	Outgroup
RS_GCF_000963695.1	4583097	4.92806e+06	p__Proteobacteria	Outgroup
RS_GCF_001025135.1	2211039	2.22126e+06	p__Actinobacteriota	Outgroup
RS_GCF_001049735.1	2888349	2.95877e+06	p__Proteobacteria	Outgroup
RS_GCF_001050235.1	4438311	4.84373e+06	p__Chloroflexota	Outgroup
RS_GCF_002005405.1	2077508	2.14176e+06	p__Firmicutes	Outgroup
RS_GCF_001263205.1	12191466	1.37462e+07	p__Myxococcota	Outgroup
RS_GCF_001263335.1	1452418	1.48585e+06	p__Proteobacteria	Outgroup
RS_GCF_002443155.1	4039965	4039965	p__Proteobacteria	Outgroup
RS_GCF_001306115.1	4338330	5.00731e+06	p__Chloroflexota	Outgroup
RS_GCF_001306145.1	3012066	3.51343e+06	p__Chloroflexota	Outgroup
RS_GCF_001437355.1	1537173	1.5491e+06	p__Firmicutes	Outgroup
RS_GCF_000153705.1	3770082	3.80049e+06	p__Proteobacteria	Outgroup
RS_GCF_001562425.1	2439065	2.58924e+06	p__Firmicutes_A	Outgroup
RS_GCF_003628755.1	2906526	3.00354e+06	p__Firmicutes_A	Outgroup
RS_GCF_000615005.1	4336122	4.37021e+06	p__Proteobacteria	Outgroup
RS_GCF_001593005.1	4243716	4.30397e+06	p__Bacteroidota	Outgroup
RS_GCF_001678675.1	4506948	4.6173e+06	p__Bacteroidota	Outgroup
RS_GCF_001720135.1	4380693	4.66527e+06	p__Proteobacteria	Outgroup
RS_GCF_003751945.1	8360800	9.0387e+06	p__Actinobacteriota	Outgroup
RS_GCF_001936115.1	1842889	1.88937e+06	p__Actinobacteriota	Outgroup
RS_GCF_002167005.1	3032503	3.11122e+06	p__Firmicutes	Outgroup
RS_GCF_002201515.1	3307069	3.33845e+06	p__Bacteroidota	Outgroup
RS_GCF_002237365.1	4051699	4.10216e+06	p__Proteobacteria	Outgroup
RS_GCF_002257665.1	4430441	4.60641e+06	p__Bacteroidota	Outgroup
RS_GCF_002270055.1	4710588	4.77844e+06	p__Firmicutes_A	Outgroup
RS_GCF_002335525.1	3908050	4.15573e+06	p__Firmicutes	Outgroup
RS_GCF_002591895.1	4303449	4.3303e+06	p__Proteobacteria	Outgroup
RS_GCF_002871005.1	5284268	5.36528e+06	p__Proteobacteria	Outgroup
RS_GCF_002894665.1	3405360	3.48624e+06	p__Bacteroidota	Outgroup
RS_GCF_002895005.1	3049585	3.08008e+06	p__Bacteroidota	Outgroup
RS_GCF_002930155.1	900037	904469	p__Firmicutes	Outgroup
RS_GCF_002951835.1	2469862	2.54206e+06	p__Proteobacteria	Outgroup
RS_GCF_003054495.1	2743125	2.78518e+06	p__Firmicutes_B	Outgroup
RS_GCF_003149475.2	3581627	3.67083e+06	p__Proteobacteria	Outgroup
RS_GCF_003194385.1	5791196	5.91905e+06	p__Proteobacteria	Outgroup
RS_GCF_003201815.1	6407125	6.49876e+06	p__Proteobacteria	Outgroup
RS_GCF_003253705.1	4974508	4974508	p__Proteobacteria	Outgroup
RS_GCF_003324185.1	3031166	3031166	p__Firmicutes_A	Outgroup
RS_GCF_002933415.1	3835611	3.85993e+06	p__Proteobacteria	Outgroup
RS_GCF_003350475.1	5975233	5975233	p__Proteobacteria	Outgroup
RS_GCF_003386075.1	3520711	3.55054e+06	p__Actinobacteriota	Outgroup
RS_GCF_003386795.1	4372514	4.5138e+06	p__Actinobacteriota	Outgroup
RS_GCF_003574215.1	2288780	2.39162e+06	p__Proteobacteria	Outgroup
RS_GCF_003574475.2	1799274	1.81324e+06	p__Proteobacteria	Outgroup
RS_GCF_003610235.1	9327955	9.55439e+06	p__Actinobacteriota	Outgroup
RS_GCF_003634555.1	4036723	4.12711e+06	p__Actinobacteriota	Outgroup
RS_GCF_000735375.1	4815012	4.84067e+06	p__Proteobacteria	Outgroup
RS_GCF_003751635.1	2608718	2.67451e+06	p__Proteobacteria	Outgroup
RS_GCF_003789055.1	4353039	4.40235e+06	p__Proteobacteria	Outgroup
RS_GCF_003814745.1	3176247	3.21939e+06	p__Firmicutes_A	Outgroup
RS_GCF_003967515.1	8881661	9.78588e+06	p__Chloroflexota	Outgroup
RS_GCF_003014675.1	3840681	3.88026e+06	p__Actinobacteriota	Outgroup
RS_GCF_004011095.1	3103889	3.21181e+06	p__Actinobacteriota	Outgroup
RS_GCF_002055535.1	1914862	1914862	p__Firmicutes	Outgroup
RS_GCF_004216695.1	6220214	6.30661e+06	p__Proteobacteria	Outgroup
RS_GCF_001593005.1	4251438	4.3118e+06	p__Bacteroidota	Outgroup
RS_GCF_000963905.1	3634414	3634414	p__Proteobacteria	Outgroup
RS_GCF_004345265.1	3732710	3.76699e+06	p__Firmicutes_A	Outgroup
RS_GCF_003293745.1	3114653	3.12121e+06	p__Proteobacteria	Outgroup
RS_GCF_002591915.1	3343788	3.48747e+06	p__Proteobacteria	Outgroup
RS_GCF_004364315.1	3553220	3.60367e+06	p__Proteobacteria	Outgroup
RS_GCF_004366735.1	2906943	3.013e+06	p__Proteobacteria	Outgroup
RS_GCF_006517395.1	3366908	3.41992e+06	p__Firmicutes	Outgroup
RS_GCF_000757385.1	3477443	3.48966e+06	p__Bacteroidota	Outgroup
RS_GCF_006716695.1	2984076	3.09231e+06	p__Actinobacteriota	Outgroup
RS_GCF_006738645.1	5832650	5.89633e+06	p__Proteobacteria	Outgroup
RS_GCF_007559335.1	4146955	4.23375e+06	p__Verrucomicrobiota	Outgroup
RS_GCF_000023205.1	2575371	2.64629e+06	p__Actinobacteriota	Outgroup
RS_GCF_014202495.1	2772616	2.88394e+06	p__Firmicutes	Outgroup
RS_GCF_006517175.1	8047206	8.79668e+06	p__Myxococcota	Outgroup
RS_GCF_003814815.1	2842109	2.89982e+06	p__Firmicutes	Outgroup
RS_GCF_008000755.1	4430734	4.54062e+06	p__Proteobacteria	Outgroup
RS_GCF_008274215.1	2595951	2.82845e+06	p__Firmicutes_A	Outgroup
RS_GCF_001642955.1	7094218	7.18911e+06	p__Planctomycetota	Outgroup
RS_GCF_008386315.1	3420275	3.58032e+06	p__Actinobacteriota	Outgroup
RS_GCF_000735345.1	4910581	4.93526e+06	p__Proteobacteria	Outgroup
RS_GCF_008831265.1	4495673	4.56136e+06	p__Proteobacteria	Outgroup
RS_GCF_009177095.1	6922258	7.34457e+06	p__Planctomycetota	Outgroup
RS_GCF_014144855.1	3078907	3.5406e+06	p__Actinobacteriota	Outgroup
RS_GCF_009908165.1	4196409	4.24566e+06	p__Proteobacteria	Outgroup
RS_GCF_009900765.1	4585642	4.62029e+06	p__Proteobacteria	Outgroup
RS_GCF_010537335.1	2488096	2488096	p__Firmicutes	Outgroup
RS_GCF_011602085.1	4928064	4.99905e+06	p__Proteobacteria	Outgroup
RS_GCF_012396605.1	3009299	3.07009e+06	p__Firmicutes	Outgroup
RS_GCF_012848855.1	3333914	3333914	p__Proteobacteria	Outgroup
RS_GCF_003315515.1	4045881	4.1125e+06	p__Proteobacteria	Outgroup
RS_GCF_000298215.1	4944651	4.98553e+06	p__Actinobacteriota	Outgroup
RS_GCF_010686725.1	3044232	3.0994e+06	p__Actinobacteriota	Outgroup
RS_GCF_013416525.1	4651871	4.66587e+06	p__Proteobacteria	Outgroup
RS_GCF_014138725.1	10249642	1.06623e+07	p__Actinobacteriota	Outgroup
RS_GCF_014200395.1	2548915	2.56353e+06	p__Actinobacteriota	Outgroup
RS_GCF_014202635.1	1768097	1.86626e+06	p__Firmicutes	Outgroup
RS_GCF_001187785.1	3663012	3.71879e+06	p__Proteobacteria	Outgroup
RS_GCF_003814515.1	2485524	2.54899e+06	p__Firmicutes	Outgroup
RS_GCF_900087055.1	3405979	3.42516e+06	p__Proteobacteria	Outgroup
RS_GCF_900096945.1	4609043	4.68303e+06	p__Firmicutes_A	Outgroup
RS_GCF_900100045.1	5190212	5.27407e+06	p__Proteobacteria	Outgroup
RS_GCF_900100655.1	3039361	3.08972e+06	p__Proteobacteria	Outgroup
RS_GCF_900102025.1	2200507	2.22949e+06	p__Actinobacteriota	Outgroup
RS_GCF_900103425.1	1700551	1.72243e+06	p__Firmicutes_C	Outgroup
RS_GCF_900103645.1	3715915	3.75876e+06	p__Proteobacteria	Outgroup
RS_GCF_900103775.1	8565619	8.91045e+06	p__Actinobacteriota	Outgroup
RS_GCF_900107485.1	3161504	3.25291e+06	p__Firmicutes_A	Outgroup
RS_GCF_900108055.1	2207191	2.35962e+06	p__Actinobacteriota	Outgroup
RS_GCF_900109145.1	5396756	5.46175e+06	p__Proteobacteria	Outgroup
RS_GCF_900110165.1	3808945	3.91263e+06	p__Firmicutes	Outgroup
RS_GCF_900111025.1	3480311	3.53009e+06	p__Bacteroidota	Outgroup
RS_GCF_900113955.1	4398584	4.46194e+06	p__Proteobacteria	Outgroup
RS_GCF_900128885.1	2331365	2.36447e+06	p__Firmicutes_A	Outgroup
RS_GCF_900129025.1	5048302	5.2168e+06	p__Bacteroidota	Outgroup
RS_GCF_011801475.1	2431652	2.45052e+06	p__Proteobacteria	Outgroup
RS_GCF_002858805.1	5162116	5.19641e+06	p__Proteobacteria	Outgroup
RS_GCF_900141865.1	2781134	2.82779e+06	p__Firmicutes_C	Outgroup
RS_GCF_900141915.1	4131430	4.20502e+06	p__Actinobacteriota	Outgroup
RS_GCF_900156315.1	8866369	8.96317e+06	p__Actinobacteriota	Outgroup
RS_GCF_900167365.1	4652084	4.65814e+06	p__Proteobacteria	Outgroup
RS_GCF_900167975.1	7241272	7.29673e+06	p__Bacteroidota	Outgroup
RS_GCF_900176425.1	3229237	3.28241e+06	p__Bacteroidota	Outgroup
RS_GCF_900182585.1	1727484	1.76851e+06	p__Aquificota	Outgroup
RS_GCF_900184895.1	4792571	4.91697e+06	p__Proteobacteria	Outgroup
RS_GCF_900199545.1	3656448	3656448	p__Actinobacteriota	Outgroup
RS_GCF_900234795.1	5715512	5.80845e+06	p__Proteobacteria	Outgroup
RS_GCF_000204035.1	3438815	3.4554e+06	p__Proteobacteria	Outgroup
RS_GCF_000735345.1	4941775	5.05397e+06	p__Proteobacteria	Outgroup
RS_GCF_000427365.1	2945869	2.98649e+06	p__Bacteroidota	Outgroup
RS_GCF_900499075.1	3901528	3.96215e+06	p__Proteobacteria	Outgroup
RS_GCF_001025135.1	2211032	2.22125e+06	p__Actinobacteriota	Outgroup
RS_GCF_000196135.1	2150449	2.17239e+06	p__Campylobacterota	Outgroup
RS_GCF_000427805.1	5923760	6.10068e+06	p__Proteobacteria	Outgroup
RS_GCF_000735435.1	5708356	6.52458e+06	p__Proteobacteria	Outgroup
RS_GCF_900890425.1	8658305	9.40813e+06	p__Verrucomicrobiota	Outgroup
GB_GCA_000214705.1	3601386	3.61658e+06	p__Firmicutes_B	Outgroup
GB_GCA_001312445.1	3585407	3.74455e+06	p__Firmicutes	Outgroup
GB_GCA_001816265.1	1758333	1.866e+06	p__Campylobacterota	Outgroup
GB_GCA_012931685.1	3182516	3.19305e+06	p__Bacteroidota	Outgroup
GB_GCA_014635025.1	4349809	4.44493e+06	p__Firmicutes	Outgroup
RS_GCF_011927625.1	2731429	2.7986e+06	p__Proteobacteria	Outgroup
GB_GCA_014640535.1	4345923	4.42423e+06	p__Actinobacteriota	Outgroup
RS_GCF_000379485.1	4174507	4.21923e+06	p__Proteobacteria	Outgroup
GB_GCA_014651615.1	6413589	6.49083e+06	p__Bacteroidota	Outgroup
RS_GCF_000982825.1	4691673	4.78547e+06	p__Proteobacteria	Outgroup
GB_GCA_900635025.1	3816330	4.06036e+06	p__Proteobacteria	Outgroup
RS_GCF_000010525.1	5369772	5369772	p__Proteobacteria	Outgroup
RS_GCF_000011385.1	4659019	4.73959e+06	p__Cyanobacteria	Outgroup
RS_GCF_000014805.1	4744448	4.74587e+06	p__Proteobacteria	Outgroup
RS_GCF_000015725.1	4643639	4.80608e+06	p__Proteobacteria	Outgroup
RS_GCF_000016545.1	2970275	2.9852e+06	p__Firmicutes_A	Outgroup
RS_GCF_000021685.1	2920744	2.9764e+06	p__Chloroflexota	Outgroup
RS_GCF_000023285.1	2612925	2612925	p__Bacteroidota	Outgroup
RS_GCF_000023905.1	2465610	2.49404e+06	p__Fusobacteriota	Outgroup
RS_GCF_000024905.1	1848474	1.88025e+06	p__Synergistota	Outgroup
RS_GCF_000025965.1	4727255	4727255	p__Proteobacteria	Outgroup
RS_GCF_000092785.1	2131905	2.18724e+06	p__Chlamydiota	Outgroup
RS_GCF_000092925.1	4765023	4.78032e+06	p__Proteobacteria	Outgroup
RS_GCF_000147355.1	2153198	2.171e+06	p__Campylobacterota	Outgroup
RS_GCF_000154425.1	3102987	3.12392e+06	p__Firmicutes_A	Outgroup
[truncated: 1,346 more rows]
