# Supplementary material for: Hyperactive nanobacteria with host-dependent traits pervade Omnitrophota
Source: Nat Microbiol. 2023 Mar 16;8(4):727–44. doi: 10.1038/s41564-022-01319-1 (PMC10066038; doi:10.1038/s41564-022-01319-1)
Supplement: Source Data Extended Data Fig. 7 — Tabulated ORF taxonomic affiliation as assigned by Kraken2. [file 41564_2022_1319_MOESM11_ESM.xlsx]

## Sheet: kraken.tsv
Taxonomy.level	# Fragments	Omnitrophota Taxon	DB	Taxon Rank	Mapped Taxon
d__Bacteria	837	Incertae-sedis	RefSeq	Domain	Bacteria
d__Bacteria|p__Proteobacteria	390	Incertae-sedis	RefSeq	Phylum	Proteobacteria
d__Bacteria|p__Proteobacteria|c__Gammaproteobacteria	154	Incertae-sedis	RefSeq	Class	Gammaproteobacteria
d__Bacteria|p__Proteobacteria|c__Gammaproteobacteria|o__Enterobacterales	37	Incertae-sedis	RefSeq	Order	Enterobacterales
d__Bacteria|p__Proteobacteria|c__Gammaproteobacteria|o__Enterobacterales|f__Enterobacteriaceae	13	Incertae-sedis	RefSeq	Family	Enterobacteriaceae
d__Bacteria|p__Proteobacteria|c__Gammaproteobacteria|o__Enterobacterales|f__Enterobacteriaceae|g__Enterobacter	4	Incertae-sedis	RefSeq	Genus	Enterobacter
d__Bacteria|p__Proteobacteria|c__Gammaproteobacteria|o__Enterobacterales|f__Enterobacteriaceae|g__Enterobacter|s__Enterobacter cloacae	2	Incertae-sedis	RefSeq	Species	Enterobacter cloacae
d__Bacteria|p__Proteobacteria|c__Gammaproteobacteria|o__Enterobacterales|f__Enterobacteriaceae|g__Enterobacter|s__Enterobacter cancerogenus	1	Incertae-sedis	RefSeq	Species	Enterobacter cancerogenus
d__Bacteria|p__Proteobacteria|c__Gammaproteobacteria|o__Enterobacterales|f__Enterobacteriaceae|g__Enterobacter|s__Enterobacter mori	1	Incertae-sedis	RefSeq	Species	Enterobacter mori
d__Bacteria|p__Proteobacteria|c__Gammaproteobacteria|o__Enterobacterales|f__Enterobacteriaceae|g__Klebsiella	2	Incertae-sedis	RefSeq	Genus	Klebsiella
d__Bacteria|p__Proteobacteria|c__Gammaproteobacteria|o__Enterobacterales|f__Enterobacteriaceae|g__Klebsiella|s__Klebsiella michiganensis	1	Incertae-sedis	RefSeq	Species	Klebsiella michiganensis
d__Bacteria|p__Proteobacteria|c__Gammaproteobacteria|o__Enterobacterales|f__Enterobacteriaceae|g__Klebsiella|s__Klebsiella quasipneumoniae	1	Incertae-sedis	RefSeq	Species	Klebsiella quasipneumoniae
d__Bacteria|p__Proteobacteria|c__Gammaproteobacteria|o__Enterobacterales|f__Enterobacteriaceae|s__Enterobacteriaceae endosymbiont of Neohaemonia nigricornis	1	Incertae-sedis	RefSeq	Species	Enterobacteriaceae endosymbiont of Neohaemonia nigricornis
d__Bacteria|p__Proteobacteria|c__Gammaproteobacteria|o__Enterobacterales|f__Enterobacteriaceae|g__Cedecea	1	Incertae-sedis	RefSeq	Genus	Cedecea
d__Bacteria|p__Proteobacteria|c__Gammaproteobacteria|o__Enterobacterales|f__Enterobacteriaceae|g__Cedecea|s__Cedecea neteri	1	Incertae-sedis	RefSeq	Species	Cedecea neteri
d__Bacteria|p__Proteobacteria|c__Gammaproteobacteria|o__Enterobacterales|f__Enterobacteriaceae|g__Candidatus Blochmannia	1	Incertae-sedis	RefSeq	Genus	Candidatus Blochmannia
d__Bacteria|p__Proteobacteria|c__Gammaproteobacteria|o__Enterobacterales|f__Enterobacteriaceae|g__Candidatus Blochmannia|s__Blochmannia endosymbiont of Camponotus nipponensis	1	Incertae-sedis	RefSeq	Species	Blochmannia endosymbiont of Camponotus nipponensis
d__Bacteria|p__Proteobacteria|c__Gammaproteobacteria|o__Enterobacterales|f__Enterobacteriaceae|g__Kosakonia	1	Incertae-sedis	RefSeq	Genus	Kosakonia
d__Bacteria|p__Proteobacteria|c__Gammaproteobacteria|o__Enterobacterales|f__Enterobacteriaceae|g__Kosakonia|s__Kosakonia arachidis	1	Incertae-sedis	RefSeq	Species	Kosakonia arachidis
d__Bacteria|p__Proteobacteria|c__Gammaproteobacteria|o__Enterobacterales|f__Erwiniaceae	6	Incertae-sedis	RefSeq	Family	Erwiniaceae
d__Bacteria|p__Proteobacteria|c__Gammaproteobacteria|o__Enterobacterales|f__Erwiniaceae|g__Buchnera	3	Incertae-sedis	RefSeq	Genus	Buchnera
d__Bacteria|p__Proteobacteria|c__Gammaproteobacteria|o__Enterobacterales|f__Erwiniaceae|g__Buchnera|s__Buchnera aphidicola	3	Incertae-sedis	RefSeq	Species	Buchnera aphidicola
d__Bacteria|p__Proteobacteria|c__Gammaproteobacteria|o__Enterobacterales|f__Erwiniaceae|g__Erwinia	2	Incertae-sedis	RefSeq	Genus	Erwinia
d__Bacteria|p__Proteobacteria|c__Gammaproteobacteria|o__Enterobacterales|f__Erwiniaceae|g__Erwinia|s__Erwinia tasmaniensis	1	Incertae-sedis	RefSeq	Species	Erwinia tasmaniensis
d__Bacteria|p__Proteobacteria|c__Gammaproteobacteria|o__Enterobacterales|f__Erwiniaceae|g__Erwinia|s__Erwinia gerundensis	1	Incertae-sedis	RefSeq	Species	Erwinia gerundensis
d__Bacteria|p__Proteobacteria|c__Gammaproteobacteria|o__Enterobacterales|f__Erwiniaceae|g__Pantoea	1	Incertae-sedis	RefSeq	Genus	Pantoea
d__Bacteria|p__Proteobacteria|c__Gammaproteobacteria|o__Enterobacterales|f__Yersiniaceae	6	Incertae-sedis	RefSeq	Family	Yersiniaceae
d__Bacteria|p__Proteobacteria|c__Gammaproteobacteria|o__Enterobacterales|f__Yersiniaceae|g__Serratia	4	Incertae-sedis	RefSeq	Genus	Serratia
d__Bacteria|p__Proteobacteria|c__Gammaproteobacteria|o__Enterobacterales|f__Yersiniaceae|g__Yersinia	1	Incertae-sedis	RefSeq	Genus	Yersinia
d__Bacteria|p__Proteobacteria|c__Gammaproteobacteria|o__Enterobacterales|f__Yersiniaceae|g__Yersinia|s__Yersinia intermedia	1	Incertae-sedis	RefSeq	Species	Yersinia intermedia
d__Bacteria|p__Proteobacteria|c__Gammaproteobacteria|o__Enterobacterales|f__Yersiniaceae|g__Candidatus Fukatsuia	1	Incertae-sedis	RefSeq	Genus	Candidatus Fukatsuia
d__Bacteria|p__Proteobacteria|c__Gammaproteobacteria|o__Enterobacterales|f__Yersiniaceae|g__Candidatus Fukatsuia|s__Candidatus Fukatsuia symbiotica	1	Incertae-sedis	RefSeq	Species	Candidatus Fukatsuia symbiotica
d__Bacteria|p__Proteobacteria|c__Gammaproteobacteria|o__Enterobacterales|f__Pectobacteriaceae	2	Incertae-sedis	RefSeq	Family	Pectobacteriaceae
d__Bacteria|p__Proteobacteria|c__Gammaproteobacteria|o__Enterobacterales|f__Pectobacteriaceae|g__Brenneria	1	Incertae-sedis	RefSeq	Genus	Brenneria
d__Bacteria|p__Proteobacteria|c__Gammaproteobacteria|o__Enterobacterales|f__Pectobacteriaceae|g__Pectobacterium	1	Incertae-sedis	RefSeq	Genus	Pectobacterium
d__Bacteria|p__Proteobacteria|c__Gammaproteobacteria|o__Enterobacterales|f__Hafniaceae	2	Incertae-sedis	RefSeq	Family	Hafniaceae
d__Bacteria|p__Proteobacteria|c__Gammaproteobacteria|o__Enterobacterales|f__Hafniaceae|g__Hafnia	1	Incertae-sedis	RefSeq	Genus	Hafnia
d__Bacteria|p__Proteobacteria|c__Gammaproteobacteria|o__Enterobacterales|f__Hafniaceae|g__Hafnia|s__Hafnia alvei	1	Incertae-sedis	RefSeq	Species	Hafnia alvei
d__Bacteria|p__Proteobacteria|c__Gammaproteobacteria|o__Enterobacterales|f__Hafniaceae|g__Edwardsiella	1	Incertae-sedis	RefSeq	Genus	Edwardsiella
d__Bacteria|p__Proteobacteria|c__Gammaproteobacteria|o__Enterobacterales|f__Hafniaceae|g__Edwardsiella|s__Edwardsiella piscicida	1	Incertae-sedis	RefSeq	Species	Edwardsiella piscicida
d__Bacteria|p__Proteobacteria|c__Gammaproteobacteria|o__Enterobacterales|f__Bruguierivoracaceae	2	Incertae-sedis	RefSeq	Family	Bruguierivoracaceae
d__Bacteria|p__Proteobacteria|c__Gammaproteobacteria|o__Enterobacterales|f__Bruguierivoracaceae|g__Sodalis	2	Incertae-sedis	RefSeq	Genus	Sodalis
d__Bacteria|p__Proteobacteria|c__Gammaproteobacteria|o__Enterobacterales|f__Bruguierivoracaceae|g__Sodalis|s__Sodalis sp. dw_23	2	Incertae-sedis	RefSeq	Species	Sodalis sp. dw_23
d__Bacteria|p__Proteobacteria|c__Gammaproteobacteria|o__Enterobacterales|f__Morganellaceae	1	Incertae-sedis	RefSeq	Family	Morganellaceae
d__Bacteria|p__Proteobacteria|c__Gammaproteobacteria|o__Enterobacterales|f__Morganellaceae|g__Xenorhabdus	1	Incertae-sedis	RefSeq	Genus	Xenorhabdus
d__Bacteria|p__Proteobacteria|c__Gammaproteobacteria|o__Enterobacterales|f__Morganellaceae|g__Xenorhabdus|s__Xenorhabdus poinarii	1	Incertae-sedis	RefSeq	Species	Xenorhabdus poinarii
d__Bacteria|p__Proteobacteria|c__Gammaproteobacteria|o__Pseudomonadales	23	Incertae-sedis	RefSeq	Order	Pseudomonadales
d__Bacteria|p__Proteobacteria|c__Gammaproteobacteria|o__Pseudomonadales|f__Pseudomonadaceae	22	Incertae-sedis	RefSeq	Family	Pseudomonadaceae
d__Bacteria|p__Proteobacteria|c__Gammaproteobacteria|o__Pseudomonadales|f__Pseudomonadaceae|g__Pseudomonas	21	Incertae-sedis	RefSeq	Genus	Pseudomonas
d__Bacteria|p__Proteobacteria|c__Gammaproteobacteria|o__Pseudomonadales|f__Pseudomonadaceae|g__Pseudomonas|s__Pseudomonas sp. HN11	1	Incertae-sedis	RefSeq	Species	Pseudomonas sp. HN11
d__Bacteria|p__Proteobacteria|c__Gammaproteobacteria|o__Pseudomonadales|f__Pseudomonadaceae|g__Pseudomonas|s__Pseudomonas sp. Ost2	1	Incertae-sedis	RefSeq	Species	Pseudomonas sp. Ost2
d__Bacteria|p__Proteobacteria|c__Gammaproteobacteria|o__Pseudomonadales|f__Pseudomonadaceae|g__Pseudomonas|s__Pseudomonas sp. CCOS 191	1	Incertae-sedis	RefSeq	Species	Pseudomonas sp. CCOS 191
d__Bacteria|p__Proteobacteria|c__Gammaproteobacteria|o__Pseudomonadales|f__Pseudomonadaceae|g__Pseudomonas|s__Pseudomonas sp. 15A4	1	Incertae-sedis	RefSeq	Species	Pseudomonas sp. 15A4
d__Bacteria|p__Proteobacteria|c__Gammaproteobacteria|o__Pseudomonadales|f__Pseudomonadaceae|g__Pseudomonas|s__Pseudomonas viridiflava	1	Incertae-sedis	RefSeq	Species	Pseudomonas viridiflava
d__Bacteria|p__Proteobacteria|c__Gammaproteobacteria|o__Pseudomonadales|f__Pseudomonadaceae|g__Pseudomonas|s__Pseudomonas cichorii	1	Incertae-sedis	RefSeq	Species	Pseudomonas cichorii
d__Bacteria|p__Proteobacteria|c__Gammaproteobacteria|o__Pseudomonadales|f__Pseudomonadaceae|g__Pseudomonas|s__Pseudomonas coronafaciens	1	Incertae-sedis	RefSeq	Species	Pseudomonas coronafaciens
d__Bacteria|p__Proteobacteria|c__Gammaproteobacteria|o__Pseudomonadales|f__Pseudomonadaceae|g__Pseudomonas|s__Pseudomonas amygdali	1	Incertae-sedis	RefSeq	Species	Pseudomonas amygdali
d__Bacteria|p__Proteobacteria|c__Gammaproteobacteria|o__Pseudomonadales|f__Pseudomonadaceae|g__Pseudomonas|s__Pseudomonas protegens	1	Incertae-sedis	RefSeq	Species	Pseudomonas protegens
d__Bacteria|p__Proteobacteria|c__Gammaproteobacteria|o__Pseudomonadales|f__Pseudomonadaceae|g__Pseudomonas|s__Pseudomonas congelans	1	Incertae-sedis	RefSeq	Species	Pseudomonas congelans
d__Bacteria|p__Proteobacteria|c__Gammaproteobacteria|o__Pseudomonadales|f__Pseudomonadaceae|g__Pseudomonas|s__Pseudomonas fluorescens	1	Incertae-sedis	RefSeq	Species	Pseudomonas fluorescens
d__Bacteria|p__Proteobacteria|c__Gammaproteobacteria|o__Pseudomonadales|f__Pseudomonadaceae|g__Pseudomonas|s__Pseudomonas entomophila	1	Incertae-sedis	RefSeq	Species	Pseudomonas entomophila
d__Bacteria|p__Proteobacteria|c__Gammaproteobacteria|o__Pseudomonadales|f__Pseudomonadaceae|g__Pseudomonas|s__Pseudomonas lalkuanensis	1	Incertae-sedis	RefSeq	Species	Pseudomonas lalkuanensis
d__Bacteria|p__Proteobacteria|c__Gammaproteobacteria|o__Pseudomonadales|f__Pseudomonadaceae|g__Pseudomonas|s__Pseudomonas koreensis	1	Incertae-sedis	RefSeq	Species	Pseudomonas koreensis
d__Bacteria|p__Proteobacteria|c__Gammaproteobacteria|o__Pseudomonadales|f__Pseudomonadaceae|g__Pseudomonas|s__Pseudomonas silesiensis	1	Incertae-sedis	RefSeq	Species	Pseudomonas silesiensis
d__Bacteria|p__Proteobacteria|c__Gammaproteobacteria|o__Pseudomonadales|f__Pseudomonadaceae|g__Pseudomonas|s__Pseudomonas vancouverensis	1	Incertae-sedis	RefSeq	Species	Pseudomonas vancouverensis
d__Bacteria|p__Proteobacteria|c__Gammaproteobacteria|o__Pseudomonadales|f__Pseudomonadaceae|g__Permianibacter	1	Incertae-sedis	RefSeq	Genus	Permianibacter
d__Bacteria|p__Proteobacteria|c__Gammaproteobacteria|o__Pseudomonadales|f__Pseudomonadaceae|g__Permianibacter|s__Permianibacter aggregans	1	Incertae-sedis	RefSeq	Species	Permianibacter aggregans
d__Bacteria|p__Proteobacteria|c__Gammaproteobacteria|o__Xanthomonadales	14	Incertae-sedis	RefSeq	Order	Xanthomonadales
d__Bacteria|p__Proteobacteria|c__Gammaproteobacteria|o__Xanthomonadales|f__Xanthomonadaceae	14	Incertae-sedis	RefSeq	Family	Xanthomonadaceae
d__Bacteria|p__Proteobacteria|c__Gammaproteobacteria|o__Xanthomonadales|f__Xanthomonadaceae|g__Lysobacter	6	Incertae-sedis	RefSeq	Genus	Lysobacter
d__Bacteria|p__Proteobacteria|c__Gammaproteobacteria|o__Xanthomonadales|f__Xanthomonadaceae|g__Lysobacter|s__Lysobacter enzymogenes	1	Incertae-sedis	RefSeq	Species	Lysobacter enzymogenes
d__Bacteria|p__Proteobacteria|c__Gammaproteobacteria|o__Xanthomonadales|f__Xanthomonadaceae|g__Lysobacter|s__Lysobacter antibioticus	1	Incertae-sedis	RefSeq	Species	Lysobacter antibioticus
d__Bacteria|p__Proteobacteria|c__Gammaproteobacteria|o__Xanthomonadales|f__Xanthomonadaceae|g__Lysobacter|s__Lysobacter capsici	1	Incertae-sedis	RefSeq	Species	Lysobacter capsici
d__Bacteria|p__Proteobacteria|c__Gammaproteobacteria|o__Xanthomonadales|f__Xanthomonadaceae|g__Lysobacter|s__Lysobacter soli	1	Incertae-sedis	RefSeq	Species	Lysobacter soli
d__Bacteria|p__Proteobacteria|c__Gammaproteobacteria|o__Xanthomonadales|f__Xanthomonadaceae|g__Lysobacter|s__Lysobacter alkalisoli	1	Incertae-sedis	RefSeq	Species	Lysobacter alkalisoli
d__Bacteria|p__Proteobacteria|c__Gammaproteobacteria|o__Xanthomonadales|f__Xanthomonadaceae|g__Lysobacter|s__Lysobacter sp. CECT 30171	1	Incertae-sedis	RefSeq	Species	Lysobacter sp. CECT 30171
d__Bacteria|p__Proteobacteria|c__Gammaproteobacteria|o__Xanthomonadales|f__Xanthomonadaceae|g__Xanthomonas	2	Incertae-sedis	RefSeq	Genus	Xanthomonas
d__Bacteria|p__Proteobacteria|c__Gammaproteobacteria|o__Xanthomonadales|f__Xanthomonadaceae|g__Xanthomonas|s__Xanthomonas cucurbitae	1	Incertae-sedis	RefSeq	Species	Xanthomonas cucurbitae
d__Bacteria|p__Proteobacteria|c__Gammaproteobacteria|o__Xanthomonadales|f__Xanthomonadaceae|g__Stenotrophomonas	2	Incertae-sedis	RefSeq	Genus	Stenotrophomonas
d__Bacteria|p__Proteobacteria|c__Gammaproteobacteria|o__Xanthomonadales|f__Xanthomonadaceae|g__Stenotrophomonas|s__Stenotrophomonas rhizophila	1	Incertae-sedis	RefSeq	Species	Stenotrophomonas rhizophila
d__Bacteria|p__Proteobacteria|c__Gammaproteobacteria|o__Xanthomonadales|f__Xanthomonadaceae|g__Luteimonas	1	Incertae-sedis	RefSeq	Genus	Luteimonas
d__Bacteria|p__Proteobacteria|c__Gammaproteobacteria|o__Xanthomonadales|f__Xanthomonadaceae|g__Luteimonas|s__Luteimonas sp. MC1825	1	Incertae-sedis	RefSeq	Species	Luteimonas sp. MC1825
d__Bacteria|p__Proteobacteria|c__Gammaproteobacteria|o__Xanthomonadales|f__Xanthomonadaceae|g__Pseudoxanthomonas	1	Incertae-sedis	RefSeq	Genus	Pseudoxanthomonas
d__Bacteria|p__Proteobacteria|c__Gammaproteobacteria|o__Xanthomonadales|f__Xanthomonadaceae|g__Pseudoxanthomonas|s__Pseudoxanthomonas suwonensis	1	Incertae-sedis	RefSeq	Species	Pseudoxanthomonas suwonensis
d__Bacteria|p__Proteobacteria|c__Gammaproteobacteria|o__Xanthomonadales|f__Xanthomonadaceae|g__Thermomonas	1	Incertae-sedis	RefSeq	Genus	Thermomonas
d__Bacteria|p__Proteobacteria|c__Gammaproteobacteria|o__Xanthomonadales|f__Xanthomonadaceae|g__Thermomonas|s__Thermomonas sp. SY21	1	Incertae-sedis	RefSeq	Species	Thermomonas sp. SY21
d__Bacteria|p__Proteobacteria|c__Gammaproteobacteria|o__Oceanospirillales	12	Incertae-sedis	RefSeq	Order	Oceanospirillales
d__Bacteria|p__Proteobacteria|c__Gammaproteobacteria|o__Oceanospirillales|f__Halomonadaceae	6	Incertae-sedis	RefSeq	Family	Halomonadaceae
d__Bacteria|p__Proteobacteria|c__Gammaproteobacteria|o__Oceanospirillales|f__Halomonadaceae|g__Halomonas	3	Incertae-sedis	RefSeq	Genus	Halomonas
d__Bacteria|p__Proteobacteria|c__Gammaproteobacteria|o__Oceanospirillales|f__Halomonadaceae|g__Halomonas|s__Halomonas socia	1	Incertae-sedis	RefSeq	Species	Halomonas socia
d__Bacteria|p__Proteobacteria|c__Gammaproteobacteria|o__Oceanospirillales|f__Halomonadaceae|g__Candidatus Carsonella	2	Incertae-sedis	RefSeq	Genus	Candidatus Carsonella
d__Bacteria|p__Proteobacteria|c__Gammaproteobacteria|o__Oceanospirillales|f__Halomonadaceae|g__Candidatus Carsonella|s__Candidatus Carsonella ruddii	2	Incertae-sedis	RefSeq	Species	Candidatus Carsonella ruddii
d__Bacteria|p__Proteobacteria|c__Gammaproteobacteria|o__Oceanospirillales|f__Halomonadaceae|g__Zymobacter	1	Incertae-sedis	RefSeq	Genus	Zymobacter
d__Bacteria|p__Proteobacteria|c__Gammaproteobacteria|o__Oceanospirillales|f__Halomonadaceae|g__Zymobacter|s__Zymobacter palmae	1	Incertae-sedis	RefSeq	Species	Zymobacter palmae
d__Bacteria|p__Proteobacteria|c__Gammaproteobacteria|o__Oceanospirillales|f__Alcanivoracaceae	2	Incertae-sedis	RefSeq	Family	Alcanivoracaceae
d__Bacteria|p__Proteobacteria|c__Gammaproteobacteria|o__Oceanospirillales|f__Alcanivoracaceae|g__Alcanivorax	2	Incertae-sedis	RefSeq	Genus	Alcanivorax
d__Bacteria|p__Proteobacteria|c__Gammaproteobacteria|o__Oceanospirillales|f__Alcanivoracaceae|g__Alcanivorax|s__Alcanivorax dieselolei	1	Incertae-sedis	RefSeq	Species	Alcanivorax dieselolei
d__Bacteria|p__Proteobacteria|c__Gammaproteobacteria|o__Oceanospirillales|f__Oceanospirillaceae	1	Incertae-sedis	RefSeq	Family	Oceanospirillaceae
d__Bacteria|p__Proteobacteria|c__Gammaproteobacteria|o__Oceanospirillales|f__Oceanospirillaceae|g__Marinomonas	1	Incertae-sedis	RefSeq	Genus	Marinomonas
d__Bacteria|p__Proteobacteria|c__Gammaproteobacteria|o__Oceanospirillales|f__Oceanospirillaceae|g__Marinomonas|s__Marinomonas profundi	1	Incertae-sedis	RefSeq	Species	Marinomonas profundi
d__Bacteria|p__Proteobacteria|c__Gammaproteobacteria|o__Oceanospirillales|f__Saccharospirillaceae	1	Incertae-sedis	RefSeq	Family	Saccharospirillaceae
d__Bacteria|p__Proteobacteria|c__Gammaproteobacteria|o__Oceanospirillales|f__Saccharospirillaceae|g__Saccharospirillum	1	Incertae-sedis	RefSeq	Genus	Saccharospirillum
d__Bacteria|p__Proteobacteria|c__Gammaproteobacteria|o__Oceanospirillales|f__Saccharospirillaceae|g__Saccharospirillum|s__Saccharospirillum mangrovi	1	Incertae-sedis	RefSeq	Species	Saccharospirillum mangrovi
d__Bacteria|p__Proteobacteria|c__Gammaproteobacteria|o__Oceanospirillales|f__Endozoicomonadaceae	1	Incertae-sedis	RefSeq	Family	Endozoicomonadaceae
d__Bacteria|p__Proteobacteria|c__Gammaproteobacteria|o__Oceanospirillales|f__Endozoicomonadaceae|g__Endozoicomonas	1	Incertae-sedis	RefSeq	Genus	Endozoicomonas
d__Bacteria|p__Proteobacteria|c__Gammaproteobacteria|o__Oceanospirillales|f__Endozoicomonadaceae|g__Endozoicomonas|s__Endozoicomonas montiporae	1	Incertae-sedis	RefSeq	Species	Endozoicomonas montiporae
d__Bacteria|p__Proteobacteria|c__Gammaproteobacteria|o__Oceanospirillales|f__Zooshikellaceae	1	Incertae-sedis	RefSeq	Family	Zooshikellaceae
d__Bacteria|p__Proteobacteria|c__Gammaproteobacteria|o__Oceanospirillales|f__Zooshikellaceae|g__Spartinivicinus	1	Incertae-sedis	RefSeq	Genus	Spartinivicinus
d__Bacteria|p__Proteobacteria|c__Gammaproteobacteria|o__Oceanospirillales|f__Zooshikellaceae|g__Spartinivicinus|s__Spartinivicinus ruber	1	Incertae-sedis	RefSeq	Species	Spartinivicinus ruber
d__Bacteria|p__Proteobacteria|c__Gammaproteobacteria|o__Alteromonadales	10	Incertae-sedis	RefSeq	Order	Alteromonadales
d__Bacteria|p__Proteobacteria|c__Gammaproteobacteria|o__Alteromonadales|f__Shewanellaceae	5	Incertae-sedis	RefSeq	Family	Shewanellaceae
d__Bacteria|p__Proteobacteria|c__Gammaproteobacteria|o__Alteromonadales|f__Shewanellaceae|g__Shewanella	5	Incertae-sedis	RefSeq	Genus	Shewanella
d__Bacteria|p__Proteobacteria|c__Gammaproteobacteria|o__Alteromonadales|f__Shewanellaceae|g__Shewanella|s__Shewanella violacea	1	Incertae-sedis	RefSeq	Species	Shewanella violacea
d__Bacteria|p__Proteobacteria|c__Gammaproteobacteria|o__Alteromonadales|f__Shewanellaceae|g__Shewanella|s__Shewanella psychropiezotolerans	1	Incertae-sedis	RefSeq	Species	Shewanella psychropiezotolerans
d__Bacteria|p__Proteobacteria|c__Gammaproteobacteria|o__Alteromonadales|f__Shewanellaceae|g__Shewanella|s__Shewanella denitrificans	1	Incertae-sedis	RefSeq	Species	Shewanella denitrificans
d__Bacteria|p__Proteobacteria|c__Gammaproteobacteria|o__Alteromonadales|f__Shewanellaceae|g__Shewanella|s__Shewanella sp. SNU WT4	1	Incertae-sedis	RefSeq	Species	Shewanella sp. SNU WT4
d__Bacteria|p__Proteobacteria|c__Gammaproteobacteria|o__Alteromonadales|f__Pseudoalteromonadaceae	3	Incertae-sedis	RefSeq	Family	Pseudoalteromonadaceae
d__Bacteria|p__Proteobacteria|c__Gammaproteobacteria|o__Alteromonadales|f__Pseudoalteromonadaceae|g__Pseudoalteromonas	3	Incertae-sedis	RefSeq	Genus	Pseudoalteromonas
d__Bacteria|p__Proteobacteria|c__Gammaproteobacteria|o__Alteromonadales|f__Pseudoalteromonadaceae|g__Pseudoalteromonas|s__Pseudoalteromonas tunicata	1	Incertae-sedis	RefSeq	Species	Pseudoalteromonas tunicata
d__Bacteria|p__Proteobacteria|c__Gammaproteobacteria|o__Alteromonadales|f__Alteromonadaceae	1	Incertae-sedis	RefSeq	Family	Alteromonadaceae
d__Bacteria|p__Proteobacteria|c__Gammaproteobacteria|o__Alteromonadales|f__Alteromonadaceae|g__Catenovulum	1	Incertae-sedis	RefSeq	Genus	Catenovulum
d__Bacteria|p__Proteobacteria|c__Gammaproteobacteria|o__Alteromonadales|f__Alteromonadaceae|g__Catenovulum|s__Catenovulum sediminis	1	Incertae-sedis	RefSeq	Species	Catenovulum sediminis
d__Bacteria|p__Proteobacteria|c__Gammaproteobacteria|o__Alteromonadales|f__Moritellaceae	1	Incertae-sedis	RefSeq	Family	Moritellaceae
d__Bacteria|p__Proteobacteria|c__Gammaproteobacteria|o__Alteromonadales|f__Moritellaceae|g__Moritella	1	Incertae-sedis	RefSeq	Genus	Moritella
d__Bacteria|p__Proteobacteria|c__Gammaproteobacteria|o__Methylococcales	8	Incertae-sedis	RefSeq	Order	Methylococcales
d__Bacteria|p__Proteobacteria|c__Gammaproteobacteria|o__Methylococcales|f__Methylococcaceae	8	Incertae-sedis	RefSeq	Family	Methylococcaceae
d__Bacteria|p__Proteobacteria|c__Gammaproteobacteria|o__Methylococcales|f__Methylococcaceae|g__Methylomonas	2	Incertae-sedis	RefSeq	Genus	Methylomonas
d__Bacteria|p__Proteobacteria|c__Gammaproteobacteria|o__Methylococcales|f__Methylococcaceae|g__Methylomonas|s__Methylomonas methanica	1	Incertae-sedis	RefSeq	Species	Methylomonas methanica
d__Bacteria|p__Proteobacteria|c__Gammaproteobacteria|o__Methylococcales|f__Methylococcaceae|g__Methylomonas|s__Methylomonas denitrificans	1	Incertae-sedis	RefSeq	Species	Methylomonas denitrificans
d__Bacteria|p__Proteobacteria|c__Gammaproteobacteria|o__Methylococcales|f__Methylococcaceae|g__Methylomicrobium	2	Incertae-sedis	RefSeq	Genus	Methylomicrobium
d__Bacteria|p__Proteobacteria|c__Gammaproteobacteria|o__Methylococcales|f__Methylococcaceae|g__Methylomicrobium|s__Methylomicrobium album	1	Incertae-sedis	RefSeq	Species	Methylomicrobium album
d__Bacteria|p__Proteobacteria|c__Gammaproteobacteria|o__Methylococcales|f__Methylococcaceae|g__Methylomicrobium|s__Methylomicrobium sp. wino1	1	Incertae-sedis	RefSeq	Species	Methylomicrobium sp. wino1
d__Bacteria|p__Proteobacteria|c__Gammaproteobacteria|o__Methylococcales|f__Methylococcaceae|g__Methylococcus	1	Incertae-sedis	RefSeq	Genus	Methylococcus
d__Bacteria|p__Proteobacteria|c__Gammaproteobacteria|o__Methylococcales|f__Methylococcaceae|g__Methylococcus|s__Methylococcus sp. EFPC2	1	Incertae-sedis	RefSeq	Species	Methylococcus sp. EFPC2
d__Bacteria|p__Proteobacteria|c__Gammaproteobacteria|o__Methylococcales|f__Methylococcaceae|g__Methylovulum	1	Incertae-sedis	RefSeq	Genus	Methylovulum
d__Bacteria|p__Proteobacteria|c__Gammaproteobacteria|o__Methylococcales|f__Methylococcaceae|g__Methylovulum|s__Methylovulum psychrotolerans	1	Incertae-sedis	RefSeq	Species	Methylovulum psychrotolerans
d__Bacteria|p__Proteobacteria|c__Gammaproteobacteria|o__Methylococcales|f__Methylococcaceae|g__Methylomagnum	1	Incertae-sedis	RefSeq	Genus	Methylomagnum
d__Bacteria|p__Proteobacteria|c__Gammaproteobacteria|o__Methylococcales|f__Methylococcaceae|g__Methylomagnum|s__Methylomagnum ishizawai	1	Incertae-sedis	RefSeq	Species	Methylomagnum ishizawai
d__Bacteria|p__Proteobacteria|c__Gammaproteobacteria|o__Methylococcales|f__Methylococcaceae|g__Candidatus Methylospira	1	Incertae-sedis	RefSeq	Genus	Candidatus Methylospira
d__Bacteria|p__Proteobacteria|c__Gammaproteobacteria|o__Methylococcales|f__Methylococcaceae|g__Candidatus Methylospira|s__Candidatus Methylospira mobilis	1	Incertae-sedis	RefSeq	Species	Candidatus Methylospira mobilis
d__Bacteria|p__Proteobacteria|c__Gammaproteobacteria|o__Thiotrichales	6	Incertae-sedis	RefSeq	Order	Thiotrichales
d__Bacteria|p__Proteobacteria|c__Gammaproteobacteria|o__Thiotrichales|f__Francisellaceae	3	Incertae-sedis	RefSeq	Family	Francisellaceae
d__Bacteria|p__Proteobacteria|c__Gammaproteobacteria|o__Thiotrichales|f__Francisellaceae|g__Francisella	3	Incertae-sedis	RefSeq	Genus	Francisella
d__Bacteria|p__Proteobacteria|c__Gammaproteobacteria|o__Thiotrichales|f__Francisellaceae|g__Francisella|s__Francisella persica	1	Incertae-sedis	RefSeq	Species	Francisella persica
d__Bacteria|p__Proteobacteria|c__Gammaproteobacteria|o__Thiotrichales|f__Francisellaceae|g__Francisella|s__Francisella sp. LA112445	1	Incertae-sedis	RefSeq	Species	Francisella sp. LA112445
d__Bacteria|p__Proteobacteria|c__Gammaproteobacteria|o__Thiotrichales|f__Piscirickettsiaceae	2	Incertae-sedis	RefSeq	Family	Piscirickettsiaceae
d__Bacteria|p__Proteobacteria|c__Gammaproteobacteria|o__Thiotrichales|f__Piscirickettsiaceae|g__Thiomicrorhabdus	2	Incertae-sedis	RefSeq	Genus	Thiomicrorhabdus
d__Bacteria|p__Proteobacteria|c__Gammaproteobacteria|o__Thiotrichales|f__Piscirickettsiaceae|g__Thiomicrorhabdus|s__Thiomicrorhabdus aquaedulcis	1	Incertae-sedis	RefSeq	Species	Thiomicrorhabdus aquaedulcis
d__Bacteria|p__Proteobacteria|c__Gammaproteobacteria|o__Thiotrichales|f__Piscirickettsiaceae|g__Thiomicrorhabdus|s__Thiomicrorhabdus sediminis	1	Incertae-sedis	RefSeq	Species	Thiomicrorhabdus sediminis
d__Bacteria|p__Proteobacteria|c__Gammaproteobacteria|o__Thiotrichales|f__Thiotrichaceae	1	Incertae-sedis	RefSeq	Family	Thiotrichaceae
d__Bacteria|p__Proteobacteria|c__Gammaproteobacteria|o__Thiotrichales|f__Thiotrichaceae|g__Thiothrix	1	Incertae-sedis	RefSeq	Genus	Thiothrix
d__Bacteria|p__Proteobacteria|c__Gammaproteobacteria|o__Thiotrichales|f__Thiotrichaceae|g__Thiothrix|s__Thiothrix unzii	1	Incertae-sedis	RefSeq	Species	Thiothrix unzii
d__Bacteria|p__Proteobacteria|c__Gammaproteobacteria|o__Chromatiales	5	Incertae-sedis	RefSeq	Order	Chromatiales
d__Bacteria|p__Proteobacteria|c__Gammaproteobacteria|o__Chromatiales|f__Chromatiaceae	4	Incertae-sedis	RefSeq	Family	Chromatiaceae
d__Bacteria|p__Proteobacteria|c__Gammaproteobacteria|o__Chromatiales|f__Chromatiaceae|g__Nitrosococcus	1	Incertae-sedis	RefSeq	Genus	Nitrosococcus
d__Bacteria|p__Proteobacteria|c__Gammaproteobacteria|o__Chromatiales|f__Chromatiaceae|g__Nitrosococcus|s__Nitrosococcus watsonii	1	Incertae-sedis	RefSeq	Species	Nitrosococcus watsonii
d__Bacteria|p__Proteobacteria|c__Gammaproteobacteria|o__Chromatiales|f__Chromatiaceae|g__Thiodictyon	1	Incertae-sedis	RefSeq	Genus	Thiodictyon
d__Bacteria|p__Proteobacteria|c__Gammaproteobacteria|o__Chromatiales|f__Chromatiaceae|g__Thiodictyon|s__Candidatus Thiodictyon syntrophicum	1	Incertae-sedis	RefSeq	Species	Candidatus Thiodictyon syntrophicum
d__Bacteria|p__Proteobacteria|c__Gammaproteobacteria|o__Chromatiales|f__Chromatiaceae|g__Rheinheimera	1	Incertae-sedis	RefSeq	Genus	Rheinheimera
d__Bacteria|p__Proteobacteria|c__Gammaproteobacteria|o__Chromatiales|f__Chromatiaceae|g__Rheinheimera|s__Rheinheimera mangrovi	1	Incertae-sedis	RefSeq	Species	Rheinheimera mangrovi
d__Bacteria|p__Proteobacteria|c__Gammaproteobacteria|o__Chromatiales|f__Chromatiaceae|g__Allochromatium	1	Incertae-sedis	RefSeq	Genus	Allochromatium
d__Bacteria|p__Proteobacteria|c__Gammaproteobacteria|o__Chromatiales|f__Chromatiaceae|g__Allochromatium|s__Allochromatium vinosum	1	Incertae-sedis	RefSeq	Species	Allochromatium vinosum
d__Bacteria|p__Proteobacteria|c__Gammaproteobacteria|o__Chromatiales|f__Ectothiorhodospiraceae	1	Incertae-sedis	RefSeq	Family	Ectothiorhodospiraceae
d__Bacteria|p__Proteobacteria|c__Gammaproteobacteria|o__Chromatiales|f__Ectothiorhodospiraceae|g__Spiribacter	1	Incertae-sedis	RefSeq	Genus	Spiribacter
d__Bacteria|p__Proteobacteria|c__Gammaproteobacteria|o__Chromatiales|f__Ectothiorhodospiraceae|g__Spiribacter|s__Spiribacter curvatus	1	Incertae-sedis	RefSeq	Species	Spiribacter curvatus
d__Bacteria|p__Proteobacteria|c__Gammaproteobacteria|o__Moraxellales	5	Incertae-sedis	RefSeq	Order	Moraxellales
d__Bacteria|p__Proteobacteria|c__Gammaproteobacteria|o__Moraxellales|f__Moraxellaceae	5	Incertae-sedis	RefSeq	Family	Moraxellaceae
d__Bacteria|p__Proteobacteria|c__Gammaproteobacteria|o__Moraxellales|f__Moraxellaceae|g__Acinetobacter	5	Incertae-sedis	RefSeq	Genus	Acinetobacter
d__Bacteria|p__Proteobacteria|c__Gammaproteobacteria|o__Moraxellales|f__Moraxellaceae|g__Acinetobacter|s__Acinetobacter sp. YH12138	1	Incertae-sedis	RefSeq	Species	Acinetobacter sp. YH12138
d__Bacteria|p__Proteobacteria|c__Gammaproteobacteria|o__Moraxellales|f__Moraxellaceae|g__Acinetobacter|s__Acinetobacter baylyi	1	Incertae-sedis	RefSeq	Species	Acinetobacter baylyi
d__Bacteria|p__Proteobacteria|c__Gammaproteobacteria|o__Vibrionales	4	Incertae-sedis	RefSeq	Order	Vibrionales
d__Bacteria|p__Proteobacteria|c__Gammaproteobacteria|o__Vibrionales|f__Vibrionaceae	4	Incertae-sedis	RefSeq	Family	Vibrionaceae
d__Bacteria|p__Proteobacteria|c__Gammaproteobacteria|o__Vibrionales|f__Vibrionaceae|g__Vibrio	3	Incertae-sedis	RefSeq	Genus	Vibrio
d__Bacteria|p__Proteobacteria|c__Gammaproteobacteria|o__Vibrionales|f__Vibrionaceae|g__Vibrio|s__Vibrio cholerae	1	Incertae-sedis	RefSeq	Species	Vibrio cholerae
d__Bacteria|p__Proteobacteria|c__Gammaproteobacteria|o__Vibrionales|f__Vibrionaceae|g__Vibrio|s__Vibrio coralliilyticus	1	Incertae-sedis	RefSeq	Species	Vibrio coralliilyticus
d__Bacteria|p__Proteobacteria|c__Gammaproteobacteria|o__Vibrionales|f__Vibrionaceae|g__Photobacterium	1	Incertae-sedis	RefSeq	Genus	Photobacterium
d__Bacteria|p__Proteobacteria|c__Gammaproteobacteria|o__Vibrionales|f__Vibrionaceae|g__Photobacterium|s__Photobacterium ganghwense	1	Incertae-sedis	RefSeq	Species	Photobacterium ganghwense
d__Bacteria|p__Proteobacteria|c__Gammaproteobacteria|o__Cellvibrionales	4	Incertae-sedis	RefSeq	Order	Cellvibrionales
d__Bacteria|p__Proteobacteria|c__Gammaproteobacteria|o__Cellvibrionales|f__Cellvibrionaceae	2	Incertae-sedis	RefSeq	Family	Cellvibrionaceae
d__Bacteria|p__Proteobacteria|c__Gammaproteobacteria|o__Cellvibrionales|f__Cellvibrionaceae|g__Cellvibrio	1	Incertae-sedis	RefSeq	Genus	Cellvibrio
d__Bacteria|p__Proteobacteria|c__Gammaproteobacteria|o__Cellvibrionales|f__Cellvibrionaceae|g__Cellvibrio|s__Cellvibrio sp. PSBB006	1	Incertae-sedis	RefSeq	Species	Cellvibrio sp. PSBB006
d__Bacteria|p__Proteobacteria|c__Gammaproteobacteria|o__Cellvibrionales|f__Cellvibrionaceae|g__Teredinibacter	1	Incertae-sedis	RefSeq	Genus	Teredinibacter
d__Bacteria|p__Proteobacteria|c__Gammaproteobacteria|o__Cellvibrionales|f__Cellvibrionaceae|g__Teredinibacter|s__Teredinibacter turnerae	1	Incertae-sedis	RefSeq	Species	Teredinibacter turnerae
d__Bacteria|p__Proteobacteria|c__Gammaproteobacteria|o__Cellvibrionales|f__Microbulbiferaceae	2	Incertae-sedis	RefSeq	Family	Microbulbiferaceae
d__Bacteria|p__Proteobacteria|c__Gammaproteobacteria|o__Cellvibrionales|f__Microbulbiferaceae|g__Microbulbifer	2	Incertae-sedis	RefSeq	Genus	Microbulbifer
d__Bacteria|p__Proteobacteria|c__Gammaproteobacteria|o__Cellvibrionales|f__Microbulbiferaceae|g__Microbulbifer|s__Microbulbifer sp. GL-2	1	Incertae-sedis	RefSeq	Species	Microbulbifer sp. GL-2
d__Bacteria|p__Proteobacteria|c__Gammaproteobacteria|o__Cellvibrionales|f__Microbulbiferaceae|g__Microbulbifer|s__Microbulbifer sp. YPW16	1	Incertae-sedis	RefSeq	Species	Microbulbifer sp. YPW16
d__Bacteria|p__Proteobacteria|c__Gammaproteobacteria|o__Aeromonadales	3	Incertae-sedis	RefSeq	Order	Aeromonadales
d__Bacteria|p__Proteobacteria|c__Gammaproteobacteria|o__Aeromonadales|f__Aeromonadaceae	3	Incertae-sedis	RefSeq	Family	Aeromonadaceae
d__Bacteria|p__Proteobacteria|c__Gammaproteobacteria|o__Aeromonadales|f__Aeromonadaceae|g__Aeromonas	2	Incertae-sedis	RefSeq	Genus	Aeromonas
d__Bacteria|p__Proteobacteria|c__Gammaproteobacteria|o__Aeromonadales|f__Aeromonadaceae|g__Oceanisphaera	1	Incertae-sedis	RefSeq	Genus	Oceanisphaera
d__Bacteria|p__Proteobacteria|c__Gammaproteobacteria|o__Aeromonadales|f__Aeromonadaceae|g__Oceanisphaera|s__Oceanisphaera profunda	1	Incertae-sedis	RefSeq	Species	Oceanisphaera profunda
d__Bacteria|p__Proteobacteria|c__Gammaproteobacteria|o__Pasteurellales	2	Incertae-sedis	RefSeq	Order	Pasteurellales
d__Bacteria|p__Proteobacteria|c__Gammaproteobacteria|o__Pasteurellales|f__Pasteurellaceae	2	Incertae-sedis	RefSeq	Family	Pasteurellaceae
d__Bacteria|p__Proteobacteria|c__Gammaproteobacteria|o__Pasteurellales|f__Pasteurellaceae|g__Actinobacillus	1	Incertae-sedis	RefSeq	Genus	Actinobacillus
d__Bacteria|p__Proteobacteria|c__Gammaproteobacteria|o__Pasteurellales|f__Pasteurellaceae|g__Actinobacillus|s__Actinobacillus delphinicola	1	Incertae-sedis	RefSeq	Species	Actinobacillus delphinicola
d__Bacteria|p__Proteobacteria|c__Gammaproteobacteria|o__Pasteurellales|f__Pasteurellaceae|g__Mannheimia	1	Incertae-sedis	RefSeq	Genus	Mannheimia
d__Bacteria|p__Proteobacteria|c__Gammaproteobacteria|o__Pasteurellales|f__Pasteurellaceae|g__Mannheimia|s__Mannheimia granulomatis	1	Incertae-sedis	RefSeq	Species	Mannheimia granulomatis
d__Bacteria|p__Proteobacteria|c__Gammaproteobacteria|o__Legionellales	1	Incertae-sedis	RefSeq	Order	Legionellales
d__Bacteria|p__Proteobacteria|c__Gammaproteobacteria|o__Legionellales|f__Legionellaceae	1	Incertae-sedis	RefSeq	Family	Legionellaceae
d__Bacteria|p__Proteobacteria|c__Gammaproteobacteria|o__Legionellales|f__Legionellaceae|g__Legionella	1	Incertae-sedis	RefSeq	Genus	Legionella
d__Bacteria|p__Proteobacteria|c__Gammaproteobacteria|o__Legionellales|f__Legionellaceae|g__Legionella|s__Legionella pneumophila	1	Incertae-sedis	RefSeq	Species	Legionella pneumophila
d__Bacteria|p__Proteobacteria|c__Alphaproteobacteria	89	Incertae-sedis	RefSeq	Class	Alphaproteobacteria
d__Bacteria|p__Proteobacteria|c__Alphaproteobacteria|o__Hyphomicrobiales	46	Incertae-sedis	RefSeq	Order	Hyphomicrobiales
d__Bacteria|p__Proteobacteria|c__Alphaproteobacteria|o__Hyphomicrobiales|f__Bradyrhizobiaceae	12	Incertae-sedis	RefSeq	Family	Bradyrhizobiaceae
d__Bacteria|p__Proteobacteria|c__Alphaproteobacteria|o__Hyphomicrobiales|f__Bradyrhizobiaceae|g__Bradyrhizobium	6	Incertae-sedis	RefSeq	Genus	Bradyrhizobium
d__Bacteria|p__Proteobacteria|c__Alphaproteobacteria|o__Hyphomicrobiales|f__Bradyrhizobiaceae|g__Bradyrhizobium|s__Bradyrhizobium icense	2	Incertae-sedis	RefSeq	Species	Bradyrhizobium icense
d__Bacteria|p__Proteobacteria|c__Alphaproteobacteria|o__Hyphomicrobiales|f__Bradyrhizobiaceae|g__Bradyrhizobium|s__Bradyrhizobium sp. BTAi1	1	Incertae-sedis	RefSeq	Species	Bradyrhizobium sp. BTAi1
d__Bacteria|p__Proteobacteria|c__Alphaproteobacteria|o__Hyphomicrobiales|f__Bradyrhizobiaceae|g__Bradyrhizobium|s__Bradyrhizobium sp. 1(2017)	1	Incertae-sedis	RefSeq	Species	Bradyrhizobium sp. 1(2017)
d__Bacteria|p__Proteobacteria|c__Alphaproteobacteria|o__Hyphomicrobiales|f__Bradyrhizobiaceae|g__Bradyrhizobium|s__Bradyrhizobium vignae	1	Incertae-sedis	RefSeq	Species	Bradyrhizobium vignae
d__Bacteria|p__Proteobacteria|c__Alphaproteobacteria|o__Hyphomicrobiales|f__Bradyrhizobiaceae|g__Bradyrhizobium|s__Bradyrhizobium guangdongense	1	Incertae-sedis	RefSeq	Species	Bradyrhizobium guangdongense
d__Bacteria|p__Proteobacteria|c__Alphaproteobacteria|o__Hyphomicrobiales|f__Bradyrhizobiaceae|g__Rhodopseudomonas	1	Incertae-sedis	RefSeq	Genus	Rhodopseudomonas
d__Bacteria|p__Proteobacteria|c__Alphaproteobacteria|o__Hyphomicrobiales|f__Bradyrhizobiaceae|g__Rhodopseudomonas|s__Rhodopseudomonas palustris	1	Incertae-sedis	RefSeq	Species	Rhodopseudomonas palustris
d__Bacteria|p__Proteobacteria|c__Alphaproteobacteria|o__Hyphomicrobiales|f__Bradyrhizobiaceae|g__Tardiphaga	1	Incertae-sedis	RefSeq	Genus	Tardiphaga
d__Bacteria|p__Proteobacteria|c__Alphaproteobacteria|o__Hyphomicrobiales|f__Bradyrhizobiaceae|g__Variibacter	1	Incertae-sedis	RefSeq	Genus	Variibacter
d__Bacteria|p__Proteobacteria|c__Alphaproteobacteria|o__Hyphomicrobiales|f__Bradyrhizobiaceae|g__Variibacter|s__Variibacter gotjawalensis	1	Incertae-sedis	RefSeq	Species	Variibacter gotjawalensis
d__Bacteria|p__Proteobacteria|c__Alphaproteobacteria|o__Hyphomicrobiales|f__Rhizobiaceae	11	Incertae-sedis	RefSeq	Family	Rhizobiaceae
d__Bacteria|p__Proteobacteria|c__Alphaproteobacteria|o__Hyphomicrobiales|f__Rhizobiaceae|g__Rhizobium	5	Incertae-sedis	RefSeq	Genus	Rhizobium
d__Bacteria|p__Proteobacteria|c__Alphaproteobacteria|o__Hyphomicrobiales|f__Rhizobiaceae|g__Rhizobium|s__Rhizobium sp. NIBRBAC000502774	1	Incertae-sedis	RefSeq	Species	Rhizobium sp. NIBRBAC000502774
d__Bacteria|p__Proteobacteria|c__Alphaproteobacteria|o__Hyphomicrobiales|f__Rhizobiaceae|g__Rhizobium|s__Rhizobium indicum	1	Incertae-sedis	RefSeq	Species	Rhizobium indicum
d__Bacteria|p__Proteobacteria|c__Alphaproteobacteria|o__Hyphomicrobiales|f__Rhizobiaceae|g__Rhizobium|s__Rhizobium etli	1	Incertae-sedis	RefSeq	Species	Rhizobium etli
d__Bacteria|p__Proteobacteria|c__Alphaproteobacteria|o__Hyphomicrobiales|f__Rhizobiaceae|g__Rhizobium|s__Rhizobium rhizoryzae	1	Incertae-sedis	RefSeq	Species	Rhizobium rhizoryzae
d__Bacteria|p__Proteobacteria|c__Alphaproteobacteria|o__Hyphomicrobiales|f__Rhizobiaceae|g__Rhizobium|s__Rhizobium bangladeshense	1	Incertae-sedis	RefSeq	Species	Rhizobium bangladeshense
d__Bacteria|p__Proteobacteria|c__Alphaproteobacteria|o__Hyphomicrobiales|f__Rhizobiaceae|g__Agrobacterium	4	Incertae-sedis	RefSeq	Genus	Agrobacterium
d__Bacteria|p__Proteobacteria|c__Alphaproteobacteria|o__Hyphomicrobiales|f__Rhizobiaceae|g__Agrobacterium|s__Agrobacterium tumefaciens	2	Incertae-sedis	RefSeq	Species	Agrobacterium tumefaciens
d__Bacteria|p__Proteobacteria|c__Alphaproteobacteria|o__Hyphomicrobiales|f__Rhizobiaceae|g__Agrobacterium|s__Agrobacterium vitis	1	Incertae-sedis	RefSeq	Species	Agrobacterium vitis
d__Bacteria|p__Proteobacteria|c__Alphaproteobacteria|o__Hyphomicrobiales|f__Rhizobiaceae|g__Neorhizobium	1	Incertae-sedis	RefSeq	Genus	Neorhizobium
d__Bacteria|p__Proteobacteria|c__Alphaproteobacteria|o__Hyphomicrobiales|f__Rhizobiaceae|g__Neorhizobium|s__Neorhizobium galegae	1	Incertae-sedis	RefSeq	Species	Neorhizobium galegae
d__Bacteria|p__Proteobacteria|c__Alphaproteobacteria|o__Hyphomicrobiales|f__Rhizobiaceae|g__Ensifer	1	Incertae-sedis	RefSeq	Genus	Ensifer
d__Bacteria|p__Proteobacteria|c__Alphaproteobacteria|o__Hyphomicrobiales|f__Rhizobiaceae|g__Ensifer|s__Ensifer sp. PDNC004	1	Incertae-sedis	RefSeq	Species	Ensifer sp. PDNC004
d__Bacteria|p__Proteobacteria|c__Alphaproteobacteria|o__Hyphomicrobiales|f__Phyllobacteriaceae	6	Incertae-sedis	RefSeq	Family	Phyllobacteriaceae
d__Bacteria|p__Proteobacteria|c__Alphaproteobacteria|o__Hyphomicrobiales|f__Phyllobacteriaceae|g__Mesorhizobium	5	Incertae-sedis	RefSeq	Genus	Mesorhizobium
d__Bacteria|p__Proteobacteria|c__Alphaproteobacteria|o__Hyphomicrobiales|f__Phyllobacteriaceae|g__Mesorhizobium|s__Mesorhizobium sp. J8	2	Incertae-sedis	RefSeq	Species	Mesorhizobium sp. J8
d__Bacteria|p__Proteobacteria|c__Alphaproteobacteria|o__Hyphomicrobiales|f__Phyllobacteriaceae|g__Mesorhizobium|s__Mesorhizobium sp. 113-3-9	1	Incertae-sedis	RefSeq	Species	Mesorhizobium sp. 113-3-9
d__Bacteria|p__Proteobacteria|c__Alphaproteobacteria|o__Hyphomicrobiales|f__Phyllobacteriaceae|g__Mesorhizobium|s__Mesorhizobium sp. M1B.F.Ca.ET.045.04.1.1	1	Incertae-sedis	RefSeq	Species	Mesorhizobium sp. M1B.F.Ca.ET.045.04.1.1
d__Bacteria|p__Proteobacteria|c__Alphaproteobacteria|o__Hyphomicrobiales|f__Phyllobacteriaceae|g__Mesorhizobium|s__Mesorhizobium opportunistum	1	Incertae-sedis	RefSeq	Species	Mesorhizobium opportunistum
d__Bacteria|p__Proteobacteria|c__Alphaproteobacteria|o__Hyphomicrobiales|f__Phyllobacteriaceae|g__Phyllobacterium	1	Incertae-sedis	RefSeq	Genus	Phyllobacterium
d__Bacteria|p__Proteobacteria|c__Alphaproteobacteria|o__Hyphomicrobiales|f__Phyllobacteriaceae|g__Phyllobacterium|s__Phyllobacterium zundukense	1	Incertae-sedis	RefSeq	Species	Phyllobacterium zundukense
d__Bacteria|p__Proteobacteria|c__Alphaproteobacteria|o__Hyphomicrobiales|f__Methylocystaceae	3	Incertae-sedis	RefSeq	Family	Methylocystaceae
d__Bacteria|p__Proteobacteria|c__Alphaproteobacteria|o__Hyphomicrobiales|f__Methylocystaceae|g__Methylocystis	2	Incertae-sedis	RefSeq	Genus	Methylocystis
d__Bacteria|p__Proteobacteria|c__Alphaproteobacteria|o__Hyphomicrobiales|f__Methylocystaceae|g__Methylocystis|s__Methylocystis heyeri	1	Incertae-sedis	RefSeq	Species	Methylocystis heyeri
d__Bacteria|p__Proteobacteria|c__Alphaproteobacteria|o__Hyphomicrobiales|f__Methylocystaceae|g__Methylosinus	1	Incertae-sedis	RefSeq	Genus	Methylosinus
d__Bacteria|p__Proteobacteria|c__Alphaproteobacteria|o__Hyphomicrobiales|f__Methylocystaceae|g__Methylosinus|s__Methylosinus trichosporium	1	Incertae-sedis	RefSeq	Species	Methylosinus trichosporium
d__Bacteria|p__Proteobacteria|c__Alphaproteobacteria|o__Hyphomicrobiales|f__Hyphomicrobiaceae	3	Incertae-sedis	RefSeq	Family	Hyphomicrobiaceae
d__Bacteria|p__Proteobacteria|c__Alphaproteobacteria|o__Hyphomicrobiales|f__Hyphomicrobiaceae|g__Hyphomicrobium	1	Incertae-sedis	RefSeq	Genus	Hyphomicrobium
d__Bacteria|p__Proteobacteria|c__Alphaproteobacteria|o__Hyphomicrobiales|f__Hyphomicrobiaceae|g__Hyphomicrobium|s__Hyphomicrobium sp. MC1	1	Incertae-sedis	RefSeq	Species	Hyphomicrobium sp. MC1
d__Bacteria|p__Proteobacteria|c__Alphaproteobacteria|o__Hyphomicrobiales|f__Hyphomicrobiaceae|g__Rhodoplanes	1	Incertae-sedis	RefSeq	Genus	Rhodoplanes
d__Bacteria|p__Proteobacteria|c__Alphaproteobacteria|o__Hyphomicrobiales|f__Hyphomicrobiaceae|g__Rhodoplanes|s__Rhodoplanes sp. Z2-YC6860	1	Incertae-sedis	RefSeq	Species	Rhodoplanes sp. Z2-YC6860
d__Bacteria|p__Proteobacteria|c__Alphaproteobacteria|o__Hyphomicrobiales|f__Hyphomicrobiaceae|g__Methyloligella	1	Incertae-sedis	RefSeq	Genus	Methyloligella
d__Bacteria|p__Proteobacteria|c__Alphaproteobacteria|o__Hyphomicrobiales|f__Hyphomicrobiaceae|g__Methyloligella|s__Methyloligella sp. GL2	1	Incertae-sedis	RefSeq	Species	Methyloligella sp. GL2
d__Bacteria|p__Proteobacteria|c__Alphaproteobacteria|o__Hyphomicrobiales|f__Beijerinckiaceae	3	Incertae-sedis	RefSeq	Family	Beijerinckiaceae
d__Bacteria|p__Proteobacteria|c__Alphaproteobacteria|o__Hyphomicrobiales|f__Beijerinckiaceae|g__Methylocella	3	Incertae-sedis	RefSeq	Genus	Methylocella
d__Bacteria|p__Proteobacteria|c__Alphaproteobacteria|o__Hyphomicrobiales|f__Beijerinckiaceae|g__Methylocella|s__Methylocella tundrae	2	Incertae-sedis	RefSeq	Species	Methylocella tundrae
d__Bacteria|p__Proteobacteria|c__Alphaproteobacteria|o__Hyphomicrobiales|f__Methylobacteriaceae	2	Incertae-sedis	RefSeq	Family	Methylobacteriaceae
d__Bacteria|p__Proteobacteria|c__Alphaproteobacteria|o__Hyphomicrobiales|f__Methylobacteriaceae|g__Microvirga	1	Incertae-sedis	RefSeq	Genus	Microvirga
d__Bacteria|p__Proteobacteria|c__Alphaproteobacteria|o__Hyphomicrobiales|f__Methylobacteriaceae|g__Methylorubrum	1	Incertae-sedis	RefSeq	Genus	Methylorubrum
d__Bacteria|p__Proteobacteria|c__Alphaproteobacteria|o__Hyphomicrobiales|f__Methylobacteriaceae|g__Methylorubrum|s__Methylorubrum extorquens	1	Incertae-sedis	RefSeq	Species	Methylorubrum extorquens
d__Bacteria|p__Proteobacteria|c__Alphaproteobacteria|o__Hyphomicrobiales|f__Boseaceae	2	Incertae-sedis	RefSeq	Family	Boseaceae
d__Bacteria|p__Proteobacteria|c__Alphaproteobacteria|o__Hyphomicrobiales|f__Boseaceae|g__Bosea	2	Incertae-sedis	RefSeq	Genus	Bosea
d__Bacteria|p__Proteobacteria|c__Alphaproteobacteria|o__Hyphomicrobiales|f__Boseaceae|g__Bosea|s__Bosea vaviloviae	1	Incertae-sedis	RefSeq	Species	Bosea vaviloviae
d__Bacteria|p__Proteobacteria|c__Alphaproteobacteria|o__Hyphomicrobiales|f__Boseaceae|g__Bosea|s__Bosea sp. AS-1	1	Incertae-sedis	RefSeq	Species	Bosea sp. AS-1
d__Bacteria|p__Proteobacteria|c__Alphaproteobacteria|o__Hyphomicrobiales|f__Bartonellaceae	1	Incertae-sedis	RefSeq	Family	Bartonellaceae
d__Bacteria|p__Proteobacteria|c__Alphaproteobacteria|o__Hyphomicrobiales|f__Bartonellaceae|g__Bartonella	1	Incertae-sedis	RefSeq	Genus	Bartonella
d__Bacteria|p__Proteobacteria|c__Alphaproteobacteria|o__Hyphomicrobiales|f__Bartonellaceae|g__Bartonella|s__Bartonella apis	1	Incertae-sedis	RefSeq	Species	Bartonella apis
d__Bacteria|p__Proteobacteria|c__Alphaproteobacteria|o__Hyphomicrobiales|f__Aurantimonadaceae	1	Incertae-sedis	RefSeq	Family	Aurantimonadaceae
d__Bacteria|p__Proteobacteria|c__Alphaproteobacteria|o__Hyphomicrobiales|f__Aurantimonadaceae|g__Martelella	1	Incertae-sedis	RefSeq	Genus	Martelella
d__Bacteria|p__Proteobacteria|c__Alphaproteobacteria|o__Hyphomicrobiales|f__Aurantimonadaceae|g__Martelella|s__Martelella sp. AD-3	1	Incertae-sedis	RefSeq	Species	Martelella sp. AD-3
d__Bacteria|p__Proteobacteria|c__Alphaproteobacteria|o__Hyphomicrobiales|f__Xanthobacteraceae	1	Incertae-sedis	RefSeq	Family	Xanthobacteraceae
d__Bacteria|p__Proteobacteria|c__Alphaproteobacteria|o__Hyphomicrobiales|f__Xanthobacteraceae|g__Pseudolabrys	1	Incertae-sedis	RefSeq	Genus	Pseudolabrys
d__Bacteria|p__Proteobacteria|c__Alphaproteobacteria|o__Hyphomicrobiales|f__Xanthobacteraceae|g__Pseudolabrys|s__Pseudolabrys taiwanensis	1	Incertae-sedis	RefSeq	Species	Pseudolabrys taiwanensis
d__Bacteria|p__Proteobacteria|c__Alphaproteobacteria|o__Sphingomonadales	14	Incertae-sedis	RefSeq	Order	Sphingomonadales
d__Bacteria|p__Proteobacteria|c__Alphaproteobacteria|o__Sphingomonadales|f__Sphingomonadaceae	8	Incertae-sedis	RefSeq	Family	Sphingomonadaceae
d__Bacteria|p__Proteobacteria|c__Alphaproteobacteria|o__Sphingomonadales|f__Sphingomonadaceae|g__Sphingomonas	6	Incertae-sedis	RefSeq	Genus	Sphingomonas
d__Bacteria|p__Proteobacteria|c__Alphaproteobacteria|o__Sphingomonadales|f__Sphingomonadaceae|g__Sphingomonas|s__Sphingomonas ginsengisoli An et al. 2013	1	Incertae-sedis	RefSeq	Species	Sphingomonas ginsengisoli An et al. 2013
d__Bacteria|p__Proteobacteria|c__Alphaproteobacteria|o__Sphingomonadales|f__Sphingomonadaceae|g__Sphingomonas|s__Sphingomonas changnyeongensis	1	Incertae-sedis	RefSeq	Species	Sphingomonas changnyeongensis
d__Bacteria|p__Proteobacteria|c__Alphaproteobacteria|o__Sphingomonadales|f__Sphingomonadaceae|g__Sphingomonas|s__Sphingomonas panacisoli	1	Incertae-sedis	RefSeq	Species	Sphingomonas panacisoli
d__Bacteria|p__Proteobacteria|c__Alphaproteobacteria|o__Sphingomonadales|f__Sphingomonadaceae|g__Sphingomonas|s__Sphingomonas daechungensis	1	Incertae-sedis	RefSeq	Species	Sphingomonas daechungensis
d__Bacteria|p__Proteobacteria|c__Alphaproteobacteria|o__Sphingomonadales|f__Sphingomonadaceae|g__Sphingomonas|s__Sphingomonas hengshuiensis	1	Incertae-sedis	RefSeq	Species	Sphingomonas hengshuiensis
d__Bacteria|p__Proteobacteria|c__Alphaproteobacteria|o__Sphingomonadales|f__Sphingomonadaceae|g__Sphingomonas|s__Sphingomonas panacis	1	Incertae-sedis	RefSeq	Species	Sphingomonas panacis
d__Bacteria|p__Proteobacteria|c__Alphaproteobacteria|o__Sphingomonadales|f__Sphingomonadaceae|g__Sphingobium	1	Incertae-sedis	RefSeq	Genus	Sphingobium
d__Bacteria|p__Proteobacteria|c__Alphaproteobacteria|o__Sphingomonadales|f__Sphingomonadaceae|g__Sphingopyxis	1	Incertae-sedis	RefSeq	Genus	Sphingopyxis
d__Bacteria|p__Proteobacteria|c__Alphaproteobacteria|o__Sphingomonadales|f__Sphingomonadaceae|g__Sphingopyxis|s__Sphingopyxis sp. PAMC25046	1	Incertae-sedis	RefSeq	Species	Sphingopyxis sp. PAMC25046
d__Bacteria|p__Proteobacteria|c__Alphaproteobacteria|o__Sphingomonadales|f__Erythrobacteraceae	5	Incertae-sedis	RefSeq	Family	Erythrobacteraceae
d__Bacteria|p__Proteobacteria|c__Alphaproteobacteria|o__Sphingomonadales|f__Erythrobacteraceae|g__Qipengyuania	2	Incertae-sedis	RefSeq	Genus	Qipengyuania
d__Bacteria|p__Proteobacteria|c__Alphaproteobacteria|o__Sphingomonadales|f__Erythrobacteraceae|g__Qipengyuania|s__Qipengyuania flava	1	Incertae-sedis	RefSeq	Species	Qipengyuania flava
d__Bacteria|p__Proteobacteria|c__Alphaproteobacteria|o__Sphingomonadales|f__Erythrobacteraceae|g__Qipengyuania|s__Qipengyuania soli	1	Incertae-sedis	RefSeq	Species	Qipengyuania soli
d__Bacteria|p__Proteobacteria|c__Alphaproteobacteria|o__Sphingomonadales|f__Erythrobacteraceae|g__Altererythrobacter	1	Incertae-sedis	RefSeq	Genus	Altererythrobacter
d__Bacteria|p__Proteobacteria|c__Alphaproteobacteria|o__Sphingomonadales|f__Erythrobacteraceae|g__Altererythrobacter|s__Altererythrobacter sp. ZODW24	1	Incertae-sedis	RefSeq	Species	Altererythrobacter sp. ZODW24
d__Bacteria|p__Proteobacteria|c__Alphaproteobacteria|o__Sphingomonadales|f__Erythrobacteraceae|g__Croceicoccus	1	Incertae-sedis	RefSeq	Genus	Croceicoccus
d__Bacteria|p__Proteobacteria|c__Alphaproteobacteria|o__Sphingomonadales|f__Erythrobacteraceae|g__Croceicoccus|s__Croceicoccus sp. Ery5	1	Incertae-sedis	RefSeq	Species	Croceicoccus sp. Ery5
d__Bacteria|p__Proteobacteria|c__Alphaproteobacteria|o__Sphingomonadales|f__Erythrobacteraceae|g__Erythrobacter	1	Incertae-sedis	RefSeq	Genus	Erythrobacter
d__Bacteria|p__Proteobacteria|c__Alphaproteobacteria|o__Sphingomonadales|f__Erythrobacteraceae|g__Erythrobacter|s__Erythrobacter aureus	1	Incertae-sedis	RefSeq	Species	Erythrobacter aureus
d__Bacteria|p__Proteobacteria|c__Alphaproteobacteria|o__Sphingomonadales|f__Zymomonadaceae	1	Incertae-sedis	RefSeq	Family	Zymomonadaceae
d__Bacteria|p__Proteobacteria|c__Alphaproteobacteria|o__Sphingomonadales|f__Zymomonadaceae|g__Zymomonas	1	Incertae-sedis	RefSeq	Genus	Zymomonas
d__Bacteria|p__Proteobacteria|c__Alphaproteobacteria|o__Sphingomonadales|f__Zymomonadaceae|g__Zymomonas|s__Zymomonas mobilis	1	Incertae-sedis	RefSeq	Species	Zymomonas mobilis
d__Bacteria|p__Proteobacteria|c__Alphaproteobacteria|o__Rhodospirillales	10	Incertae-sedis	RefSeq	Order	Rhodospirillales
d__Bacteria|p__Proteobacteria|c__Alphaproteobacteria|o__Rhodospirillales|f__Acetobacteraceae	4	Incertae-sedis	RefSeq	Family	Acetobacteraceae
d__Bacteria|p__Proteobacteria|c__Alphaproteobacteria|o__Rhodospirillales|f__Acetobacteraceae|g__Roseococcus	1	Incertae-sedis	RefSeq	Genus	Roseococcus
d__Bacteria|p__Proteobacteria|c__Alphaproteobacteria|o__Rhodospirillales|f__Acetobacteraceae|g__Roseococcus|s__Roseococcus microcysteis	1	Incertae-sedis	RefSeq	Species	Roseococcus microcysteis
d__Bacteria|p__Proteobacteria|c__Alphaproteobacteria|o__Rhodospirillales|f__Acetobacteraceae|g__Roseomonas	1	Incertae-sedis	RefSeq	Genus	Roseomonas
d__Bacteria|p__Proteobacteria|c__Alphaproteobacteria|o__Rhodospirillales|f__Acetobacteraceae|g__Granulibacter	1	Incertae-sedis	RefSeq	Genus	Granulibacter
d__Bacteria|p__Proteobacteria|c__Alphaproteobacteria|o__Rhodospirillales|f__Acetobacteraceae|g__Granulibacter|s__Granulibacter bethesdensis	1	Incertae-sedis	RefSeq	Species	Granulibacter bethesdensis
d__Bacteria|p__Proteobacteria|c__Alphaproteobacteria|o__Rhodospirillales|f__Acetobacteraceae|g__Komagataeibacter	1	Incertae-sedis	RefSeq	Genus	Komagataeibacter
d__Bacteria|p__Proteobacteria|c__Alphaproteobacteria|o__Rhodospirillales|f__Acetobacteraceae|g__Komagataeibacter|s__Komagataeibacter nataicola	1	Incertae-sedis	RefSeq	Species	Komagataeibacter nataicola
d__Bacteria|p__Proteobacteria|c__Alphaproteobacteria|o__Rhodospirillales|f__Rhodospirillaceae	4	Incertae-sedis	RefSeq	Family	Rhodospirillaceae
d__Bacteria|p__Proteobacteria|c__Alphaproteobacteria|o__Rhodospirillales|f__Rhodospirillaceae|g__Magnetospirillum	2	Incertae-sedis	RefSeq	Genus	Magnetospirillum
d__Bacteria|p__Proteobacteria|c__Alphaproteobacteria|o__Rhodospirillales|f__Rhodospirillaceae|g__Magnetospirillum|s__Magnetospirillum magneticum	1	Incertae-sedis	RefSeq	Species	Magnetospirillum magneticum
d__Bacteria|p__Proteobacteria|c__Alphaproteobacteria|o__Rhodospirillales|f__Rhodospirillaceae|g__Magnetospirillum|s__Magnetospirillum sp. ME-1	1	Incertae-sedis	RefSeq	Species	Magnetospirillum sp. ME-1
d__Bacteria|p__Proteobacteria|c__Alphaproteobacteria|o__Rhodospirillales|f__Rhodospirillaceae|g__Ferrovibrio	1	Incertae-sedis	RefSeq	Genus	Ferrovibrio
d__Bacteria|p__Proteobacteria|c__Alphaproteobacteria|o__Rhodospirillales|f__Rhodospirillaceae|g__Ferrovibrio|s__Ferrovibrio terrae	1	Incertae-sedis	RefSeq	Species	Ferrovibrio terrae
d__Bacteria|p__Proteobacteria|c__Alphaproteobacteria|o__Rhodospirillales|f__Rhodospirillaceae|g__Hypericibacter	1	Incertae-sedis	RefSeq	Genus	Hypericibacter
d__Bacteria|p__Proteobacteria|c__Alphaproteobacteria|o__Rhodospirillales|f__Rhodospirillaceae|g__Hypericibacter|s__Hypericibacter adhaerens	1	Incertae-sedis	RefSeq	Species	Hypericibacter adhaerens
d__Bacteria|p__Proteobacteria|c__Alphaproteobacteria|o__Rhodospirillales|f__Azospirillaceae	2	Incertae-sedis	RefSeq	Family	Azospirillaceae
d__Bacteria|p__Proteobacteria|c__Alphaproteobacteria|o__Rhodospirillales|f__Azospirillaceae|g__Azospirillum	1	Incertae-sedis	RefSeq	Genus	Azospirillum
d__Bacteria|p__Proteobacteria|c__Alphaproteobacteria|o__Rhodospirillales|f__Azospirillaceae|g__Indioceanicola	1	Incertae-sedis	RefSeq	Genus	Indioceanicola
d__Bacteria|p__Proteobacteria|c__Alphaproteobacteria|o__Rhodospirillales|f__Azospirillaceae|g__Indioceanicola|s__Indioceanicola profundi	1	Incertae-sedis	RefSeq	Species	Indioceanicola profundi
d__Bacteria|p__Proteobacteria|c__Alphaproteobacteria|o__Pelagibacterales	3	Incertae-sedis	RefSeq	Order	Pelagibacterales
d__Bacteria|p__Proteobacteria|c__Alphaproteobacteria|o__Pelagibacterales|f__Pelagibacteraceae	3	Incertae-sedis	RefSeq	Family	Pelagibacteraceae
d__Bacteria|p__Proteobacteria|c__Alphaproteobacteria|o__Pelagibacterales|f__Pelagibacteraceae|g__Candidatus Pelagibacter	3	Incertae-sedis	RefSeq	Genus	Candidatus Pelagibacter
d__Bacteria|p__Proteobacteria|c__Alphaproteobacteria|o__Pelagibacterales|f__Pelagibacteraceae|g__Candidatus Pelagibacter|s__Candidatus Pelagibacter sp. HIMB1321	1	Incertae-sedis	RefSeq	Species	Candidatus Pelagibacter sp. HIMB1321
d__Bacteria|p__Proteobacteria|c__Alphaproteobacteria|o__Pelagibacterales|f__Pelagibacteraceae|g__Candidatus Pelagibacter|s__Candidatus Pelagibacter sp. FZCC0015	1	Incertae-sedis	RefSeq	Species	Candidatus Pelagibacter sp. FZCC0015
d__Bacteria|p__Proteobacteria|c__Alphaproteobacteria|o__Pelagibacterales|f__Pelagibacteraceae|g__Candidatus Pelagibacter|s__Candidatus Pelagibacter ubique	1	Incertae-sedis	RefSeq	Species	Candidatus Pelagibacter ubique
d__Bacteria|p__Proteobacteria|c__Alphaproteobacteria|o__Rhodobacterales	3	Incertae-sedis	RefSeq	Order	Rhodobacterales
d__Bacteria|p__Proteobacteria|c__Alphaproteobacteria|o__Rhodobacterales|f__Rhodobacteraceae	1	Incertae-sedis	RefSeq	Family	Rhodobacteraceae
d__Bacteria|p__Proteobacteria|c__Alphaproteobacteria|o__Rhodobacterales|f__Rhodobacteraceae|g__Cereibacter	1	Incertae-sedis	RefSeq	Genus	Cereibacter
d__Bacteria|p__Proteobacteria|c__Alphaproteobacteria|o__Rhodobacterales|f__Rhodobacteraceae|g__Cereibacter|s__Cereibacter sphaeroides	1	Incertae-sedis	RefSeq	Species	Cereibacter sphaeroides
d__Bacteria|p__Proteobacteria|c__Alphaproteobacteria|o__Rhodobacterales|f__Roseobacteraceae	1	Incertae-sedis	RefSeq	Family	Roseobacteraceae
d__Bacteria|p__Proteobacteria|c__Alphaproteobacteria|o__Rhodobacterales|f__Roseobacteraceae|g__Phaeobacter	1	Incertae-sedis	RefSeq	Genus	Phaeobacter
d__Bacteria|p__Proteobacteria|c__Alphaproteobacteria|o__Rhodobacterales|f__Roseobacteraceae|g__Phaeobacter|s__Phaeobacter gallaeciensis	1	Incertae-sedis	RefSeq	Species	Phaeobacter gallaeciensis
d__Bacteria|p__Proteobacteria|c__Alphaproteobacteria|g__Micavibrio	2	Incertae-sedis	RefSeq	Genus	Micavibrio
d__Bacteria|p__Proteobacteria|c__Alphaproteobacteria|g__Micavibrio|s__Micavibrio aeruginosavorus	2	Incertae-sedis	RefSeq	Species	Micavibrio aeruginosavorus
d__Bacteria|p__Proteobacteria|c__Alphaproteobacteria|o__Rickettsiales	1	Incertae-sedis	RefSeq	Order	Rickettsiales
d__Bacteria|p__Proteobacteria|c__Alphaproteobacteria|o__Rickettsiales|f__Anaplasmataceae	1	Incertae-sedis	RefSeq	Family	Anaplasmataceae
d__Bacteria|p__Proteobacteria|c__Alphaproteobacteria|o__Rickettsiales|f__Anaplasmataceae|g__Ehrlichia	1	Incertae-sedis	RefSeq	Genus	Ehrlichia
d__Bacteria|p__Proteobacteria|c__Alphaproteobacteria|o__Rickettsiales|f__Anaplasmataceae|g__Ehrlichia|s__Ehrlichia chaffeensis	1	Incertae-sedis	RefSeq	Species	Ehrlichia chaffeensis
d__Bacteria|p__Proteobacteria|c__Alphaproteobacteria|o__Caulobacterales	1	Incertae-sedis	RefSeq	Order	Caulobacterales
d__Bacteria|p__Proteobacteria|c__Alphaproteobacteria|o__Caulobacterales|f__Caulobacteraceae	1	Incertae-sedis	RefSeq	Family	Caulobacteraceae
d__Bacteria|p__Proteobacteria|c__Alphaproteobacteria|o__Caulobacterales|f__Caulobacteraceae|g__Brevundimonas	1	Incertae-sedis	RefSeq	Genus	Brevundimonas
d__Bacteria|p__Proteobacteria|c__Alphaproteobacteria|o__Caulobacterales|f__Caulobacteraceae|g__Brevundimonas|s__Brevundimonas naejangsanensis	1	Incertae-sedis	RefSeq	Species	Brevundimonas naejangsanensis
d__Bacteria|p__Proteobacteria|c__Alphaproteobacteria|o__Hyphomonadales	1	Incertae-sedis	RefSeq	Order	Hyphomonadales
d__Bacteria|p__Proteobacteria|c__Alphaproteobacteria|o__Hyphomonadales|f__Hyphomonadaceae	1	Incertae-sedis	RefSeq	Family	Hyphomonadaceae
d__Bacteria|p__Proteobacteria|c__Alphaproteobacteria|o__Hyphomonadales|f__Hyphomonadaceae|g__Hyphomonas	1	Incertae-sedis	RefSeq	Genus	Hyphomonas
d__Bacteria|p__Proteobacteria|c__Alphaproteobacteria|o__Hyphomonadales|f__Hyphomonadaceae|g__Hyphomonas|s__Hyphomonas neptunium	1	Incertae-sedis	RefSeq	Species	Hyphomonas neptunium
d__Bacteria|p__Proteobacteria|c__Betaproteobacteria	60	Incertae-sedis	RefSeq	Class	Betaproteobacteria
d__Bacteria|p__Proteobacteria|c__Betaproteobacteria|o__Burkholderiales	39	Incertae-sedis	RefSeq	Order	Burkholderiales
d__Bacteria|p__Proteobacteria|c__Betaproteobacteria|o__Burkholderiales|f__Burkholderiaceae	15	Incertae-sedis	RefSeq	Family	Burkholderiaceae
d__Bacteria|p__Proteobacteria|c__Betaproteobacteria|o__Burkholderiales|f__Burkholderiaceae|g__Burkholderia	5	Incertae-sedis	RefSeq	Genus	Burkholderia
d__Bacteria|p__Proteobacteria|c__Betaproteobacteria|o__Burkholderiales|f__Burkholderiaceae|g__Burkholderia|s__Burkholderia pseudomallei	1	Incertae-sedis	RefSeq	Species	Burkholderia pseudomallei
d__Bacteria|p__Proteobacteria|c__Betaproteobacteria|o__Burkholderiales|f__Burkholderiaceae|g__Burkholderia|s__Burkholderia gladioli	1	Incertae-sedis	RefSeq	Species	Burkholderia gladioli
d__Bacteria|p__Proteobacteria|c__Betaproteobacteria|o__Burkholderiales|f__Burkholderiaceae|g__Burkholderia|s__Burkholderia sp. DHOD12	1	Incertae-sedis	RefSeq	Species	Burkholderia sp. DHOD12
d__Bacteria|p__Proteobacteria|c__Betaproteobacteria|o__Burkholderiales|f__Burkholderiaceae|g__Ralstonia	3	Incertae-sedis	RefSeq	Genus	Ralstonia
d__Bacteria|p__Proteobacteria|c__Betaproteobacteria|o__Burkholderiales|f__Burkholderiaceae|g__Ralstonia|s__Ralstonia pickettii	1	Incertae-sedis	RefSeq	Species	Ralstonia pickettii
d__Bacteria|p__Proteobacteria|c__Betaproteobacteria|o__Burkholderiales|f__Burkholderiaceae|g__Pandoraea	2	Incertae-sedis	RefSeq	Genus	Pandoraea
d__Bacteria|p__Proteobacteria|c__Betaproteobacteria|o__Burkholderiales|f__Burkholderiaceae|g__Pandoraea|s__Pandoraea vervacti	2	Incertae-sedis	RefSeq	Species	Pandoraea vervacti
d__Bacteria|p__Proteobacteria|c__Betaproteobacteria|o__Burkholderiales|f__Burkholderiaceae|g__Paraburkholderia	2	Incertae-sedis	RefSeq	Genus	Paraburkholderia
d__Bacteria|p__Proteobacteria|c__Betaproteobacteria|o__Burkholderiales|f__Burkholderiaceae|g__Paraburkholderia|s__Paraburkholderia caribensis	1	Incertae-sedis	RefSeq	Species	Paraburkholderia caribensis
d__Bacteria|p__Proteobacteria|c__Betaproteobacteria|o__Burkholderiales|f__Burkholderiaceae|g__Paraburkholderia|s__Paraburkholderia acidisoli	1	Incertae-sedis	RefSeq	Species	Paraburkholderia acidisoli
d__Bacteria|p__Proteobacteria|c__Betaproteobacteria|o__Burkholderiales|f__Burkholderiaceae|g__Polynucleobacter	1	Incertae-sedis	RefSeq	Genus	Polynucleobacter
d__Bacteria|p__Proteobacteria|c__Betaproteobacteria|o__Burkholderiales|f__Burkholderiaceae|g__Polynucleobacter|s__Polynucleobacter sp. TSB-Sco08W16	1	Incertae-sedis	RefSeq	Species	Polynucleobacter sp. TSB-Sco08W16
d__Bacteria|p__Proteobacteria|c__Betaproteobacteria|o__Burkholderiales|f__Burkholderiaceae|g__Limnobacter	1	Incertae-sedis	RefSeq	Genus	Limnobacter
d__Bacteria|p__Proteobacteria|c__Betaproteobacteria|o__Burkholderiales|f__Burkholderiaceae|g__Limnobacter|s__Limnobacter sp. SAORIC-580	1	Incertae-sedis	RefSeq	Species	Limnobacter sp. SAORIC-580
d__Bacteria|p__Proteobacteria|c__Betaproteobacteria|o__Burkholderiales|f__Comamonadaceae	8	Incertae-sedis	RefSeq	Family	Comamonadaceae
d__Bacteria|p__Proteobacteria|c__Betaproteobacteria|o__Burkholderiales|f__Comamonadaceae|g__Rhodoferax	3	Incertae-sedis	RefSeq	Genus	Rhodoferax
d__Bacteria|p__Proteobacteria|c__Betaproteobacteria|o__Burkholderiales|f__Comamonadaceae|g__Rhodoferax|s__Rhodoferax saidenbachensis	2	Incertae-sedis	RefSeq	Species	Rhodoferax saidenbachensis
d__Bacteria|p__Proteobacteria|c__Betaproteobacteria|o__Burkholderiales|f__Comamonadaceae|g__Rhodoferax|s__Rhodoferax sediminis	1	Incertae-sedis	RefSeq	Species	Rhodoferax sediminis
d__Bacteria|p__Proteobacteria|c__Betaproteobacteria|o__Burkholderiales|f__Comamonadaceae|g__Variovorax	2	Incertae-sedis	RefSeq	Genus	Variovorax
d__Bacteria|p__Proteobacteria|c__Betaproteobacteria|o__Burkholderiales|f__Comamonadaceae|g__Variovorax|s__Variovorax paradoxus	1	Incertae-sedis	RefSeq	Species	Variovorax paradoxus
d__Bacteria|p__Proteobacteria|c__Betaproteobacteria|o__Burkholderiales|f__Comamonadaceae|g__Variovorax|s__Variovorax sp. HW608	1	Incertae-sedis	RefSeq	Species	Variovorax sp. HW608
d__Bacteria|p__Proteobacteria|c__Betaproteobacteria|o__Burkholderiales|f__Comamonadaceae|g__Acidovorax	1	Incertae-sedis	RefSeq	Genus	Acidovorax
d__Bacteria|p__Proteobacteria|c__Betaproteobacteria|o__Burkholderiales|f__Comamonadaceae|g__Acidovorax|s__Acidovorax sp. HDW3	1	Incertae-sedis	RefSeq	Species	Acidovorax sp. HDW3
d__Bacteria|p__Proteobacteria|c__Betaproteobacteria|o__Burkholderiales|f__Comamonadaceae|g__Hydrogenophaga	1	Incertae-sedis	RefSeq	Genus	Hydrogenophaga
d__Bacteria|p__Proteobacteria|c__Betaproteobacteria|o__Burkholderiales|f__Comamonadaceae|g__Hydrogenophaga|s__Hydrogenophaga sp. PBC	1	Incertae-sedis	RefSeq	Species	Hydrogenophaga sp. PBC
d__Bacteria|p__Proteobacteria|c__Betaproteobacteria|o__Burkholderiales|f__Comamonadaceae|g__Ramlibacter	1	Incertae-sedis	RefSeq	Genus	Ramlibacter
d__Bacteria|p__Proteobacteria|c__Betaproteobacteria|o__Burkholderiales|f__Comamonadaceae|g__Ramlibacter|s__Ramlibacter tataouinensis	1	Incertae-sedis	RefSeq	Species	Ramlibacter tataouinensis
d__Bacteria|p__Proteobacteria|c__Betaproteobacteria|o__Burkholderiales|f__Oxalobacteraceae	5	Incertae-sedis	RefSeq	Family	Oxalobacteraceae
d__Bacteria|p__Proteobacteria|c__Betaproteobacteria|o__Burkholderiales|f__Oxalobacteraceae|g__Massilia	2	Incertae-sedis	RefSeq	Genus	Massilia
d__Bacteria|p__Proteobacteria|c__Betaproteobacteria|o__Burkholderiales|f__Oxalobacteraceae|g__Massilia|s__Massilia plicata	1	Incertae-sedis	RefSeq	Species	Massilia plicata
d__Bacteria|p__Proteobacteria|c__Betaproteobacteria|o__Burkholderiales|f__Oxalobacteraceae|g__Massilia|s__Massilia sp. NR 4-1	1	Incertae-sedis	RefSeq	Species	Massilia sp. NR 4-1
d__Bacteria|p__Proteobacteria|c__Betaproteobacteria|o__Burkholderiales|f__Oxalobacteraceae|g__Oxalobacter	1	Incertae-sedis	RefSeq	Genus	Oxalobacter
d__Bacteria|p__Proteobacteria|c__Betaproteobacteria|o__Burkholderiales|f__Oxalobacteraceae|g__Oxalobacter|s__Oxalobacter formigenes	1	Incertae-sedis	RefSeq	Species	Oxalobacter formigenes
d__Bacteria|p__Proteobacteria|c__Betaproteobacteria|o__Burkholderiales|f__Oxalobacteraceae|g__Herbaspirillum	1	Incertae-sedis	RefSeq	Genus	Herbaspirillum
d__Bacteria|p__Proteobacteria|c__Betaproteobacteria|o__Burkholderiales|f__Oxalobacteraceae|g__Herbaspirillum|s__Herbaspirillum frisingense	1	Incertae-sedis	RefSeq	Species	Herbaspirillum frisingense
d__Bacteria|p__Proteobacteria|c__Betaproteobacteria|o__Burkholderiales|f__Oxalobacteraceae|g__Janthinobacterium	1	Incertae-sedis	RefSeq	Genus	Janthinobacterium
d__Bacteria|p__Proteobacteria|c__Betaproteobacteria|o__Burkholderiales|f__Oxalobacteraceae|g__Janthinobacterium|s__Janthinobacterium sp. LM6	1	Incertae-sedis	RefSeq	Species	Janthinobacterium sp. LM6
d__Bacteria|p__Proteobacteria|c__Betaproteobacteria|o__Burkholderiales|g__Thiomonas	2	Incertae-sedis	RefSeq	Genus	Thiomonas
d__Bacteria|p__Proteobacteria|c__Betaproteobacteria|o__Burkholderiales|g__Thiomonas|s__Thiomonas intermedia	1	Incertae-sedis	RefSeq	Species	Thiomonas intermedia
d__Bacteria|p__Proteobacteria|c__Betaproteobacteria|o__Burkholderiales|g__Thiomonas|s__Thiomonas sp. X19	1	Incertae-sedis	RefSeq	Species	Thiomonas sp. X19
d__Bacteria|p__Proteobacteria|c__Betaproteobacteria|o__Burkholderiales|g__Methylibium	2	Incertae-sedis	RefSeq	Genus	Methylibium
d__Bacteria|p__Proteobacteria|c__Betaproteobacteria|o__Burkholderiales|g__Methylibium|s__Methylibium petroleiphilum	2	Incertae-sedis	RefSeq	Species	Methylibium petroleiphilum
d__Bacteria|p__Proteobacteria|c__Betaproteobacteria|o__Burkholderiales|g__Tepidimonas	1	Incertae-sedis	RefSeq	Genus	Tepidimonas
d__Bacteria|p__Proteobacteria|c__Betaproteobacteria|o__Burkholderiales|g__Tepidimonas|s__Tepidimonas taiwanensis	1	Incertae-sedis	RefSeq	Species	Tepidimonas taiwanensis
d__Bacteria|p__Proteobacteria|c__Betaproteobacteria|o__Burkholderiales|f__Alcaligenaceae	4	Incertae-sedis	RefSeq	Family	Alcaligenaceae
d__Bacteria|p__Proteobacteria|c__Betaproteobacteria|o__Burkholderiales|f__Alcaligenaceae|g__Achromobacter	2	Incertae-sedis	RefSeq	Genus	Achromobacter
d__Bacteria|p__Proteobacteria|c__Betaproteobacteria|o__Burkholderiales|f__Alcaligenaceae|g__Achromobacter|s__Achromobacter xylosoxidans	1	Incertae-sedis	RefSeq	Species	Achromobacter xylosoxidans
d__Bacteria|p__Proteobacteria|c__Betaproteobacteria|o__Burkholderiales|f__Alcaligenaceae|g__Achromobacter|s__Achromobacter pestifer	1	Incertae-sedis	RefSeq	Species	Achromobacter pestifer
d__Bacteria|p__Proteobacteria|c__Betaproteobacteria|o__Burkholderiales|f__Alcaligenaceae|g__Alcaligenes	1	Incertae-sedis	RefSeq	Genus	Alcaligenes
d__Bacteria|p__Proteobacteria|c__Betaproteobacteria|o__Burkholderiales|f__Alcaligenaceae|g__Bordetella	1	Incertae-sedis	RefSeq	Genus	Bordetella
d__Bacteria|p__Proteobacteria|c__Betaproteobacteria|o__Burkholderiales|f__Alcaligenaceae|g__Bordetella|s__Bordetella sp. H567	1	Incertae-sedis	RefSeq	Species	Bordetella sp. H567
d__Bacteria|p__Proteobacteria|c__Betaproteobacteria|o__Neisseriales	12	Incertae-sedis	RefSeq	Order	Neisseriales
d__Bacteria|p__Proteobacteria|c__Betaproteobacteria|o__Neisseriales|f__Neisseriaceae	7	Incertae-sedis	RefSeq	Family	Neisseriaceae
d__Bacteria|p__Proteobacteria|c__Betaproteobacteria|o__Neisseriales|f__Neisseriaceae|g__Neisseria	6	Incertae-sedis	RefSeq	Genus	Neisseria
d__Bacteria|p__Proteobacteria|c__Betaproteobacteria|o__Neisseriales|f__Neisseriaceae|g__Neisseria|s__Neisseria lactamica	1	Incertae-sedis	RefSeq	Species	Neisseria lactamica
d__Bacteria|p__Proteobacteria|c__Betaproteobacteria|o__Neisseriales|f__Neisseriaceae|g__Neisseria|s__Neisseria zalophi	1	Incertae-sedis	RefSeq	Species	Neisseria zalophi
d__Bacteria|p__Proteobacteria|c__Betaproteobacteria|o__Neisseriales|f__Neisseriaceae|g__Neisseria|s__Neisseria canis	1	Incertae-sedis	RefSeq	Species	Neisseria canis
d__Bacteria|p__Proteobacteria|c__Betaproteobacteria|o__Neisseriales|f__Neisseriaceae|g__Neisseria|s__Neisseria elongata	1	Incertae-sedis	RefSeq	Species	Neisseria elongata
d__Bacteria|p__Proteobacteria|c__Betaproteobacteria|o__Neisseriales|f__Neisseriaceae|g__Neisseria|s__Neisseria subflava	1	Incertae-sedis	RefSeq	Species	Neisseria subflava
d__Bacteria|p__Proteobacteria|c__Betaproteobacteria|o__Neisseriales|f__Neisseriaceae|g__Kingella	1	Incertae-sedis	RefSeq	Genus	Kingella
d__Bacteria|p__Proteobacteria|c__Betaproteobacteria|o__Neisseriales|f__Neisseriaceae|g__Kingella|s__Kingella denitrificans	1	Incertae-sedis	RefSeq	Species	Kingella denitrificans
d__Bacteria|p__Proteobacteria|c__Betaproteobacteria|o__Neisseriales|f__Chromobacteriaceae	5	Incertae-sedis	RefSeq	Family	Chromobacteriaceae
d__Bacteria|p__Proteobacteria|c__Betaproteobacteria|o__Neisseriales|f__Chromobacteriaceae|g__Chromobacterium	2	Incertae-sedis	RefSeq	Genus	Chromobacterium
d__Bacteria|p__Proteobacteria|c__Betaproteobacteria|o__Neisseriales|f__Chromobacteriaceae|g__Chromobacterium|s__Chromobacterium violaceum	1	Incertae-sedis	RefSeq	Species	Chromobacterium violaceum
d__Bacteria|p__Proteobacteria|c__Betaproteobacteria|o__Neisseriales|f__Chromobacteriaceae|g__Chromobacterium|s__Chromobacterium sp. ATCC 53434	1	Incertae-sedis	RefSeq	Species	Chromobacterium sp. ATCC 53434
d__Bacteria|p__Proteobacteria|c__Betaproteobacteria|o__Neisseriales|f__Chromobacteriaceae|g__Vogesella	1	Incertae-sedis	RefSeq	Genus	Vogesella
d__Bacteria|p__Proteobacteria|c__Betaproteobacteria|o__Neisseriales|f__Chromobacteriaceae|g__Vogesella|s__Vogesella sp. XCS3	1	Incertae-sedis	RefSeq	Species	Vogesella sp. XCS3
d__Bacteria|p__Proteobacteria|c__Betaproteobacteria|o__Neisseriales|f__Chromobacteriaceae|g__Laribacter	1	Incertae-sedis	RefSeq	Genus	Laribacter
d__Bacteria|p__Proteobacteria|c__Betaproteobacteria|o__Neisseriales|f__Chromobacteriaceae|g__Laribacter|s__Laribacter hongkongensis	1	Incertae-sedis	RefSeq	Species	Laribacter hongkongensis
d__Bacteria|p__Proteobacteria|c__Betaproteobacteria|o__Neisseriales|f__Chromobacteriaceae|g__Jeongeupia	1	Incertae-sedis	RefSeq	Genus	Jeongeupia
d__Bacteria|p__Proteobacteria|c__Betaproteobacteria|o__Neisseriales|f__Chromobacteriaceae|g__Jeongeupia|s__Jeongeupia sp. USM3	1	Incertae-sedis	RefSeq	Species	Jeongeupia sp. USM3
d__Bacteria|p__Proteobacteria|c__Betaproteobacteria|o__Rhodocyclales	4	Incertae-sedis	RefSeq	Order	Rhodocyclales
d__Bacteria|p__Proteobacteria|c__Betaproteobacteria|o__Rhodocyclales|f__Zoogloeaceae	2	Incertae-sedis	RefSeq	Family	Zoogloeaceae
d__Bacteria|p__Proteobacteria|c__Betaproteobacteria|o__Rhodocyclales|f__Zoogloeaceae|g__Thauera	1	Incertae-sedis	RefSeq	Genus	Thauera
d__Bacteria|p__Proteobacteria|c__Betaproteobacteria|o__Rhodocyclales|f__Zoogloeaceae|g__Thauera|s__Thauera hydrothermalis	1	Incertae-sedis	RefSeq	Species	Thauera hydrothermalis
d__Bacteria|p__Proteobacteria|c__Betaproteobacteria|o__Rhodocyclales|f__Zoogloeaceae|g__Nitrogeniibacter	1	Incertae-sedis	RefSeq	Genus	Nitrogeniibacter
d__Bacteria|p__Proteobacteria|c__Betaproteobacteria|o__Rhodocyclales|f__Zoogloeaceae|g__Nitrogeniibacter|s__Nitrogeniibacter mangrovi	1	Incertae-sedis	RefSeq	Species	Nitrogeniibacter mangrovi
d__Bacteria|p__Proteobacteria|c__Betaproteobacteria|o__Rhodocyclales|f__Rhodocyclaceae	1	Incertae-sedis	RefSeq	Family	Rhodocyclaceae
d__Bacteria|p__Proteobacteria|c__Betaproteobacteria|o__Rhodocyclales|f__Rhodocyclaceae|g__Aromatoleum	1	Incertae-sedis	RefSeq	Genus	Aromatoleum
d__Bacteria|p__Proteobacteria|c__Betaproteobacteria|o__Rhodocyclales|f__Rhodocyclaceae|g__Aromatoleum|s__Aromatoleum petrolei	1	Incertae-sedis	RefSeq	Species	Aromatoleum petrolei
d__Bacteria|p__Proteobacteria|c__Betaproteobacteria|o__Rhodocyclales|f__Azonexaceae	1	Incertae-sedis	RefSeq	Family	Azonexaceae
d__Bacteria|p__Proteobacteria|c__Betaproteobacteria|o__Rhodocyclales|f__Azonexaceae|g__Quatrionicoccus	1	Incertae-sedis	RefSeq	Genus	Quatrionicoccus
d__Bacteria|p__Proteobacteria|c__Betaproteobacteria|o__Rhodocyclales|f__Azonexaceae|g__Quatrionicoccus|s__Quatrionicoccus australiensis	1	Incertae-sedis	RefSeq	Species	Quatrionicoccus australiensis
d__Bacteria|p__Proteobacteria|c__Betaproteobacteria|o__Nitrosomonadales	2	Incertae-sedis	RefSeq	Order	Nitrosomonadales
d__Bacteria|p__Proteobacteria|c__Betaproteobacteria|o__Nitrosomonadales|f__Gallionellaceae	1	Incertae-sedis	RefSeq	Family	Gallionellaceae
d__Bacteria|p__Proteobacteria|c__Betaproteobacteria|o__Nitrosomonadales|f__Gallionellaceae|g__Candidatus Nitrotoga	1	Incertae-sedis	RefSeq	Genus	Candidatus Nitrotoga
d__Bacteria|p__Proteobacteria|c__Betaproteobacteria|o__Nitrosomonadales|f__Gallionellaceae|g__Candidatus Nitrotoga|s__Candidatus Nitrotoga sp. AM1P	1	Incertae-sedis	RefSeq	Species	Candidatus Nitrotoga sp. AM1P
d__Bacteria|p__Proteobacteria|c__Betaproteobacteria|o__Nitrosomonadales|f__Usitatibacteraceae	1	Incertae-sedis	RefSeq	Family	Usitatibacteraceae
d__Bacteria|p__Proteobacteria|c__Betaproteobacteria|o__Nitrosomonadales|f__Usitatibacteraceae|g__Usitatibacter	1	Incertae-sedis	RefSeq	Genus	Usitatibacter
d__Bacteria|p__Proteobacteria|c__Betaproteobacteria|o__Nitrosomonadales|f__Usitatibacteraceae|g__Usitatibacter|s__Usitatibacter palustris	1	Incertae-sedis	RefSeq	Species	Usitatibacter palustris
d__Bacteria|p__Proteobacteria|c__Deltaproteobacteria	27	Incertae-sedis	RefSeq	Class	Deltaproteobacteria
d__Bacteria|p__Proteobacteria|c__Deltaproteobacteria|o__Desulfuromonadales	9	Incertae-sedis	RefSeq	Order	Desulfuromonadales
d__Bacteria|p__Proteobacteria|c__Deltaproteobacteria|o__Desulfuromonadales|f__Geobacteraceae	6	Incertae-sedis	RefSeq	Family	Geobacteraceae
d__Bacteria|p__Proteobacteria|c__Deltaproteobacteria|o__Desulfuromonadales|f__Geobacteraceae|g__Geobacter	4	Incertae-sedis	RefSeq	Genus	Geobacter
d__Bacteria|p__Proteobacteria|c__Deltaproteobacteria|o__Desulfuromonadales|f__Geobacteraceae|g__Geobacter|s__Geobacter sp. SVR	1	Incertae-sedis	RefSeq	Species	Geobacter sp. SVR
d__Bacteria|p__Proteobacteria|c__Deltaproteobacteria|o__Desulfuromonadales|f__Geobacteraceae|g__Geobacter|s__Geobacter sp. Jerry-YX	1	Incertae-sedis	RefSeq	Species	Geobacter sp. Jerry-YX
d__Bacteria|p__Proteobacteria|c__Deltaproteobacteria|o__Desulfuromonadales|f__Geobacteraceae|g__Geobacter|s__Geobacter pickeringii	1	Incertae-sedis	RefSeq	Species	Geobacter pickeringii
d__Bacteria|p__Proteobacteria|c__Deltaproteobacteria|o__Desulfuromonadales|f__Geobacteraceae|g__Geomonas	1	Incertae-sedis	RefSeq	Genus	Geomonas
d__Bacteria|p__Proteobacteria|c__Deltaproteobacteria|o__Desulfuromonadales|f__Geobacteraceae|g__Geomonas|s__Geomonas sp. RF6	1	Incertae-sedis	RefSeq	Species	Geomonas sp. RF6
d__Bacteria|p__Proteobacteria|c__Deltaproteobacteria|o__Desulfuromonadales|f__Geobacteraceae|g__Citrifermentans	1	Incertae-sedis	RefSeq	Genus	Citrifermentans
d__Bacteria|p__Proteobacteria|c__Deltaproteobacteria|o__Desulfuromonadales|f__Geobacteraceae|g__Citrifermentans|s__Citrifermentans bemidjiense	1	Incertae-sedis	RefSeq	Species	Citrifermentans bemidjiense
d__Bacteria|p__Proteobacteria|c__Deltaproteobacteria|o__Desulfuromonadales|f__Syntrophotaleaceae	2	Incertae-sedis	RefSeq	Family	Syntrophotaleaceae
d__Bacteria|p__Proteobacteria|c__Deltaproteobacteria|o__Desulfuromonadales|f__Syntrophotaleaceae|g__Syntrophotalea	2	Incertae-sedis	RefSeq	Genus	Syntrophotalea
d__Bacteria|p__Proteobacteria|c__Deltaproteobacteria|o__Desulfuromonadales|f__Syntrophotaleaceae|g__Syntrophotalea|s__Syntrophotalea carbinolica	2	Incertae-sedis	RefSeq	Species	Syntrophotalea carbinolica
d__Bacteria|p__Proteobacteria|c__Deltaproteobacteria|o__Desulfuromonadales|f__Desulfuromonadaceae	1	Incertae-sedis	RefSeq	Family	Desulfuromonadaceae
d__Bacteria|p__Proteobacteria|c__Deltaproteobacteria|o__Desulfuromonadales|f__Desulfuromonadaceae|g__Desulfuromonas	1	Incertae-sedis	RefSeq	Genus	Desulfuromonas
d__Bacteria|p__Proteobacteria|c__Deltaproteobacteria|o__Desulfuromonadales|f__Desulfuromonadaceae|g__Desulfuromonas|s__Desulfuromonas sp. AOP6	1	Incertae-sedis	RefSeq	Species	Desulfuromonas sp. AOP6
d__Bacteria|p__Proteobacteria|c__Deltaproteobacteria|o__Desulfobacterales	9	Incertae-sedis	RefSeq	Order	Desulfobacterales
d__Bacteria|p__Proteobacteria|c__Deltaproteobacteria|o__Desulfobacterales|f__Desulfobacteraceae	8	Incertae-sedis	RefSeq	Family	Desulfobacteraceae
d__Bacteria|p__Proteobacteria|c__Deltaproteobacteria|o__Desulfobacterales|f__Desulfobacteraceae|g__Desulfonema	4	Incertae-sedis	RefSeq	Genus	Desulfonema
d__Bacteria|p__Proteobacteria|c__Deltaproteobacteria|o__Desulfobacterales|f__Desulfobacteraceae|g__Desulfonema|s__Desulfonema limicola	2	Incertae-sedis	RefSeq	Species	Desulfonema limicola
d__Bacteria|p__Proteobacteria|c__Deltaproteobacteria|o__Desulfobacterales|f__Desulfobacteraceae|g__Desulfonema|s__Desulfonema magnum	1	Incertae-sedis	RefSeq	Species	Desulfonema magnum
d__Bacteria|p__Proteobacteria|c__Deltaproteobacteria|o__Desulfobacterales|f__Desulfobacteraceae|g__Desulfosarcina	2	Incertae-sedis	RefSeq	Genus	Desulfosarcina
d__Bacteria|p__Proteobacteria|c__Deltaproteobacteria|o__Desulfobacterales|f__Desulfobacteraceae|g__Desulfosarcina|s__Desulfosarcina ovata	1	Incertae-sedis	RefSeq	Species	Desulfosarcina ovata
d__Bacteria|p__Proteobacteria|c__Deltaproteobacteria|o__Desulfobacterales|f__Desulfobacteraceae|g__Desulfosarcina|s__Desulfosarcina alkanivorans	1	Incertae-sedis	RefSeq	Species	Desulfosarcina alkanivorans
d__Bacteria|p__Proteobacteria|c__Deltaproteobacteria|o__Desulfobacterales|f__Desulfobacteraceae|g__Desulfatibacillum	1	Incertae-sedis	RefSeq	Genus	Desulfatibacillum
d__Bacteria|p__Proteobacteria|c__Deltaproteobacteria|o__Desulfobacterales|f__Desulfobacteraceae|g__Desulfatibacillum|s__Desulfatibacillum aliphaticivorans	1	Incertae-sedis	RefSeq	Species	Desulfatibacillum aliphaticivorans
d__Bacteria|p__Proteobacteria|c__Deltaproteobacteria|o__Desulfobacterales|f__Desulfobulbaceae	1	Incertae-sedis	RefSeq	Family	Desulfobulbaceae
d__Bacteria|p__Proteobacteria|c__Deltaproteobacteria|o__Desulfobacterales|f__Desulfobulbaceae|g__Desulfobulbus	1	Incertae-sedis	RefSeq	Genus	Desulfobulbus
d__Bacteria|p__Proteobacteria|c__Deltaproteobacteria|o__Desulfobacterales|f__Desulfobulbaceae|g__Desulfobulbus|s__Desulfobulbus propionicus	1	Incertae-sedis	RefSeq	Species	Desulfobulbus propionicus
d__Bacteria|p__Proteobacteria|c__Deltaproteobacteria|o__Desulfovibrionales	4	Incertae-sedis	RefSeq	Order	Desulfovibrionales
d__Bacteria|p__Proteobacteria|c__Deltaproteobacteria|o__Desulfovibrionales|f__Desulfovibrionaceae	3	Incertae-sedis	RefSeq	Family	Desulfovibrionaceae
d__Bacteria|p__Proteobacteria|c__Deltaproteobacteria|o__Desulfovibrionales|f__Desulfovibrionaceae|g__Maridesulfovibrio	2	Incertae-sedis	RefSeq	Genus	Maridesulfovibrio
d__Bacteria|p__Proteobacteria|c__Deltaproteobacteria|o__Desulfovibrionales|f__Desulfovibrionaceae|g__Maridesulfovibrio|s__Maridesulfovibrio salexigens	1	Incertae-sedis	RefSeq	Species	Maridesulfovibrio salexigens
d__Bacteria|p__Proteobacteria|c__Deltaproteobacteria|o__Desulfovibrionales|f__Desulfovibrionaceae|g__Maridesulfovibrio|s__Maridesulfovibrio hydrothermalis	1	Incertae-sedis	RefSeq	Species	Maridesulfovibrio hydrothermalis
d__Bacteria|p__Proteobacteria|c__Deltaproteobacteria|o__Desulfovibrionales|f__Desulfovibrionaceae|g__Pseudodesulfovibrio	1	Incertae-sedis	RefSeq	Genus	Pseudodesulfovibrio
d__Bacteria|p__Proteobacteria|c__Deltaproteobacteria|o__Desulfovibrionales|f__Desulfovibrionaceae|g__Pseudodesulfovibrio|s__Pseudodesulfovibrio mercurii	1	Incertae-sedis	RefSeq	Species	Pseudodesulfovibrio mercurii
d__Bacteria|p__Proteobacteria|c__Deltaproteobacteria|o__Desulfovibrionales|f__Desulfomicrobiaceae	1	Incertae-sedis	RefSeq	Family	Desulfomicrobiaceae
d__Bacteria|p__Proteobacteria|c__Deltaproteobacteria|o__Desulfovibrionales|f__Desulfomicrobiaceae|g__Desulfomicrobium	1	Incertae-sedis	RefSeq	Genus	Desulfomicrobium
d__Bacteria|p__Proteobacteria|c__Deltaproteobacteria|o__Desulfovibrionales|f__Desulfomicrobiaceae|g__Desulfomicrobium|s__Desulfomicrobium orale	1	Incertae-sedis	RefSeq	Species	Desulfomicrobium orale
d__Bacteria|p__Proteobacteria|c__Deltaproteobacteria|o__Myxococcales	2	Incertae-sedis	RefSeq	Order	Myxococcales
d__Bacteria|p__Proteobacteria|c__Deltaproteobacteria|o__Myxococcales|f__Anaeromyxobacteraceae	1	Incertae-sedis	RefSeq	Family	Anaeromyxobacteraceae
d__Bacteria|p__Proteobacteria|c__Deltaproteobacteria|o__Myxococcales|f__Anaeromyxobacteraceae|g__Anaeromyxobacter	1	Incertae-sedis	RefSeq	Genus	Anaeromyxobacter
d__Bacteria|p__Proteobacteria|c__Deltaproteobacteria|o__Myxococcales|f__Anaeromyxobacteraceae|g__Anaeromyxobacter|s__Anaeromyxobacter dehalogenans	1	Incertae-sedis	RefSeq	Species	Anaeromyxobacter dehalogenans
d__Bacteria|p__Proteobacteria|c__Deltaproteobacteria|o__Myxococcales|f__Polyangiaceae	1	Incertae-sedis	RefSeq	Family	Polyangiaceae
d__Bacteria|p__Proteobacteria|c__Deltaproteobacteria|o__Myxococcales|f__Polyangiaceae|g__Sorangium	1	Incertae-sedis	RefSeq	Genus	Sorangium
d__Bacteria|p__Proteobacteria|c__Deltaproteobacteria|o__Myxococcales|f__Polyangiaceae|g__Sorangium|s__Sorangium cellulosum	1	Incertae-sedis	RefSeq	Species	Sorangium cellulosum
d__Bacteria|p__Proteobacteria|c__Deltaproteobacteria|o__Syntrophobacterales	2	Incertae-sedis	RefSeq	Order	Syntrophobacterales
d__Bacteria|p__Proteobacteria|c__Deltaproteobacteria|o__Syntrophobacterales|f__Syntrophaceae	2	Incertae-sedis	RefSeq	Family	Syntrophaceae
d__Bacteria|p__Proteobacteria|c__Deltaproteobacteria|o__Syntrophobacterales|f__Syntrophaceae|g__Syntrophus	2	Incertae-sedis	RefSeq	Genus	Syntrophus
d__Bacteria|p__Proteobacteria|c__Deltaproteobacteria|o__Syntrophobacterales|f__Syntrophaceae|g__Syntrophus|s__Syntrophus aciditrophicus	2	Incertae-sedis	RefSeq	Species	Syntrophus aciditrophicus
d__Bacteria|p__Proteobacteria|c__Epsilonproteobacteria	11	Incertae-sedis	RefSeq	Class	Epsilonproteobacteria
d__Bacteria|p__Proteobacteria|c__Epsilonproteobacteria|o__Campylobacterales	10	Incertae-sedis	RefSeq	Order	Campylobacterales
d__Bacteria|p__Proteobacteria|c__Epsilonproteobacteria|o__Campylobacterales|f__Campylobacteraceae	7	Incertae-sedis	RefSeq	Family	Campylobacteraceae
d__Bacteria|p__Proteobacteria|c__Epsilonproteobacteria|o__Campylobacterales|f__Campylobacteraceae|g__Campylobacter	6	Incertae-sedis	RefSeq	Genus	Campylobacter
d__Bacteria|p__Proteobacteria|c__Epsilonproteobacteria|o__Campylobacterales|f__Campylobacteraceae|g__Campylobacter|s__Campylobacter fetus	1	Incertae-sedis	RefSeq	Species	Campylobacter fetus
d__Bacteria|p__Proteobacteria|c__Epsilonproteobacteria|o__Campylobacterales|f__Campylobacteraceae|g__Campylobacter|s__Campylobacter sp. CCUG 57310	1	Incertae-sedis	RefSeq	Species	Campylobacter sp. CCUG 57310
d__Bacteria|p__Proteobacteria|c__Epsilonproteobacteria|o__Campylobacterales|f__Campylobacteraceae|g__Campylobacter|s__Campylobacter pinnipediorum	1	Incertae-sedis	RefSeq	Species	Campylobacter pinnipediorum
d__Bacteria|p__Proteobacteria|c__Epsilonproteobacteria|o__Campylobacterales|f__Campylobacteraceae|g__Campylobacter|s__Campylobacter volucris	1	Incertae-sedis	RefSeq	Species	Campylobacter volucris
d__Bacteria|p__Proteobacteria|c__Epsilonproteobacteria|o__Campylobacterales|f__Campylobacteraceae|g__Campylobacter|s__Campylobacter jejuni	1	Incertae-sedis	RefSeq	Species	Campylobacter jejuni
d__Bacteria|p__Proteobacteria|c__Epsilonproteobacteria|o__Campylobacterales|f__Campylobacteraceae|g__Sulfurospirillum	1	Incertae-sedis	RefSeq	Genus	Sulfurospirillum
d__Bacteria|p__Proteobacteria|c__Epsilonproteobacteria|o__Campylobacterales|f__Campylobacteraceae|g__Sulfurospirillum|s__Sulfurospirillum deleyianum	1	Incertae-sedis	RefSeq	Species	Sulfurospirillum deleyianum
d__Bacteria|p__Proteobacteria|c__Epsilonproteobacteria|o__Campylobacterales|f__Thiovulaceae	2	Incertae-sedis	RefSeq	Family	Thiovulaceae
d__Bacteria|p__Proteobacteria|c__Epsilonproteobacteria|o__Campylobacterales|f__Thiovulaceae|g__Sulfurimonas	1	Incertae-sedis	RefSeq	Genus	Sulfurimonas
d__Bacteria|p__Proteobacteria|c__Epsilonproteobacteria|o__Campylobacterales|f__Thiovulaceae|g__Sulfurimonas|s__Sulfurimonas sp. GYSZ_1	1	Incertae-sedis	RefSeq	Species	Sulfurimonas sp. GYSZ_1
d__Bacteria|p__Proteobacteria|c__Epsilonproteobacteria|o__Campylobacterales|f__Thiovulaceae|g__Sulfuricurvum	1	Incertae-sedis	RefSeq	Genus	Sulfuricurvum
d__Bacteria|p__Proteobacteria|c__Epsilonproteobacteria|o__Campylobacterales|f__Thiovulaceae|g__Sulfuricurvum|s__Sulfuricurvum kujiense	1	Incertae-sedis	RefSeq	Species	Sulfuricurvum kujiense
d__Bacteria|p__Proteobacteria|c__Epsilonproteobacteria|o__Campylobacterales|f__Arcobacteraceae	1	Incertae-sedis	RefSeq	Family	Arcobacteraceae
d__Bacteria|p__Proteobacteria|c__Epsilonproteobacteria|o__Campylobacterales|f__Arcobacteraceae|g__Halarcobacter	1	Incertae-sedis	RefSeq	Genus	Halarcobacter
d__Bacteria|p__Proteobacteria|c__Epsilonproteobacteria|o__Campylobacterales|f__Arcobacteraceae|g__Halarcobacter|s__Halarcobacter ebronensis	1	Incertae-sedis	RefSeq	Species	Halarcobacter ebronensis
d__Bacteria|p__Proteobacteria|c__Epsilonproteobacteria|o__Nautiliales	1	Incertae-sedis	RefSeq	Order	Nautiliales
d__Bacteria|p__Proteobacteria|c__Epsilonproteobacteria|o__Nautiliales|f__Nitratiruptoraceae	1	Incertae-sedis	RefSeq	Family	Nitratiruptoraceae
d__Bacteria|p__Proteobacteria|c__Epsilonproteobacteria|o__Nautiliales|f__Nitratiruptoraceae|g__Nitrosophilus	1	Incertae-sedis	RefSeq	Genus	Nitrosophilus
d__Bacteria|p__Proteobacteria|c__Epsilonproteobacteria|o__Nautiliales|f__Nitratiruptoraceae|g__Nitrosophilus|s__Nitrosophilus alvini	1	Incertae-sedis	RefSeq	Species	Nitrosophilus alvini
d__Bacteria|p__Proteobacteria|c__Oligoflexia	1	Incertae-sedis	RefSeq	Class	Oligoflexia
d__Bacteria|p__Proteobacteria|c__Oligoflexia|o__Bacteriovoracales	1	Incertae-sedis	RefSeq	Order	Bacteriovoracales
d__Bacteria|p__Proteobacteria|c__Oligoflexia|o__Bacteriovoracales|f__Bacteriovoracaceae	1	Incertae-sedis	RefSeq	Family	Bacteriovoracaceae
d__Bacteria|p__Proteobacteria|c__Oligoflexia|o__Bacteriovoracales|f__Bacteriovoracaceae|g__Bacteriovorax	1	Incertae-sedis	RefSeq	Genus	Bacteriovorax
d__Bacteria|p__Proteobacteria|c__Oligoflexia|o__Bacteriovoracales|f__Bacteriovoracaceae|g__Bacteriovorax|s__Bacteriovorax stolpii	1	Incertae-sedis	RefSeq	Species	Bacteriovorax stolpii
d__Bacteria|p__Proteobacteria|c__Acidithiobacillia	1	Incertae-sedis	RefSeq	Class	Acidithiobacillia
d__Bacteria|p__Proteobacteria|c__Acidithiobacillia|o__Acidithiobacillales	1	Incertae-sedis	RefSeq	Order	Acidithiobacillales
d__Bacteria|p__Proteobacteria|c__Acidithiobacillia|o__Acidithiobacillales|f__Acidithiobacillaceae	1	Incertae-sedis	RefSeq	Family	Acidithiobacillaceae
d__Bacteria|p__Proteobacteria|c__Acidithiobacillia|o__Acidithiobacillales|f__Acidithiobacillaceae|g__Acidithiobacillus	1	Incertae-sedis	RefSeq	Genus	Acidithiobacillus
d__Bacteria|p__Proteobacteria|c__Acidithiobacillia|o__Acidithiobacillales|f__Acidithiobacillaceae|g__Acidithiobacillus|s__Acidithiobacillus caldus	1	Incertae-sedis	RefSeq	Species	Acidithiobacillus caldus
d__Bacteria|p__Firmicutes	129	Incertae-sedis	RefSeq	Phylum	Firmicutes
d__Bacteria|p__Firmicutes|c__Bacilli	59	Incertae-sedis	RefSeq	Class	Bacilli
d__Bacteria|p__Firmicutes|c__Bacilli|o__Bacillales	49	Incertae-sedis	RefSeq	Order	Bacillales
d__Bacteria|p__Firmicutes|c__Bacilli|o__Bacillales|f__Bacillaceae	16	Incertae-sedis	RefSeq	Family	Bacillaceae
d__Bacteria|p__Firmicutes|c__Bacilli|o__Bacillales|f__Bacillaceae|g__Bacillus	6	Incertae-sedis	RefSeq	Genus	Bacillus
d__Bacteria|p__Firmicutes|c__Bacilli|o__Bacillales|f__Bacillaceae|g__Bacillus|s__Bacillus badius	1	Incertae-sedis	RefSeq	Species	Bacillus badius
d__Bacteria|p__Firmicutes|c__Bacilli|o__Bacillales|f__Bacillaceae|g__Bacillus|s__Bacillus pumilus	1	Incertae-sedis	RefSeq	Species	Bacillus pumilus
d__Bacteria|p__Firmicutes|c__Bacilli|o__Bacillales|f__Bacillaceae|g__Bacillus|s__Bacillus sp. SB49	1	Incertae-sedis	RefSeq	Species	Bacillus sp. SB49
d__Bacteria|p__Firmicutes|c__Bacilli|o__Bacillales|f__Bacillaceae|g__Bacillus|s__Bacillus infantis	1	Incertae-sedis	RefSeq	Species	Bacillus infantis
d__Bacteria|p__Firmicutes|c__Bacilli|o__Bacillales|f__Bacillaceae|g__Geobacillus	2	Incertae-sedis	RefSeq	Genus	Geobacillus
d__Bacteria|p__Firmicutes|c__Bacilli|o__Bacillales|f__Bacillaceae|g__Parageobacillus	1	Incertae-sedis	RefSeq	Genus	Parageobacillus
d__Bacteria|p__Firmicutes|c__Bacilli|o__Bacillales|f__Bacillaceae|g__Parageobacillus|s__Parageobacillus genomosp. 1	1	Incertae-sedis	RefSeq	Species	Parageobacillus genomosp. 1
d__Bacteria|p__Firmicutes|c__Bacilli|o__Bacillales|f__Bacillaceae|g__Salisediminibacterium	1	Incertae-sedis	RefSeq	Genus	Salisediminibacterium
d__Bacteria|p__Firmicutes|c__Bacilli|o__Bacillales|f__Bacillaceae|g__Salisediminibacterium|s__Salisediminibacterium selenitireducens	1	Incertae-sedis	RefSeq	Species	Salisediminibacterium selenitireducens
d__Bacteria|p__Firmicutes|c__Bacilli|o__Bacillales|f__Bacillaceae|g__Anoxybacillus	1	Incertae-sedis	RefSeq	Genus	Anoxybacillus
d__Bacteria|p__Firmicutes|c__Bacilli|o__Bacillales|f__Bacillaceae|g__Anoxybacillus|s__Anoxybacillus sediminis	1	Incertae-sedis	RefSeq	Species	Anoxybacillus sediminis
d__Bacteria|p__Firmicutes|c__Bacilli|o__Bacillales|f__Bacillaceae|g__Neobacillus	1	Incertae-sedis	RefSeq	Genus	Neobacillus
d__Bacteria|p__Firmicutes|c__Bacilli|o__Bacillales|f__Bacillaceae|g__Neobacillus|s__Neobacillus cucumis	1	Incertae-sedis	RefSeq	Species	Neobacillus cucumis
d__Bacteria|p__Firmicutes|c__Bacilli|o__Bacillales|f__Bacillaceae|g__Pontibacillus	1	Incertae-sedis	RefSeq	Genus	Pontibacillus
d__Bacteria|p__Firmicutes|c__Bacilli|o__Bacillales|f__Bacillaceae|g__Pontibacillus|s__Pontibacillus sp. ALD_SL1	1	Incertae-sedis	RefSeq	Species	Pontibacillus sp. ALD_SL1
d__Bacteria|p__Firmicutes|c__Bacilli|o__Bacillales|f__Bacillaceae|g__Lysinibacillus	1	Incertae-sedis	RefSeq	Genus	Lysinibacillus
d__Bacteria|p__Firmicutes|c__Bacilli|o__Bacillales|f__Bacillaceae|g__Terribacillus	1	Incertae-sedis	RefSeq	Genus	Terribacillus
d__Bacteria|p__Firmicutes|c__Bacilli|o__Bacillales|f__Bacillaceae|g__Terribacillus|s__Terribacillus aidingensis	1	Incertae-sedis	RefSeq	Species	Terribacillus aidingensis
d__Bacteria|p__Firmicutes|c__Bacilli|o__Bacillales|f__Paenibacillaceae	13	Incertae-sedis	RefSeq	Family	Paenibacillaceae
d__Bacteria|p__Firmicutes|c__Bacilli|o__Bacillales|f__Paenibacillaceae|g__Paenibacillus	10	Incertae-sedis	RefSeq	Genus	Paenibacillus
d__Bacteria|p__Firmicutes|c__Bacilli|o__Bacillales|f__Paenibacillaceae|g__Paenibacillus|s__Paenibacillus polymyxa	2	Incertae-sedis	RefSeq	Species	Paenibacillus polymyxa
d__Bacteria|p__Firmicutes|c__Bacilli|o__Bacillales|f__Paenibacillaceae|g__Paenibacillus|s__Paenibacillus cellulositrophicus	1	Incertae-sedis	RefSeq	Species	Paenibacillus cellulositrophicus
d__Bacteria|p__Firmicutes|c__Bacilli|o__Bacillales|f__Paenibacillaceae|g__Paenibacillus|s__Paenibacillus sp. RUD330	1	Incertae-sedis	RefSeq	Species	Paenibacillus sp. RUD330
d__Bacteria|p__Firmicutes|c__Bacilli|o__Bacillales|f__Paenibacillaceae|g__Paenibacillus|s__Paenibacillus psychroresistens	1	Incertae-sedis	RefSeq	Species	Paenibacillus psychroresistens
d__Bacteria|p__Firmicutes|c__Bacilli|o__Bacillales|f__Paenibacillaceae|g__Paenibacillus|s__Paenibacillus brasilensis	1	Incertae-sedis	RefSeq	Species	Paenibacillus brasilensis
d__Bacteria|p__Firmicutes|c__Bacilli|o__Bacillales|f__Paenibacillaceae|g__Paenibacillus|s__Paenibacillus protaetiae	1	Incertae-sedis	RefSeq	Species	Paenibacillus protaetiae
d__Bacteria|p__Firmicutes|c__Bacilli|o__Bacillales|f__Paenibacillaceae|g__Paenibacillus|s__Paenibacillus alvei	1	Incertae-sedis	RefSeq	Species	Paenibacillus alvei
d__Bacteria|p__Firmicutes|c__Bacilli|o__Bacillales|f__Paenibacillaceae|g__Brevibacillus	1	Incertae-sedis	RefSeq	Genus	Brevibacillus
d__Bacteria|p__Firmicutes|c__Bacilli|o__Bacillales|f__Paenibacillaceae|g__Brevibacillus|s__Brevibacillus laterosporus	1	Incertae-sedis	RefSeq	Species	Brevibacillus laterosporus
d__Bacteria|p__Firmicutes|c__Bacilli|o__Bacillales|f__Paenibacillaceae|g__Thermobacillus	1	Incertae-sedis	RefSeq	Genus	Thermobacillus
d__Bacteria|p__Firmicutes|c__Bacilli|o__Bacillales|f__Paenibacillaceae|g__Thermobacillus|s__Thermobacillus composti	1	Incertae-sedis	RefSeq	Species	Thermobacillus composti
d__Bacteria|p__Firmicutes|c__Bacilli|o__Bacillales|f__Staphylococcaceae	5	Incertae-sedis	RefSeq	Family	Staphylococcaceae
d__Bacteria|p__Firmicutes|c__Bacilli|o__Bacillales|f__Staphylococcaceae|g__Staphylococcus	2	Incertae-sedis	RefSeq	Genus	Staphylococcus
d__Bacteria|p__Firmicutes|c__Bacilli|o__Bacillales|f__Staphylococcaceae|g__Staphylococcus|s__Staphylococcus haemolyticus	1	Incertae-sedis	RefSeq	Species	Staphylococcus haemolyticus
d__Bacteria|p__Firmicutes|c__Bacilli|o__Bacillales|f__Staphylococcaceae|g__Staphylococcus|s__Staphylococcus pseudoxylosus	1	Incertae-sedis	RefSeq	Species	Staphylococcus pseudoxylosus
d__Bacteria|p__Firmicutes|c__Bacilli|o__Bacillales|f__Staphylococcaceae|g__Mammaliicoccus	2	Incertae-sedis	RefSeq	Genus	Mammaliicoccus
d__Bacteria|p__Firmicutes|c__Bacilli|o__Bacillales|f__Staphylococcaceae|g__Mammaliicoccus|s__Mammaliicoccus sciuri	1	Incertae-sedis	RefSeq	Species	Mammaliicoccus sciuri
d__Bacteria|p__Firmicutes|c__Bacilli|o__Bacillales|f__Staphylococcaceae|g__Mammaliicoccus|s__Mammaliicoccus stepanovicii	1	Incertae-sedis	RefSeq	Species	Mammaliicoccus stepanovicii
d__Bacteria|p__Firmicutes|c__Bacilli|o__Bacillales|f__Staphylococcaceae|g__Abyssicoccus	1	Incertae-sedis	RefSeq	Genus	Abyssicoccus
d__Bacteria|p__Firmicutes|c__Bacilli|o__Bacillales|f__Staphylococcaceae|g__Abyssicoccus|s__Abyssicoccus albus	1	Incertae-sedis	RefSeq	Species	Abyssicoccus albus
d__Bacteria|p__Firmicutes|c__Bacilli|o__Bacillales|f__Alicyclobacillaceae	3	Incertae-sedis	RefSeq	Family	Alicyclobacillaceae
d__Bacteria|p__Firmicutes|c__Bacilli|o__Bacillales|f__Alicyclobacillaceae|g__Alicyclobacillus	1	Incertae-sedis	RefSeq	Genus	Alicyclobacillus
d__Bacteria|p__Firmicutes|c__Bacilli|o__Bacillales|f__Alicyclobacillaceae|g__Alicyclobacillus|s__Alicyclobacillus sp. TC	1	Incertae-sedis	RefSeq	Species	Alicyclobacillus sp. TC
d__Bacteria|p__Firmicutes|c__Bacilli|o__Bacillales|f__Alicyclobacillaceae|g__Kyrpidia	1	Incertae-sedis	RefSeq	Genus	Kyrpidia
d__Bacteria|p__Firmicutes|c__Bacilli|o__Bacillales|f__Alicyclobacillaceae|g__Kyrpidia|s__Kyrpidia tusciae	1	Incertae-sedis	RefSeq	Species	Kyrpidia tusciae
d__Bacteria|p__Firmicutes|c__Bacilli|o__Bacillales|f__Alicyclobacillaceae|g__Effusibacillus	1	Incertae-sedis	RefSeq	Genus	Effusibacillus
d__Bacteria|p__Firmicutes|c__Bacilli|o__Bacillales|f__Alicyclobacillaceae|g__Effusibacillus|s__Effusibacillus dendaii	1	Incertae-sedis	RefSeq	Species	Effusibacillus dendaii
d__Bacteria|p__Firmicutes|c__Bacilli|o__Bacillales|g__Gemella	2	Incertae-sedis	RefSeq	Genus	Gemella
d__Bacteria|p__Firmicutes|c__Bacilli|o__Bacillales|g__Gemella|s__Gemella sp. zg-570	1	Incertae-sedis	RefSeq	Species	Gemella sp. zg-570
d__Bacteria|p__Firmicutes|c__Bacilli|o__Bacillales|g__Exiguobacterium	1	Incertae-sedis	RefSeq	Genus	Exiguobacterium
d__Bacteria|p__Firmicutes|c__Bacilli|o__Bacillales|f__Listeriaceae	2	Incertae-sedis	RefSeq	Family	Listeriaceae
d__Bacteria|p__Firmicutes|c__Bacilli|o__Bacillales|f__Listeriaceae|g__Listeria	2	Incertae-sedis	RefSeq	Genus	Listeria
d__Bacteria|p__Firmicutes|c__Bacilli|o__Bacillales|f__Listeriaceae|g__Listeria|s__Listeria weihenstephanensis	1	Incertae-sedis	RefSeq	Species	Listeria weihenstephanensis
d__Bacteria|p__Firmicutes|c__Bacilli|o__Bacillales|f__Listeriaceae|g__Listeria|s__Listeria sp. PSOL-1	1	Incertae-sedis	RefSeq	Species	Listeria sp. PSOL-1
d__Bacteria|p__Firmicutes|c__Bacilli|o__Bacillales|f__Planococcaceae	1	Incertae-sedis	RefSeq	Family	Planococcaceae
d__Bacteria|p__Firmicutes|c__Bacilli|o__Bacillales|f__Planococcaceae|g__Ureibacillus	1	Incertae-sedis	RefSeq	Genus	Ureibacillus
d__Bacteria|p__Firmicutes|c__Bacilli|o__Bacillales|f__Planococcaceae|g__Ureibacillus|s__Ureibacillus thermophilus	1	Incertae-sedis	RefSeq	Species	Ureibacillus thermophilus
d__Bacteria|p__Firmicutes|c__Bacilli|o__Lactobacillales	7	Incertae-sedis	RefSeq	Order	Lactobacillales
d__Bacteria|p__Firmicutes|c__Bacilli|o__Lactobacillales|f__Lactobacillaceae	4	Incertae-sedis	RefSeq	Family	Lactobacillaceae
d__Bacteria|p__Firmicutes|c__Bacilli|o__Lactobacillales|f__Lactobacillaceae|g__Lactobacillus	1	Incertae-sedis	RefSeq	Genus	Lactobacillus
d__Bacteria|p__Firmicutes|c__Bacilli|o__Lactobacillales|f__Lactobacillaceae|g__Lactobacillus|s__Lactobacillus iners	1	Incertae-sedis	RefSeq	Species	Lactobacillus iners
d__Bacteria|p__Firmicutes|c__Bacilli|o__Lactobacillales|f__Lactobacillaceae|g__Lacticaseibacillus	1	Incertae-sedis	RefSeq	Genus	Lacticaseibacillus
d__Bacteria|p__Firmicutes|c__Bacilli|o__Lactobacillales|f__Lactobacillaceae|g__Lacticaseibacillus|s__Lacticaseibacillus chiayiensis	1	Incertae-sedis	RefSeq	Species	Lacticaseibacillus chiayiensis
d__Bacteria|p__Firmicutes|c__Bacilli|o__Lactobacillales|f__Lactobacillaceae|g__Loigolactobacillus	1	Incertae-sedis	RefSeq	Genus	Loigolactobacillus
d__Bacteria|p__Firmicutes|c__Bacilli|o__Lactobacillales|f__Lactobacillaceae|g__Loigolactobacillus|s__Loigolactobacillus coryniformis	1	Incertae-sedis	RefSeq	Species	Loigolactobacillus coryniformis
d__Bacteria|p__Firmicutes|c__Bacilli|o__Lactobacillales|f__Lactobacillaceae|g__Fructilactobacillus	1	Incertae-sedis	RefSeq	Genus	Fructilactobacillus
d__Bacteria|p__Firmicutes|c__Bacilli|o__Lactobacillales|f__Lactobacillaceae|g__Fructilactobacillus|s__Fructilactobacillus sanfranciscensis	1	Incertae-sedis	RefSeq	Species	Fructilactobacillus sanfranciscensis
d__Bacteria|p__Firmicutes|c__Bacilli|o__Lactobacillales|f__Streptococcaceae	3	Incertae-sedis	RefSeq	Family	Streptococcaceae
d__Bacteria|p__Firmicutes|c__Bacilli|o__Lactobacillales|f__Streptococcaceae|g__Lactococcus	2	Incertae-sedis	RefSeq	Genus	Lactococcus
d__Bacteria|p__Firmicutes|c__Bacilli|o__Lactobacillales|f__Streptococcaceae|g__Lactococcus|s__Lactococcus raffinolactis	1	Incertae-sedis	RefSeq	Species	Lactococcus raffinolactis
d__Bacteria|p__Firmicutes|c__Bacilli|o__Lactobacillales|f__Streptococcaceae|g__Lactococcus|s__Lactococcus sp. KACC 19320	1	Incertae-sedis	RefSeq	Species	Lactococcus sp. KACC 19320
d__Bacteria|p__Firmicutes|c__Bacilli|o__Lactobacillales|f__Streptococcaceae|g__Streptococcus	1	Incertae-sedis	RefSeq	Genus	Streptococcus
d__Bacteria|p__Firmicutes|c__Bacilli|o__Lactobacillales|f__Streptococcaceae|g__Streptococcus|s__Streptococcus chenjunshii	1	Incertae-sedis	RefSeq	Species	Streptococcus chenjunshii
d__Bacteria|p__Firmicutes|c__Clostridia	54	Incertae-sedis	RefSeq	Class	Clostridia
d__Bacteria|p__Firmicutes|c__Clostridia|o__Eubacteriales	39	Incertae-sedis	RefSeq	Order	Eubacteriales
d__Bacteria|p__Firmicutes|c__Clostridia|o__Eubacteriales|f__Clostridiaceae	16	Incertae-sedis	RefSeq	Family	Clostridiaceae
d__Bacteria|p__Firmicutes|c__Clostridia|o__Eubacteriales|f__Clostridiaceae|g__Clostridium	12	Incertae-sedis	RefSeq	Genus	Clostridium
d__Bacteria|p__Firmicutes|c__Clostridia|o__Eubacteriales|f__Clostridiaceae|g__Clostridium|s__Clostridium sp. BNL1100	1	Incertae-sedis	RefSeq	Species	Clostridium sp. BNL1100
d__Bacteria|p__Firmicutes|c__Clostridia|o__Eubacteriales|f__Clostridiaceae|g__Clostridium|s__Clostridium sp. CT4	1	Incertae-sedis	RefSeq	Species	Clostridium sp. CT4
d__Bacteria|p__Firmicutes|c__Clostridia|o__Eubacteriales|f__Clostridiaceae|g__Clostridium|s__Clostridium kluyveri	2	Incertae-sedis	RefSeq	Species	Clostridium kluyveri
d__Bacteria|p__Firmicutes|c__Clostridia|o__Eubacteriales|f__Clostridiaceae|g__Clostridium|s__Clostridium pasteurianum	2	Incertae-sedis	RefSeq	Species	Clostridium pasteurianum
d__Bacteria|p__Firmicutes|c__Clostridia|o__Eubacteriales|f__Clostridiaceae|g__Clostridium|s__Clostridium botulinum	1	Incertae-sedis	RefSeq	Species	Clostridium botulinum
d__Bacteria|p__Firmicutes|c__Clostridia|o__Eubacteriales|f__Clostridiaceae|g__Clostridium|s__Clostridium thermarum	1	Incertae-sedis	RefSeq	Species	Clostridium thermarum
d__Bacteria|p__Firmicutes|c__Clostridia|o__Eubacteriales|f__Clostridiaceae|g__Clostridium|s__Clostridium isatidis	1	Incertae-sedis	RefSeq	Species	Clostridium isatidis
d__Bacteria|p__Firmicutes|c__Clostridia|o__Eubacteriales|f__Clostridiaceae|g__Clostridium|s__Clostridium intestinale	1	Incertae-sedis	RefSeq	Species	Clostridium intestinale
d__Bacteria|p__Firmicutes|c__Clostridia|o__Eubacteriales|f__Clostridiaceae|g__Clostridium|s__Clostridium cadaveris	1	Incertae-sedis	RefSeq	Species	Clostridium cadaveris
d__Bacteria|p__Firmicutes|c__Clostridia|o__Eubacteriales|f__Clostridiaceae|g__Caloramator	1	Incertae-sedis	RefSeq	Genus	Caloramator
d__Bacteria|p__Firmicutes|c__Clostridia|o__Eubacteriales|f__Clostridiaceae|g__Caloramator|s__Caloramator sp. E03	1	Incertae-sedis	RefSeq	Species	Caloramator sp. E03
d__Bacteria|p__Firmicutes|c__Clostridia|o__Eubacteriales|f__Clostridiaceae|g__Alkaliphilus	1	Incertae-sedis	RefSeq	Genus	Alkaliphilus
d__Bacteria|p__Firmicutes|c__Clostridia|o__Eubacteriales|f__Clostridiaceae|g__Alkaliphilus|s__Alkaliphilus oremlandii	1	Incertae-sedis	RefSeq	Species	Alkaliphilus oremlandii
d__Bacteria|p__Firmicutes|c__Clostridia|o__Eubacteriales|f__Clostridiaceae|g__Geosporobacter	1	Incertae-sedis	RefSeq	Genus	Geosporobacter
d__Bacteria|p__Firmicutes|c__Clostridia|o__Eubacteriales|f__Clostridiaceae|g__Geosporobacter|s__Geosporobacter ferrireducens	1	Incertae-sedis	RefSeq	Species	Geosporobacter ferrireducens
d__Bacteria|p__Firmicutes|c__Clostridia|o__Eubacteriales|f__Clostridiaceae|g__Crassaminicella	1	Incertae-sedis	RefSeq	Genus	Crassaminicella
d__Bacteria|p__Firmicutes|c__Clostridia|o__Eubacteriales|f__Clostridiaceae|g__Crassaminicella|s__Crassaminicella profunda	1	Incertae-sedis	RefSeq	Species	Crassaminicella profunda
d__Bacteria|p__Firmicutes|c__Clostridia|o__Eubacteriales|f__Peptococcaceae	8	Incertae-sedis	RefSeq	Family	Peptococcaceae
d__Bacteria|p__Firmicutes|c__Clostridia|o__Eubacteriales|f__Peptococcaceae|g__Desulfotomaculum	2	Incertae-sedis	RefSeq	Genus	Desulfotomaculum
d__Bacteria|p__Firmicutes|c__Clostridia|o__Eubacteriales|f__Peptococcaceae|g__Desulfotomaculum|s__Desulfotomaculum ruminis	1	Incertae-sedis	RefSeq	Species	Desulfotomaculum ruminis
d__Bacteria|p__Firmicutes|c__Clostridia|o__Eubacteriales|f__Peptococcaceae|g__Desulfotomaculum|s__Desulfotomaculum ferrireducens	1	Incertae-sedis	RefSeq	Species	Desulfotomaculum ferrireducens
d__Bacteria|p__Firmicutes|c__Clostridia|o__Eubacteriales|f__Peptococcaceae|g__Candidatus Desulforudis	2	Incertae-sedis	RefSeq	Genus	Candidatus Desulforudis
d__Bacteria|p__Firmicutes|c__Clostridia|o__Eubacteriales|f__Peptococcaceae|g__Candidatus Desulforudis|s__Candidatus Desulforudis audaxviator	2	Incertae-sedis	RefSeq	Species	Candidatus Desulforudis audaxviator
d__Bacteria|p__Firmicutes|c__Clostridia|o__Eubacteriales|f__Peptococcaceae|g__Desulfitobacterium	1	Incertae-sedis	RefSeq	Genus	Desulfitobacterium
d__Bacteria|p__Firmicutes|c__Clostridia|o__Eubacteriales|f__Peptococcaceae|g__Desulfitobacterium|s__Desulfitobacterium dehalogenans	1	Incertae-sedis	RefSeq	Species	Desulfitobacterium dehalogenans
d__Bacteria|p__Firmicutes|c__Clostridia|o__Eubacteriales|f__Peptococcaceae|g__Syntrophobotulus	1	Incertae-sedis	RefSeq	Genus	Syntrophobotulus
d__Bacteria|p__Firmicutes|c__Clostridia|o__Eubacteriales|f__Peptococcaceae|g__Syntrophobotulus|s__Syntrophobotulus glycolicus	1	Incertae-sedis	RefSeq	Species	Syntrophobotulus glycolicus
d__Bacteria|p__Firmicutes|c__Clostridia|o__Eubacteriales|f__Peptococcaceae|g__Desulfosporosinus	1	Incertae-sedis	RefSeq	Genus	Desulfosporosinus
d__Bacteria|p__Firmicutes|c__Clostridia|o__Eubacteriales|f__Peptococcaceae|g__Desulfosporosinus|s__Desulfosporosinus orientis	1	Incertae-sedis	RefSeq	Species	Desulfosporosinus orientis
d__Bacteria|p__Firmicutes|c__Clostridia|o__Eubacteriales|f__Peptococcaceae|g__Candidatus Formimonas	1	Incertae-sedis	RefSeq	Genus	Candidatus Formimonas
d__Bacteria|p__Firmicutes|c__Clostridia|o__Eubacteriales|f__Peptococcaceae|g__Candidatus Formimonas|s__Candidatus Formimonas warabiya	1	Incertae-sedis	RefSeq	Species	Candidatus Formimonas warabiya
d__Bacteria|p__Firmicutes|c__Clostridia|o__Eubacteriales|f__Lachnospiraceae	6	Incertae-sedis	RefSeq	Family	Lachnospiraceae
d__Bacteria|p__Firmicutes|c__Clostridia|o__Eubacteriales|f__Lachnospiraceae|g__Anaerocolumna	2	Incertae-sedis	RefSeq	Genus	Anaerocolumna
d__Bacteria|p__Firmicutes|c__Clostridia|o__Eubacteriales|f__Lachnospiraceae|g__Anaerocolumna|s__Anaerocolumna chitinilytica	1	Incertae-sedis	RefSeq	Species	Anaerocolumna chitinilytica
d__Bacteria|p__Firmicutes|c__Clostridia|o__Eubacteriales|f__Lachnospiraceae|g__Anaerocolumna|s__Anaerocolumna sedimenticola	1	Incertae-sedis	RefSeq	Species	Anaerocolumna sedimenticola
d__Bacteria|p__Firmicutes|c__Clostridia|o__Eubacteriales|f__Lachnospiraceae|g__Coprococcus	1	Incertae-sedis	RefSeq	Genus	Coprococcus
d__Bacteria|p__Firmicutes|c__Clostridia|o__Eubacteriales|f__Lachnospiraceae|g__Coprococcus|s__Coprococcus comes	1	Incertae-sedis	RefSeq	Species	Coprococcus comes
d__Bacteria|p__Firmicutes|c__Clostridia|o__Eubacteriales|f__Lachnospiraceae|g__Blautia	1	Incertae-sedis	RefSeq	Genus	Blautia
d__Bacteria|p__Firmicutes|c__Clostridia|o__Eubacteriales|f__Lachnospiraceae|g__Blautia|s__Blautia sp. SC05B48	1	Incertae-sedis	RefSeq	Species	Blautia sp. SC05B48
d__Bacteria|p__Firmicutes|c__Clostridia|o__Eubacteriales|f__Lachnospiraceae|g__Mediterraneibacter	1	Incertae-sedis	RefSeq	Genus	Mediterraneibacter
d__Bacteria|p__Firmicutes|c__Clostridia|o__Eubacteriales|f__Lachnospiraceae|g__Mediterraneibacter|s__[Ruminococcus] torques	1	Incertae-sedis	RefSeq	Species	[Ruminococcus] torques
d__Bacteria|p__Firmicutes|c__Clostridia|o__Eubacteriales|f__Lachnospiraceae|g__Butyrivibrio	1	Incertae-sedis	RefSeq	Genus	Butyrivibrio
d__Bacteria|p__Firmicutes|c__Clostridia|o__Eubacteriales|f__Lachnospiraceae|g__Butyrivibrio|s__Butyrivibrio proteoclasticus	1	Incertae-sedis	RefSeq	Species	Butyrivibrio proteoclasticus
d__Bacteria|p__Firmicutes|c__Clostridia|o__Eubacteriales|f__Oscillospiraceae	3	Incertae-sedis	RefSeq	Family	Oscillospiraceae
d__Bacteria|p__Firmicutes|c__Clostridia|o__Eubacteriales|f__Oscillospiraceae|g__Ruminiclostridium	2	Incertae-sedis	RefSeq	Genus	Ruminiclostridium
d__Bacteria|p__Firmicutes|c__Clostridia|o__Eubacteriales|f__Oscillospiraceae|g__Ruminiclostridium|s__Ruminiclostridium cellulolyticum	1	Incertae-sedis	RefSeq	Species	Ruminiclostridium cellulolyticum
d__Bacteria|p__Firmicutes|c__Clostridia|o__Eubacteriales|f__Oscillospiraceae|g__Ruminiclostridium|s__Ruminiclostridium herbifermentans	1	Incertae-sedis	RefSeq	Species	Ruminiclostridium herbifermentans
d__Bacteria|p__Firmicutes|c__Clostridia|o__Eubacteriales|f__Oscillospiraceae|g__Acetivibrio	1	Incertae-sedis	RefSeq	Genus	Acetivibrio
d__Bacteria|p__Firmicutes|c__Clostridia|o__Eubacteriales|f__Oscillospiraceae|g__Acetivibrio|s__Acetivibrio saccincola	1	Incertae-sedis	RefSeq	Species	Acetivibrio saccincola
d__Bacteria|p__Firmicutes|c__Clostridia|o__Eubacteriales|f__Peptostreptococcaceae	2	Incertae-sedis	RefSeq	Family	Peptostreptococcaceae
d__Bacteria|p__Firmicutes|c__Clostridia|o__Eubacteriales|f__Peptostreptococcaceae|g__Romboutsia	1	Incertae-sedis	RefSeq	Genus	Romboutsia
d__Bacteria|p__Firmicutes|c__Clostridia|o__Eubacteriales|f__Peptostreptococcaceae|g__Romboutsia|s__Romboutsia hominis	1	Incertae-sedis	RefSeq	Species	Romboutsia hominis
d__Bacteria|p__Firmicutes|c__Clostridia|o__Eubacteriales|f__Peptostreptococcaceae|g__Peptacetobacter	1	Incertae-sedis	RefSeq	Genus	Peptacetobacter
d__Bacteria|p__Firmicutes|c__Clostridia|o__Eubacteriales|f__Peptostreptococcaceae|g__Peptacetobacter|s__Peptacetobacter hiranonis	1	Incertae-sedis	RefSeq	Species	Peptacetobacter hiranonis
d__Bacteria|p__Firmicutes|c__Clostridia|o__Eubacteriales|f__Thermohalobacteraceae	2	Incertae-sedis	RefSeq	Family	Thermohalobacteraceae
d__Bacteria|p__Firmicutes|c__Clostridia|o__Eubacteriales|f__Thermohalobacteraceae|g__Caloranaerobacter	2	Incertae-sedis	RefSeq	Genus	Caloranaerobacter
d__Bacteria|p__Firmicutes|c__Clostridia|o__Eubacteriales|f__Thermohalobacteraceae|g__Caloranaerobacter|s__Caloranaerobacter azorensis	2	Incertae-sedis	RefSeq	Species	Caloranaerobacter azorensis
d__Bacteria|p__Firmicutes|c__Clostridia|o__Eubacteriales|f__Syntrophomonadaceae	1	Incertae-sedis	RefSeq	Family	Syntrophomonadaceae
d__Bacteria|p__Firmicutes|c__Clostridia|o__Eubacteriales|f__Syntrophomonadaceae|g__Candidatus Syntrophocurvum	1	Incertae-sedis	RefSeq	Genus	Candidatus Syntrophocurvum
d__Bacteria|p__Firmicutes|c__Clostridia|o__Eubacteriales|f__Syntrophomonadaceae|g__Candidatus Syntrophocurvum|s__Candidatus Syntrophocurvum alkaliphilum	1	Incertae-sedis	RefSeq	Species	Candidatus Syntrophocurvum alkaliphilum
d__Bacteria|p__Firmicutes|c__Clostridia|o__Thermoanaerobacterales	11	Incertae-sedis	RefSeq	Order	Thermoanaerobacterales
d__Bacteria|p__Firmicutes|c__Clostridia|o__Thermoanaerobacterales|f__Thermoanaerobacteraceae	7	Incertae-sedis	RefSeq	Family	Thermoanaerobacteraceae
d__Bacteria|p__Firmicutes|c__Clostridia|o__Thermoanaerobacterales|f__Thermoanaerobacteraceae|g__Thermoanaerobacter	4	Incertae-sedis	RefSeq	Genus	Thermoanaerobacter
d__Bacteria|p__Firmicutes|c__Clostridia|o__Thermoanaerobacterales|f__Thermoanaerobacteraceae|g__Thermoanaerobacter|s__Thermoanaerobacter siderophilus	1	Incertae-sedis	RefSeq	Species	Thermoanaerobacter siderophilus
d__Bacteria|p__Firmicutes|c__Clostridia|o__Thermoanaerobacterales|f__Thermoanaerobacteraceae|g__Caldanaerobacter	2	Incertae-sedis	RefSeq	Genus	Caldanaerobacter
d__Bacteria|p__Firmicutes|c__Clostridia|o__Thermoanaerobacterales|f__Thermoanaerobacteraceae|g__Caldanaerobacter|s__Caldanaerobacter subterraneus	2	Incertae-sedis	RefSeq	Species	Caldanaerobacter subterraneus
d__Bacteria|p__Firmicutes|c__Clostridia|o__Thermoanaerobacterales|f__Thermoanaerobacteraceae|g__Gelria	1	Incertae-sedis	RefSeq	Genus	Gelria
d__Bacteria|p__Firmicutes|c__Clostridia|o__Thermoanaerobacterales|f__Thermoanaerobacteraceae|g__Gelria|s__Gelria sp. Kuro-4	1	Incertae-sedis	RefSeq	Species	Gelria sp. Kuro-4
d__Bacteria|p__Firmicutes|c__Clostridia|o__Thermoanaerobacterales|f__Thermoanaerobacterales Family III. Incertae Sedis	3	Incertae-sedis	RefSeq	Family	Thermoanaerobacterales Family III. Incertae Sedis
d__Bacteria|p__Firmicutes|c__Clostridia|o__Thermoanaerobacterales|f__Thermoanaerobacterales Family III. Incertae Sedis|g__Caldicellulosiruptor	2	Incertae-sedis	RefSeq	Genus	Caldicellulosiruptor
d__Bacteria|p__Firmicutes|c__Clostridia|o__Thermoanaerobacterales|f__Thermoanaerobacterales Family III. Incertae Sedis|g__Caldicellulosiruptor|s__Caldicellulosiruptor acetigenus	1	Incertae-sedis	RefSeq	Species	Caldicellulosiruptor acetigenus
d__Bacteria|p__Firmicutes|c__Clostridia|o__Thermoanaerobacterales|f__Thermoanaerobacterales Family III. Incertae Sedis|g__Caldicellulosiruptor|s__Caldicellulosiruptor changbaiensis	1	Incertae-sedis	RefSeq	Species	Caldicellulosiruptor changbaiensis
d__Bacteria|p__Firmicutes|c__Clostridia|o__Thermoanaerobacterales|f__Thermoanaerobacterales Family III. Incertae Sedis|g__Thermoanaerobacterium	1	Incertae-sedis	RefSeq	Genus	Thermoanaerobacterium
d__Bacteria|p__Firmicutes|c__Clostridia|o__Thermoanaerobacterales|f__Thermodesulfobiaceae	1	Incertae-sedis	RefSeq	Family	Thermodesulfobiaceae
d__Bacteria|p__Firmicutes|c__Clostridia|o__Thermoanaerobacterales|f__Thermodesulfobiaceae|g__Thermodesulfobium	1	Incertae-sedis	RefSeq	Genus	Thermodesulfobium
d__Bacteria|p__Firmicutes|c__Clostridia|o__Thermoanaerobacterales|f__Thermodesulfobiaceae|g__Thermodesulfobium|s__Thermodesulfobium acidiphilum	1	Incertae-sedis	RefSeq	Species	Thermodesulfobium acidiphilum
d__Bacteria|p__Firmicutes|c__Clostridia|o__Natranaerobiales	1	Incertae-sedis	RefSeq	Order	Natranaerobiales
d__Bacteria|p__Firmicutes|c__Clostridia|o__Natranaerobiales|f__Natranaerobiaceae	1	Incertae-sedis	RefSeq	Family	Natranaerobiaceae
d__Bacteria|p__Firmicutes|c__Clostridia|o__Natranaerobiales|f__Natranaerobiaceae|g__Natranaerobius	1	Incertae-sedis	RefSeq	Genus	Natranaerobius
d__Bacteria|p__Firmicutes|c__Clostridia|o__Natranaerobiales|f__Natranaerobiaceae|g__Natranaerobius|s__Natranaerobius thermophilus	1	Incertae-sedis	RefSeq	Species	Natranaerobius thermophilus
d__Bacteria|p__Firmicutes|c__Clostridia|o__Koleobacterales	1	Incertae-sedis	RefSeq	Order	Koleobacterales
d__Bacteria|p__Firmicutes|c__Clostridia|o__Koleobacterales|f__Koleobacteraceae	1	Incertae-sedis	RefSeq	Family	Koleobacteraceae
d__Bacteria|p__Firmicutes|c__Clostridia|o__Koleobacterales|f__Koleobacteraceae|g__Koleobacter	1	Incertae-sedis	RefSeq	Genus	Koleobacter
d__Bacteria|p__Firmicutes|c__Clostridia|o__Koleobacterales|f__Koleobacteraceae|g__Koleobacter|s__Koleobacter methoxysyntrophicus	1	Incertae-sedis	RefSeq	Species	Koleobacter methoxysyntrophicus
d__Bacteria|p__Firmicutes|c__Negativicutes	8	Incertae-sedis	RefSeq	Class	Negativicutes
d__Bacteria|p__Firmicutes|c__Negativicutes|o__Selenomonadales	5	Incertae-sedis	RefSeq	Order	Selenomonadales
d__Bacteria|p__Firmicutes|c__Negativicutes|o__Selenomonadales|f__Selenomonadaceae	3	Incertae-sedis	RefSeq	Family	Selenomonadaceae
d__Bacteria|p__Firmicutes|c__Negativicutes|o__Selenomonadales|f__Selenomonadaceae|g__Selenomonas	3	Incertae-sedis	RefSeq	Genus	Selenomonas
d__Bacteria|p__Firmicutes|c__Negativicutes|o__Selenomonadales|f__Selenomonadaceae|g__Selenomonas|s__Selenomonas ruminantium	1	Incertae-sedis	RefSeq	Species	Selenomonas ruminantium
d__Bacteria|p__Firmicutes|c__Negativicutes|o__Selenomonadales|f__Selenomonadaceae|g__Selenomonas|s__Selenomonas sp. oral taxon 920	1	Incertae-sedis	RefSeq	Species	Selenomonas sp. oral taxon 920
d__Bacteria|p__Firmicutes|c__Negativicutes|o__Selenomonadales|f__Selenomonadaceae|g__Selenomonas|s__Selenomonas timonae	1	Incertae-sedis	RefSeq	Species	Selenomonas timonae
d__Bacteria|p__Firmicutes|c__Negativicutes|o__Selenomonadales|f__Sporomusaceae	2	Incertae-sedis	RefSeq	Family	Sporomusaceae
d__Bacteria|p__Firmicutes|c__Negativicutes|o__Selenomonadales|f__Sporomusaceae|g__Sporomusa	2	Incertae-sedis	RefSeq	Genus	Sporomusa
d__Bacteria|p__Firmicutes|c__Negativicutes|o__Selenomonadales|f__Sporomusaceae|g__Sporomusa|s__Sporomusa termitida	2	Incertae-sedis	RefSeq	Species	Sporomusa termitida
d__Bacteria|p__Firmicutes|c__Negativicutes|o__Veillonellales	2	Incertae-sedis	RefSeq	Order	Veillonellales
d__Bacteria|p__Firmicutes|c__Negativicutes|o__Veillonellales|f__Veillonellaceae	2	Incertae-sedis	RefSeq	Family	Veillonellaceae
d__Bacteria|p__Firmicutes|c__Negativicutes|o__Veillonellales|f__Veillonellaceae|g__Megasphaera	1	Incertae-sedis	RefSeq	Genus	Megasphaera
d__Bacteria|p__Firmicutes|c__Negativicutes|o__Veillonellales|f__Veillonellaceae|g__Megasphaera|s__Megasphaera stantonii	1	Incertae-sedis	RefSeq	Species	Megasphaera stantonii
d__Bacteria|p__Firmicutes|c__Negativicutes|o__Veillonellales|f__Veillonellaceae|g__Veillonella	1	Incertae-sedis	RefSeq	Genus	Veillonella
d__Bacteria|p__Firmicutes|c__Negativicutes|o__Veillonellales|f__Veillonellaceae|g__Veillonella|s__Veillonella parvula	1	Incertae-sedis	RefSeq	Species	Veillonella parvula
d__Bacteria|p__Firmicutes|c__Negativicutes|o__Acidaminococcales	1	Incertae-sedis	RefSeq	Order	Acidaminococcales
d__Bacteria|p__Firmicutes|c__Negativicutes|o__Acidaminococcales|f__Acidaminococcaceae	1	Incertae-sedis	RefSeq	Family	Acidaminococcaceae
d__Bacteria|p__Firmicutes|c__Negativicutes|o__Acidaminococcales|f__Acidaminococcaceae|g__Phascolarctobacterium	1	Incertae-sedis	RefSeq	Genus	Phascolarctobacterium
d__Bacteria|p__Firmicutes|c__Negativicutes|o__Acidaminococcales|f__Acidaminococcaceae|g__Phascolarctobacterium|s__Phascolarctobacterium faecium	1	Incertae-sedis	RefSeq	Species	Phascolarctobacterium faecium
d__Bacteria|p__Firmicutes|c__Tissierellia	2	Incertae-sedis	RefSeq	Class	Tissierellia
d__Bacteria|p__Firmicutes|c__Tissierellia|o__Tissierellales	2	Incertae-sedis	RefSeq	Order	Tissierellales
d__Bacteria|p__Firmicutes|c__Tissierellia|o__Tissierellales|f__Peptoniphilaceae	2	Incertae-sedis	RefSeq	Family	Peptoniphilaceae
d__Bacteria|p__Firmicutes|c__Tissierellia|o__Tissierellales|f__Peptoniphilaceae|g__Finegoldia	2	Incertae-sedis	RefSeq	Genus	Finegoldia
d__Bacteria|p__Firmicutes|c__Tissierellia|o__Tissierellales|f__Peptoniphilaceae|g__Finegoldia|s__Finegoldia magna	2	Incertae-sedis	RefSeq	Species	Finegoldia magna
d__Bacteria|p__Firmicutes|c__Erysipelotrichia	1	Incertae-sedis	RefSeq	Class	Erysipelotrichia
d__Bacteria|p__Firmicutes|c__Erysipelotrichia|o__Erysipelotrichales	1	Incertae-sedis	RefSeq	Order	Erysipelotrichales
d__Bacteria|p__Firmicutes|c__Erysipelotrichia|o__Erysipelotrichales|f__Erysipelotrichaceae	1	Incertae-sedis	RefSeq	Family	Erysipelotrichaceae
d__Bacteria|p__Actinobacteria	71	Incertae-sedis	RefSeq	Phylum	Actinobacteria
d__Bacteria|p__Actinobacteria|c__Actinomycetia	66	Incertae-sedis	RefSeq	Class	Actinomycetia
d__Bacteria|p__Actinobacteria|c__Actinomycetia|o__Corynebacteriales	17	Incertae-sedis	RefSeq	Order	Corynebacteriales
d__Bacteria|p__Actinobacteria|c__Actinomycetia|o__Corynebacteriales|f__Mycobacteriaceae	7	Incertae-sedis	RefSeq	Family	Mycobacteriaceae
d__Bacteria|p__Actinobacteria|c__Actinomycetia|o__Corynebacteriales|f__Mycobacteriaceae|g__Mycobacterium	4	Incertae-sedis	RefSeq	Genus	Mycobacterium
d__Bacteria|p__Actinobacteria|c__Actinomycetia|o__Corynebacteriales|f__Mycobacteriaceae|g__Mycobacterium|s__Mycobacterium kubicae	1	Incertae-sedis	RefSeq	Species	Mycobacterium kubicae
d__Bacteria|p__Actinobacteria|c__Actinomycetia|o__Corynebacteriales|f__Mycobacteriaceae|g__Mycobacterium|s__Mycobacterium koreense	1	Incertae-sedis	RefSeq	Species	Mycobacterium koreense
d__Bacteria|p__Actinobacteria|c__Actinomycetia|o__Corynebacteriales|f__Mycobacteriaceae|g__Mycobacterium|s__Mycobacterium heraklionense	1	Incertae-sedis	RefSeq	Species	Mycobacterium heraklionense
d__Bacteria|p__Actinobacteria|c__Actinomycetia|o__Corynebacteriales|f__Mycobacteriaceae|g__Mycolicibacterium	3	Incertae-sedis	RefSeq	Genus	Mycolicibacterium
d__Bacteria|p__Actinobacteria|c__Actinomycetia|o__Corynebacteriales|f__Mycobacteriaceae|g__Mycolicibacterium|s__Mycolicibacterium aurum	1	Incertae-sedis	RefSeq	Species	Mycolicibacterium aurum
d__Bacteria|p__Actinobacteria|c__Actinomycetia|o__Corynebacteriales|f__Mycobacteriaceae|g__Mycolicibacterium|s__Mycolicibacterium gadium	1	Incertae-sedis	RefSeq	Species	Mycolicibacterium gadium
d__Bacteria|p__Actinobacteria|c__Actinomycetia|o__Corynebacteriales|f__Mycobacteriaceae|g__Mycolicibacterium|s__Mycolicibacterium rutilum	1	Incertae-sedis	RefSeq	Species	Mycolicibacterium rutilum
d__Bacteria|p__Actinobacteria|c__Actinomycetia|o__Corynebacteriales|f__Nocardiaceae	5	Incertae-sedis	RefSeq	Family	Nocardiaceae
d__Bacteria|p__Actinobacteria|c__Actinomycetia|o__Corynebacteriales|f__Nocardiaceae|g__Rhodococcus	3	Incertae-sedis	RefSeq	Genus	Rhodococcus
d__Bacteria|p__Actinobacteria|c__Actinomycetia|o__Corynebacteriales|f__Nocardiaceae|g__Rhodococcus|s__Rhodococcus ruber	1	Incertae-sedis	RefSeq	Species	Rhodococcus ruber
d__Bacteria|p__Actinobacteria|c__Actinomycetia|o__Corynebacteriales|f__Nocardiaceae|g__Rhodococcus|s__Rhodococcus sp. YL-1	1	Incertae-sedis	RefSeq	Species	Rhodococcus sp. YL-1
d__Bacteria|p__Actinobacteria|c__Actinomycetia|o__Corynebacteriales|f__Nocardiaceae|g__Nocardia	2	Incertae-sedis	RefSeq	Genus	Nocardia
d__Bacteria|p__Actinobacteria|c__Actinomycetia|o__Corynebacteriales|f__Nocardiaceae|g__Nocardia|s__Nocardia asteroides	1	Incertae-sedis	RefSeq	Species	Nocardia asteroides
d__Bacteria|p__Actinobacteria|c__Actinomycetia|o__Corynebacteriales|f__Nocardiaceae|g__Nocardia|s__Nocardia brasiliensis	1	Incertae-sedis	RefSeq	Species	Nocardia brasiliensis
d__Bacteria|p__Actinobacteria|c__Actinomycetia|o__Corynebacteriales|f__Corynebacteriaceae	2	Incertae-sedis	RefSeq	Family	Corynebacteriaceae
d__Bacteria|p__Actinobacteria|c__Actinomycetia|o__Corynebacteriales|f__Corynebacteriaceae|g__Corynebacterium	2	Incertae-sedis	RefSeq	Genus	Corynebacterium
d__Bacteria|p__Actinobacteria|c__Actinomycetia|o__Corynebacteriales|f__Corynebacteriaceae|g__Corynebacterium|s__Corynebacterium occultum	1	Incertae-sedis	RefSeq	Species	Corynebacterium occultum
d__Bacteria|p__Actinobacteria|c__Actinomycetia|o__Corynebacteriales|f__Corynebacteriaceae|g__Corynebacterium|s__Corynebacterium bovis	1	Incertae-sedis	RefSeq	Species	Corynebacterium bovis
d__Bacteria|p__Actinobacteria|c__Actinomycetia|o__Corynebacteriales|f__Gordoniaceae	1	Incertae-sedis	RefSeq	Family	Gordoniaceae
d__Bacteria|p__Actinobacteria|c__Actinomycetia|o__Corynebacteriales|f__Gordoniaceae|g__Gordonia	1	Incertae-sedis	RefSeq	Genus	Gordonia
d__Bacteria|p__Actinobacteria|c__Actinomycetia|o__Corynebacteriales|f__Gordoniaceae|g__Gordonia|s__Gordonia terrae	1	Incertae-sedis	RefSeq	Species	Gordonia terrae
d__Bacteria|p__Actinobacteria|c__Actinomycetia|o__Corynebacteriales|f__Dietziaceae	1	Incertae-sedis	RefSeq	Family	Dietziaceae
d__Bacteria|p__Actinobacteria|c__Actinomycetia|o__Corynebacteriales|f__Dietziaceae|g__Dietzia	1	Incertae-sedis	RefSeq	Genus	Dietzia
d__Bacteria|p__Actinobacteria|c__Actinomycetia|o__Corynebacteriales|f__Lawsonellaceae	1	Incertae-sedis	RefSeq	Family	Lawsonellaceae
d__Bacteria|p__Actinobacteria|c__Actinomycetia|o__Corynebacteriales|f__Lawsonellaceae|g__Lawsonella	1	Incertae-sedis	RefSeq	Genus	Lawsonella
d__Bacteria|p__Actinobacteria|c__Actinomycetia|o__Corynebacteriales|f__Lawsonellaceae|g__Lawsonella|s__Lawsonella clevelandensis	1	Incertae-sedis	RefSeq	Species	Lawsonella clevelandensis
d__Bacteria|p__Actinobacteria|c__Actinomycetia|o__Micrococcales	16	Incertae-sedis	RefSeq	Order	Micrococcales
d__Bacteria|p__Actinobacteria|c__Actinomycetia|o__Micrococcales|f__Microbacteriaceae	7	Incertae-sedis	RefSeq	Family	Microbacteriaceae
d__Bacteria|p__Actinobacteria|c__Actinomycetia|o__Micrococcales|f__Microbacteriaceae|g__Microbacterium	3	Incertae-sedis	RefSeq	Genus	Microbacterium
d__Bacteria|p__Actinobacteria|c__Actinomycetia|o__Micrococcales|f__Microbacteriaceae|g__Microbacterium|s__Microbacterium chocolatum	1	Incertae-sedis	RefSeq	Species	Microbacterium chocolatum
d__Bacteria|p__Actinobacteria|c__Actinomycetia|o__Micrococcales|f__Microbacteriaceae|g__Microbacterium|s__Microbacterium foliorum	1	Incertae-sedis	RefSeq	Species	Microbacterium foliorum
d__Bacteria|p__Actinobacteria|c__Actinomycetia|o__Micrococcales|f__Microbacteriaceae|g__Microbacterium|s__Microbacterium sp. NIBRBAC000506063	1	Incertae-sedis	RefSeq	Species	Microbacterium sp. NIBRBAC000506063
d__Bacteria|p__Actinobacteria|c__Actinomycetia|o__Micrococcales|f__Microbacteriaceae|g__Curtobacterium	1	Incertae-sedis	RefSeq	Genus	Curtobacterium
d__Bacteria|p__Actinobacteria|c__Actinomycetia|o__Micrococcales|f__Microbacteriaceae|g__Rathayibacter	1	Incertae-sedis	RefSeq	Genus	Rathayibacter
d__Bacteria|p__Actinobacteria|c__Actinomycetia|o__Micrococcales|f__Microbacteriaceae|g__Rathayibacter|s__Rathayibacter sp. VKM Ac-2804	1	Incertae-sedis	RefSeq	Species	Rathayibacter sp. VKM Ac-2804
d__Bacteria|p__Actinobacteria|c__Actinomycetia|o__Micrococcales|f__Microbacteriaceae|g__Agrococcus	1	Incertae-sedis	RefSeq	Genus	Agrococcus
d__Bacteria|p__Actinobacteria|c__Actinomycetia|o__Micrococcales|f__Microbacteriaceae|g__Agrococcus|s__Agrococcus jejuensis	1	Incertae-sedis	RefSeq	Species	Agrococcus jejuensis
d__Bacteria|p__Actinobacteria|c__Actinomycetia|o__Micrococcales|f__Microbacteriaceae|g__Diaminobutyricimonas	1	Incertae-sedis	RefSeq	Genus	Diaminobutyricimonas
d__Bacteria|p__Actinobacteria|c__Actinomycetia|o__Micrococcales|f__Microbacteriaceae|g__Diaminobutyricimonas|s__Diaminobutyricimonas sp. LJ205	1	Incertae-sedis	RefSeq	Species	Diaminobutyricimonas sp. LJ205
d__Bacteria|p__Actinobacteria|c__Actinomycetia|o__Micrococcales|f__Micrococcaceae	3	Incertae-sedis	RefSeq	Family	Micrococcaceae
d__Bacteria|p__Actinobacteria|c__Actinomycetia|o__Micrococcales|f__Micrococcaceae|g__Arthrobacter	3	Incertae-sedis	RefSeq	Genus	Arthrobacter
d__Bacteria|p__Actinobacteria|c__Actinomycetia|o__Micrococcales|f__Micrococcaceae|g__Arthrobacter|s__Arthrobacter sp. FB24	1	Incertae-sedis	RefSeq	Species	Arthrobacter sp. FB24
d__Bacteria|p__Actinobacteria|c__Actinomycetia|o__Micrococcales|f__Micrococcaceae|g__Arthrobacter|s__Arthrobacter sp. YC-RL1	1	Incertae-sedis	RefSeq	Species	Arthrobacter sp. YC-RL1
d__Bacteria|p__Actinobacteria|c__Actinomycetia|o__Micrococcales|f__Micrococcaceae|g__Arthrobacter|s__Arthrobacter citreus	1	Incertae-sedis	RefSeq	Species	Arthrobacter citreus
d__Bacteria|p__Actinobacteria|c__Actinomycetia|o__Micrococcales|f__Cellulomonadaceae	1	Incertae-sedis	RefSeq	Family	Cellulomonadaceae
d__Bacteria|p__Actinobacteria|c__Actinomycetia|o__Micrococcales|f__Cellulomonadaceae|g__Actinotalea	1	Incertae-sedis	RefSeq	Genus	Actinotalea
d__Bacteria|p__Actinobacteria|c__Actinomycetia|o__Micrococcales|f__Cellulomonadaceae|g__Actinotalea|s__Actinotalea sp. JY-7876	1	Incertae-sedis	RefSeq	Species	Actinotalea sp. JY-7876
d__Bacteria|p__Actinobacteria|c__Actinomycetia|o__Micrococcales|f__Promicromonosporaceae	1	Incertae-sedis	RefSeq	Family	Promicromonosporaceae
d__Bacteria|p__Actinobacteria|c__Actinomycetia|o__Micrococcales|f__Promicromonosporaceae|g__Cellulosimicrobium	1	Incertae-sedis	RefSeq	Genus	Cellulosimicrobium
d__Bacteria|p__Actinobacteria|c__Actinomycetia|o__Micrococcales|f__Ornithinimicrobiaceae	1	Incertae-sedis	RefSeq	Family	Ornithinimicrobiaceae
d__Bacteria|p__Actinobacteria|c__Actinomycetia|o__Micrococcales|f__Ornithinimicrobiaceae|g__Ornithinimicrobium	1	Incertae-sedis	RefSeq	Genus	Ornithinimicrobium
d__Bacteria|p__Actinobacteria|c__Actinomycetia|o__Micrococcales|f__Ornithinimicrobiaceae|g__Ornithinimicrobium|s__Ornithinimicrobium flavum	1	Incertae-sedis	RefSeq	Species	Ornithinimicrobium flavum
d__Bacteria|p__Actinobacteria|c__Actinomycetia|o__Micrococcales|f__Dermabacteraceae	1	Incertae-sedis	RefSeq	Family	Dermabacteraceae
d__Bacteria|p__Actinobacteria|c__Actinomycetia|o__Micrococcales|f__Dermabacteraceae|g__Brachybacterium	1	Incertae-sedis	RefSeq	Genus	Brachybacterium
d__Bacteria|p__Actinobacteria|c__Actinomycetia|o__Micrococcales|f__Dermabacteraceae|g__Brachybacterium|s__Brachybacterium vulturis	1	Incertae-sedis	RefSeq	Species	Brachybacterium vulturis
d__Bacteria|p__Actinobacteria|c__Actinomycetia|o__Micrococcales|f__Kytococcaceae	1	Incertae-sedis	RefSeq	Family	Kytococcaceae
d__Bacteria|p__Actinobacteria|c__Actinomycetia|o__Micrococcales|f__Kytococcaceae|g__Kytococcus	1	Incertae-sedis	RefSeq	Genus	Kytococcus
d__Bacteria|p__Actinobacteria|c__Actinomycetia|o__Micrococcales|f__Kytococcaceae|g__Kytococcus|s__Kytococcus sedentarius	1	Incertae-sedis	RefSeq	Species	Kytococcus sedentarius
d__Bacteria|p__Actinobacteria|c__Actinomycetia|o__Micrococcales|f__Sanguibacteraceae	1	Incertae-sedis	RefSeq	Family	Sanguibacteraceae
d__Bacteria|p__Actinobacteria|c__Actinomycetia|o__Micrococcales|f__Sanguibacteraceae|g__Sanguibacter	1	Incertae-sedis	RefSeq	Genus	Sanguibacter
d__Bacteria|p__Actinobacteria|c__Actinomycetia|o__Micrococcales|f__Sanguibacteraceae|g__Sanguibacter|s__Sanguibacter keddieii	1	Incertae-sedis	RefSeq	Species	Sanguibacter keddieii
d__Bacteria|p__Actinobacteria|c__Actinomycetia|o__Streptomycetales	11	Incertae-sedis	RefSeq	Order	Streptomycetales
d__Bacteria|p__Actinobacteria|c__Actinomycetia|o__Streptomycetales|f__Streptomycetaceae	11	Incertae-sedis	RefSeq	Family	Streptomycetaceae
d__Bacteria|p__Actinobacteria|c__Actinomycetia|o__Streptomycetales|f__Streptomycetaceae|g__Streptomyces	11	Incertae-sedis	RefSeq	Genus	Streptomyces
d__Bacteria|p__Actinobacteria|c__Actinomycetia|o__Streptomycetales|f__Streptomycetaceae|g__Streptomyces|s__Streptomyces sp. ADI95-16	1	Incertae-sedis	RefSeq	Species	Streptomyces sp. ADI95-16
d__Bacteria|p__Actinobacteria|c__Actinomycetia|o__Streptomycetales|f__Streptomycetaceae|g__Streptomyces|s__Streptomyces sp. SCUT-3	1	Incertae-sedis	RefSeq	Species	Streptomyces sp. SCUT-3
d__Bacteria|p__Actinobacteria|c__Actinomycetia|o__Streptomycetales|f__Streptomycetaceae|g__Streptomyces|s__Streptomyces albus	1	Incertae-sedis	RefSeq	Species	Streptomyces albus
d__Bacteria|p__Actinobacteria|c__Actinomycetia|o__Streptomycetales|f__Streptomycetaceae|g__Streptomyces|s__Streptomyces ferrugineus	1	Incertae-sedis	RefSeq	Species	Streptomyces ferrugineus
d__Bacteria|p__Actinobacteria|c__Actinomycetia|o__Streptomycetales|f__Streptomycetaceae|g__Streptomyces|s__Streptomyces griseoviridis	1	Incertae-sedis	RefSeq	Species	Streptomyces griseoviridis
d__Bacteria|p__Actinobacteria|c__Actinomycetia|o__Streptomycetales|f__Streptomycetaceae|g__Streptomyces|s__Streptomyces buecherae	1	Incertae-sedis	RefSeq	Species	Streptomyces buecherae
d__Bacteria|p__Actinobacteria|c__Actinomycetia|o__Streptomycetales|f__Streptomycetaceae|g__Streptomyces|s__Streptomyces seoulensis	1	Incertae-sedis	RefSeq	Species	Streptomyces seoulensis
d__Bacteria|p__Actinobacteria|c__Actinomycetia|o__Propionibacteriales	4	Incertae-sedis	RefSeq	Order	Propionibacteriales
d__Bacteria|p__Actinobacteria|c__Actinomycetia|o__Propionibacteriales|f__Nocardioidaceae	4	Incertae-sedis	RefSeq	Family	Nocardioidaceae
d__Bacteria|p__Actinobacteria|c__Actinomycetia|o__Propionibacteriales|f__Nocardioidaceae|g__Nocardioides	3	Incertae-sedis	RefSeq	Genus	Nocardioides
d__Bacteria|p__Actinobacteria|c__Actinomycetia|o__Propionibacteriales|f__Nocardioidaceae|g__Nocardioides|s__Nocardioides sp. dk884	1	Incertae-sedis	RefSeq	Species	Nocardioides sp. dk884
d__Bacteria|p__Actinobacteria|c__Actinomycetia|o__Propionibacteriales|f__Nocardioidaceae|g__Nocardioides|s__Nocardioides dokdonensis	1	Incertae-sedis	RefSeq	Species	Nocardioides dokdonensis
d__Bacteria|p__Actinobacteria|c__Actinomycetia|o__Propionibacteriales|f__Nocardioidaceae|g__Aeromicrobium	1	Incertae-sedis	RefSeq	Genus	Aeromicrobium
d__Bacteria|p__Actinobacteria|c__Actinomycetia|o__Propionibacteriales|f__Nocardioidaceae|g__Aeromicrobium|s__Aeromicrobium sp. A1-2	1	Incertae-sedis	RefSeq	Species	Aeromicrobium sp. A1-2
d__Bacteria|p__Actinobacteria|c__Actinomycetia|o__Pseudonocardiales	3	Incertae-sedis	RefSeq	Order	Pseudonocardiales
d__Bacteria|p__Actinobacteria|c__Actinomycetia|o__Pseudonocardiales|f__Pseudonocardiaceae	3	Incertae-sedis	RefSeq	Family	Pseudonocardiaceae
d__Bacteria|p__Actinobacteria|c__Actinomycetia|o__Pseudonocardiales|f__Pseudonocardiaceae|g__Pseudonocardia	2	Incertae-sedis	RefSeq	Genus	Pseudonocardia
d__Bacteria|p__Actinobacteria|c__Actinomycetia|o__Pseudonocardiales|f__Pseudonocardiaceae|g__Pseudonocardia|s__Pseudonocardia sp. DSM 110487	1	Incertae-sedis	RefSeq	Species	Pseudonocardia sp. DSM 110487
d__Bacteria|p__Actinobacteria|c__Actinomycetia|o__Pseudonocardiales|f__Pseudonocardiaceae|g__Pseudonocardia|s__Pseudonocardia broussonetiae	1	Incertae-sedis	RefSeq	Species	Pseudonocardia broussonetiae
d__Bacteria|p__Actinobacteria|c__Actinomycetia|o__Pseudonocardiales|f__Pseudonocardiaceae|g__Amycolatopsis	1	Incertae-sedis	RefSeq	Genus	Amycolatopsis
d__Bacteria|p__Actinobacteria|c__Actinomycetia|o__Pseudonocardiales|f__Pseudonocardiaceae|g__Amycolatopsis|s__Amycolatopsis sp. BJA-103	1	Incertae-sedis	RefSeq	Species	Amycolatopsis sp. BJA-103
d__Bacteria|p__Actinobacteria|c__Actinomycetia|o__Streptosporangiales	3	Incertae-sedis	RefSeq	Order	Streptosporangiales
d__Bacteria|p__Actinobacteria|c__Actinomycetia|o__Streptosporangiales|f__Streptosporangiaceae	2	Incertae-sedis	RefSeq	Family	Streptosporangiaceae
d__Bacteria|p__Actinobacteria|c__Actinomycetia|o__Streptosporangiales|f__Streptosporangiaceae|g__Nonomuraea	1	Incertae-sedis	RefSeq	Genus	Nonomuraea
d__Bacteria|p__Actinobacteria|c__Actinomycetia|o__Streptosporangiales|f__Streptosporangiaceae|g__Nonomuraea|s__Nonomuraea gerenzanensis	1	Incertae-sedis	RefSeq	Species	Nonomuraea gerenzanensis
d__Bacteria|p__Actinobacteria|c__Actinomycetia|o__Streptosporangiales|f__Streptosporangiaceae|g__Thermobispora	1	Incertae-sedis	RefSeq	Genus	Thermobispora
d__Bacteria|p__Actinobacteria|c__Actinomycetia|o__Streptosporangiales|f__Streptosporangiaceae|g__Thermobispora|s__Thermobispora bispora	1	Incertae-sedis	RefSeq	Species	Thermobispora bispora
d__Bacteria|p__Actinobacteria|c__Actinomycetia|o__Streptosporangiales|f__Nocardiopsaceae	1	Incertae-sedis	RefSeq	Family	Nocardiopsaceae
d__Bacteria|p__Actinobacteria|c__Actinomycetia|o__Streptosporangiales|f__Nocardiopsaceae|g__Streptomonospora	1	Incertae-sedis	RefSeq	Genus	Streptomonospora
d__Bacteria|p__Actinobacteria|c__Actinomycetia|o__Streptosporangiales|f__Nocardiopsaceae|g__Streptomonospora|s__Streptomonospora sp. M2	1	Incertae-sedis	RefSeq	Species	Streptomonospora sp. M2
d__Bacteria|p__Actinobacteria|c__Actinomycetia|o__Bifidobacteriales	2	Incertae-sedis	RefSeq	Order	Bifidobacteriales
d__Bacteria|p__Actinobacteria|c__Actinomycetia|o__Bifidobacteriales|f__Bifidobacteriaceae	2	Incertae-sedis	RefSeq	Family	Bifidobacteriaceae
d__Bacteria|p__Actinobacteria|c__Actinomycetia|o__Bifidobacteriales|f__Bifidobacteriaceae|g__Bifidobacterium	2	Incertae-sedis	RefSeq	Genus	Bifidobacterium
d__Bacteria|p__Actinobacteria|c__Actinomycetia|o__Bifidobacteriales|f__Bifidobacteriaceae|g__Bifidobacterium|s__Bifidobacterium catenulatum	1	Incertae-sedis	RefSeq	Species	Bifidobacterium catenulatum
d__Bacteria|p__Actinobacteria|c__Actinomycetia|o__Bifidobacteriales|f__Bifidobacteriaceae|g__Bifidobacterium|s__Bifidobacterium pullorum	1	Incertae-sedis	RefSeq	Species	Bifidobacterium pullorum
d__Bacteria|p__Actinobacteria|c__Actinomycetia|o__Micromonosporales	2	Incertae-sedis	RefSeq	Order	Micromonosporales
d__Bacteria|p__Actinobacteria|c__Actinomycetia|o__Micromonosporales|f__Micromonosporaceae	2	Incertae-sedis	RefSeq	Family	Micromonosporaceae
d__Bacteria|p__Actinobacteria|c__Actinomycetia|o__Micromonosporales|f__Micromonosporaceae|g__Actinocatenispora	1	Incertae-sedis	RefSeq	Genus	Actinocatenispora
d__Bacteria|p__Actinobacteria|c__Actinomycetia|o__Micromonosporales|f__Micromonosporaceae|g__Actinocatenispora|s__Actinocatenispora thailandica	1	Incertae-sedis	RefSeq	Species	Actinocatenispora thailandica
d__Bacteria|p__Actinobacteria|c__Actinomycetia|o__Glycomycetales	1	Incertae-sedis	RefSeq	Order	Glycomycetales
d__Bacteria|p__Actinobacteria|c__Actinomycetia|o__Glycomycetales|f__Glycomycetaceae	1	Incertae-sedis	RefSeq	Family	Glycomycetaceae
d__Bacteria|p__Actinobacteria|c__Actinomycetia|o__Glycomycetales|f__Glycomycetaceae|g__Stackebrandtia	1	Incertae-sedis	RefSeq	Genus	Stackebrandtia
d__Bacteria|p__Actinobacteria|c__Actinomycetia|o__Glycomycetales|f__Glycomycetaceae|g__Stackebrandtia|s__Stackebrandtia nassauensis	1	Incertae-sedis	RefSeq	Species	Stackebrandtia nassauensis
d__Bacteria|p__Actinobacteria|c__Actinomycetia|o__Actinomycetales	1	Incertae-sedis	RefSeq	Order	Actinomycetales
d__Bacteria|p__Actinobacteria|c__Actinomycetia|o__Actinomycetales|f__Actinomycetaceae	1	Incertae-sedis	RefSeq	Family	Actinomycetaceae
d__Bacteria|p__Actinobacteria|c__Actinomycetia|o__Actinomycetales|f__Actinomycetaceae|g__Actinomyces	1	Incertae-sedis	RefSeq	Genus	Actinomyces
d__Bacteria|p__Actinobacteria|c__Actinomycetia|o__Actinomycetales|f__Actinomycetaceae|g__Actinomyces|s__Actinomyces slackii	1	Incertae-sedis	RefSeq	Species	Actinomyces slackii
d__Bacteria|p__Actinobacteria|c__Actinomycetia|o__Frankiales	1	Incertae-sedis	RefSeq	Order	Frankiales
d__Bacteria|p__Actinobacteria|c__Actinomycetia|o__Frankiales|f__Frankiaceae	1	Incertae-sedis	RefSeq	Family	Frankiaceae
d__Bacteria|p__Actinobacteria|c__Actinomycetia|o__Frankiales|f__Frankiaceae|g__Frankia	1	Incertae-sedis	RefSeq	Genus	Frankia
d__Bacteria|p__Actinobacteria|c__Actinomycetia|o__Frankiales|f__Frankiaceae|g__Frankia|s__Frankia sp. QA3	1	Incertae-sedis	RefSeq	Species	Frankia sp. QA3
d__Bacteria|p__Actinobacteria|c__Thermoleophilia	3	Incertae-sedis	RefSeq	Class	Thermoleophilia
d__Bacteria|p__Actinobacteria|c__Thermoleophilia|o__Solirubrobacterales	3	Incertae-sedis	RefSeq	Order	Solirubrobacterales
d__Bacteria|p__Actinobacteria|c__Thermoleophilia|o__Solirubrobacterales|f__Conexibacteraceae	3	Incertae-sedis	RefSeq	Family	Conexibacteraceae
d__Bacteria|p__Actinobacteria|c__Thermoleophilia|o__Solirubrobacterales|f__Conexibacteraceae|g__Conexibacter	3	Incertae-sedis	RefSeq	Genus	Conexibacter
d__Bacteria|p__Actinobacteria|c__Thermoleophilia|o__Solirubrobacterales|f__Conexibacteraceae|g__Conexibacter|s__Conexibacter sp. SYSU D00693	2	Incertae-sedis	RefSeq	Species	Conexibacter sp. SYSU D00693
d__Bacteria|p__Actinobacteria|c__Thermoleophilia|o__Solirubrobacterales|f__Conexibacteraceae|g__Conexibacter|s__Conexibacter woesei	1	Incertae-sedis	RefSeq	Species	Conexibacter woesei
d__Bacteria|p__Actinobacteria|c__Coriobacteriia	1	Incertae-sedis	RefSeq	Class	Coriobacteriia
d__Bacteria|p__Actinobacteria|c__Coriobacteriia|o__Coriobacteriales	1	Incertae-sedis	RefSeq	Order	Coriobacteriales
d__Bacteria|p__Actinobacteria|c__Coriobacteriia|o__Coriobacteriales|f__Atopobiaceae	1	Incertae-sedis	RefSeq	Family	Atopobiaceae
d__Bacteria|p__Actinobacteria|c__Coriobacteriia|o__Coriobacteriales|f__Atopobiaceae|g__Thermophilibacter	1	Incertae-sedis	RefSeq	Genus	Thermophilibacter
d__Bacteria|p__Actinobacteria|c__Coriobacteriia|o__Coriobacteriales|f__Atopobiaceae|g__Thermophilibacter|s__Thermophilibacter immobilis	1	Incertae-sedis	RefSeq	Species	Thermophilibacter immobilis
d__Bacteria|p__Cyanobacteria	16	Incertae-sedis	RefSeq	Phylum	Cyanobacteria
d__Bacteria|p__Cyanobacteria|o__Oscillatoriales	4	Incertae-sedis	RefSeq	Order	Oscillatoriales
d__Bacteria|p__Cyanobacteria|o__Oscillatoriales|f__Coleofasciculaceae	2	Incertae-sedis	RefSeq	Family	Coleofasciculaceae
d__Bacteria|p__Cyanobacteria|o__Oscillatoriales|f__Coleofasciculaceae|g__Geitlerinema	1	Incertae-sedis	RefSeq	Genus	Geitlerinema
d__Bacteria|p__Cyanobacteria|o__Oscillatoriales|f__Coleofasciculaceae|g__Geitlerinema|s__Geitlerinema sp. PCC 7407	1	Incertae-sedis	RefSeq	Species	Geitlerinema sp. PCC 7407
d__Bacteria|p__Cyanobacteria|o__Oscillatoriales|f__Coleofasciculaceae|g__Allocoleopsis	1	Incertae-sedis	RefSeq	Genus	Allocoleopsis
d__Bacteria|p__Cyanobacteria|o__Oscillatoriales|f__Coleofasciculaceae|g__Allocoleopsis|s__Allocoleopsis franciscana	1	Incertae-sedis	RefSeq	Species	Allocoleopsis franciscana
d__Bacteria|p__Cyanobacteria|o__Oscillatoriales|f__Microcoleaceae	2	Incertae-sedis	RefSeq	Family	Microcoleaceae
d__Bacteria|p__Cyanobacteria|o__Chroococcales	2	Incertae-sedis	RefSeq	Order	Chroococcales
d__Bacteria|p__Cyanobacteria|o__Chroococcales|f__Aphanothecaceae	1	Incertae-sedis	RefSeq	Family	Aphanothecaceae
d__Bacteria|p__Cyanobacteria|o__Chroococcales|f__Aphanothecaceae|g__Candidatus Atelocyanobacterium	1	Incertae-sedis	RefSeq	Genus	Candidatus Atelocyanobacterium
d__Bacteria|p__Cyanobacteria|o__Chroococcales|f__Aphanothecaceae|g__Candidatus Atelocyanobacterium|s__Candidatus Atelocyanobacterium thalassa	1	Incertae-sedis	RefSeq	Species	Candidatus Atelocyanobacterium thalassa
d__Bacteria|p__Cyanobacteria|o__Chroococcales|f__Chroococcaceae	1	Incertae-sedis	RefSeq	Family	Chroococcaceae
d__Bacteria|p__Cyanobacteria|o__Chroococcales|f__Chroococcaceae|g__Geminocystis	1	Incertae-sedis	RefSeq	Genus	Geminocystis
d__Bacteria|p__Cyanobacteria|o__Nostocales	5	Incertae-sedis	RefSeq	Order	Nostocales
d__Bacteria|p__Cyanobacteria|o__Nostocales|f__Nostocaceae	2	Incertae-sedis	RefSeq	Family	Nostocaceae
d__Bacteria|p__Cyanobacteria|o__Nostocales|f__Nostocaceae|g__Nostoc	1	Incertae-sedis	RefSeq	Genus	Nostoc
d__Bacteria|p__Cyanobacteria|o__Nostocales|f__Nostocaceae|g__Richelia	1	Incertae-sedis	RefSeq	Genus	Richelia
d__Bacteria|p__Cyanobacteria|o__Nostocales|f__Nostocaceae|g__Richelia|s__Richelia sinica	1	Incertae-sedis	RefSeq	Species	Richelia sinica
d__Bacteria|p__Cyanobacteria|o__Nostocales|f__Calotrichaceae	2	Incertae-sedis	RefSeq	Family	Calotrichaceae
d__Bacteria|p__Cyanobacteria|o__Nostocales|f__Calotrichaceae|g__Calothrix	2	Incertae-sedis	RefSeq	Genus	Calothrix
d__Bacteria|p__Cyanobacteria|o__Nostocales|f__Calotrichaceae|g__Calothrix|s__Calothrix sp. NIES-2098	1	Incertae-sedis	RefSeq	Species	Calothrix sp. NIES-2098
d__Bacteria|p__Cyanobacteria|o__Nostocales|f__Calotrichaceae|g__Calothrix|s__Calothrix sp. PCC 7716	1	Incertae-sedis	RefSeq	Species	Calothrix sp. PCC 7716
d__Bacteria|p__Cyanobacteria|o__Nostocales|f__Aphanizomenonaceae	1	Incertae-sedis	RefSeq	Family	Aphanizomenonaceae
d__Bacteria|p__Cyanobacteria|o__Nostocales|f__Aphanizomenonaceae|g__Sphaerospermopsis	1	Incertae-sedis	RefSeq	Genus	Sphaerospermopsis
d__Bacteria|p__Cyanobacteria|o__Nostocales|f__Aphanizomenonaceae|g__Sphaerospermopsis|s__Sphaerospermopsis kisseleviana	1	Incertae-sedis	RefSeq	Species	Sphaerospermopsis kisseleviana
d__Bacteria|p__Cyanobacteria|o__Pseudanabaenales	3	Incertae-sedis	RefSeq	Order	Pseudanabaenales
d__Bacteria|p__Cyanobacteria|o__Pseudanabaenales|f__Pseudanabaenaceae	1	Incertae-sedis	RefSeq	Family	Pseudanabaenaceae
d__Bacteria|p__Cyanobacteria|o__Pseudanabaenales|f__Pseudanabaenaceae|g__Pseudanabaena	1	Incertae-sedis	RefSeq	Genus	Pseudanabaena
d__Bacteria|p__Cyanobacteria|o__Pseudanabaenales|f__Pseudanabaenaceae|g__Pseudanabaena|s__Pseudanabaena sp. PCC 7367	1	Incertae-sedis	RefSeq	Species	Pseudanabaena sp. PCC 7367
d__Bacteria|p__Cyanobacteria|o__Pseudanabaenales|f__Leptolyngbyaceae	1	Incertae-sedis	RefSeq	Family	Leptolyngbyaceae
d__Bacteria|p__Cyanobacteria|o__Pseudanabaenales|f__Leptolyngbyaceae|g__Leptolyngbya	1	Incertae-sedis	RefSeq	Genus	Leptolyngbya
d__Bacteria|p__Cyanobacteria|o__Pseudanabaenales|f__Leptolyngbyaceae|g__Leptolyngbya|s__Leptolyngbya sp. O-77	1	Incertae-sedis	RefSeq	Species	Leptolyngbya sp. O-77
d__Bacteria|p__Cyanobacteria|o__Pseudanabaenales|f__Oculatellaceae	1	Incertae-sedis	RefSeq	Family	Oculatellaceae
d__Bacteria|p__Cyanobacteria|o__Pseudanabaenales|f__Oculatellaceae|g__Thermoleptolyngbya	1	Incertae-sedis	RefSeq	Genus	Thermoleptolyngbya
d__Bacteria|p__Cyanobacteria|o__Synechococcales	2	Incertae-sedis	RefSeq	Order	Synechococcales
d__Bacteria|p__Cyanobacteria|o__Synechococcales|f__Synechococcaceae	1	Incertae-sedis	RefSeq	Family	Synechococcaceae
d__Bacteria|p__Cyanobacteria|o__Synechococcales|f__Synechococcaceae|g__Dactylococcopsis	1	Incertae-sedis	RefSeq	Genus	Dactylococcopsis
d__Bacteria|p__Cyanobacteria|o__Synechococcales|f__Synechococcaceae|g__Dactylococcopsis|s__Dactylococcopsis salina	1	Incertae-sedis	RefSeq	Species	Dactylococcopsis salina
d__Bacteria|p__Cyanobacteria|o__Synechococcales|f__Merismopediaceae	1	Incertae-sedis	RefSeq	Family	Merismopediaceae
d__Bacteria|p__Cyanobacteria|o__Synechococcales|f__Merismopediaceae|g__Synechocystis	1	Incertae-sedis	RefSeq	Genus	Synechocystis
d__Bacteria|p__Chloroflexi	5	Incertae-sedis	RefSeq	Phylum	Chloroflexi
d__Bacteria|p__Chloroflexi|c__Anaerolineae	2	Incertae-sedis	RefSeq	Class	Anaerolineae
d__Bacteria|p__Chloroflexi|c__Anaerolineae|o__Anaerolineales	2	Incertae-sedis	RefSeq	Order	Anaerolineales
d__Bacteria|p__Chloroflexi|c__Anaerolineae|o__Anaerolineales|f__Anaerolineaceae	2	Incertae-sedis	RefSeq	Family	Anaerolineaceae
d__Bacteria|p__Chloroflexi|c__Anaerolineae|o__Anaerolineales|f__Anaerolineaceae|g__Anaerolinea	1	Incertae-sedis	RefSeq	Genus	Anaerolinea
d__Bacteria|p__Chloroflexi|c__Anaerolineae|o__Anaerolineales|f__Anaerolineaceae|g__Anaerolinea|s__Anaerolinea thermophila	1	Incertae-sedis	RefSeq	Species	Anaerolinea thermophila
d__Bacteria|p__Chloroflexi|c__Anaerolineae|o__Anaerolineales|f__Anaerolineaceae|g__Pelolinea	1	Incertae-sedis	RefSeq	Genus	Pelolinea
d__Bacteria|p__Chloroflexi|c__Anaerolineae|o__Anaerolineales|f__Anaerolineaceae|g__Pelolinea|s__Pelolinea submarina	1	Incertae-sedis	RefSeq	Species	Pelolinea submarina
d__Bacteria|p__Chloroflexi|c__Caldilineae	2	Incertae-sedis	RefSeq	Class	Caldilineae
d__Bacteria|p__Chloroflexi|c__Caldilineae|o__Caldilineales	2	Incertae-sedis	RefSeq	Order	Caldilineales
d__Bacteria|p__Chloroflexi|c__Caldilineae|o__Caldilineales|f__Caldilineaceae	2	Incertae-sedis	RefSeq	Family	Caldilineaceae
d__Bacteria|p__Chloroflexi|c__Caldilineae|o__Caldilineales|f__Caldilineaceae|g__Caldilinea	2	Incertae-sedis	RefSeq	Genus	Caldilinea
d__Bacteria|p__Chloroflexi|c__Caldilineae|o__Caldilineales|f__Caldilineaceae|g__Caldilinea|s__Caldilinea aerophila	2	Incertae-sedis	RefSeq	Species	Caldilinea aerophila
d__Bacteria|p__Chloroflexi|c__Chloroflexia	1	Incertae-sedis	RefSeq	Class	Chloroflexia
d__Bacteria|p__Chloroflexi|c__Chloroflexia|o__Chloroflexales	1	Incertae-sedis	RefSeq	Order	Chloroflexales
d__Bacteria|p__Chloroflexi|c__Chloroflexia|o__Chloroflexales|f__Roseiflexaceae	1	Incertae-sedis	RefSeq	Family	Roseiflexaceae
d__Bacteria|p__Chloroflexi|c__Chloroflexia|o__Chloroflexales|f__Roseiflexaceae|g__Roseiflexus	1	Incertae-sedis	RefSeq	Genus	Roseiflexus
d__Bacteria|p__Chloroflexi|c__Chloroflexia|o__Chloroflexales|f__Roseiflexaceae|g__Roseiflexus|s__Roseiflexus castenholzii	1	Incertae-sedis	RefSeq	Species	Roseiflexus castenholzii
d__Bacteria|p__Deinococcus-Thermus	3	Incertae-sedis	RefSeq	Phylum	Deinococcus-Thermus
d__Bacteria|p__Deinococcus-Thermus|c__Deinococci	3	Incertae-sedis	RefSeq	Class	Deinococci
d__Bacteria|p__Deinococcus-Thermus|c__Deinococci|o__Deinococcales	2	Incertae-sedis	RefSeq	Order	Deinococcales
d__Bacteria|p__Deinococcus-Thermus|c__Deinococci|o__Deinococcales|f__Deinococcaceae	2	Incertae-sedis	RefSeq	Family	Deinococcaceae
d__Bacteria|p__Deinococcus-Thermus|c__Deinococci|o__Deinococcales|f__Deinococcaceae|g__Deinococcus	2	Incertae-sedis	RefSeq	Genus	Deinococcus
d__Bacteria|p__Deinococcus-Thermus|c__Deinococci|o__Deinococcales|f__Deinococcaceae|g__Deinococcus|s__Deinococcus sp. NW-56	1	Incertae-sedis	RefSeq	Species	Deinococcus sp. NW-56
d__Bacteria|p__Deinococcus-Thermus|c__Deinococci|o__Deinococcales|f__Deinococcaceae|g__Deinococcus|s__Deinococcus maricopensis	1	Incertae-sedis	RefSeq	Species	Deinococcus maricopensis
d__Bacteria|p__Tenericutes	1	Incertae-sedis	RefSeq	Phylum	Tenericutes
d__Bacteria|p__Tenericutes|c__Mollicutes	1	Incertae-sedis	RefSeq	Class	Mollicutes
d__Bacteria|p__Tenericutes|c__Mollicutes|o__Acholeplasmatales	1	Incertae-sedis	RefSeq	Order	Acholeplasmatales
d__Bacteria|p__Tenericutes|c__Mollicutes|o__Acholeplasmatales|f__Acholeplasmataceae	1	Incertae-sedis	RefSeq	Family	Acholeplasmataceae
d__Bacteria|p__Tenericutes|c__Mollicutes|o__Acholeplasmatales|f__Acholeplasmataceae|g__Haploplasma	1	Incertae-sedis	RefSeq	Genus	Haploplasma
d__Bacteria|p__Tenericutes|c__Mollicutes|o__Acholeplasmatales|f__Acholeplasmataceae|g__Haploplasma|s__Haploplasma axanthum	1	Incertae-sedis	RefSeq	Species	Haploplasma axanthum
d__Bacteria|p__Bacteroidetes	38	Incertae-sedis	RefSeq	Phylum	Bacteroidetes
d__Bacteria|p__Bacteroidetes|c__Flavobacteriia	15	Incertae-sedis	RefSeq	Class	Flavobacteriia
d__Bacteria|p__Bacteroidetes|c__Flavobacteriia|o__Flavobacteriales	15	Incertae-sedis	RefSeq	Order	Flavobacteriales
d__Bacteria|p__Bacteroidetes|c__Flavobacteriia|o__Flavobacteriales|f__Flavobacteriaceae	8	Incertae-sedis	RefSeq	Family	Flavobacteriaceae
d__Bacteria|p__Bacteroidetes|c__Flavobacteriia|o__Flavobacteriales|f__Flavobacteriaceae|g__Polaribacter	3	Incertae-sedis	RefSeq	Genus	Polaribacter
d__Bacteria|p__Bacteroidetes|c__Flavobacteriia|o__Flavobacteriales|f__Flavobacteriaceae|g__Polaribacter|s__Polaribacter sp. BM10	1	Incertae-sedis	RefSeq	Species	Polaribacter sp. BM10
d__Bacteria|p__Bacteroidetes|c__Flavobacteriia|o__Flavobacteriales|f__Flavobacteriaceae|g__Polaribacter|s__Polaribacter sp. R2A056_3_33	1	Incertae-sedis	RefSeq	Species	Polaribacter sp. R2A056_3_33
d__Bacteria|p__Bacteroidetes|c__Flavobacteriia|o__Flavobacteriales|f__Flavobacteriaceae|g__Polaribacter|s__Polaribacter sejongensis	1	Incertae-sedis	RefSeq	Species	Polaribacter sejongensis
d__Bacteria|p__Bacteroidetes|c__Flavobacteriia|o__Flavobacteriales|f__Flavobacteriaceae|g__Flavobacterium	2	Incertae-sedis	RefSeq	Genus	Flavobacterium
d__Bacteria|p__Bacteroidetes|c__Flavobacteriia|o__Flavobacteriales|f__Flavobacteriaceae|g__Flavobacterium|s__Flavobacterium haoranii	1	Incertae-sedis	RefSeq	Species	Flavobacterium haoranii
d__Bacteria|p__Bacteroidetes|c__Flavobacteriia|o__Flavobacteriales|f__Flavobacteriaceae|g__Capnocytophaga	1	Incertae-sedis	RefSeq	Genus	Capnocytophaga
d__Bacteria|p__Bacteroidetes|c__Flavobacteriia|o__Flavobacteriales|f__Flavobacteriaceae|g__Capnocytophaga|s__Capnocytophaga sp. oral taxon 878	1	Incertae-sedis	RefSeq	Species	Capnocytophaga sp. oral taxon 878
d__Bacteria|p__Bacteroidetes|c__Flavobacteriia|o__Flavobacteriales|f__Flavobacteriaceae|g__Marixanthomonas	1	Incertae-sedis	RefSeq	Genus	Marixanthomonas
d__Bacteria|p__Bacteroidetes|c__Flavobacteriia|o__Flavobacteriales|f__Flavobacteriaceae|g__Marixanthomonas|s__Marixanthomonas sp. SCSIO 43207	1	Incertae-sedis	RefSeq	Species	Marixanthomonas sp. SCSIO 43207
d__Bacteria|p__Bacteroidetes|c__Flavobacteriia|o__Flavobacteriales|f__Flavobacteriaceae|g__Flagellimonas	1	Incertae-sedis	RefSeq	Genus	Flagellimonas
d__Bacteria|p__Bacteroidetes|c__Flavobacteriia|o__Flavobacteriales|f__Flavobacteriaceae|g__Flagellimonas|s__Flagellimonas sp. CMM7	1	Incertae-sedis	RefSeq	Species	Flagellimonas sp. CMM7
d__Bacteria|p__Bacteroidetes|c__Flavobacteriia|o__Flavobacteriales|f__Weeksellaceae	6	Incertae-sedis	RefSeq	Family	Weeksellaceae
d__Bacteria|p__Bacteroidetes|c__Flavobacteriia|o__Flavobacteriales|f__Weeksellaceae|g__Chryseobacterium	3	Incertae-sedis	RefSeq	Genus	Chryseobacterium
d__Bacteria|p__Bacteroidetes|c__Flavobacteriia|o__Flavobacteriales|f__Weeksellaceae|g__Chryseobacterium|s__Chryseobacterium sp. T16E-39	1	Incertae-sedis	RefSeq	Species	Chryseobacterium sp. T16E-39
d__Bacteria|p__Bacteroidetes|c__Flavobacteriia|o__Flavobacteriales|f__Weeksellaceae|g__Chryseobacterium|s__Chryseobacterium salivictor	1	Incertae-sedis	RefSeq	Species	Chryseobacterium salivictor
d__Bacteria|p__Bacteroidetes|c__Flavobacteriia|o__Flavobacteriales|f__Weeksellaceae|g__Kaistella	1	Incertae-sedis	RefSeq	Genus	Kaistella
d__Bacteria|p__Bacteroidetes|c__Flavobacteriia|o__Flavobacteriales|f__Weeksellaceae|g__Kaistella|s__Kaistella haifensis	1	Incertae-sedis	RefSeq	Species	Kaistella haifensis
d__Bacteria|p__Bacteroidetes|c__Flavobacteriia|o__Flavobacteriales|f__Weeksellaceae|g__Cloacibacterium	1	Incertae-sedis	RefSeq	Genus	Cloacibacterium
d__Bacteria|p__Bacteroidetes|c__Flavobacteriia|o__Flavobacteriales|f__Weeksellaceae|g__Cloacibacterium|s__Cloacibacterium caeni	1	Incertae-sedis	RefSeq	Species	Cloacibacterium caeni
d__Bacteria|p__Bacteroidetes|c__Flavobacteriia|o__Flavobacteriales|f__Weeksellaceae|g__Apibacter	1	Incertae-sedis	RefSeq	Genus	Apibacter
d__Bacteria|p__Bacteroidetes|c__Flavobacteriia|o__Flavobacteriales|f__Weeksellaceae|g__Apibacter|s__Apibacter raozihei	1	Incertae-sedis	RefSeq	Species	Apibacter raozihei
d__Bacteria|p__Bacteroidetes|c__Flavobacteriia|o__Flavobacteriales|f__Blattabacteriaceae	1	Incertae-sedis	RefSeq	Family	Blattabacteriaceae
d__Bacteria|p__Bacteroidetes|c__Flavobacteriia|o__Flavobacteriales|f__Blattabacteriaceae|g__Blattabacterium	1	Incertae-sedis	RefSeq	Genus	Blattabacterium
d__Bacteria|p__Bacteroidetes|c__Flavobacteriia|o__Flavobacteriales|f__Blattabacteriaceae|g__Blattabacterium|s__Blattabacterium sp. (Blatta orientalis)	1	Incertae-sedis	RefSeq	Species	Blattabacterium sp. (Blatta orientalis)
d__Bacteria|p__Bacteroidetes|c__Cytophagia	11	Incertae-sedis	RefSeq	Class	Cytophagia
d__Bacteria|p__Bacteroidetes|c__Cytophagia|o__Cytophagales	11	Incertae-sedis	RefSeq	Order	Cytophagales
d__Bacteria|p__Bacteroidetes|c__Cytophagia|o__Cytophagales|f__Cytophagaceae	3	Incertae-sedis	RefSeq	Family	Cytophagaceae
d__Bacteria|p__Bacteroidetes|c__Cytophagia|o__Cytophagales|f__Cytophagaceae|g__Spirosoma	2	Incertae-sedis	RefSeq	Genus	Spirosoma
d__Bacteria|p__Bacteroidetes|c__Cytophagia|o__Cytophagales|f__Cytophagaceae|g__Spirosoma|s__Spirosoma rigui	1	Incertae-sedis	RefSeq	Species	Spirosoma rigui
d__Bacteria|p__Bacteroidetes|c__Cytophagia|o__Cytophagales|f__Cytophagaceae|g__Rhodocytophaga	1	Incertae-sedis	RefSeq	Genus	Rhodocytophaga
d__Bacteria|p__Bacteroidetes|c__Cytophagia|o__Cytophagales|f__Cytophagaceae|g__Rhodocytophaga|s__Rhodocytophaga rosea	1	Incertae-sedis	RefSeq	Species	Rhodocytophaga rosea
d__Bacteria|p__Bacteroidetes|c__Cytophagia|o__Cytophagales|f__Spirosomaceae	3	Incertae-sedis	RefSeq	Family	Spirosomaceae
d__Bacteria|p__Bacteroidetes|c__Cytophagia|o__Cytophagales|f__Spirosomaceae|g__Runella	1	Incertae-sedis	RefSeq	Genus	Runella
d__Bacteria|p__Bacteroidetes|c__Cytophagia|o__Cytophagales|f__Spirosomaceae|g__Runella|s__Runella rosea	1	Incertae-sedis	RefSeq	Species	Runella rosea
d__Bacteria|p__Bacteroidetes|c__Cytophagia|o__Cytophagales|f__Spirosomaceae|g__Dyadobacter	1	Incertae-sedis	RefSeq	Genus	Dyadobacter
d__Bacteria|p__Bacteroidetes|c__Cytophagia|o__Cytophagales|f__Spirosomaceae|g__Dyadobacter|s__Dyadobacter sandarakinus	1	Incertae-sedis	RefSeq	Species	Dyadobacter sandarakinus
d__Bacteria|p__Bacteroidetes|c__Cytophagia|o__Cytophagales|f__Spirosomaceae|g__Leadbetterella	1	Incertae-sedis	RefSeq	Genus	Leadbetterella
d__Bacteria|p__Bacteroidetes|c__Cytophagia|o__Cytophagales|f__Spirosomaceae|g__Leadbetterella|s__Leadbetterella byssophila	1	Incertae-sedis	RefSeq	Species	Leadbetterella byssophila
d__Bacteria|p__Bacteroidetes|c__Cytophagia|o__Cytophagales|f__Cyclobacteriaceae	2	Incertae-sedis	RefSeq	Family	Cyclobacteriaceae
d__Bacteria|p__Bacteroidetes|c__Cytophagia|o__Cytophagales|f__Cyclobacteriaceae|g__Aquiflexum	1	Incertae-sedis	RefSeq	Genus	Aquiflexum
d__Bacteria|p__Bacteroidetes|c__Cytophagia|o__Cytophagales|f__Cyclobacteriaceae|g__Aquiflexum|s__Aquiflexum balticum	1	Incertae-sedis	RefSeq	Species	Aquiflexum balticum
d__Bacteria|p__Bacteroidetes|c__Cytophagia|o__Cytophagales|f__Cyclobacteriaceae|g__Echinicola	1	Incertae-sedis	RefSeq	Genus	Echinicola
d__Bacteria|p__Bacteroidetes|c__Cytophagia|o__Cytophagales|f__Cyclobacteriaceae|g__Echinicola|s__Echinicola vietnamensis	1	Incertae-sedis	RefSeq	Species	Echinicola vietnamensis
d__Bacteria|p__Bacteroidetes|c__Cytophagia|o__Cytophagales|f__Hymenobacteraceae	2	Incertae-sedis	RefSeq	Family	Hymenobacteraceae
d__Bacteria|p__Bacteroidetes|c__Cytophagia|o__Cytophagales|f__Hymenobacteraceae|g__Hymenobacter	2	Incertae-sedis	RefSeq	Genus	Hymenobacter
d__Bacteria|p__Bacteroidetes|c__Cytophagia|o__Cytophagales|f__Hymenobacteraceae|g__Hymenobacter|s__Hymenobacter sp. PAMC 26554	1	Incertae-sedis	RefSeq	Species	Hymenobacter sp. PAMC 26554
d__Bacteria|p__Bacteroidetes|c__Cytophagia|o__Cytophagales|f__Marivirgaceae	1	Incertae-sedis	RefSeq	Family	Marivirgaceae
d__Bacteria|p__Bacteroidetes|c__Cytophagia|o__Cytophagales|f__Marivirgaceae|g__Marivirga	1	Incertae-sedis	RefSeq	Genus	Marivirga
d__Bacteria|p__Bacteroidetes|c__Cytophagia|o__Cytophagales|f__Marivirgaceae|g__Marivirga|s__Marivirga tractuosa	1	Incertae-sedis	RefSeq	Species	Marivirga tractuosa
d__Bacteria|p__Bacteroidetes|c__Chitinophagia	4	Incertae-sedis	RefSeq	Class	Chitinophagia
d__Bacteria|p__Bacteroidetes|c__Chitinophagia|o__Chitinophagales	4	Incertae-sedis	RefSeq	Order	Chitinophagales
d__Bacteria|p__Bacteroidetes|c__Chitinophagia|o__Chitinophagales|f__Chitinophagaceae	4	Incertae-sedis	RefSeq	Family	Chitinophagaceae
d__Bacteria|p__Bacteroidetes|c__Chitinophagia|o__Chitinophagales|f__Chitinophagaceae|g__Chitinophaga	1	Incertae-sedis	RefSeq	Genus	Chitinophaga
d__Bacteria|p__Bacteroidetes|c__Chitinophagia|o__Chitinophagales|f__Chitinophagaceae|g__Chitinophaga|s__Chitinophaga pinensis	1	Incertae-sedis	RefSeq	Species	Chitinophaga pinensis
d__Bacteria|p__Bacteroidetes|c__Chitinophagia|o__Chitinophagales|f__Chitinophagaceae|g__Niastella	1	Incertae-sedis	RefSeq	Genus	Niastella
d__Bacteria|p__Bacteroidetes|c__Chitinophagia|o__Chitinophagales|f__Chitinophagaceae|g__Niastella|s__Niastella koreensis	1	Incertae-sedis	RefSeq	Species	Niastella koreensis
d__Bacteria|p__Bacteroidetes|c__Chitinophagia|o__Chitinophagales|f__Chitinophagaceae|g__Flavisolibacter	1	Incertae-sedis	RefSeq	Genus	Flavisolibacter
d__Bacteria|p__Bacteroidetes|c__Chitinophagia|o__Chitinophagales|f__Chitinophagaceae|g__Flavisolibacter|s__Flavisolibacter ginsenosidimutans	1	Incertae-sedis	RefSeq	Species	Flavisolibacter ginsenosidimutans
d__Bacteria|p__Bacteroidetes|c__Chitinophagia|o__Chitinophagales|f__Chitinophagaceae|g__Panacibacter	1	Incertae-sedis	RefSeq	Genus	Panacibacter
d__Bacteria|p__Bacteroidetes|c__Chitinophagia|o__Chitinophagales|f__Chitinophagaceae|g__Panacibacter|s__Panacibacter ginsenosidivorans	1	Incertae-sedis	RefSeq	Species	Panacibacter ginsenosidivorans
d__Bacteria|p__Bacteroidetes|c__Sphingobacteriia	3	Incertae-sedis	RefSeq	Class	Sphingobacteriia
d__Bacteria|p__Bacteroidetes|c__Sphingobacteriia|o__Sphingobacteriales	3	Incertae-sedis	RefSeq	Order	Sphingobacteriales
d__Bacteria|p__Bacteroidetes|c__Sphingobacteriia|o__Sphingobacteriales|f__Sphingobacteriaceae	3	Incertae-sedis	RefSeq	Family	Sphingobacteriaceae
d__Bacteria|p__Bacteroidetes|c__Sphingobacteriia|o__Sphingobacteriales|f__Sphingobacteriaceae|g__Pedobacter	2	Incertae-sedis	RefSeq	Genus	Pedobacter
d__Bacteria|p__Bacteroidetes|c__Sphingobacteriia|o__Sphingobacteriales|f__Sphingobacteriaceae|g__Pedobacter|s__Pedobacter sp. PACM 27299	1	Incertae-sedis	RefSeq	Species	Pedobacter sp. PACM 27299
d__Bacteria|p__Bacteroidetes|c__Sphingobacteriia|o__Sphingobacteriales|f__Sphingobacteriaceae|g__Pedobacter|s__Pedobacter sp. KBS0701	1	Incertae-sedis	RefSeq	Species	Pedobacter sp. KBS0701
d__Bacteria|p__Bacteroidetes|c__Sphingobacteriia|o__Sphingobacteriales|f__Sphingobacteriaceae|g__Olivibacter	1	Incertae-sedis	RefSeq	Genus	Olivibacter
d__Bacteria|p__Bacteroidetes|c__Sphingobacteriia|o__Sphingobacteriales|f__Sphingobacteriaceae|g__Olivibacter|s__Olivibacter sp. LS-1	1	Incertae-sedis	RefSeq	Species	Olivibacter sp. LS-1
d__Bacteria|p__Bacteroidetes|c__Bacteroidia	3	Incertae-sedis	RefSeq	Class	Bacteroidia
d__Bacteria|p__Bacteroidetes|c__Bacteroidia|o__Bacteroidales	3	Incertae-sedis	RefSeq	Order	Bacteroidales
d__Bacteria|p__Bacteroidetes|c__Bacteroidia|o__Bacteroidales|f__Bacteroidaceae	2	Incertae-sedis	RefSeq	Family	Bacteroidaceae
d__Bacteria|p__Bacteroidetes|c__Bacteroidia|o__Bacteroidales|f__Bacteroidaceae|g__Bacteroides	1	Incertae-sedis	RefSeq	Genus	Bacteroides
d__Bacteria|p__Bacteroidetes|c__Bacteroidia|o__Bacteroidales|f__Bacteroidaceae|g__Bacteroides|s__Bacteroides zoogleoformans	1	Incertae-sedis	RefSeq	Species	Bacteroides zoogleoformans
d__Bacteria|p__Bacteroidetes|c__Bacteroidia|o__Bacteroidales|f__Bacteroidaceae|g__Phocaeicola	1	Incertae-sedis	RefSeq	Genus	Phocaeicola
d__Bacteria|p__Bacteroidetes|c__Bacteroidia|o__Bacteroidales|f__Bacteroidaceae|g__Phocaeicola|s__Phocaeicola coprophilus	1	Incertae-sedis	RefSeq	Species	Phocaeicola coprophilus
d__Bacteria|p__Bacteroidetes|c__Bacteroidia|o__Bacteroidales|f__Rikenellaceae	1	Incertae-sedis	RefSeq	Family	Rikenellaceae
d__Bacteria|p__Bacteroidetes|c__Bacteroidia|o__Bacteroidales|f__Rikenellaceae|g__Alistipes	1	Incertae-sedis	RefSeq	Genus	Alistipes
d__Bacteria|p__Bacteroidetes|c__Bacteroidia|o__Bacteroidales|f__Rikenellaceae|g__Alistipes|s__Alistipes sp. dk3624	1	Incertae-sedis	RefSeq	Species	Alistipes sp. dk3624
d__Bacteria|p__Chlorobi	2	Incertae-sedis	RefSeq	Phylum	Chlorobi
d__Bacteria|p__Chlorobi|c__Chlorobia	2	Incertae-sedis	RefSeq	Class	Chlorobia
d__Bacteria|p__Chlorobi|c__Chlorobia|o__Chlorobiales	2	Incertae-sedis	RefSeq	Order	Chlorobiales
d__Bacteria|p__Chlorobi|c__Chlorobia|o__Chlorobiales|f__Chlorobiaceae	2	Incertae-sedis	RefSeq	Family	Chlorobiaceae
d__Bacteria|p__Chlorobi|c__Chlorobia|o__Chlorobiales|f__Chlorobiaceae|g__Prosthecochloris	1	Incertae-sedis	RefSeq	Genus	Prosthecochloris
d__Bacteria|p__Chlorobi|c__Chlorobia|o__Chlorobiales|f__Chlorobiaceae|g__Prosthecochloris|s__Prosthecochloris aestuarii	1	Incertae-sedis	RefSeq	Species	Prosthecochloris aestuarii
d__Bacteria|p__Chlorobi|c__Chlorobia|o__Chlorobiales|f__Chlorobiaceae|g__Chloroherpeton	1	Incertae-sedis	RefSeq	Genus	Chloroherpeton
d__Bacteria|p__Chlorobi|c__Chlorobia|o__Chlorobiales|f__Chlorobiaceae|g__Chloroherpeton|s__Chloroherpeton thalassium	1	Incertae-sedis	RefSeq	Species	Chloroherpeton thalassium
d__Bacteria|p__Ignavibacteriae	2	Incertae-sedis	RefSeq	Phylum	Ignavibacteriae
d__Bacteria|p__Ignavibacteriae|c__Ignavibacteria	2	Incertae-sedis	RefSeq	Class	Ignavibacteria
d__Bacteria|p__Ignavibacteriae|c__Ignavibacteria|o__Ignavibacteriales	2	Incertae-sedis	RefSeq	Order	Ignavibacteriales
d__Bacteria|p__Ignavibacteriae|c__Ignavibacteria|o__Ignavibacteriales|f__Ignavibacteriaceae	2	Incertae-sedis	RefSeq	Family	Ignavibacteriaceae
d__Bacteria|p__Ignavibacteriae|c__Ignavibacteria|o__Ignavibacteriales|f__Ignavibacteriaceae|g__Ignavibacterium	2	Incertae-sedis	RefSeq	Genus	Ignavibacterium
d__Bacteria|p__Ignavibacteriae|c__Ignavibacteria|o__Ignavibacteriales|f__Ignavibacteriaceae|g__Ignavibacterium|s__Ignavibacterium album	2	Incertae-sedis	RefSeq	Species	Ignavibacterium album
d__Bacteria|p__Planctomycetes	11	Incertae-sedis	RefSeq	Phylum	Planctomycetes
d__Bacteria|p__Planctomycetes|c__Planctomycetia	8	Incertae-sedis	RefSeq	Class	Planctomycetia
d__Bacteria|p__Planctomycetes|c__Planctomycetia|o__Planctomycetales	4	Incertae-sedis	RefSeq	Order	Planctomycetales
d__Bacteria|p__Planctomycetes|c__Planctomycetia|o__Planctomycetales|f__Planctomycetaceae	4	Incertae-sedis	RefSeq	Family	Planctomycetaceae
d__Bacteria|p__Planctomycetes|c__Planctomycetia|o__Planctomycetales|f__Planctomycetaceae|g__Gimesia	1	Incertae-sedis	RefSeq	Genus	Gimesia
d__Bacteria|p__Planctomycetes|c__Planctomycetia|o__Planctomycetales|f__Planctomycetaceae|g__Alienimonas	1	Incertae-sedis	RefSeq	Genus	Alienimonas
d__Bacteria|p__Planctomycetes|c__Planctomycetia|o__Planctomycetales|f__Planctomycetaceae|g__Alienimonas|s__Alienimonas californiensis	1	Incertae-sedis	RefSeq	Species	Alienimonas californiensis
d__Bacteria|p__Planctomycetes|c__Planctomycetia|o__Planctomycetales|f__Planctomycetaceae|g__Polystyrenella	1	Incertae-sedis	RefSeq	Genus	Polystyrenella
d__Bacteria|p__Planctomycetes|c__Planctomycetia|o__Planctomycetales|f__Planctomycetaceae|g__Polystyrenella|s__Polystyrenella longa	1	Incertae-sedis	RefSeq	Species	Polystyrenella longa
d__Bacteria|p__Planctomycetes|c__Planctomycetia|o__Pirellulales	3	Incertae-sedis	RefSeq	Order	Pirellulales
d__Bacteria|p__Planctomycetes|c__Planctomycetia|o__Pirellulales|f__Pirellulaceae	3	Incertae-sedis	RefSeq	Family	Pirellulaceae
d__Bacteria|p__Planctomycetes|c__Planctomycetia|o__Pirellulales|f__Pirellulaceae|g__Stieleria	2	Incertae-sedis	RefSeq	Genus	Stieleria
d__Bacteria|p__Planctomycetes|c__Planctomycetia|o__Pirellulales|f__Pirellulaceae|g__Stieleria|s__Stieleria neptunia	2	Incertae-sedis	RefSeq	Species	Stieleria neptunia
d__Bacteria|p__Planctomycetes|c__Planctomycetia|o__Pirellulales|f__Pirellulaceae|g__Rosistilla	1	Incertae-sedis	RefSeq	Genus	Rosistilla
d__Bacteria|p__Planctomycetes|c__Planctomycetia|o__Isosphaerales	1	Incertae-sedis	RefSeq	Order	Isosphaerales
d__Bacteria|p__Planctomycetes|c__Planctomycetia|o__Isosphaerales|f__Isosphaeraceae	1	Incertae-sedis	RefSeq	Family	Isosphaeraceae
d__Bacteria|p__Planctomycetes|c__Planctomycetia|o__Isosphaerales|f__Isosphaeraceae|g__Paludisphaera	1	Incertae-sedis	RefSeq	Genus	Paludisphaera
d__Bacteria|p__Planctomycetes|c__Planctomycetia|o__Isosphaerales|f__Isosphaeraceae|g__Paludisphaera|s__Paludisphaera borealis	1	Incertae-sedis	RefSeq	Species	Paludisphaera borealis
d__Bacteria|p__Planctomycetes|c__Candidatus Brocadiia	3	Incertae-sedis	RefSeq	Class	Candidatus Brocadiia
d__Bacteria|p__Planctomycetes|c__Candidatus Brocadiia|o__Candidatus Brocadiales	3	Incertae-sedis	RefSeq	Order	Candidatus Brocadiales
d__Bacteria|p__Planctomycetes|c__Candidatus Brocadiia|o__Candidatus Brocadiales|f__Candidatus Brocadiaceae	3	Incertae-sedis	RefSeq	Family	Candidatus Brocadiaceae
d__Bacteria|p__Planctomycetes|c__Candidatus Brocadiia|o__Candidatus Brocadiales|f__Candidatus Brocadiaceae|g__Candidatus Kuenenia	3	Incertae-sedis	RefSeq	Genus	Candidatus Kuenenia
d__Bacteria|p__Planctomycetes|c__Candidatus Brocadiia|o__Candidatus Brocadiales|f__Candidatus Brocadiaceae|g__Candidatus Kuenenia|s__Candidatus Kuenenia stuttgartiensis	3	Incertae-sedis	RefSeq	Species	Candidatus Kuenenia stuttgartiensis
d__Bacteria|p__Omnitrophica	10	Incertae-sedis	RefSeq	Phylum	Omnitrophica
d__Bacteria|p__Omnitrophica|g__Candidatus Vampirococcus	10	Incertae-sedis	RefSeq	Genus	Candidatus Vampirococcus
d__Bacteria|p__Omnitrophica|g__Candidatus Vampirococcus|s__Candidatus Vampirococcus archaeovorus	10	Incertae-sedis	RefSeq	Species	Candidatus Vampirococcus archaeovorus
d__Bacteria|p__Verrucomicrobia	1	Incertae-sedis	RefSeq	Phylum	Verrucomicrobia
d__Bacteria|p__Verrucomicrobia|c__Verrucomicrobiae	1	Incertae-sedis	RefSeq	Class	Verrucomicrobiae
d__Bacteria|p__Verrucomicrobia|c__Verrucomicrobiae|o__Verrucomicrobiales	1	Incertae-sedis	RefSeq	Order	Verrucomicrobiales
d__Bacteria|p__Verrucomicrobia|c__Verrucomicrobiae|o__Verrucomicrobiales|f__Verrucomicrobiaceae	1	Incertae-sedis	RefSeq	Family	Verrucomicrobiaceae
d__Bacteria|p__Verrucomicrobia|c__Verrucomicrobiae|o__Verrucomicrobiales|f__Verrucomicrobiaceae|g__Verrucomicrobium	1	Incertae-sedis	RefSeq	Genus	Verrucomicrobium
d__Bacteria|p__Verrucomicrobia|c__Verrucomicrobiae|o__Verrucomicrobiales|f__Verrucomicrobiaceae|g__Verrucomicrobium|s__Verrucomicrobium spinosum	1	Incertae-sedis	RefSeq	Species	Verrucomicrobium spinosum
d__Bacteria|p__Kiritimatiellaeota	1	Incertae-sedis	RefSeq	Phylum	Kiritimatiellaeota
d__Bacteria|p__Kiritimatiellaeota|c__Kiritimatiellae	1	Incertae-sedis	RefSeq	Class	Kiritimatiellae
d__Bacteria|p__Kiritimatiellaeota|c__Kiritimatiellae|o__Kiritimatiellales	1	Incertae-sedis	RefSeq	Order	Kiritimatiellales
d__Bacteria|p__Kiritimatiellaeota|c__Kiritimatiellae|o__Kiritimatiellales|f__Kiritimatiellaceae	1	Incertae-sedis	RefSeq	Family	Kiritimatiellaceae
d__Bacteria|p__Kiritimatiellaeota|c__Kiritimatiellae|o__Kiritimatiellales|f__Kiritimatiellaceae|g__Kiritimatiella	1	Incertae-sedis	RefSeq	Genus	Kiritimatiella
d__Bacteria|p__Kiritimatiellaeota|c__Kiritimatiellae|o__Kiritimatiellales|f__Kiritimatiellaceae|g__Kiritimatiella|s__Kiritimatiella glycovorans	1	Incertae-sedis	RefSeq	Species	Kiritimatiella glycovorans
d__Bacteria|p__Chlamydiae	1	Incertae-sedis	RefSeq	Phylum	Chlamydiae
d__Bacteria|p__Chlamydiae|c__Chlamydiia	1	Incertae-sedis	RefSeq	Class	Chlamydiia
d__Bacteria|p__Chlamydiae|c__Chlamydiia|o__Chlamydiales	1	Incertae-sedis	RefSeq	Order	Chlamydiales
d__Bacteria|p__Chlamydiae|c__Chlamydiia|o__Chlamydiales|f__Chlamydiaceae	1	Incertae-sedis	RefSeq	Family	Chlamydiaceae
d__Bacteria|p__Chlamydiae|c__Chlamydiia|o__Chlamydiales|f__Chlamydiaceae|g__Chlamydia	1	Incertae-sedis	RefSeq	Genus	Chlamydia
d__Bacteria|p__Chlamydiae|c__Chlamydiia|o__Chlamydiales|f__Chlamydiaceae|g__Chlamydia|s__Chlamydia pecorum	1	Incertae-sedis	RefSeq	Species	Chlamydia pecorum
d__Bacteria|p__Thermotogae	5	Incertae-sedis	RefSeq	Phylum	Thermotogae
d__Bacteria|p__Thermotogae|c__Thermotogae	5	Incertae-sedis	RefSeq	Class	Thermotogae
d__Bacteria|p__Thermotogae|c__Thermotogae|o__Petrotogales	4	Incertae-sedis	RefSeq	Order	Petrotogales
d__Bacteria|p__Thermotogae|c__Thermotogae|o__Petrotogales|f__Petrotogaceae	4	Incertae-sedis	RefSeq	Family	Petrotogaceae
d__Bacteria|p__Thermotogae|c__Thermotogae|o__Petrotogales|f__Petrotogaceae|g__Marinitoga	2	Incertae-sedis	RefSeq	Genus	Marinitoga
d__Bacteria|p__Thermotogae|c__Thermotogae|o__Petrotogales|f__Petrotogaceae|g__Petrotoga	1	Incertae-sedis	RefSeq	Genus	Petrotoga
d__Bacteria|p__Thermotogae|c__Thermotogae|o__Petrotogales|f__Petrotogaceae|g__Petrotoga|s__Petrotoga mobilis	1	Incertae-sedis	RefSeq	Species	Petrotoga mobilis
d__Bacteria|p__Thermotogae|c__Thermotogae|o__Petrotogales|f__Petrotogaceae|g__Tepiditoga	1	Incertae-sedis	RefSeq	Genus	Tepiditoga
d__Bacteria|p__Thermotogae|c__Thermotogae|o__Petrotogales|f__Petrotogaceae|g__Tepiditoga|s__Tepiditoga spiralis	1	Incertae-sedis	RefSeq	Species	Tepiditoga spiralis
d__Bacteria|p__Thermotogae|c__Thermotogae|o__Thermotogales	1	Incertae-sedis	RefSeq	Order	Thermotogales
d__Bacteria|p__Thermotogae|c__Thermotogae|o__Thermotogales|f__Thermotogaceae	1	Incertae-sedis	RefSeq	Family	Thermotogaceae
d__Bacteria|p__Thermotogae|c__Thermotogae|o__Thermotogales|f__Thermotogaceae|g__Thermotoga	1	Incertae-sedis	RefSeq	Genus	Thermotoga
d__Bacteria|p__Thermotogae|c__Thermotogae|o__Thermotogales|f__Thermotogaceae|g__Thermotoga|s__Thermotoga sp. RQ2	1	Incertae-sedis	RefSeq	Species	Thermotoga sp. RQ2
d__Bacteria|p__Fusobacteria	4	Incertae-sedis	RefSeq	Phylum	Fusobacteria
d__Bacteria|p__Fusobacteria|c__Fusobacteriia	4	Incertae-sedis	RefSeq	Class	Fusobacteriia
d__Bacteria|p__Fusobacteria|c__Fusobacteriia|o__Fusobacteriales	4	Incertae-sedis	RefSeq	Order	Fusobacteriales
d__Bacteria|p__Fusobacteria|c__Fusobacteriia|o__Fusobacteriales|f__Fusobacteriaceae	2	Incertae-sedis	RefSeq	Family	Fusobacteriaceae
d__Bacteria|p__Fusobacteria|c__Fusobacteriia|o__Fusobacteriales|f__Fusobacteriaceae|g__Fusobacterium	2	Incertae-sedis	RefSeq	Genus	Fusobacterium
d__Bacteria|p__Fusobacteria|c__Fusobacteriia|o__Fusobacteriales|f__Fusobacteriaceae|g__Fusobacterium|s__Fusobacterium necrophorum	1	Incertae-sedis	RefSeq	Species	Fusobacterium necrophorum
d__Bacteria|p__Fusobacteria|c__Fusobacteriia|o__Fusobacteriales|f__Fusobacteriaceae|g__Fusobacterium|s__Fusobacterium hwasookii	1	Incertae-sedis	RefSeq	Species	Fusobacterium hwasookii
d__Bacteria|p__Fusobacteria|c__Fusobacteriia|o__Fusobacteriales|f__Leptotrichiaceae	2	Incertae-sedis	RefSeq	Family	Leptotrichiaceae
d__Bacteria|p__Fusobacteria|c__Fusobacteriia|o__Fusobacteriales|f__Leptotrichiaceae|g__Leptotrichia	1	Incertae-sedis	RefSeq	Genus	Leptotrichia
d__Bacteria|p__Fusobacteria|c__Fusobacteriia|o__Fusobacteriales|f__Leptotrichiaceae|g__Leptotrichia|s__Leptotrichia wadei	1	Incertae-sedis	RefSeq	Species	Leptotrichia wadei
d__Bacteria|p__Fusobacteria|c__Fusobacteriia|o__Fusobacteriales|f__Leptotrichiaceae|g__Sebaldella	1	Incertae-sedis	RefSeq	Genus	Sebaldella
d__Bacteria|p__Fusobacteria|c__Fusobacteriia|o__Fusobacteriales|f__Leptotrichiaceae|g__Sebaldella|s__Sebaldella termitidis	1	Incertae-sedis	RefSeq	Species	Sebaldella termitidis
d__Bacteria|p__Nitrospirae	4	Incertae-sedis	RefSeq	Phylum	Nitrospirae
d__Bacteria|p__Nitrospirae|c__Thermodesulfovibrionia	4	Incertae-sedis	RefSeq	Class	Thermodesulfovibrionia
d__Bacteria|p__Nitrospirae|c__Thermodesulfovibrionia|o__Thermodesulfovibrionales	4	Incertae-sedis	RefSeq	Order	Thermodesulfovibrionales
d__Bacteria|p__Nitrospirae|c__Thermodesulfovibrionia|o__Thermodesulfovibrionales|f__Dissulfurispiraceae	3	Incertae-sedis	RefSeq	Family	Dissulfurispiraceae
d__Bacteria|p__Nitrospirae|c__Thermodesulfovibrionia|o__Thermodesulfovibrionales|f__Dissulfurispiraceae|g__Dissulfurispira	3	Incertae-sedis	RefSeq	Genus	Dissulfurispira
d__Bacteria|p__Nitrospirae|c__Thermodesulfovibrionia|o__Thermodesulfovibrionales|f__Dissulfurispiraceae|g__Dissulfurispira|s__Dissulfurispira thermophila	3	Incertae-sedis	RefSeq	Species	Dissulfurispira thermophila
d__Bacteria|p__Nitrospirae|c__Thermodesulfovibrionia|o__Thermodesulfovibrionales|f__Thermodesulfovibrionaceae	1	Incertae-sedis	RefSeq	Family	Thermodesulfovibrionaceae
d__Bacteria|p__Nitrospirae|c__Thermodesulfovibrionia|o__Thermodesulfovibrionales|f__Thermodesulfovibrionaceae|g__Thermodesulfovibrio	1	Incertae-sedis	RefSeq	Genus	Thermodesulfovibrio
d__Bacteria|p__Nitrospirae|c__Thermodesulfovibrionia|o__Thermodesulfovibrionales|f__Thermodesulfovibrionaceae|g__Thermodesulfovibrio|s__Thermodesulfovibrio yellowstonii	1	Incertae-sedis	RefSeq	Species	Thermodesulfovibrio yellowstonii
d__Bacteria|p__Spirochaetes	4	Incertae-sedis	RefSeq	Phylum	Spirochaetes
d__Bacteria|p__Spirochaetes|c__Spirochaetia	4	Incertae-sedis	RefSeq	Class	Spirochaetia
d__Bacteria|p__Spirochaetes|c__Spirochaetia|o__Spirochaetales	3	Incertae-sedis	RefSeq	Order	Spirochaetales
d__Bacteria|p__Spirochaetes|c__Spirochaetia|o__Spirochaetales|f__Treponemataceae	2	Incertae-sedis	RefSeq	Family	Treponemataceae
d__Bacteria|p__Spirochaetes|c__Spirochaetia|o__Spirochaetales|f__Treponemataceae|g__Treponema	2	Incertae-sedis	RefSeq	Genus	Treponema
d__Bacteria|p__Spirochaetes|c__Spirochaetia|o__Spirochaetales|f__Treponemataceae|g__Treponema|s__Treponema sp. Marseille-Q4132	1	Incertae-sedis	RefSeq	Species	Treponema sp. Marseille-Q4132
d__Bacteria|p__Spirochaetes|c__Spirochaetia|o__Spirochaetales|f__Spirochaetaceae	1	Incertae-sedis	RefSeq	Family	Spirochaetaceae
d__Bacteria|p__Spirochaetes|c__Spirochaetia|o__Spirochaetales|f__Spirochaetaceae|g__Spirochaeta	1	Incertae-sedis	RefSeq	Genus	Spirochaeta
d__Bacteria|p__Spirochaetes|c__Spirochaetia|o__Spirochaetales|f__Spirochaetaceae|g__Spirochaeta|s__Spirochaeta thermophila	1	Incertae-sedis	RefSeq	Species	Spirochaeta thermophila
d__Bacteria|p__Spirochaetes|c__Spirochaetia|o__Leptospirales	1	Incertae-sedis	RefSeq	Order	Leptospirales
d__Bacteria|p__Spirochaetes|c__Spirochaetia|o__Leptospirales|f__Leptospiraceae	1	Incertae-sedis	RefSeq	Family	Leptospiraceae
d__Bacteria|p__Spirochaetes|c__Spirochaetia|o__Leptospirales|f__Leptospiraceae|g__Leptospira	1	Incertae-sedis	RefSeq	Genus	Leptospira
d__Bacteria|p__Spirochaetes|c__Spirochaetia|o__Leptospirales|f__Leptospiraceae|g__Leptospira|s__Leptospira kmetyi	1	Incertae-sedis	RefSeq	Species	Leptospira kmetyi
d__Bacteria|p__Thermodesulfobacteria	3	Incertae-sedis	RefSeq	Phylum	Thermodesulfobacteria
d__Bacteria|p__Thermodesulfobacteria|c__Thermodesulfobacteria	3	Incertae-sedis	RefSeq	Class	Thermodesulfobacteria
d__Bacteria|p__Thermodesulfobacteria|c__Thermodesulfobacteria|o__Thermodesulfobacteriales	3	Incertae-sedis	RefSeq	Order	Thermodesulfobacteriales
d__Bacteria|p__Thermodesulfobacteria|c__Thermodesulfobacteria|o__Thermodesulfobacteriales|f__Thermodesulfobacteriaceae	3	Incertae-sedis	RefSeq	Family	Thermodesulfobacteriaceae
d__Bacteria|p__Thermodesulfobacteria|c__Thermodesulfobacteria|o__Thermodesulfobacteriales|f__Thermodesulfobacteriaceae|g__Thermodesulfobacterium	2	Incertae-sedis	RefSeq	Genus	Thermodesulfobacterium
d__Bacteria|p__Thermodesulfobacteria|c__Thermodesulfobacteria|o__Thermodesulfobacteriales|f__Thermodesulfobacteriaceae|g__Thermodesulfobacterium|s__Thermodesulfobacterium commune	1	Incertae-sedis	RefSeq	Species	Thermodesulfobacterium commune
d__Bacteria|p__Thermodesulfobacteria|c__Thermodesulfobacteria|o__Thermodesulfobacteriales|f__Thermodesulfobacteriaceae|g__Thermodesulfobacterium|s__Thermodesulfobacterium geofontis	1	Incertae-sedis	RefSeq	Species	Thermodesulfobacterium geofontis
d__Bacteria|p__Thermodesulfobacteria|c__Thermodesulfobacteria|o__Thermodesulfobacteriales|f__Thermodesulfobacteriaceae|g__Thermosulfuriphilus	1	Incertae-sedis	RefSeq	Genus	Thermosulfuriphilus
d__Bacteria|p__Thermodesulfobacteria|c__Thermodesulfobacteria|o__Thermodesulfobacteriales|f__Thermodesulfobacteriaceae|g__Thermosulfuriphilus|s__Thermosulfuriphilus ammonigenes	1	Incertae-sedis	RefSeq	Species	Thermosulfuriphilus ammonigenes
d__Bacteria|p__Aquificae	1	Incertae-sedis	RefSeq	Phylum	Aquificae
d__Bacteria|p__Aquificae|c__Aquificae	1	Incertae-sedis	RefSeq	Class	Aquificae
d__Bacteria|p__Aquificae|c__Aquificae|o__Aquificales	1	Incertae-sedis	RefSeq	Order	Aquificales
d__Bacteria|p__Aquificae|c__Aquificae|o__Aquificales|f__Hydrogenothermaceae	1	Incertae-sedis	RefSeq	Family	Hydrogenothermaceae
d__Bacteria|p__Aquificae|c__Aquificae|o__Aquificales|f__Hydrogenothermaceae|g__Persephonella	1	Incertae-sedis	RefSeq	Genus	Persephonella
d__Bacteria|p__Aquificae|c__Aquificae|o__Aquificales|f__Hydrogenothermaceae|g__Persephonella|s__Persephonella marina	1	Incertae-sedis	RefSeq	Species	Persephonella marina
d__Bacteria|p__Synergistetes	1	Incertae-sedis	RefSeq	Phylum	Synergistetes
d__Bacteria|p__Synergistetes|c__Synergistia	1	Incertae-sedis	RefSeq	Class	Synergistia
d__Bacteria|p__Synergistetes|c__Synergistia|o__Synergistales	1	Incertae-sedis	RefSeq	Order	Synergistales
d__Bacteria|p__Synergistetes|c__Synergistia|o__Synergistales|f__Synergistaceae	1	Incertae-sedis	RefSeq	Family	Synergistaceae
d__Bacteria|p__Synergistetes|c__Synergistia|o__Synergistales|f__Synergistaceae|g__Thermanaerovibrio	1	Incertae-sedis	RefSeq	Genus	Thermanaerovibrio
d__Bacteria|p__Synergistetes|c__Synergistia|o__Synergistales|f__Synergistaceae|g__Thermanaerovibrio|s__Thermanaerovibrio velox	1	Incertae-sedis	RefSeq	Species	Thermanaerovibrio velox
d__Bacteria|p__Chrysiogenetes	1	Incertae-sedis	RefSeq	Phylum	Chrysiogenetes
d__Bacteria|p__Chrysiogenetes|c__Chrysiogenetes	1	Incertae-sedis	RefSeq	Class	Chrysiogenetes
d__Bacteria|p__Chrysiogenetes|c__Chrysiogenetes|o__Chrysiogenales	1	Incertae-sedis	RefSeq	Order	Chrysiogenales
d__Bacteria|p__Chrysiogenetes|c__Chrysiogenetes|o__Chrysiogenales|f__Chrysiogenaceae	1	Incertae-sedis	RefSeq	Family	Chrysiogenaceae
d__Bacteria|p__Chrysiogenetes|c__Chrysiogenetes|o__Chrysiogenales|f__Chrysiogenaceae|g__Desulfurispirillum	1	Incertae-sedis	RefSeq	Genus	Desulfurispirillum
d__Bacteria|p__Chrysiogenetes|c__Chrysiogenetes|o__Chrysiogenales|f__Chrysiogenaceae|g__Desulfurispirillum|s__Desulfurispirillum indicum	1	Incertae-sedis	RefSeq	Species	Desulfurispirillum indicum
d__Bacteria|p__Elusimicrobia	1	Incertae-sedis	RefSeq	Phylum	Elusimicrobia
d__Bacteria|p__Elusimicrobia|c__Endomicrobia	1	Incertae-sedis	RefSeq	Class	Endomicrobia
d__Bacteria|p__Elusimicrobia|c__Endomicrobia|o__Endomicrobiales	1	Incertae-sedis	RefSeq	Order	Endomicrobiales
d__Bacteria|p__Elusimicrobia|c__Endomicrobia|o__Endomicrobiales|f__Endomicrobiaceae	1	Incertae-sedis	RefSeq	Family	Endomicrobiaceae
d__Bacteria|p__Elusimicrobia|c__Endomicrobia|o__Endomicrobiales|f__Endomicrobiaceae|g__Endomicrobium	1	Incertae-sedis	RefSeq	Genus	Endomicrobium
d__Bacteria|p__Elusimicrobia|c__Endomicrobia|o__Endomicrobiales|f__Endomicrobiaceae|g__Endomicrobium|s__Endomicrobium proavitum	1	Incertae-sedis	RefSeq	Species	Endomicrobium proavitum
d__Bacteria|p__Dictyoglomi	1	Incertae-sedis	RefSeq	Phylum	Dictyoglomi
d__Bacteria|p__Dictyoglomi|c__Dictyoglomia	1	Incertae-sedis	RefSeq	Class	Dictyoglomia
d__Bacteria|p__Dictyoglomi|c__Dictyoglomia|o__Dictyoglomales	1	Incertae-sedis	RefSeq	Order	Dictyoglomales
d__Bacteria|p__Dictyoglomi|c__Dictyoglomia|o__Dictyoglomales|f__Dictyoglomaceae	1	Incertae-sedis	RefSeq	Family	Dictyoglomaceae
d__Bacteria|p__Dictyoglomi|c__Dictyoglomia|o__Dictyoglomales|f__Dictyoglomaceae|g__Dictyoglomus	1	Incertae-sedis	RefSeq	Genus	Dictyoglomus
d__Bacteria|p__Dictyoglomi|c__Dictyoglomia|o__Dictyoglomales|f__Dictyoglomaceae|g__Dictyoglomus|s__Dictyoglomus turgidum	1	Incertae-sedis	RefSeq	Species	Dictyoglomus turgidum
d__Bacteria|p__Calditrichaeota	1	Incertae-sedis	RefSeq	Phylum	Calditrichaeota
d__Bacteria|p__Calditrichaeota|c__Calditrichia	1	Incertae-sedis	RefSeq	Class	Calditrichia
d__Bacteria|p__Calditrichaeota|c__Calditrichia|o__Calditrichales	1	Incertae-sedis	RefSeq	Order	Calditrichales
d__Bacteria|p__Calditrichaeota|c__Calditrichia|o__Calditrichales|f__Calditrichaceae	1	Incertae-sedis	RefSeq	Family	Calditrichaceae
d__Bacteria|p__Calditrichaeota|c__Calditrichia|o__Calditrichales|f__Calditrichaceae|g__Caldithrix	1	Incertae-sedis	RefSeq	Genus	Caldithrix
d__Bacteria|p__Calditrichaeota|c__Calditrichia|o__Calditrichales|f__Calditrichaceae|g__Caldithrix|s__Caldithrix abyssi	1	Incertae-sedis	RefSeq	Species	Caldithrix abyssi
d__Bacteria|p__Acidobacteria	1	Incertae-sedis	RefSeq	Phylum	Acidobacteria
d__Bacteria|p__Acidobacteria|c__Acidobacteriia	1	Incertae-sedis	RefSeq	Class	Acidobacteriia
d__Bacteria|p__Acidobacteria|c__Acidobacteriia|o__Acidobacteriales	1	Incertae-sedis	RefSeq	Order	Acidobacteriales
d__Bacteria|p__Acidobacteria|c__Acidobacteriia|o__Acidobacteriales|f__Acidobacteriaceae	1	Incertae-sedis	RefSeq	Family	Acidobacteriaceae
d__Bacteria|p__Acidobacteria|c__Acidobacteriia|o__Acidobacteriales|f__Acidobacteriaceae|g__Acidobacterium	1	Incertae-sedis	RefSeq	Genus	Acidobacterium
d__Bacteria|p__Acidobacteria|c__Acidobacteriia|o__Acidobacteriales|f__Acidobacteriaceae|g__Acidobacterium|s__Acidobacterium sp. 4Y35	1	Incertae-sedis	RefSeq	Species	Acidobacterium sp. 4Y35
d__Eukaryota	22	Incertae-sedis	RefSeq	Domain	Eukaryota
d__Eukaryota|p__Apicomplexa	13	Incertae-sedis	RefSeq	Phylum	Apicomplexa
d__Eukaryota|p__Apicomplexa|c__Aconoidasida	11	Incertae-sedis	RefSeq	Class	Aconoidasida
d__Eukaryota|p__Apicomplexa|c__Aconoidasida|o__Haemosporida	11	Incertae-sedis	RefSeq	Order	Haemosporida
d__Eukaryota|p__Apicomplexa|c__Aconoidasida|o__Haemosporida|f__Plasmodiidae	11	Incertae-sedis	RefSeq	Family	Plasmodiidae
d__Eukaryota|p__Apicomplexa|c__Aconoidasida|o__Haemosporida|f__Plasmodiidae|g__Plasmodium	11	Incertae-sedis	RefSeq	Genus	Plasmodium
d__Eukaryota|p__Apicomplexa|c__Aconoidasida|o__Haemosporida|f__Plasmodiidae|g__Plasmodium|s__Plasmodium reichenowi	1	Incertae-sedis	RefSeq	Species	Plasmodium reichenowi
d__Eukaryota|p__Apicomplexa|c__Aconoidasida|o__Haemosporida|f__Plasmodiidae|g__Plasmodium|s__Plasmodium sp. gorilla clade G2	1	Incertae-sedis	RefSeq	Species	Plasmodium sp. gorilla clade G2
d__Eukaryota|p__Apicomplexa|c__Aconoidasida|o__Haemosporida|f__Plasmodiidae|g__Plasmodium|s__Plasmodium chabaudi	2	Incertae-sedis	RefSeq	Species	Plasmodium chabaudi
d__Eukaryota|p__Apicomplexa|c__Aconoidasida|o__Haemosporida|f__Plasmodiidae|g__Plasmodium|s__Plasmodium berghei	1	Incertae-sedis	RefSeq	Species	Plasmodium berghei
d__Eukaryota|p__Apicomplexa|c__Aconoidasida|o__Haemosporida|f__Plasmodiidae|g__Plasmodium|s__Plasmodium relictum	2	Incertae-sedis	RefSeq	Species	Plasmodium relictum
d__Eukaryota|p__Apicomplexa|c__Aconoidasida|o__Haemosporida|f__Plasmodiidae|g__Plasmodium|s__Plasmodium coatneyi	1	Incertae-sedis	RefSeq	Species	Plasmodium coatneyi
d__Eukaryota|p__Apicomplexa|c__Aconoidasida|o__Haemosporida|f__Plasmodiidae|g__Plasmodium|s__Plasmodium knowlesi	1	Incertae-sedis	RefSeq	Species	Plasmodium knowlesi
d__Eukaryota|p__Apicomplexa|c__Conoidasida	2	Incertae-sedis	RefSeq	Class	Conoidasida
d__Eukaryota|p__Apicomplexa|c__Conoidasida|o__Eucoccidiorida	2	Incertae-sedis	RefSeq	Order	Eucoccidiorida
d__Eukaryota|p__Apicomplexa|c__Conoidasida|o__Eucoccidiorida|f__Sarcocystidae	2	Incertae-sedis	RefSeq	Family	Sarcocystidae
d__Eukaryota|p__Apicomplexa|c__Conoidasida|o__Eucoccidiorida|f__Sarcocystidae|g__Toxoplasma	1	Incertae-sedis	RefSeq	Genus	Toxoplasma
d__Eukaryota|p__Apicomplexa|c__Conoidasida|o__Eucoccidiorida|f__Sarcocystidae|g__Toxoplasma|s__Toxoplasma gondii	1	Incertae-sedis	RefSeq	Species	Toxoplasma gondii
d__Eukaryota|p__Apicomplexa|c__Conoidasida|o__Eucoccidiorida|f__Sarcocystidae|g__Besnoitia	1	Incertae-sedis	RefSeq	Genus	Besnoitia
d__Eukaryota|p__Apicomplexa|c__Conoidasida|o__Eucoccidiorida|f__Sarcocystidae|g__Besnoitia|s__Besnoitia besnoiti	1	Incertae-sedis	RefSeq	Species	Besnoitia besnoiti
d__Eukaryota|k__Fungi	7	Incertae-sedis	RefSeq	Domain	Eukaryota|k__Fungi
d__Eukaryota|k__Fungi|p__Ascomycota	6	Incertae-sedis	RefSeq	Phylum	Ascomycota
d__Eukaryota|k__Fungi|p__Ascomycota|c__Sordariomycetes	5	Incertae-sedis	RefSeq	Class	Sordariomycetes
d__Eukaryota|k__Fungi|p__Ascomycota|c__Sordariomycetes|o__Hypocreales	4	Incertae-sedis	RefSeq	Order	Hypocreales
d__Eukaryota|k__Fungi|p__Ascomycota|c__Sordariomycetes|o__Hypocreales|f__Ophiocordycipitaceae	2	Incertae-sedis	RefSeq	Family	Ophiocordycipitaceae
d__Eukaryota|k__Fungi|p__Ascomycota|c__Sordariomycetes|o__Hypocreales|f__Ophiocordycipitaceae|g__Drechmeria	2	Incertae-sedis	RefSeq	Genus	Drechmeria
d__Eukaryota|k__Fungi|p__Ascomycota|c__Sordariomycetes|o__Hypocreales|f__Ophiocordycipitaceae|g__Drechmeria|s__Drechmeria coniospora	2	Incertae-sedis	RefSeq	Species	Drechmeria coniospora
d__Eukaryota|k__Fungi|p__Ascomycota|c__Sordariomycetes|o__Hypocreales|f__Clavicipitaceae	1	Incertae-sedis	RefSeq	Family	Clavicipitaceae
d__Eukaryota|k__Fungi|p__Ascomycota|c__Sordariomycetes|o__Hypocreales|f__Clavicipitaceae|g__Ustilaginoidea	1	Incertae-sedis	RefSeq	Genus	Ustilaginoidea
d__Eukaryota|k__Fungi|p__Ascomycota|c__Sordariomycetes|o__Hypocreales|f__Clavicipitaceae|g__Ustilaginoidea|s__Ustilaginoidea virens	1	Incertae-sedis	RefSeq	Species	Ustilaginoidea virens
d__Eukaryota|k__Fungi|p__Ascomycota|c__Sordariomycetes|o__Hypocreales|f__Nectriaceae	1	Incertae-sedis	RefSeq	Family	Nectriaceae
d__Eukaryota|k__Fungi|p__Ascomycota|c__Sordariomycetes|o__Hypocreales|f__Nectriaceae|g__Fusarium	1	Incertae-sedis	RefSeq	Genus	Fusarium
d__Eukaryota|k__Fungi|p__Ascomycota|c__Sordariomycetes|o__Hypocreales|f__Nectriaceae|g__Fusarium|s__Fusarium poae	1	Incertae-sedis	RefSeq	Species	Fusarium poae
d__Eukaryota|k__Fungi|p__Ascomycota|c__Sordariomycetes|o__Magnaporthales	1	Incertae-sedis	RefSeq	Order	Magnaporthales
d__Eukaryota|k__Fungi|p__Ascomycota|c__Sordariomycetes|o__Magnaporthales|f__Pyriculariaceae	1	Incertae-sedis	RefSeq	Family	Pyriculariaceae
d__Eukaryota|k__Fungi|p__Ascomycota|c__Sordariomycetes|o__Magnaporthales|f__Pyriculariaceae|g__Pyricularia	1	Incertae-sedis	RefSeq	Genus	Pyricularia
d__Eukaryota|k__Fungi|p__Ascomycota|c__Sordariomycetes|o__Magnaporthales|f__Pyriculariaceae|g__Pyricularia|s__Pyricularia pennisetigena	1	Incertae-sedis	RefSeq	Species	Pyricularia pennisetigena
d__Eukaryota|k__Fungi|p__Ascomycota|c__Dothideomycetes	1	Incertae-sedis	RefSeq	Class	Dothideomycetes
d__Eukaryota|k__Fungi|p__Ascomycota|c__Dothideomycetes|o__Mycosphaerellales	1	Incertae-sedis	RefSeq	Order	Mycosphaerellales
d__Eukaryota|k__Fungi|p__Ascomycota|c__Dothideomycetes|o__Mycosphaerellales|f__Mycosphaerellaceae	1	Incertae-sedis	RefSeq	Family	Mycosphaerellaceae
d__Eukaryota|k__Fungi|p__Ascomycota|c__Dothideomycetes|o__Mycosphaerellales|f__Mycosphaerellaceae|g__Cercospora	1	Incertae-sedis	RefSeq	Genus	Cercospora
d__Eukaryota|k__Fungi|p__Ascomycota|c__Dothideomycetes|o__Mycosphaerellales|f__Mycosphaerellaceae|g__Cercospora|s__Cercospora beticola	1	Incertae-sedis	RefSeq	Species	Cercospora beticola
d__Eukaryota|k__Fungi|p__Basidiomycota	1	Incertae-sedis	RefSeq	Phylum	Basidiomycota
d__Eukaryota|k__Fungi|p__Basidiomycota|c__Tremellomycetes	1	Incertae-sedis	RefSeq	Class	Tremellomycetes
d__Eukaryota|k__Fungi|p__Basidiomycota|c__Tremellomycetes|o__Tremellales	1	Incertae-sedis	RefSeq	Order	Tremellales
d__Eukaryota|k__Fungi|p__Basidiomycota|c__Tremellomycetes|o__Tremellales|f__Cryptococcaceae	1	Incertae-sedis	RefSeq	Family	Cryptococcaceae
d__Eukaryota|k__Fungi|p__Basidiomycota|c__Tremellomycetes|o__Tremellales|f__Cryptococcaceae|g__Cryptococcus	1	Incertae-sedis	RefSeq	Genus	Cryptococcus
d__Eukaryota|k__Fungi|p__Basidiomycota|c__Tremellomycetes|o__Tremellales|f__Cryptococcaceae|g__Cryptococcus|s__Cryptococcus neoformans	1	Incertae-sedis	RefSeq	Species	Cryptococcus neoformans
d__Eukaryota|p__Evosea	1	Incertae-sedis	RefSeq	Phylum	Evosea
d__Eukaryota|p__Evosea|c__Eumycetozoa	1	Incertae-sedis	RefSeq	Class	Eumycetozoa
d__Eukaryota|p__Evosea|c__Eumycetozoa|o__Dictyosteliales	1	Incertae-sedis	RefSeq	Order	Dictyosteliales
d__Eukaryota|p__Evosea|c__Eumycetozoa|o__Dictyosteliales|f__Dictyosteliaceae	1	Incertae-sedis	RefSeq	Family	Dictyosteliaceae
d__Eukaryota|p__Evosea|c__Eumycetozoa|o__Dictyosteliales|f__Dictyosteliaceae|g__Dictyostelium	1	Incertae-sedis	RefSeq	Genus	Dictyostelium
d__Eukaryota|p__Evosea|c__Eumycetozoa|o__Dictyosteliales|f__Dictyosteliaceae|g__Dictyostelium|s__Dictyostelium discoideum	1	Incertae-sedis	RefSeq	Species	Dictyostelium discoideum
d__Archaea	7	Incertae-sedis	RefSeq	Domain	Archaea
d__Archaea|p__Euryarchaeota	6	Incertae-sedis	RefSeq	Phylum	Euryarchaeota
d__Archaea|p__Euryarchaeota|c__Methanomicrobia	5	Incertae-sedis	RefSeq	Class	Methanomicrobia
d__Archaea|p__Euryarchaeota|c__Methanomicrobia|o__Methanosarcinales	4	Incertae-sedis	RefSeq	Order	Methanosarcinales
d__Archaea|p__Euryarchaeota|c__Methanomicrobia|o__Methanosarcinales|f__Methanosarcinaceae	4	Incertae-sedis	RefSeq	Family	Methanosarcinaceae
d__Archaea|p__Euryarchaeota|c__Methanomicrobia|o__Methanosarcinales|f__Methanosarcinaceae|g__Methanosarcina	3	Incertae-sedis	RefSeq	Genus	Methanosarcina
d__Archaea|p__Euryarchaeota|c__Methanomicrobia|o__Methanosarcinales|f__Methanosarcinaceae|g__Methanosarcina|s__Methanosarcina barkeri	2	Incertae-sedis	RefSeq	Species	Methanosarcina barkeri
d__Archaea|p__Euryarchaeota|c__Methanomicrobia|o__Methanosarcinales|f__Methanosarcinaceae|g__Methanosarcina|s__Methanosarcina siciliae	1	Incertae-sedis	RefSeq	Species	Methanosarcina siciliae
d__Archaea|p__Euryarchaeota|c__Methanomicrobia|o__Methanomicrobiales	1	Incertae-sedis	RefSeq	Order	Methanomicrobiales
d__Archaea|p__Euryarchaeota|c__Methanomicrobia|o__Methanomicrobiales|f__Methanospirillaceae	1	Incertae-sedis	RefSeq	Family	Methanospirillaceae
d__Archaea|p__Euryarchaeota|c__Methanomicrobia|o__Methanomicrobiales|f__Methanospirillaceae|g__Methanospirillum	1	Incertae-sedis	RefSeq	Genus	Methanospirillum
d__Archaea|p__Euryarchaeota|c__Candidatus Methanoliparia	1	Incertae-sedis	RefSeq	Class	Candidatus Methanoliparia
d__Archaea|p__Euryarchaeota|c__Candidatus Methanoliparia|o__Candidatus Methanoliparales	1	Incertae-sedis	RefSeq	Order	Candidatus Methanoliparales
d__Archaea|p__Euryarchaeota|c__Candidatus Methanoliparia|o__Candidatus Methanoliparales|f__Candidatus Methanoliparaceae	1	Incertae-sedis	RefSeq	Family	Candidatus Methanoliparaceae
d__Archaea|p__Euryarchaeota|c__Candidatus Methanoliparia|o__Candidatus Methanoliparales|f__Candidatus Methanoliparaceae|g__Candidatus Methanoliparum	1	Incertae-sedis	RefSeq	Genus	Candidatus Methanoliparum
d__Archaea|p__Euryarchaeota|c__Candidatus Methanoliparia|o__Candidatus Methanoliparales|f__Candidatus Methanoliparaceae|g__Candidatus Methanoliparum|s__Candidatus Methanoliparum sp. LAM-1	1	Incertae-sedis	RefSeq	Species	Candidatus Methanoliparum sp. LAM-1
d__Archaea|p__Thaumarchaeota	1	Incertae-sedis	RefSeq	Phylum	Thaumarchaeota
d__Archaea|p__Thaumarchaeota|o__Nitrosopumilales	1	Incertae-sedis	RefSeq	Order	Nitrosopumilales
d__Archaea|p__Thaumarchaeota|o__Nitrosopumilales|f__Nitrosopumilaceae	1	Incertae-sedis	RefSeq	Family	Nitrosopumilaceae
d__Archaea|p__Thaumarchaeota|o__Nitrosopumilales|f__Nitrosopumilaceae|g__Nitrosopumilus	1	Incertae-sedis	RefSeq	Genus	Nitrosopumilus
d__Archaea|p__Thaumarchaeota|o__Nitrosopumilales|f__Nitrosopumilaceae|g__Nitrosopumilus|s__Nitrosopumilus sp. K4	1	Incertae-sedis	RefSeq	Species	Nitrosopumilus sp. K4
d__Viruses	1	Incertae-sedis	RefSeq	Domain	Viruses
d__Viruses|k__Bamfordvirae	1	Incertae-sedis	RefSeq	Domain	Viruses|k__Bamfordvirae
d__Viruses|k__Bamfordvirae|p__Nucleocytoviricota	1	Incertae-sedis	RefSeq	Phylum	Nucleocytoviricota
d__Viruses|k__Bamfordvirae|p__Nucleocytoviricota|c__Pokkesviricetes	1	Incertae-sedis	RefSeq	Class	Pokkesviricetes
d__Viruses|k__Bamfordvirae|p__Nucleocytoviricota|c__Pokkesviricetes|o__Chitovirales	1	Incertae-sedis	RefSeq	Order	Chitovirales
d__Viruses|k__Bamfordvirae|p__Nucleocytoviricota|c__Pokkesviricetes|o__Chitovirales|f__Poxviridae	1	Incertae-sedis	RefSeq	Family	Poxviridae
d__Viruses|k__Bamfordvirae|p__Nucleocytoviricota|c__Pokkesviricetes|o__Chitovirales|f__Poxviridae|g__Orthopoxvirus	1	Incertae-sedis	RefSeq	Genus	Orthopoxvirus
d__Bacteria	852	Incertae-sedis	MaxiKraken2	Domain	Bacteria
d__Bacteria|p__Proteobacteria	342	Incertae-sedis	MaxiKraken2	Phylum	Proteobacteria
d__Bacteria|p__Proteobacteria|c__Gammaproteobacteria	110	Incertae-sedis	MaxiKraken2	Class	Gammaproteobacteria
d__Bacteria|p__Proteobacteria|c__Gammaproteobacteria|o__Enterobacterales	27	Incertae-sedis	MaxiKraken2	Order	Enterobacterales
d__Bacteria|p__Proteobacteria|c__Gammaproteobacteria|o__Enterobacterales|f__Enterobacteriaceae	9	Incertae-sedis	MaxiKraken2	Family	Enterobacteriaceae
d__Bacteria|p__Proteobacteria|c__Gammaproteobacteria|o__Enterobacterales|f__Enterobacteriaceae|g__Enterobacter	4	Incertae-sedis	MaxiKraken2	Genus	Enterobacter
d__Bacteria|p__Proteobacteria|c__Gammaproteobacteria|o__Enterobacterales|f__Enterobacteriaceae|g__Enterobacter|s__Enterobacter sp. Bisph1	1	Incertae-sedis	MaxiKraken2	Species	Enterobacter sp. Bisph1
d__Bacteria|p__Proteobacteria|c__Gammaproteobacteria|o__Enterobacterales|f__Enterobacteriaceae|g__Cronobacter	2	Incertae-sedis	MaxiKraken2	Genus	Cronobacter
d__Bacteria|p__Proteobacteria|c__Gammaproteobacteria|o__Enterobacterales|f__Enterobacteriaceae|g__Cronobacter|s__Cronobacter muytjensii	1	Incertae-sedis	MaxiKraken2	Species	Cronobacter muytjensii
d__Bacteria|p__Proteobacteria|c__Gammaproteobacteria|o__Enterobacterales|f__Enterobacteriaceae|g__Cronobacter|s__Cronobacter condimenti	1	Incertae-sedis	MaxiKraken2	Species	Cronobacter condimenti
d__Bacteria|p__Proteobacteria|c__Gammaproteobacteria|o__Enterobacterales|f__Enterobacteriaceae|g__Klebsiella	1	Incertae-sedis	MaxiKraken2	Genus	Klebsiella
d__Bacteria|p__Proteobacteria|c__Gammaproteobacteria|o__Enterobacterales|f__Enterobacteriaceae|g__Klebsiella|s__Klebsiella oxytoca	1	Incertae-sedis	MaxiKraken2	Species	Klebsiella oxytoca
d__Bacteria|p__Proteobacteria|c__Gammaproteobacteria|o__Enterobacterales|f__Enterobacteriaceae|g__Franconibacter	1	Incertae-sedis	MaxiKraken2	Genus	Franconibacter
d__Bacteria|p__Proteobacteria|c__Gammaproteobacteria|o__Enterobacterales|f__Enterobacteriaceae|g__Franconibacter|s__Franconibacter pulveris	1	Incertae-sedis	MaxiKraken2	Species	Franconibacter pulveris
d__Bacteria|p__Proteobacteria|c__Gammaproteobacteria|o__Enterobacterales|f__Erwiniaceae	6	Incertae-sedis	MaxiKraken2	Family	Erwiniaceae
d__Bacteria|p__Proteobacteria|c__Gammaproteobacteria|o__Enterobacterales|f__Erwiniaceae|g__Pantoea	6	Incertae-sedis	MaxiKraken2	Genus	Pantoea
d__Bacteria|p__Proteobacteria|c__Gammaproteobacteria|o__Enterobacterales|f__Erwiniaceae|g__Pantoea|s__Pantoea sp. SM3	1	Incertae-sedis	MaxiKraken2	Species	Pantoea sp. SM3
d__Bacteria|p__Proteobacteria|c__Gammaproteobacteria|o__Enterobacterales|f__Erwiniaceae|g__Pantoea|s__Pantoea rodasii	1	Incertae-sedis	MaxiKraken2	Species	Pantoea rodasii
d__Bacteria|p__Proteobacteria|c__Gammaproteobacteria|o__Enterobacterales|f__Erwiniaceae|g__Pantoea|s__Pantoea sp. 3.5.1	1	Incertae-sedis	MaxiKraken2	Species	Pantoea sp. 3.5.1
d__Bacteria|p__Proteobacteria|c__Gammaproteobacteria|o__Enterobacterales|f__Erwiniaceae|g__Pantoea|s__Pantoea sp. IMH	1	Incertae-sedis	MaxiKraken2	Species	Pantoea sp. IMH
d__Bacteria|p__Proteobacteria|c__Gammaproteobacteria|o__Enterobacterales|f__Erwiniaceae|g__Pantoea|s__Pantoea septica	1	Incertae-sedis	MaxiKraken2	Species	Pantoea septica
d__Bacteria|p__Proteobacteria|c__Gammaproteobacteria|o__Enterobacterales|f__Yersiniaceae	5	Incertae-sedis	MaxiKraken2	Family	Yersiniaceae
d__Bacteria|p__Proteobacteria|c__Gammaproteobacteria|o__Enterobacterales|f__Yersiniaceae|g__Rahnella	3	Incertae-sedis	MaxiKraken2	Genus	Rahnella
d__Bacteria|p__Proteobacteria|c__Gammaproteobacteria|o__Enterobacterales|f__Yersiniaceae|g__Rahnella|s__Rahnella sp. ERMR1:05	1	Incertae-sedis	MaxiKraken2	Species	Rahnella sp. ERMR1:05
d__Bacteria|p__Proteobacteria|c__Gammaproteobacteria|o__Enterobacterales|f__Yersiniaceae|g__Rahnella|s__Rahnella woolbedingensis	1	Incertae-sedis	MaxiKraken2	Species	Rahnella woolbedingensis
d__Bacteria|p__Proteobacteria|c__Gammaproteobacteria|o__Enterobacterales|f__Yersiniaceae|g__Yersinia	2	Incertae-sedis	MaxiKraken2	Genus	Yersinia
d__Bacteria|p__Proteobacteria|c__Gammaproteobacteria|o__Enterobacterales|f__Yersiniaceae|g__Yersinia|s__Yersinia ruckeri	1	Incertae-sedis	MaxiKraken2	Species	Yersinia ruckeri
d__Bacteria|p__Proteobacteria|c__Gammaproteobacteria|o__Enterobacterales|f__Hafniaceae	2	Incertae-sedis	MaxiKraken2	Family	Hafniaceae
d__Bacteria|p__Proteobacteria|c__Gammaproteobacteria|o__Enterobacterales|f__Hafniaceae|g__Edwardsiella	2	Incertae-sedis	MaxiKraken2	Genus	Edwardsiella
d__Bacteria|p__Proteobacteria|c__Gammaproteobacteria|o__Enterobacterales|f__Hafniaceae|g__Edwardsiella|s__Edwardsiella ictaluri	1	Incertae-sedis	MaxiKraken2	Species	Edwardsiella ictaluri
d__Bacteria|p__Proteobacteria|c__Gammaproteobacteria|o__Enterobacterales|f__Hafniaceae|g__Edwardsiella|s__Edwardsiella hoshinae	1	Incertae-sedis	MaxiKraken2	Species	Edwardsiella hoshinae
d__Bacteria|p__Proteobacteria|c__Gammaproteobacteria|o__Enterobacterales|f__Morganellaceae	2	Incertae-sedis	MaxiKraken2	Family	Morganellaceae
d__Bacteria|p__Proteobacteria|c__Gammaproteobacteria|o__Enterobacterales|f__Morganellaceae|g__Arsenophonus	1	Incertae-sedis	MaxiKraken2	Genus	Arsenophonus
d__Bacteria|p__Proteobacteria|c__Gammaproteobacteria|o__Enterobacterales|f__Morganellaceae|g__Arsenophonus|s__Arsenophonus endosymbiont of Aleurodicus dispersus	1	Incertae-sedis	MaxiKraken2	Species	Arsenophonus endosymbiont of Aleurodicus dispersus
d__Bacteria|p__Proteobacteria|c__Gammaproteobacteria|o__Enterobacterales|f__Morganellaceae|g__Photorhabdus	1	Incertae-sedis	MaxiKraken2	Genus	Photorhabdus
d__Bacteria|p__Proteobacteria|c__Gammaproteobacteria|o__Enterobacterales|f__Morganellaceae|g__Photorhabdus|s__Photorhabdus thracensis	1	Incertae-sedis	MaxiKraken2	Species	Photorhabdus thracensis
d__Bacteria|p__Proteobacteria|c__Gammaproteobacteria|o__Enterobacterales|f__Pectobacteriaceae	1	Incertae-sedis	MaxiKraken2	Family	Pectobacteriaceae
d__Bacteria|p__Proteobacteria|c__Gammaproteobacteria|o__Enterobacterales|f__Pectobacteriaceae|g__Sodalis	1	Incertae-sedis	MaxiKraken2	Genus	Sodalis
d__Bacteria|p__Proteobacteria|c__Gammaproteobacteria|o__Enterobacterales|f__Pectobacteriaceae|g__Sodalis|s__Sodalis glossinidius	1	Incertae-sedis	MaxiKraken2	Species	Sodalis glossinidius
d__Bacteria|p__Proteobacteria|c__Gammaproteobacteria|o__Enterobacterales|f__Budviciaceae	1	Incertae-sedis	MaxiKraken2	Family	Budviciaceae
d__Bacteria|p__Proteobacteria|c__Gammaproteobacteria|o__Enterobacterales|f__Budviciaceae|g__Leminorella	1	Incertae-sedis	MaxiKraken2	Genus	Leminorella
d__Bacteria|p__Proteobacteria|c__Gammaproteobacteria|o__Enterobacterales|f__Budviciaceae|g__Leminorella|s__Leminorella grimontii	1	Incertae-sedis	MaxiKraken2	Species	Leminorella grimontii
d__Bacteria|p__Proteobacteria|c__Gammaproteobacteria|o__Pseudomonadales	22	Incertae-sedis	MaxiKraken2	Order	Pseudomonadales
d__Bacteria|p__Proteobacteria|c__Gammaproteobacteria|o__Pseudomonadales|f__Pseudomonadaceae	17	Incertae-sedis	MaxiKraken2	Family	Pseudomonadaceae
d__Bacteria|p__Proteobacteria|c__Gammaproteobacteria|o__Pseudomonadales|f__Pseudomonadaceae|g__Pseudomonas	17	Incertae-sedis	MaxiKraken2	Genus	Pseudomonas
d__Bacteria|p__Proteobacteria|c__Gammaproteobacteria|o__Pseudomonadales|f__Pseudomonadaceae|g__Pseudomonas|s__Pseudomonas marginalis	1	Incertae-sedis	MaxiKraken2	Species	Pseudomonas marginalis
d__Bacteria|p__Proteobacteria|c__Gammaproteobacteria|o__Pseudomonadales|f__Pseudomonadaceae|g__Pseudomonas|s__Pseudomonas fluorescens	1	Incertae-sedis	MaxiKraken2	Species	Pseudomonas fluorescens
d__Bacteria|p__Proteobacteria|c__Gammaproteobacteria|o__Pseudomonadales|f__Pseudomonadaceae|g__Pseudomonas|s__Pseudomonas sp. 286	3	Incertae-sedis	MaxiKraken2	Species	Pseudomonas sp. 286
d__Bacteria|p__Proteobacteria|c__Gammaproteobacteria|o__Pseudomonadales|f__Pseudomonadaceae|g__Pseudomonas|s__Pseudomonas borbori	1	Incertae-sedis	MaxiKraken2	Species	Pseudomonas borbori
d__Bacteria|p__Proteobacteria|c__Gammaproteobacteria|o__Pseudomonadales|f__Pseudomonadaceae|g__Pseudomonas|s__Pseudomonas granadensis	1	Incertae-sedis	MaxiKraken2	Species	Pseudomonas granadensis
d__Bacteria|p__Proteobacteria|c__Gammaproteobacteria|o__Pseudomonadales|f__Pseudomonadaceae|g__Pseudomonas|s__Pseudomonas benzenivorans	1	Incertae-sedis	MaxiKraken2	Species	Pseudomonas benzenivorans
d__Bacteria|p__Proteobacteria|c__Gammaproteobacteria|o__Pseudomonadales|f__Pseudomonadaceae|g__Pseudomonas|s__Pseudomonas graminis	1	Incertae-sedis	MaxiKraken2	Species	Pseudomonas graminis
d__Bacteria|p__Proteobacteria|c__Gammaproteobacteria|o__Pseudomonadales|f__Pseudomonadaceae|g__Pseudomonas|s__Pseudomonas extremaustralis	1	Incertae-sedis	MaxiKraken2	Species	Pseudomonas extremaustralis
d__Bacteria|p__Proteobacteria|c__Gammaproteobacteria|o__Pseudomonadales|f__Pseudomonadaceae|g__Pseudomonas|s__Pseudomonas entomophila	1	Incertae-sedis	MaxiKraken2	Species	Pseudomonas entomophila
d__Bacteria|p__Proteobacteria|c__Gammaproteobacteria|o__Pseudomonadales|f__Moraxellaceae	5	Incertae-sedis	MaxiKraken2	Family	Moraxellaceae
d__Bacteria|p__Proteobacteria|c__Gammaproteobacteria|o__Pseudomonadales|f__Moraxellaceae|g__Acinetobacter	3	Incertae-sedis	MaxiKraken2	Genus	Acinetobacter
d__Bacteria|p__Proteobacteria|c__Gammaproteobacteria|o__Pseudomonadales|f__Moraxellaceae|g__Acinetobacter|s__Acinetobacter qingfengensis	1	Incertae-sedis	MaxiKraken2	Species	Acinetobacter qingfengensis
d__Bacteria|p__Proteobacteria|c__Gammaproteobacteria|o__Pseudomonadales|f__Moraxellaceae|g__Moraxella	1	Incertae-sedis	MaxiKraken2	Genus	Moraxella
d__Bacteria|p__Proteobacteria|c__Gammaproteobacteria|o__Pseudomonadales|f__Moraxellaceae|g__Moraxella|s__Moraxella caprae	1	Incertae-sedis	MaxiKraken2	Species	Moraxella caprae
d__Bacteria|p__Proteobacteria|c__Gammaproteobacteria|o__Pseudomonadales|f__Moraxellaceae|g__Psychrobacter	1	Incertae-sedis	MaxiKraken2	Genus	Psychrobacter
d__Bacteria|p__Proteobacteria|c__Gammaproteobacteria|o__Alteromonadales	13	Incertae-sedis	MaxiKraken2	Order	Alteromonadales
d__Bacteria|p__Proteobacteria|c__Gammaproteobacteria|o__Alteromonadales|f__Alteromonadaceae	4	Incertae-sedis	MaxiKraken2	Family	Alteromonadaceae
d__Bacteria|p__Proteobacteria|c__Gammaproteobacteria|o__Alteromonadales|f__Alteromonadaceae|g__Marinobacter	3	Incertae-sedis	MaxiKraken2	Genus	Marinobacter
d__Bacteria|p__Proteobacteria|c__Gammaproteobacteria|o__Alteromonadales|f__Alteromonadaceae|g__Marinobacter|s__Marinobacter lutaoensis	1	Incertae-sedis	MaxiKraken2	Species	Marinobacter lutaoensis
d__Bacteria|p__Proteobacteria|c__Gammaproteobacteria|o__Alteromonadales|f__Alteromonadaceae|g__Marinobacter|s__Marinobacter hydrocarbonoclasticus	1	Incertae-sedis	MaxiKraken2	Species	Marinobacter hydrocarbonoclasticus
d__Bacteria|p__Proteobacteria|c__Gammaproteobacteria|o__Alteromonadales|f__Alteromonadaceae|g__Marinobacter|s__Marinobacter subterrani	1	Incertae-sedis	MaxiKraken2	Species	Marinobacter subterrani
d__Bacteria|p__Proteobacteria|c__Gammaproteobacteria|o__Alteromonadales|f__Alteromonadaceae|g__Glaciecola	1	Incertae-sedis	MaxiKraken2	Genus	Glaciecola
d__Bacteria|p__Proteobacteria|c__Gammaproteobacteria|o__Alteromonadales|f__Alteromonadaceae|g__Glaciecola|s__Glaciecola punicea	1	Incertae-sedis	MaxiKraken2	Species	Glaciecola punicea
d__Bacteria|p__Proteobacteria|c__Gammaproteobacteria|o__Alteromonadales|f__Pseudoalteromonadaceae	3	Incertae-sedis	MaxiKraken2	Family	Pseudoalteromonadaceae
d__Bacteria|p__Proteobacteria|c__Gammaproteobacteria|o__Alteromonadales|f__Pseudoalteromonadaceae|g__Pseudoalteromonas	3	Incertae-sedis	MaxiKraken2	Genus	Pseudoalteromonas
d__Bacteria|p__Proteobacteria|c__Gammaproteobacteria|o__Alteromonadales|f__Pseudoalteromonadaceae|g__Pseudoalteromonas|s__Pseudoalteromonas luteoviolacea	1	Incertae-sedis	MaxiKraken2	Species	Pseudoalteromonas luteoviolacea
d__Bacteria|p__Proteobacteria|c__Gammaproteobacteria|o__Alteromonadales|f__Pseudoalteromonadaceae|g__Pseudoalteromonas|s__Pseudoalteromonas rubra	1	Incertae-sedis	MaxiKraken2	Species	Pseudoalteromonas rubra
d__Bacteria|p__Proteobacteria|c__Gammaproteobacteria|o__Alteromonadales|f__Pseudoalteromonadaceae|g__Pseudoalteromonas|s__Pseudoalteromonas spongiae	1	Incertae-sedis	MaxiKraken2	Species	Pseudoalteromonas spongiae
d__Bacteria|p__Proteobacteria|c__Gammaproteobacteria|o__Alteromonadales|f__Shewanellaceae	2	Incertae-sedis	MaxiKraken2	Family	Shewanellaceae
d__Bacteria|p__Proteobacteria|c__Gammaproteobacteria|o__Alteromonadales|f__Shewanellaceae|g__Shewanella	2	Incertae-sedis	MaxiKraken2	Genus	Shewanella
d__Bacteria|p__Proteobacteria|c__Gammaproteobacteria|o__Alteromonadales|f__Shewanellaceae|g__Shewanella|s__Shewanella sediminis	1	Incertae-sedis	MaxiKraken2	Species	Shewanella sediminis
d__Bacteria|p__Proteobacteria|c__Gammaproteobacteria|o__Alteromonadales|f__Shewanellaceae|g__Shewanella|s__Shewanella sp. 10N.286.51.B7	1	Incertae-sedis	MaxiKraken2	Species	Shewanella sp. 10N.286.51.B7
d__Bacteria|p__Proteobacteria|c__Gammaproteobacteria|o__Alteromonadales|f__Colwelliaceae	1	Incertae-sedis	MaxiKraken2	Family	Colwelliaceae
d__Bacteria|p__Proteobacteria|c__Gammaproteobacteria|o__Alteromonadales|f__Colwelliaceae|g__Colwellia	1	Incertae-sedis	MaxiKraken2	Genus	Colwellia
d__Bacteria|p__Proteobacteria|c__Gammaproteobacteria|o__Alteromonadales|f__Colwelliaceae|g__Colwellia|s__Colwellia sp. Bin11-node4	1	Incertae-sedis	MaxiKraken2	Species	Colwellia sp. Bin11-node4
d__Bacteria|p__Proteobacteria|c__Gammaproteobacteria|o__Alteromonadales|f__Idiomarinaceae	1	Incertae-sedis	MaxiKraken2	Family	Idiomarinaceae
d__Bacteria|p__Proteobacteria|c__Gammaproteobacteria|o__Alteromonadales|f__Idiomarinaceae|g__Aliidiomarina	1	Incertae-sedis	MaxiKraken2	Genus	Aliidiomarina
d__Bacteria|p__Proteobacteria|c__Gammaproteobacteria|o__Alteromonadales|f__Idiomarinaceae|g__Aliidiomarina|s__Aliidiomarina taiwanensis	1	Incertae-sedis	MaxiKraken2	Species	Aliidiomarina taiwanensis
d__Bacteria|p__Proteobacteria|c__Gammaproteobacteria|o__Xanthomonadales	11	Incertae-sedis	MaxiKraken2	Order	Xanthomonadales
d__Bacteria|p__Proteobacteria|c__Gammaproteobacteria|o__Xanthomonadales|f__Xanthomonadaceae	8	Incertae-sedis	MaxiKraken2	Family	Xanthomonadaceae
d__Bacteria|p__Proteobacteria|c__Gammaproteobacteria|o__Xanthomonadales|f__Xanthomonadaceae|g__Stenotrophomonas	2	Incertae-sedis	MaxiKraken2	Genus	Stenotrophomonas
d__Bacteria|p__Proteobacteria|c__Gammaproteobacteria|o__Xanthomonadales|f__Xanthomonadaceae|g__Stenotrophomonas|s__Stenotrophomonas maltophilia	1	Incertae-sedis	MaxiKraken2	Species	Stenotrophomonas maltophilia
d__Bacteria|p__Proteobacteria|c__Gammaproteobacteria|o__Xanthomonadales|f__Xanthomonadaceae|s__Xanthomonadaceae bacterium AQ6-296	1	Incertae-sedis	MaxiKraken2	Species	Xanthomonadaceae bacterium AQ6-296
d__Bacteria|p__Proteobacteria|c__Gammaproteobacteria|o__Xanthomonadales|f__Xanthomonadaceae|g__Xanthomonas	1	Incertae-sedis	MaxiKraken2	Genus	Xanthomonas
d__Bacteria|p__Proteobacteria|c__Gammaproteobacteria|o__Xanthomonadales|f__Xanthomonadaceae|g__Xanthomonas|s__Xanthomonas arboricola	1	Incertae-sedis	MaxiKraken2	Species	Xanthomonas arboricola
d__Bacteria|p__Proteobacteria|c__Gammaproteobacteria|o__Xanthomonadales|f__Xanthomonadaceae|g__Luteimonas	1	Incertae-sedis	MaxiKraken2	Genus	Luteimonas
d__Bacteria|p__Proteobacteria|c__Gammaproteobacteria|o__Xanthomonadales|f__Xanthomonadaceae|g__Luteimonas|s__Luteimonas mephitis	1	Incertae-sedis	MaxiKraken2	Species	Luteimonas mephitis
d__Bacteria|p__Proteobacteria|c__Gammaproteobacteria|o__Xanthomonadales|f__Xanthomonadaceae|g__Pseudoxanthomonas	1	Incertae-sedis	MaxiKraken2	Genus	Pseudoxanthomonas
d__Bacteria|p__Proteobacteria|c__Gammaproteobacteria|o__Xanthomonadales|f__Xanthomonadaceae|g__Pseudoxanthomonas|s__Pseudoxanthomonas sp. CF125	1	Incertae-sedis	MaxiKraken2	Species	Pseudoxanthomonas sp. CF125
d__Bacteria|p__Proteobacteria|c__Gammaproteobacteria|o__Xanthomonadales|f__Xanthomonadaceae|g__Thermomonas	1	Incertae-sedis	MaxiKraken2	Genus	Thermomonas
d__Bacteria|p__Proteobacteria|c__Gammaproteobacteria|o__Xanthomonadales|f__Xanthomonadaceae|g__Thermomonas|s__Thermomonas haemolytica	1	Incertae-sedis	MaxiKraken2	Species	Thermomonas haemolytica
d__Bacteria|p__Proteobacteria|c__Gammaproteobacteria|o__Xanthomonadales|f__Rhodanobacteraceae	3	Incertae-sedis	MaxiKraken2	Family	Rhodanobacteraceae
d__Bacteria|p__Proteobacteria|c__Gammaproteobacteria|o__Xanthomonadales|f__Rhodanobacteraceae|g__Dyella	1	Incertae-sedis	MaxiKraken2	Genus	Dyella
d__Bacteria|p__Proteobacteria|c__Gammaproteobacteria|o__Xanthomonadales|f__Rhodanobacteraceae|g__Dyella|s__Dyella sp. 4G-K06	1	Incertae-sedis	MaxiKraken2	Species	Dyella sp. 4G-K06
d__Bacteria|p__Proteobacteria|c__Gammaproteobacteria|o__Xanthomonadales|f__Rhodanobacteraceae|g__Rudaea	1	Incertae-sedis	MaxiKraken2	Genus	Rudaea
d__Bacteria|p__Proteobacteria|c__Gammaproteobacteria|o__Xanthomonadales|f__Rhodanobacteraceae|g__Rudaea|s__Rudaea cellulosilytica	1	Incertae-sedis	MaxiKraken2	Species	Rudaea cellulosilytica
d__Bacteria|p__Proteobacteria|c__Gammaproteobacteria|o__Xanthomonadales|f__Rhodanobacteraceae|g__Oleiagrimonas	1	Incertae-sedis	MaxiKraken2	Genus	Oleiagrimonas
d__Bacteria|p__Proteobacteria|c__Gammaproteobacteria|o__Xanthomonadales|f__Rhodanobacteraceae|g__Oleiagrimonas|s__Oleiagrimonas sp. MCCC 1A03011	1	Incertae-sedis	MaxiKraken2	Species	Oleiagrimonas sp. MCCC 1A03011
d__Bacteria|p__Proteobacteria|c__Gammaproteobacteria|o__Oceanospirillales	7	Incertae-sedis	MaxiKraken2	Order	Oceanospirillales
d__Bacteria|p__Proteobacteria|c__Gammaproteobacteria|o__Oceanospirillales|f__Halomonadaceae	5	Incertae-sedis	MaxiKraken2	Family	Halomonadaceae
d__Bacteria|p__Proteobacteria|c__Gammaproteobacteria|o__Oceanospirillales|f__Halomonadaceae|g__Halomonas	3	Incertae-sedis	MaxiKraken2	Genus	Halomonas
d__Bacteria|p__Proteobacteria|c__Gammaproteobacteria|o__Oceanospirillales|f__Halomonadaceae|g__Halomonas|s__Halomonas sp. JB37	1	Incertae-sedis	MaxiKraken2	Species	Halomonas sp. JB37
d__Bacteria|p__Proteobacteria|c__Gammaproteobacteria|o__Oceanospirillales|f__Halomonadaceae|g__Halomonas|s__Halomonas subglaciescola	1	Incertae-sedis	MaxiKraken2	Species	Halomonas subglaciescola
d__Bacteria|p__Proteobacteria|c__Gammaproteobacteria|o__Oceanospirillales|f__Halomonadaceae|g__Kushneria	2	Incertae-sedis	MaxiKraken2	Genus	Kushneria
d__Bacteria|p__Proteobacteria|c__Gammaproteobacteria|o__Oceanospirillales|f__Halomonadaceae|g__Kushneria|s__Kushneria avicenniae	1	Incertae-sedis	MaxiKraken2	Species	Kushneria avicenniae
d__Bacteria|p__Proteobacteria|c__Gammaproteobacteria|o__Oceanospirillales|f__Halomonadaceae|g__Kushneria|s__Kushneria sinocarnis	1	Incertae-sedis	MaxiKraken2	Species	Kushneria sinocarnis
d__Bacteria|p__Proteobacteria|c__Gammaproteobacteria|o__Oceanospirillales|f__Oceanospirillaceae	1	Incertae-sedis	MaxiKraken2	Family	Oceanospirillaceae
d__Bacteria|p__Proteobacteria|c__Gammaproteobacteria|o__Oceanospirillales|f__Oceanospirillaceae|g__Marinomonas	1	Incertae-sedis	MaxiKraken2	Genus	Marinomonas
d__Bacteria|p__Proteobacteria|c__Gammaproteobacteria|o__Oceanospirillales|f__Oceanospirillaceae|g__Marinomonas|s__Marinomonas ushuaiensis	1	Incertae-sedis	MaxiKraken2	Species	Marinomonas ushuaiensis
d__Bacteria|p__Proteobacteria|c__Gammaproteobacteria|o__Oceanospirillales|f__Hahellaceae	1	Incertae-sedis	MaxiKraken2	Family	Hahellaceae
d__Bacteria|p__Proteobacteria|c__Gammaproteobacteria|o__Oceanospirillales|f__Hahellaceae|g__Hahella	1	Incertae-sedis	MaxiKraken2	Genus	Hahella
d__Bacteria|p__Proteobacteria|c__Gammaproteobacteria|o__Oceanospirillales|f__Hahellaceae|g__Hahella|s__Hahella chejuensis	1	Incertae-sedis	MaxiKraken2	Species	Hahella chejuensis
d__Bacteria|p__Proteobacteria|c__Gammaproteobacteria|o__Thiotrichales	4	Incertae-sedis	MaxiKraken2	Order	Thiotrichales
d__Bacteria|p__Proteobacteria|c__Gammaproteobacteria|o__Thiotrichales|g__Thioflexothrix	2	Incertae-sedis	MaxiKraken2	Genus	Thioflexothrix
d__Bacteria|p__Proteobacteria|c__Gammaproteobacteria|o__Thiotrichales|g__Thioflexothrix|s__Thioflexothrix psekupsii	2	Incertae-sedis	MaxiKraken2	Species	Thioflexothrix psekupsii
d__Bacteria|p__Proteobacteria|c__Gammaproteobacteria|o__Thiotrichales|f__Piscirickettsiaceae	2	Incertae-sedis	MaxiKraken2	Family	Piscirickettsiaceae
d__Bacteria|p__Proteobacteria|c__Gammaproteobacteria|o__Thiotrichales|f__Piscirickettsiaceae|g__Thiomicrospira	1	Incertae-sedis	MaxiKraken2	Genus	Thiomicrospira
d__Bacteria|p__Proteobacteria|c__Gammaproteobacteria|o__Thiotrichales|f__Piscirickettsiaceae|g__Thiomicrospira|s__Thiomicrospira cyclica	1	Incertae-sedis	MaxiKraken2	Species	Thiomicrospira cyclica
d__Bacteria|p__Proteobacteria|c__Gammaproteobacteria|o__Thiotrichales|f__Piscirickettsiaceae|g__Thiomicrorhabdus	1	Incertae-sedis	MaxiKraken2	Genus	Thiomicrorhabdus
d__Bacteria|p__Proteobacteria|c__Gammaproteobacteria|o__Thiotrichales|f__Piscirickettsiaceae|g__Thiomicrorhabdus|s__Thiomicrorhabdus sp. Kp2	1	Incertae-sedis	MaxiKraken2	Species	Thiomicrorhabdus sp. Kp2
d__Bacteria|p__Proteobacteria|c__Gammaproteobacteria|o__Chromatiales	3	Incertae-sedis	MaxiKraken2	Order	Chromatiales
d__Bacteria|p__Proteobacteria|c__Gammaproteobacteria|o__Chromatiales|f__Ectothiorhodospiraceae	2	Incertae-sedis	MaxiKraken2	Family	Ectothiorhodospiraceae
d__Bacteria|p__Proteobacteria|c__Gammaproteobacteria|o__Chromatiales|f__Ectothiorhodospiraceae|g__Thioalkalivibrio	1	Incertae-sedis	MaxiKraken2	Genus	Thioalkalivibrio
d__Bacteria|p__Proteobacteria|c__Gammaproteobacteria|o__Chromatiales|f__Ectothiorhodospiraceae|g__Thiorhodospira	1	Incertae-sedis	MaxiKraken2	Genus	Thiorhodospira
d__Bacteria|p__Proteobacteria|c__Gammaproteobacteria|o__Chromatiales|f__Ectothiorhodospiraceae|g__Thiorhodospira|s__Thiorhodospira sibirica	1	Incertae-sedis	MaxiKraken2	Species	Thiorhodospira sibirica
d__Bacteria|p__Proteobacteria|c__Gammaproteobacteria|o__Chromatiales|f__Chromatiaceae	1	Incertae-sedis	MaxiKraken2	Family	Chromatiaceae
d__Bacteria|p__Proteobacteria|c__Gammaproteobacteria|o__Chromatiales|f__Chromatiaceae|g__Thiohalocapsa	1	Incertae-sedis	MaxiKraken2	Genus	Thiohalocapsa
d__Bacteria|p__Proteobacteria|c__Gammaproteobacteria|o__Chromatiales|f__Chromatiaceae|g__Thiohalocapsa|s__Thiohalocapsa sp. ML1	1	Incertae-sedis	MaxiKraken2	Species	Thiohalocapsa sp. ML1
d__Bacteria|p__Proteobacteria|c__Gammaproteobacteria|o__Methylococcales	3	Incertae-sedis	MaxiKraken2	Order	Methylococcales
d__Bacteria|p__Proteobacteria|c__Gammaproteobacteria|o__Methylococcales|f__Methylococcaceae	3	Incertae-sedis	MaxiKraken2	Family	Methylococcaceae
d__Bacteria|p__Proteobacteria|c__Gammaproteobacteria|o__Methylococcales|f__Methylococcaceae|g__Methylomonas	1	Incertae-sedis	MaxiKraken2	Genus	Methylomonas
d__Bacteria|p__Proteobacteria|c__Gammaproteobacteria|o__Methylococcales|f__Methylococcaceae|g__Methylomonas|s__Methylomonas sp. DH-1	1	Incertae-sedis	MaxiKraken2	Species	Methylomonas sp. DH-1
d__Bacteria|p__Proteobacteria|c__Gammaproteobacteria|o__Methylococcales|f__Methylococcaceae|g__Methylobacter	1	Incertae-sedis	MaxiKraken2	Genus	Methylobacter
d__Bacteria|p__Proteobacteria|c__Gammaproteobacteria|o__Methylococcales|f__Methylococcaceae|g__Methylobacter|s__Methylobacter sp. KRF1	1	Incertae-sedis	MaxiKraken2	Species	Methylobacter sp. KRF1
d__Bacteria|p__Proteobacteria|c__Gammaproteobacteria|o__Methylococcales|f__Methylococcaceae|g__Methylomicrobium	1	Incertae-sedis	MaxiKraken2	Genus	Methylomicrobium
d__Bacteria|p__Proteobacteria|c__Gammaproteobacteria|o__Methylococcales|f__Methylococcaceae|g__Methylomicrobium|s__Methylomicrobium sp. wino1	1	Incertae-sedis	MaxiKraken2	Species	Methylomicrobium sp. wino1
d__Bacteria|p__Proteobacteria|c__Gammaproteobacteria|o__Vibrionales	3	Incertae-sedis	MaxiKraken2	Order	Vibrionales
d__Bacteria|p__Proteobacteria|c__Gammaproteobacteria|o__Vibrionales|f__Vibrionaceae	3	Incertae-sedis	MaxiKraken2	Family	Vibrionaceae
d__Bacteria|p__Proteobacteria|c__Gammaproteobacteria|o__Vibrionales|f__Vibrionaceae|g__Vibrio	1	Incertae-sedis	MaxiKraken2	Genus	Vibrio
d__Bacteria|p__Proteobacteria|c__Gammaproteobacteria|o__Vibrionales|f__Vibrionaceae|g__Vibrio|s__Vibrio sp. 10N.261.55.A7	1	Incertae-sedis	MaxiKraken2	Species	Vibrio sp. 10N.261.55.A7
d__Bacteria|p__Proteobacteria|c__Gammaproteobacteria|o__Vibrionales|f__Vibrionaceae|g__Salinivibrio	1	Incertae-sedis	MaxiKraken2	Genus	Salinivibrio
d__Bacteria|p__Proteobacteria|c__Gammaproteobacteria|o__Vibrionales|f__Vibrionaceae|g__Salinivibrio|s__Salinivibrio sp. AR647	1	Incertae-sedis	MaxiKraken2	Species	Salinivibrio sp. AR647
d__Bacteria|p__Proteobacteria|c__Gammaproteobacteria|o__Vibrionales|f__Vibrionaceae|g__Aliivibrio	1	Incertae-sedis	MaxiKraken2	Genus	Aliivibrio
d__Bacteria|p__Proteobacteria|c__Gammaproteobacteria|o__Vibrionales|f__Vibrionaceae|g__Aliivibrio|s__Aliivibrio finisterrensis	1	Incertae-sedis	MaxiKraken2	Species	Aliivibrio finisterrensis
d__Bacteria|p__Proteobacteria|c__Gammaproteobacteria|o__Legionellales	1	Incertae-sedis	MaxiKraken2	Order	Legionellales
d__Bacteria|p__Proteobacteria|c__Gammaproteobacteria|o__Legionellales|f__Legionellaceae	1	Incertae-sedis	MaxiKraken2	Family	Legionellaceae
d__Bacteria|p__Proteobacteria|c__Gammaproteobacteria|o__Legionellales|f__Legionellaceae|g__Legionella	1	Incertae-sedis	MaxiKraken2	Genus	Legionella
d__Bacteria|p__Proteobacteria|c__Gammaproteobacteria|o__Legionellales|f__Legionellaceae|g__Legionella|s__Legionella geestiana	1	Incertae-sedis	MaxiKraken2	Species	Legionella geestiana
d__Bacteria|p__Proteobacteria|c__Gammaproteobacteria|o__Cellvibrionales	1	Incertae-sedis	MaxiKraken2	Order	Cellvibrionales
d__Bacteria|p__Proteobacteria|c__Gammaproteobacteria|o__Cellvibrionales|f__Cellvibrionaceae	1	Incertae-sedis	MaxiKraken2	Family	Cellvibrionaceae
d__Bacteria|p__Proteobacteria|c__Gammaproteobacteria|o__Cellvibrionales|f__Cellvibrionaceae|g__Cellvibrio	1	Incertae-sedis	MaxiKraken2	Genus	Cellvibrio
d__Bacteria|p__Proteobacteria|c__Gammaproteobacteria|o__Cellvibrionales|f__Cellvibrionaceae|g__Cellvibrio|s__Cellvibrio sp. PSBB006	1	Incertae-sedis	MaxiKraken2	Species	Cellvibrio sp. PSBB006
d__Bacteria|p__Proteobacteria|c__Gammaproteobacteria|o__Orbales	1	Incertae-sedis	MaxiKraken2	Order	Orbales
d__Bacteria|p__Proteobacteria|c__Gammaproteobacteria|o__Orbales|f__Orbaceae	1	Incertae-sedis	MaxiKraken2	Family	Orbaceae
d__Bacteria|p__Proteobacteria|c__Gammaproteobacteria|o__Orbales|f__Orbaceae|g__Gilliamella	1	Incertae-sedis	MaxiKraken2	Genus	Gilliamella
d__Bacteria|p__Proteobacteria|c__Gammaproteobacteria|o__Orbales|f__Orbaceae|g__Gilliamella|s__Gilliamella apicola	1	Incertae-sedis	MaxiKraken2	Species	Gilliamella apicola
d__Bacteria|p__Proteobacteria|c__Gammaproteobacteria|o__Pasteurellales	1	Incertae-sedis	MaxiKraken2	Order	Pasteurellales
d__Bacteria|p__Proteobacteria|c__Gammaproteobacteria|o__Pasteurellales|f__Pasteurellaceae	1	Incertae-sedis	MaxiKraken2	Family	Pasteurellaceae
d__Bacteria|p__Proteobacteria|c__Gammaproteobacteria|o__Pasteurellales|f__Pasteurellaceae|g__Caviibacterium	1	Incertae-sedis	MaxiKraken2	Genus	Caviibacterium
d__Bacteria|p__Proteobacteria|c__Gammaproteobacteria|o__Pasteurellales|f__Pasteurellaceae|g__Caviibacterium|s__Caviibacterium pharyngocola	1	Incertae-sedis	MaxiKraken2	Species	Caviibacterium pharyngocola
d__Bacteria|p__Proteobacteria|c__Gammaproteobacteria|o__Aeromonadales	1	Incertae-sedis	MaxiKraken2	Order	Aeromonadales
d__Bacteria|p__Proteobacteria|c__Gammaproteobacteria|o__Aeromonadales|f__Aeromonadaceae	1	Incertae-sedis	MaxiKraken2	Family	Aeromonadaceae
d__Bacteria|p__Proteobacteria|c__Gammaproteobacteria|o__Aeromonadales|f__Aeromonadaceae|g__Aeromonas	1	Incertae-sedis	MaxiKraken2	Genus	Aeromonas
d__Bacteria|p__Proteobacteria|c__Gammaproteobacteria|o__Aeromonadales|f__Aeromonadaceae|g__Aeromonas|s__Aeromonas molluscorum	1	Incertae-sedis	MaxiKraken2	Species	Aeromonas molluscorum
d__Bacteria|p__Proteobacteria|c__Alphaproteobacteria	95	Incertae-sedis	MaxiKraken2	Class	Alphaproteobacteria
d__Bacteria|p__Proteobacteria|c__Alphaproteobacteria|o__Rhizobiales	37	Incertae-sedis	MaxiKraken2	Order	Rhizobiales
d__Bacteria|p__Proteobacteria|c__Alphaproteobacteria|o__Rhizobiales|f__Bradyrhizobiaceae	8	Incertae-sedis	MaxiKraken2	Family	Bradyrhizobiaceae
d__Bacteria|p__Proteobacteria|c__Alphaproteobacteria|o__Rhizobiales|f__Bradyrhizobiaceae|g__Rhodopseudomonas	4	Incertae-sedis	MaxiKraken2	Genus	Rhodopseudomonas
d__Bacteria|p__Proteobacteria|c__Alphaproteobacteria|o__Rhizobiales|f__Bradyrhizobiaceae|g__Rhodopseudomonas|s__Rhodopseudomonas palustris	2	Incertae-sedis	MaxiKraken2	Species	Rhodopseudomonas palustris
d__Bacteria|p__Proteobacteria|c__Alphaproteobacteria|o__Rhizobiales|f__Bradyrhizobiaceae|g__Rhodopseudomonas|s__Rhodopseudomonas sp. AAP120	1	Incertae-sedis	MaxiKraken2	Species	Rhodopseudomonas sp. AAP120
d__Bacteria|p__Proteobacteria|c__Alphaproteobacteria|o__Rhizobiales|f__Bradyrhizobiaceae|g__Bradyrhizobium	2	Incertae-sedis	MaxiKraken2	Genus	Bradyrhizobium
d__Bacteria|p__Proteobacteria|c__Alphaproteobacteria|o__Rhizobiales|f__Bradyrhizobiaceae|g__Bradyrhizobium|s__Bradyrhizobium sp. MOS002	1	Incertae-sedis	MaxiKraken2	Species	Bradyrhizobium sp. MOS002
d__Bacteria|p__Proteobacteria|c__Alphaproteobacteria|o__Rhizobiales|f__Bradyrhizobiaceae|g__Afipia	1	Incertae-sedis	MaxiKraken2	Genus	Afipia
d__Bacteria|p__Proteobacteria|c__Alphaproteobacteria|o__Rhizobiales|f__Bradyrhizobiaceae|g__Afipia|s__Afipia sp. GAS231	1	Incertae-sedis	MaxiKraken2	Species	Afipia sp. GAS231
d__Bacteria|p__Proteobacteria|c__Alphaproteobacteria|o__Rhizobiales|f__Bradyrhizobiaceae|g__Bosea	1	Incertae-sedis	MaxiKraken2	Genus	Bosea
d__Bacteria|p__Proteobacteria|c__Alphaproteobacteria|o__Rhizobiales|f__Bradyrhizobiaceae|g__Bosea|s__Bosea sp. 117	1	Incertae-sedis	MaxiKraken2	Species	Bosea sp. 117
d__Bacteria|p__Proteobacteria|c__Alphaproteobacteria|o__Rhizobiales|f__Rhizobiaceae	8	Incertae-sedis	MaxiKraken2	Family	Rhizobiaceae
d__Bacteria|p__Proteobacteria|c__Alphaproteobacteria|o__Rhizobiales|f__Rhizobiaceae|g__Rhizobium	4	Incertae-sedis	MaxiKraken2	Genus	Rhizobium
d__Bacteria|p__Proteobacteria|c__Alphaproteobacteria|o__Rhizobiales|f__Rhizobiaceae|g__Rhizobium|s__Rhizobium flavum	1	Incertae-sedis	MaxiKraken2	Species	Rhizobium flavum
d__Bacteria|p__Proteobacteria|c__Alphaproteobacteria|o__Rhizobiales|f__Rhizobiaceae|g__Rhizobium|s__Rhizobium sp. Root483D2	1	Incertae-sedis	MaxiKraken2	Species	Rhizobium sp. Root483D2
d__Bacteria|p__Proteobacteria|c__Alphaproteobacteria|o__Rhizobiales|f__Rhizobiaceae|g__Rhizobium|s__Rhizobium oryzae	1	Incertae-sedis	MaxiKraken2	Species	Rhizobium oryzae
d__Bacteria|p__Proteobacteria|c__Alphaproteobacteria|o__Rhizobiales|f__Rhizobiaceae|g__Neorhizobium	1	Incertae-sedis	MaxiKraken2	Genus	Neorhizobium
d__Bacteria|p__Proteobacteria|c__Alphaproteobacteria|o__Rhizobiales|f__Rhizobiaceae|g__Neorhizobium|s__Neorhizobium alkalisoli	1	Incertae-sedis	MaxiKraken2	Species	Neorhizobium alkalisoli
d__Bacteria|p__Proteobacteria|c__Alphaproteobacteria|o__Rhizobiales|f__Rhizobiaceae|g__Ensifer	2	Incertae-sedis	MaxiKraken2	Genus	Ensifer
d__Bacteria|p__Proteobacteria|c__Alphaproteobacteria|o__Rhizobiales|f__Rhizobiaceae|g__Ensifer|s__Ensifer adhaerens	1	Incertae-sedis	MaxiKraken2	Species	Ensifer adhaerens
d__Bacteria|p__Proteobacteria|c__Alphaproteobacteria|o__Rhizobiales|f__Rhizobiaceae|g__Ensifer|s__Ensifer sp. WSM1721	1	Incertae-sedis	MaxiKraken2	Species	Ensifer sp. WSM1721
d__Bacteria|p__Proteobacteria|c__Alphaproteobacteria|o__Rhizobiales|f__Rhizobiaceae|g__Sinorhizobium	1	Incertae-sedis	MaxiKraken2	Genus	Sinorhizobium
d__Bacteria|p__Proteobacteria|c__Alphaproteobacteria|o__Rhizobiales|f__Methylobacteriaceae	4	Incertae-sedis	MaxiKraken2	Family	Methylobacteriaceae
d__Bacteria|p__Proteobacteria|c__Alphaproteobacteria|o__Rhizobiales|f__Methylobacteriaceae|g__Methylobacterium	3	Incertae-sedis	MaxiKraken2	Genus	Methylobacterium
d__Bacteria|p__Proteobacteria|c__Alphaproteobacteria|o__Rhizobiales|f__Methylobacteriaceae|g__Methylobacterium|s__Methylobacterium sp. Leaf93	1	Incertae-sedis	MaxiKraken2	Species	Methylobacterium sp. Leaf93
d__Bacteria|p__Proteobacteria|c__Alphaproteobacteria|o__Rhizobiales|f__Methylobacteriaceae|g__Methylobacterium|s__Methylobacterium variabile	1	Incertae-sedis	MaxiKraken2	Species	Methylobacterium variabile
d__Bacteria|p__Proteobacteria|c__Alphaproteobacteria|o__Rhizobiales|f__Methylobacteriaceae|g__Microvirga	1	Incertae-sedis	MaxiKraken2	Genus	Microvirga
d__Bacteria|p__Proteobacteria|c__Alphaproteobacteria|o__Rhizobiales|f__Methylobacteriaceae|g__Microvirga|s__Microvirga massiliensis	1	Incertae-sedis	MaxiKraken2	Species	Microvirga massiliensis
d__Bacteria|p__Proteobacteria|c__Alphaproteobacteria|o__Rhizobiales|f__Aurantimonadaceae	4	Incertae-sedis	MaxiKraken2	Family	Aurantimonadaceae
d__Bacteria|p__Proteobacteria|c__Alphaproteobacteria|o__Rhizobiales|f__Aurantimonadaceae|g__Martelella	3	Incertae-sedis	MaxiKraken2	Genus	Martelella
d__Bacteria|p__Proteobacteria|c__Alphaproteobacteria|o__Rhizobiales|f__Aurantimonadaceae|g__Martelella|s__Martelella mediterranea	3	Incertae-sedis	MaxiKraken2	Species	Martelella mediterranea
d__Bacteria|p__Proteobacteria|c__Alphaproteobacteria|o__Rhizobiales|f__Aurantimonadaceae|g__Aurantimonas	1	Incertae-sedis	MaxiKraken2	Genus	Aurantimonas
d__Bacteria|p__Proteobacteria|c__Alphaproteobacteria|o__Rhizobiales|f__Aurantimonadaceae|g__Aurantimonas|s__Aureimonas phyllosphaerae	1	Incertae-sedis	MaxiKraken2	Species	Aureimonas phyllosphaerae
d__Bacteria|p__Proteobacteria|c__Alphaproteobacteria|o__Rhizobiales|f__Hyphomicrobiaceae	3	Incertae-sedis	MaxiKraken2	Family	Hyphomicrobiaceae
d__Bacteria|p__Proteobacteria|c__Alphaproteobacteria|o__Rhizobiales|f__Hyphomicrobiaceae|g__Devosia	1	Incertae-sedis	MaxiKraken2	Genus	Devosia
d__Bacteria|p__Proteobacteria|c__Alphaproteobacteria|o__Rhizobiales|f__Hyphomicrobiaceae|g__Devosia|s__Devosia geojensis	1	Incertae-sedis	MaxiKraken2	Species	Devosia geojensis
d__Bacteria|p__Proteobacteria|c__Alphaproteobacteria|o__Rhizobiales|f__Hyphomicrobiaceae|g__Blastochloris	1	Incertae-sedis	MaxiKraken2	Genus	Blastochloris
d__Bacteria|p__Proteobacteria|c__Alphaproteobacteria|o__Rhizobiales|f__Hyphomicrobiaceae|g__Blastochloris|s__Blastochloris sp. GI	1	Incertae-sedis	MaxiKraken2	Species	Blastochloris sp. GI
d__Bacteria|p__Proteobacteria|c__Alphaproteobacteria|o__Rhizobiales|f__Hyphomicrobiaceae|g__Arsenicitalea	1	Incertae-sedis	MaxiKraken2	Genus	Arsenicitalea
d__Bacteria|p__Proteobacteria|c__Alphaproteobacteria|o__Rhizobiales|f__Hyphomicrobiaceae|g__Arsenicitalea|s__Arsenicitalea aurantiaca	1	Incertae-sedis	MaxiKraken2	Species	Arsenicitalea aurantiaca
d__Bacteria|p__Proteobacteria|c__Alphaproteobacteria|o__Rhizobiales|f__Phyllobacteriaceae	3	Incertae-sedis	MaxiKraken2	Family	Phyllobacteriaceae
d__Bacteria|p__Proteobacteria|c__Alphaproteobacteria|o__Rhizobiales|f__Phyllobacteriaceae|g__Phyllobacterium	1	Incertae-sedis	MaxiKraken2	Genus	Phyllobacterium
d__Bacteria|p__Proteobacteria|c__Alphaproteobacteria|o__Rhizobiales|f__Phyllobacteriaceae|g__Phyllobacterium|s__Phyllobacterium brassicacearum	1	Incertae-sedis	MaxiKraken2	Species	Phyllobacterium brassicacearum
d__Bacteria|p__Proteobacteria|c__Alphaproteobacteria|o__Rhizobiales|f__Phyllobacteriaceae|g__Mesorhizobium	1	Incertae-sedis	MaxiKraken2	Genus	Mesorhizobium
d__Bacteria|p__Proteobacteria|c__Alphaproteobacteria|o__Rhizobiales|f__Phyllobacteriaceae|g__Mesorhizobium|s__Mesorhizobium sp. LA-28	1	Incertae-sedis	MaxiKraken2	Species	Mesorhizobium sp. LA-28
d__Bacteria|p__Proteobacteria|c__Alphaproteobacteria|o__Rhizobiales|f__Phyllobacteriaceae|s__Phyllobacteriaceae bacterium Water-Bin73	1	Incertae-sedis	MaxiKraken2	Species	Phyllobacteriaceae bacterium Water-Bin73
d__Bacteria|p__Proteobacteria|c__Alphaproteobacteria|o__Rhizobiales|s__Rhizobiales bacterium	3	Incertae-sedis	MaxiKraken2	Species	Rhizobiales bacterium
d__Bacteria|p__Proteobacteria|c__Alphaproteobacteria|o__Rhizobiales|f__Methylocystaceae	1	Incertae-sedis	MaxiKraken2	Family	Methylocystaceae
d__Bacteria|p__Proteobacteria|c__Alphaproteobacteria|o__Rhizobiales|f__Methylocystaceae|g__Methylocystis	1	Incertae-sedis	MaxiKraken2	Genus	Methylocystis
d__Bacteria|p__Proteobacteria|c__Alphaproteobacteria|o__Rhodobacterales	24	Incertae-sedis	MaxiKraken2	Order	Rhodobacterales
d__Bacteria|p__Proteobacteria|c__Alphaproteobacteria|o__Rhodobacterales|f__Rhodobacteraceae	24	Incertae-sedis	MaxiKraken2	Family	Rhodobacteraceae
d__Bacteria|p__Proteobacteria|c__Alphaproteobacteria|o__Rhodobacterales|f__Rhodobacteraceae|s__Rhodobacteraceae bacterium BAR1	1	Incertae-sedis	MaxiKraken2	Species	Rhodobacteraceae bacterium BAR1
d__Bacteria|p__Proteobacteria|c__Alphaproteobacteria|o__Rhodobacterales|f__Rhodobacteraceae|s__Rhodobacteraceae bacterium FSX-11	1	Incertae-sedis	MaxiKraken2	Species	Rhodobacteraceae bacterium FSX-11
d__Bacteria|p__Proteobacteria|c__Alphaproteobacteria|o__Rhodobacterales|f__Rhodobacteraceae|s__Rhodobacteraceae bacterium SB2	1	Incertae-sedis	MaxiKraken2	Species	Rhodobacteraceae bacterium SB2
d__Bacteria|p__Proteobacteria|c__Alphaproteobacteria|o__Rhodobacterales|f__Rhodobacteraceae|s__Rhodobacteraceae bacterium EhC02	1	Incertae-sedis	MaxiKraken2	Species	Rhodobacteraceae bacterium EhC02
d__Bacteria|p__Proteobacteria|c__Alphaproteobacteria|o__Rhodobacterales|f__Rhodobacteraceae|s__Rhodobacteraceae bacterium	1	Incertae-sedis	MaxiKraken2	Species	Rhodobacteraceae bacterium
d__Bacteria|p__Proteobacteria|c__Alphaproteobacteria|o__Rhodobacterales|f__Rhodobacteraceae|s__Rhodobacteraceae bacterium AsT-22	1	Incertae-sedis	MaxiKraken2	Species	Rhodobacteraceae bacterium AsT-22
d__Bacteria|p__Proteobacteria|c__Alphaproteobacteria|o__Rhodobacterales|f__Rhodobacteraceae|g__Paracoccus	2	Incertae-sedis	MaxiKraken2	Genus	Paracoccus
d__Bacteria|p__Proteobacteria|c__Alphaproteobacteria|o__Rhodobacterales|f__Rhodobacteraceae|g__Paracoccus|s__Paracoccus siganidrum	1	Incertae-sedis	MaxiKraken2	Species	Paracoccus siganidrum
d__Bacteria|p__Proteobacteria|c__Alphaproteobacteria|o__Rhodobacterales|f__Rhodobacteraceae|g__Albidovulum	1	Incertae-sedis	MaxiKraken2	Genus	Albidovulum
d__Bacteria|p__Proteobacteria|c__Alphaproteobacteria|o__Rhodobacterales|f__Rhodobacteraceae|g__Albidovulum|s__Albidovulum inexpectatum	1	Incertae-sedis	MaxiKraken2	Species	Albidovulum inexpectatum
d__Bacteria|p__Proteobacteria|c__Alphaproteobacteria|o__Rhodobacterales|f__Rhodobacteraceae|g__Actibacterium	1	Incertae-sedis	MaxiKraken2	Genus	Actibacterium
d__Bacteria|p__Proteobacteria|c__Alphaproteobacteria|o__Rhodobacterales|f__Rhodobacteraceae|g__Actibacterium|s__Actibacterium mucosum	1	Incertae-sedis	MaxiKraken2	Species	Actibacterium mucosum
d__Bacteria|p__Proteobacteria|c__Alphaproteobacteria|o__Rhodobacterales|f__Rhodobacteraceae|g__Sinirhodobacter	1	Incertae-sedis	MaxiKraken2	Genus	Sinirhodobacter
d__Bacteria|p__Proteobacteria|c__Alphaproteobacteria|o__Rhodobacterales|f__Rhodobacteraceae|g__Roseivivax	1	Incertae-sedis	MaxiKraken2	Genus	Roseivivax
d__Bacteria|p__Proteobacteria|c__Alphaproteobacteria|o__Rhodobacterales|f__Rhodobacteraceae|g__Roseivivax|s__Roseivivax roseus	1	Incertae-sedis	MaxiKraken2	Species	Roseivivax roseus
d__Bacteria|p__Proteobacteria|c__Alphaproteobacteria|o__Rhodobacterales|f__Rhodobacteraceae|g__Tropicimonas	1	Incertae-sedis	MaxiKraken2	Genus	Tropicimonas
d__Bacteria|p__Proteobacteria|c__Alphaproteobacteria|o__Rhodobacterales|f__Rhodobacteraceae|g__Tropicimonas|s__Tropicimonas sp. IMCC34011	1	Incertae-sedis	MaxiKraken2	Species	Tropicimonas sp. IMCC34011
d__Bacteria|p__Proteobacteria|c__Alphaproteobacteria|o__Rhodobacterales|f__Rhodobacteraceae|g__Thioclava	1	Incertae-sedis	MaxiKraken2	Genus	Thioclava
d__Bacteria|p__Proteobacteria|c__Alphaproteobacteria|o__Rhodobacterales|f__Rhodobacteraceae|g__Jannaschia	1	Incertae-sedis	MaxiKraken2	Genus	Jannaschia
d__Bacteria|p__Proteobacteria|c__Alphaproteobacteria|o__Rhodobacterales|f__Rhodobacteraceae|g__Jannaschia|s__Jannaschia seohaensis	1	Incertae-sedis	MaxiKraken2	Species	Jannaschia seohaensis
d__Bacteria|p__Proteobacteria|c__Alphaproteobacteria|o__Rhodobacterales|f__Rhodobacteraceae|g__Rubellimicrobium	1	Incertae-sedis	MaxiKraken2	Genus	Rubellimicrobium
d__Bacteria|p__Proteobacteria|c__Alphaproteobacteria|o__Rhodobacterales|f__Rhodobacteraceae|g__Rubellimicrobium|s__Rubellimicrobium thermophilum	1	Incertae-sedis	MaxiKraken2	Species	Rubellimicrobium thermophilum
d__Bacteria|p__Proteobacteria|c__Alphaproteobacteria|o__Rhodobacterales|f__Rhodobacteraceae|g__Yangia	1	Incertae-sedis	MaxiKraken2	Genus	Yangia
d__Bacteria|p__Proteobacteria|c__Alphaproteobacteria|o__Rhodobacterales|f__Rhodobacteraceae|g__Yangia|s__Yangia sp. CCB-MM3	1	Incertae-sedis	MaxiKraken2	Species	Yangia sp. CCB-MM3
d__Bacteria|p__Proteobacteria|c__Alphaproteobacteria|o__Rhodobacterales|f__Rhodobacteraceae|g__Confluentimicrobium	1	Incertae-sedis	MaxiKraken2	Genus	Confluentimicrobium
d__Bacteria|p__Proteobacteria|c__Alphaproteobacteria|o__Rhodobacterales|f__Rhodobacteraceae|g__Confluentimicrobium|s__Confluentimicrobium sp. EMB200-NS6	1	Incertae-sedis	MaxiKraken2	Species	Confluentimicrobium sp. EMB200-NS6
d__Bacteria|p__Proteobacteria|c__Alphaproteobacteria|o__Rhodobacterales|f__Rhodobacteraceae|g__Yoonia	1	Incertae-sedis	MaxiKraken2	Genus	Yoonia
d__Bacteria|p__Proteobacteria|c__Alphaproteobacteria|o__Rhodobacterales|f__Rhodobacteraceae|g__Yoonia|s__Yoonia tamlensis	1	Incertae-sedis	MaxiKraken2	Species	Yoonia tamlensis
d__Bacteria|p__Proteobacteria|c__Alphaproteobacteria|o__Rhodobacterales|f__Rhodobacteraceae|g__Pannonibacter	1	Incertae-sedis	MaxiKraken2	Genus	Pannonibacter
d__Bacteria|p__Proteobacteria|c__Alphaproteobacteria|o__Rhodobacterales|f__Rhodobacteraceae|g__Pannonibacter|s__Pannonibacter carbonis	1	Incertae-sedis	MaxiKraken2	Species	Pannonibacter carbonis
d__Bacteria|p__Proteobacteria|c__Alphaproteobacteria|o__Rhodospirillales	9	Incertae-sedis	MaxiKraken2	Order	Rhodospirillales
d__Bacteria|p__Proteobacteria|c__Alphaproteobacteria|o__Rhodospirillales|f__Rhodospirillaceae	5	Incertae-sedis	MaxiKraken2	Family	Rhodospirillaceae
d__Bacteria|p__Proteobacteria|c__Alphaproteobacteria|o__Rhodospirillales|f__Rhodospirillaceae|g__Thalassospira	2	Incertae-sedis	MaxiKraken2	Genus	Thalassospira
d__Bacteria|p__Proteobacteria|c__Alphaproteobacteria|o__Rhodospirillales|f__Rhodospirillaceae|g__Thalassospira|s__Thalassospira sp. HJ	1	Incertae-sedis	MaxiKraken2	Species	Thalassospira sp. HJ
d__Bacteria|p__Proteobacteria|c__Alphaproteobacteria|o__Rhodospirillales|f__Rhodospirillaceae|g__Phaeospirillum	1	Incertae-sedis	MaxiKraken2	Genus	Phaeospirillum
d__Bacteria|p__Proteobacteria|c__Alphaproteobacteria|o__Rhodospirillales|f__Rhodospirillaceae|g__Phaeospirillum|s__Phaeospirillum fulvum	1	Incertae-sedis	MaxiKraken2	Species	Phaeospirillum fulvum
d__Bacteria|p__Proteobacteria|c__Alphaproteobacteria|o__Rhodospirillales|f__Rhodospirillaceae|g__Inquilinus	1	Incertae-sedis	MaxiKraken2	Genus	Inquilinus
d__Bacteria|p__Proteobacteria|c__Alphaproteobacteria|o__Rhodospirillales|f__Rhodospirillaceae|g__Inquilinus|s__Inquilinus limosus	1	Incertae-sedis	MaxiKraken2	Species	Inquilinus limosus
d__Bacteria|p__Proteobacteria|c__Alphaproteobacteria|o__Rhodospirillales|f__Rhodospirillaceae|g__Skermanella	1	Incertae-sedis	MaxiKraken2	Genus	Skermanella
d__Bacteria|p__Proteobacteria|c__Alphaproteobacteria|o__Rhodospirillales|f__Rhodospirillaceae|g__Skermanella|s__Skermanella stibiiresistens	1	Incertae-sedis	MaxiKraken2	Species	Skermanella stibiiresistens
d__Bacteria|p__Proteobacteria|c__Alphaproteobacteria|o__Rhodospirillales|f__Acetobacteraceae	2	Incertae-sedis	MaxiKraken2	Family	Acetobacteraceae
d__Bacteria|p__Proteobacteria|c__Alphaproteobacteria|o__Rhodospirillales|f__Acetobacteraceae|g__Acetobacter	1	Incertae-sedis	MaxiKraken2	Genus	Acetobacter
d__Bacteria|p__Proteobacteria|c__Alphaproteobacteria|o__Rhodospirillales|f__Acetobacteraceae|g__Acetobacter|s__Acetobacter aceti	1	Incertae-sedis	MaxiKraken2	Species	Acetobacter aceti
d__Bacteria|p__Proteobacteria|c__Alphaproteobacteria|o__Rhodospirillales|f__Acetobacteraceae|g__Commensalibacter	1	Incertae-sedis	MaxiKraken2	Genus	Commensalibacter
d__Bacteria|p__Proteobacteria|c__Alphaproteobacteria|o__Rhodospirillales|f__Acetobacteraceae|g__Commensalibacter|s__Commensalibacter sp. AMU001	1	Incertae-sedis	MaxiKraken2	Species	Commensalibacter sp. AMU001
d__Bacteria|p__Proteobacteria|c__Alphaproteobacteria|o__Rhodospirillales|g__Elioraea	1	Incertae-sedis	MaxiKraken2	Genus	Elioraea
d__Bacteria|p__Proteobacteria|c__Alphaproteobacteria|o__Rhodospirillales|g__Elioraea|s__Elioraea sp. YIM 72297	1	Incertae-sedis	MaxiKraken2	Species	Elioraea sp. YIM 72297
d__Bacteria|p__Proteobacteria|c__Alphaproteobacteria|o__Rhodospirillales|f__Geminicoccaceae	1	Incertae-sedis	MaxiKraken2	Family	Geminicoccaceae
d__Bacteria|p__Proteobacteria|c__Alphaproteobacteria|o__Rhodospirillales|f__Geminicoccaceae|g__Geminicoccus	1	Incertae-sedis	MaxiKraken2	Genus	Geminicoccus
d__Bacteria|p__Proteobacteria|c__Alphaproteobacteria|o__Rhodospirillales|f__Geminicoccaceae|g__Geminicoccus|s__Geminicoccus roseus	1	Incertae-sedis	MaxiKraken2	Species	Geminicoccus roseus
d__Bacteria|p__Proteobacteria|c__Alphaproteobacteria|o__Sphingomonadales	8	Incertae-sedis	MaxiKraken2	Order	Sphingomonadales
d__Bacteria|p__Proteobacteria|c__Alphaproteobacteria|o__Sphingomonadales|f__Sphingomonadaceae	4	Incertae-sedis	MaxiKraken2	Family	Sphingomonadaceae
d__Bacteria|p__Proteobacteria|c__Alphaproteobacteria|o__Sphingomonadales|f__Sphingomonadaceae|g__Sphingobium	2	Incertae-sedis	MaxiKraken2	Genus	Sphingobium
d__Bacteria|p__Proteobacteria|c__Alphaproteobacteria|o__Sphingomonadales|f__Sphingomonadaceae|g__Sphingobium|s__Sphingobium herbicidovorans	1	Incertae-sedis	MaxiKraken2	Species	Sphingobium herbicidovorans
d__Bacteria|p__Proteobacteria|c__Alphaproteobacteria|o__Sphingomonadales|f__Sphingomonadaceae|g__Sphingomonas	1	Incertae-sedis	MaxiKraken2	Genus	Sphingomonas
d__Bacteria|p__Proteobacteria|c__Alphaproteobacteria|o__Sphingomonadales|f__Sphingomonadaceae|g__Sphingomonas|s__Sphingomonas sp. Leaf33	1	Incertae-sedis	MaxiKraken2	Species	Sphingomonas sp. Leaf33
d__Bacteria|p__Proteobacteria|c__Alphaproteobacteria|o__Sphingomonadales|f__Sphingomonadaceae|g__Sphingopyxis	1	Incertae-sedis	MaxiKraken2	Genus	Sphingopyxis
d__Bacteria|p__Proteobacteria|c__Alphaproteobacteria|o__Sphingomonadales|f__Sphingomonadaceae|g__Sphingopyxis|s__Sphingopyxis sp. QXT-31	1	Incertae-sedis	MaxiKraken2	Species	Sphingopyxis sp. QXT-31
d__Bacteria|p__Proteobacteria|c__Alphaproteobacteria|o__Sphingomonadales|f__Erythrobacteraceae	4	Incertae-sedis	MaxiKraken2	Family	Erythrobacteraceae
d__Bacteria|p__Proteobacteria|c__Alphaproteobacteria|o__Sphingomonadales|f__Erythrobacteraceae|g__Erythrobacter	2	Incertae-sedis	MaxiKraken2	Genus	Erythrobacter
d__Bacteria|p__Proteobacteria|c__Alphaproteobacteria|o__Sphingomonadales|f__Erythrobacteraceae|g__Erythrobacter|s__Erythrobacter litoralis	1	Incertae-sedis	MaxiKraken2	Species	Erythrobacter litoralis
d__Bacteria|p__Proteobacteria|c__Alphaproteobacteria|o__Sphingomonadales|f__Erythrobacteraceae|g__Erythrobacter|s__Erythrobacter sp. HKB08	1	Incertae-sedis	MaxiKraken2	Species	Erythrobacter sp. HKB08
d__Bacteria|p__Proteobacteria|c__Alphaproteobacteria|o__Sphingomonadales|f__Erythrobacteraceae|g__Porphyrobacter	1	Incertae-sedis	MaxiKraken2	Genus	Porphyrobacter
d__Bacteria|p__Proteobacteria|c__Alphaproteobacteria|o__Sphingomonadales|f__Erythrobacteraceae|g__Porphyrobacter|s__Porphyrobacter sp. AAP82	1	Incertae-sedis	MaxiKraken2	Species	Porphyrobacter sp. AAP82
d__Bacteria|p__Proteobacteria|c__Alphaproteobacteria|o__Sphingomonadales|f__Erythrobacteraceae|g__Altererythrobacter	1	Incertae-sedis	MaxiKraken2	Genus	Altererythrobacter
d__Bacteria|p__Proteobacteria|c__Alphaproteobacteria|o__Sphingomonadales|f__Erythrobacteraceae|g__Altererythrobacter|s__Altererythrobacter sp. ZODW24	1	Incertae-sedis	MaxiKraken2	Species	Altererythrobacter sp. ZODW24
d__Bacteria|p__Proteobacteria|c__Alphaproteobacteria|o__Caulobacterales	4	Incertae-sedis	MaxiKraken2	Order	Caulobacterales
d__Bacteria|p__Proteobacteria|c__Alphaproteobacteria|o__Caulobacterales|f__Caulobacteraceae	4	Incertae-sedis	MaxiKraken2	Family	Caulobacteraceae
d__Bacteria|p__Proteobacteria|c__Alphaproteobacteria|o__Caulobacterales|f__Caulobacteraceae|g__Caulobacter	2	Incertae-sedis	MaxiKraken2	Genus	Caulobacter
d__Bacteria|p__Proteobacteria|c__Alphaproteobacteria|o__Caulobacterales|f__Caulobacteraceae|g__Caulobacter|s__Caulobacter henricii	1	Incertae-sedis	MaxiKraken2	Species	Caulobacter henricii
d__Bacteria|p__Proteobacteria|c__Alphaproteobacteria|o__Caulobacterales|f__Caulobacteraceae|g__Caulobacter|s__Caulobacter sp. OV484	1	Incertae-sedis	MaxiKraken2	Species	Caulobacter sp. OV484
d__Bacteria|p__Proteobacteria|c__Alphaproteobacteria|o__Caulobacterales|f__Caulobacteraceae|g__Phenylobacterium	1	Incertae-sedis	MaxiKraken2	Genus	Phenylobacterium
d__Bacteria|p__Proteobacteria|c__Alphaproteobacteria|o__Caulobacterales|f__Caulobacteraceae|g__Woodsholea	1	Incertae-sedis	MaxiKraken2	Genus	Woodsholea
d__Bacteria|p__Proteobacteria|c__Alphaproteobacteria|o__Caulobacterales|f__Caulobacteraceae|g__Woodsholea|s__Woodsholea maritima	1	Incertae-sedis	MaxiKraken2	Species	Woodsholea maritima
d__Bacteria|p__Proteobacteria|c__Alphaproteobacteria|o__Pelagibacterales	2	Incertae-sedis	MaxiKraken2	Order	Pelagibacterales
d__Bacteria|p__Proteobacteria|c__Alphaproteobacteria|o__Pelagibacterales|f__Pelagibacteraceae	2	Incertae-sedis	MaxiKraken2	Family	Pelagibacteraceae
d__Bacteria|p__Proteobacteria|c__Alphaproteobacteria|o__Pelagibacterales|f__Pelagibacteraceae|g__Candidatus Pelagibacter	2	Incertae-sedis	MaxiKraken2	Genus	Candidatus Pelagibacter
d__Bacteria|p__Proteobacteria|c__Alphaproteobacteria|o__Pelagibacterales|f__Pelagibacteraceae|g__Candidatus Pelagibacter|s__Candidatus Pelagibacter ubique	2	Incertae-sedis	MaxiKraken2	Species	Candidatus Pelagibacter ubique
d__Bacteria|p__Proteobacteria|c__Alphaproteobacteria|o__Kordiimonadales	1	Incertae-sedis	MaxiKraken2	Order	Kordiimonadales
d__Bacteria|p__Proteobacteria|c__Alphaproteobacteria|o__Kordiimonadales|f__Kordiimonadaceae	1	Incertae-sedis	MaxiKraken2	Family	Kordiimonadaceae
d__Bacteria|p__Proteobacteria|c__Alphaproteobacteria|o__Kordiimonadales|f__Kordiimonadaceae|g__Eilatimonas	1	Incertae-sedis	MaxiKraken2	Genus	Eilatimonas
d__Bacteria|p__Proteobacteria|c__Alphaproteobacteria|o__Kordiimonadales|f__Kordiimonadaceae|g__Eilatimonas|s__Eilatimonas milleporae	1	Incertae-sedis	MaxiKraken2	Species	Eilatimonas milleporae
d__Bacteria|p__Proteobacteria|c__Alphaproteobacteria|o__Kiloniellales	1	Incertae-sedis	MaxiKraken2	Order	Kiloniellales
d__Bacteria|p__Proteobacteria|c__Alphaproteobacteria|o__Kiloniellales|f__Kiloniellaceae	1	Incertae-sedis	MaxiKraken2	Family	Kiloniellaceae
d__Bacteria|p__Proteobacteria|c__Alphaproteobacteria|o__Kiloniellales|f__Kiloniellaceae|g__Kiloniella	1	Incertae-sedis	MaxiKraken2	Genus	Kiloniella
d__Bacteria|p__Proteobacteria|c__Alphaproteobacteria|o__Kiloniellales|f__Kiloniellaceae|g__Kiloniella|s__Kiloniella majae	1	Incertae-sedis	MaxiKraken2	Species	Kiloniella majae
d__Bacteria|p__Proteobacteria|c__Alphaproteobacteria|o__Holosporales	1	Incertae-sedis	MaxiKraken2	Order	Holosporales
d__Bacteria|p__Proteobacteria|c__Alphaproteobacteria|o__Holosporales|f__Caedimonadaceae	1	Incertae-sedis	MaxiKraken2	Family	Caedimonadaceae
d__Bacteria|p__Proteobacteria|c__Alphaproteobacteria|o__Holosporales|f__Caedimonadaceae|g__Caedimonas	1	Incertae-sedis	MaxiKraken2	Genus	Caedimonas
d__Bacteria|p__Proteobacteria|c__Alphaproteobacteria|o__Holosporales|f__Caedimonadaceae|g__Caedimonas|s__Caedimonas varicaedens	1	Incertae-sedis	MaxiKraken2	Species	Caedimonas varicaedens
d__Bacteria|p__Proteobacteria|c__Betaproteobacteria	58	Incertae-sedis	MaxiKraken2	Class	Betaproteobacteria
d__Bacteria|p__Proteobacteria|c__Betaproteobacteria|o__Burkholderiales	42	Incertae-sedis	MaxiKraken2	Order	Burkholderiales
d__Bacteria|p__Proteobacteria|c__Betaproteobacteria|o__Burkholderiales|f__Burkholderiaceae	12	Incertae-sedis	MaxiKraken2	Family	Burkholderiaceae
d__Bacteria|p__Proteobacteria|c__Betaproteobacteria|o__Burkholderiales|f__Burkholderiaceae|g__Burkholderia	6	Incertae-sedis	MaxiKraken2	Genus	Burkholderia
d__Bacteria|p__Proteobacteria|c__Betaproteobacteria|o__Burkholderiales|f__Burkholderiaceae|g__Burkholderia|s__Burkholderia cepacia	2	Incertae-sedis	MaxiKraken2	Species	Burkholderia cepacia
d__Bacteria|p__Proteobacteria|c__Betaproteobacteria|o__Burkholderiales|f__Burkholderiaceae|g__Burkholderia|s__Burkholderia ubonensis	1	Incertae-sedis	MaxiKraken2	Species	Burkholderia ubonensis
d__Bacteria|p__Proteobacteria|c__Betaproteobacteria|o__Burkholderiales|f__Burkholderiaceae|g__Burkholderia|s__Burkholderia sp. WAC0059	1	Incertae-sedis	MaxiKraken2	Species	Burkholderia sp. WAC0059
d__Bacteria|p__Proteobacteria|c__Betaproteobacteria|o__Burkholderiales|f__Burkholderiaceae|g__Pandoraea	2	Incertae-sedis	MaxiKraken2	Genus	Pandoraea
d__Bacteria|p__Proteobacteria|c__Betaproteobacteria|o__Burkholderiales|f__Burkholderiaceae|g__Pandoraea|s__Pandoraea oxalativorans	1	Incertae-sedis	MaxiKraken2	Species	Pandoraea oxalativorans
d__Bacteria|p__Proteobacteria|c__Betaproteobacteria|o__Burkholderiales|f__Burkholderiaceae|g__Pandoraea|s__Pandoraea sp. SD6-2	1	Incertae-sedis	MaxiKraken2	Species	Pandoraea sp. SD6-2
d__Bacteria|p__Proteobacteria|c__Betaproteobacteria|o__Burkholderiales|f__Burkholderiaceae|g__Paraburkholderia	1	Incertae-sedis	MaxiKraken2	Genus	Paraburkholderia
d__Bacteria|p__Proteobacteria|c__Betaproteobacteria|o__Burkholderiales|f__Burkholderiaceae|g__Caballeronia	1	Incertae-sedis	MaxiKraken2	Genus	Caballeronia
d__Bacteria|p__Proteobacteria|c__Betaproteobacteria|o__Burkholderiales|f__Burkholderiaceae|g__Caballeronia|s__Caballeronia sordidicola	1	Incertae-sedis	MaxiKraken2	Species	Caballeronia sordidicola
d__Bacteria|p__Proteobacteria|c__Betaproteobacteria|o__Burkholderiales|f__Comamonadaceae	10	Incertae-sedis	MaxiKraken2	Family	Comamonadaceae
d__Bacteria|p__Proteobacteria|c__Betaproteobacteria|o__Burkholderiales|f__Comamonadaceae|g__Variovorax	3	Incertae-sedis	MaxiKraken2	Genus	Variovorax
d__Bacteria|p__Proteobacteria|c__Betaproteobacteria|o__Burkholderiales|f__Comamonadaceae|g__Variovorax|s__Variovorax sp. BK460	1	Incertae-sedis	MaxiKraken2	Species	Variovorax sp. BK460
d__Bacteria|p__Proteobacteria|c__Betaproteobacteria|o__Burkholderiales|f__Comamonadaceae|g__Variovorax|s__Variovorax sp. PDC80	1	Incertae-sedis	MaxiKraken2	Species	Variovorax sp. PDC80
d__Bacteria|p__Proteobacteria|c__Betaproteobacteria|o__Burkholderiales|f__Comamonadaceae|g__Variovorax|s__Variovorax sp. PAMC 28711	1	Incertae-sedis	MaxiKraken2	Species	Variovorax sp. PAMC 28711
d__Bacteria|p__Proteobacteria|c__Betaproteobacteria|o__Burkholderiales|f__Comamonadaceae|g__Acidovorax	2	Incertae-sedis	MaxiKraken2	Genus	Acidovorax
d__Bacteria|p__Proteobacteria|c__Betaproteobacteria|o__Burkholderiales|f__Comamonadaceae|g__Acidovorax|s__Acidovorax sp. Root568	1	Incertae-sedis	MaxiKraken2	Species	Acidovorax sp. Root568
d__Bacteria|p__Proteobacteria|c__Betaproteobacteria|o__Burkholderiales|f__Comamonadaceae|g__Acidovorax|s__Acidovorax carolinensis	1	Incertae-sedis	MaxiKraken2	Species	Acidovorax carolinensis
d__Bacteria|p__Proteobacteria|c__Betaproteobacteria|o__Burkholderiales|f__Comamonadaceae|g__Oryzisolibacter	1	Incertae-sedis	MaxiKraken2	Genus	Oryzisolibacter
d__Bacteria|p__Proteobacteria|c__Betaproteobacteria|o__Burkholderiales|f__Comamonadaceae|g__Oryzisolibacter|s__Oryzisolibacter propanilivorax	1	Incertae-sedis	MaxiKraken2	Species	Oryzisolibacter propanilivorax
d__Bacteria|p__Proteobacteria|c__Betaproteobacteria|o__Burkholderiales|f__Comamonadaceae|g__Pelomonas	1	Incertae-sedis	MaxiKraken2	Genus	Pelomonas
d__Bacteria|p__Proteobacteria|c__Betaproteobacteria|o__Burkholderiales|f__Comamonadaceae|g__Pelomonas|s__Pelomonas sp. KK5	1	Incertae-sedis	MaxiKraken2	Species	Pelomonas sp. KK5
d__Bacteria|p__Proteobacteria|c__Betaproteobacteria|o__Burkholderiales|f__Comamonadaceae|g__Pseudacidovorax	1	Incertae-sedis	MaxiKraken2	Genus	Pseudacidovorax
d__Bacteria|p__Proteobacteria|c__Betaproteobacteria|o__Burkholderiales|f__Comamonadaceae|g__Limnohabitans	1	Incertae-sedis	MaxiKraken2	Genus	Limnohabitans
d__Bacteria|p__Proteobacteria|c__Betaproteobacteria|o__Burkholderiales|f__Comamonadaceae|g__Limnohabitans|s__Limnohabitans sp. Rim11	1	Incertae-sedis	MaxiKraken2	Species	Limnohabitans sp. Rim11
d__Bacteria|p__Proteobacteria|c__Betaproteobacteria|o__Burkholderiales|f__Comamonadaceae|g__Caenimonas	1	Incertae-sedis	MaxiKraken2	Genus	Caenimonas
d__Bacteria|p__Proteobacteria|c__Betaproteobacteria|o__Burkholderiales|f__Comamonadaceae|g__Caenimonas|s__Caenimonas sp. SL110	1	Incertae-sedis	MaxiKraken2	Species	Caenimonas sp. SL110
d__Bacteria|p__Proteobacteria|c__Betaproteobacteria|o__Burkholderiales|f__Alcaligenaceae	7	Incertae-sedis	MaxiKraken2	Family	Alcaligenaceae
d__Bacteria|p__Proteobacteria|c__Betaproteobacteria|o__Burkholderiales|f__Alcaligenaceae|g__Bordetella	2	Incertae-sedis	MaxiKraken2	Genus	Bordetella
d__Bacteria|p__Proteobacteria|c__Betaproteobacteria|o__Burkholderiales|f__Alcaligenaceae|g__Bordetella|s__Bordetella genomosp. 10	1	Incertae-sedis	MaxiKraken2	Species	Bordetella genomosp. 10
d__Bacteria|p__Proteobacteria|c__Betaproteobacteria|o__Burkholderiales|f__Alcaligenaceae|g__Bordetella|s__Bordetella sp. FB-8	1	Incertae-sedis	MaxiKraken2	Species	Bordetella sp. FB-8
d__Bacteria|p__Proteobacteria|c__Betaproteobacteria|o__Burkholderiales|f__Alcaligenaceae|g__Alcaligenes	1	Incertae-sedis	MaxiKraken2	Genus	Alcaligenes
d__Bacteria|p__Proteobacteria|c__Betaproteobacteria|o__Burkholderiales|f__Alcaligenaceae|g__Alcaligenes|s__Alcaligenes faecalis	1	Incertae-sedis	MaxiKraken2	Species	Alcaligenes faecalis
d__Bacteria|p__Proteobacteria|c__Betaproteobacteria|o__Burkholderiales|f__Alcaligenaceae|g__Orrella	1	Incertae-sedis	MaxiKraken2	Genus	Orrella
d__Bacteria|p__Proteobacteria|c__Betaproteobacteria|o__Burkholderiales|f__Alcaligenaceae|g__Orrella|s__Orrella dioscoreae	1	Incertae-sedis	MaxiKraken2	Species	Orrella dioscoreae
d__Bacteria|p__Proteobacteria|c__Betaproteobacteria|o__Burkholderiales|f__Alcaligenaceae|g__Candidimonas	1	Incertae-sedis	MaxiKraken2	Genus	Candidimonas
d__Bacteria|p__Proteobacteria|c__Betaproteobacteria|o__Burkholderiales|f__Alcaligenaceae|g__Candidimonas|s__Candidimonas bauzanensis	1	Incertae-sedis	MaxiKraken2	Species	Candidimonas bauzanensis
d__Bacteria|p__Proteobacteria|c__Betaproteobacteria|o__Burkholderiales|f__Alcaligenaceae|g__Azohydromonas	1	Incertae-sedis	MaxiKraken2	Genus	Azohydromonas
d__Bacteria|p__Proteobacteria|c__Betaproteobacteria|o__Burkholderiales|f__Alcaligenaceae|g__Azohydromonas|s__Azohydromonas australica	1	Incertae-sedis	MaxiKraken2	Species	Azohydromonas australica
d__Bacteria|p__Proteobacteria|c__Betaproteobacteria|o__Burkholderiales|g__Mitsuaria	2	Incertae-sedis	MaxiKraken2	Genus	Mitsuaria
d__Bacteria|p__Proteobacteria|c__Betaproteobacteria|o__Burkholderiales|g__Mitsuaria|s__Mitsuaria chitosanitabida	1	Incertae-sedis	MaxiKraken2	Species	Mitsuaria chitosanitabida
d__Bacteria|p__Proteobacteria|c__Betaproteobacteria|o__Burkholderiales|g__Mitsuaria|s__Mitsuaria sp. PDC51	1	Incertae-sedis	MaxiKraken2	Species	Mitsuaria sp. PDC51
d__Bacteria|p__Proteobacteria|c__Betaproteobacteria|o__Burkholderiales|g__Thiomonas	1	Incertae-sedis	MaxiKraken2	Genus	Thiomonas
d__Bacteria|p__Proteobacteria|c__Betaproteobacteria|o__Burkholderiales|g__Thiomonas|s__Thiomonas sp. X19	1	Incertae-sedis	MaxiKraken2	Species	Thiomonas sp. X19
d__Bacteria|p__Proteobacteria|c__Betaproteobacteria|o__Burkholderiales|g__Roseateles	1	Incertae-sedis	MaxiKraken2	Genus	Roseateles
d__Bacteria|p__Proteobacteria|c__Betaproteobacteria|o__Burkholderiales|g__Roseateles|s__Roseateles aquatilis	1	Incertae-sedis	MaxiKraken2	Species	Roseateles aquatilis
d__Bacteria|p__Proteobacteria|c__Betaproteobacteria|o__Burkholderiales|g__Tepidimonas	1	Incertae-sedis	MaxiKraken2	Genus	Tepidimonas
d__Bacteria|p__Proteobacteria|c__Betaproteobacteria|o__Burkholderiales|g__Tepidimonas|s__Tepidimonas taiwanensis	1	Incertae-sedis	MaxiKraken2	Species	Tepidimonas taiwanensis
d__Bacteria|p__Proteobacteria|c__Betaproteobacteria|o__Burkholderiales|g__Rhizobacter	1	Incertae-sedis	MaxiKraken2	Genus	Rhizobacter
d__Bacteria|p__Proteobacteria|c__Betaproteobacteria|o__Burkholderiales|g__Rhizobacter|s__Rhizobacter sp. OV335	1	Incertae-sedis	MaxiKraken2	Species	Rhizobacter sp. OV335
d__Bacteria|p__Proteobacteria|c__Betaproteobacteria|o__Burkholderiales|f__Oxalobacteraceae	2	Incertae-sedis	MaxiKraken2	Family	Oxalobacteraceae
d__Bacteria|p__Proteobacteria|c__Betaproteobacteria|o__Burkholderiales|f__Oxalobacteraceae|g__Duganella	1	Incertae-sedis	MaxiKraken2	Genus	Duganella
d__Bacteria|p__Proteobacteria|c__Betaproteobacteria|o__Burkholderiales|f__Oxalobacteraceae|g__Duganella|s__Duganella sp. Leaf126	1	Incertae-sedis	MaxiKraken2	Species	Duganella sp. Leaf126
d__Bacteria|p__Proteobacteria|c__Betaproteobacteria|o__Burkholderiales|f__Oxalobacteraceae|g__Massilia	1	Incertae-sedis	MaxiKraken2	Genus	Massilia
d__Bacteria|p__Proteobacteria|c__Betaproteobacteria|o__Burkholderiales|f__Oxalobacteraceae|g__Massilia|s__Massilia niastensis	1	Incertae-sedis	MaxiKraken2	Species	Massilia niastensis
d__Bacteria|p__Proteobacteria|c__Betaproteobacteria|o__Burkholderiales|f__Sutterellaceae	1	Incertae-sedis	MaxiKraken2	Family	Sutterellaceae
d__Bacteria|p__Proteobacteria|c__Betaproteobacteria|o__Burkholderiales|f__Sutterellaceae|g__Duodenibacillus	1	Incertae-sedis	MaxiKraken2	Genus	Duodenibacillus
d__Bacteria|p__Proteobacteria|c__Betaproteobacteria|o__Burkholderiales|f__Sutterellaceae|g__Duodenibacillus|s__Duodenibacillus massiliensis	1	Incertae-sedis	MaxiKraken2	Species	Duodenibacillus massiliensis
d__Bacteria|p__Proteobacteria|c__Betaproteobacteria|o__Neisseriales	8	Incertae-sedis	MaxiKraken2	Order	Neisseriales
d__Bacteria|p__Proteobacteria|c__Betaproteobacteria|o__Neisseriales|f__Neisseriaceae	4	Incertae-sedis	MaxiKraken2	Family	Neisseriaceae
d__Bacteria|p__Proteobacteria|c__Betaproteobacteria|o__Neisseriales|f__Neisseriaceae|g__Neisseria	3	Incertae-sedis	MaxiKraken2	Genus	Neisseria
d__Bacteria|p__Proteobacteria|c__Betaproteobacteria|o__Neisseriales|f__Neisseriaceae|g__Neisseria|s__Neisseria lactamica	1	Incertae-sedis	MaxiKraken2	Species	Neisseria lactamica
d__Bacteria|p__Proteobacteria|c__Betaproteobacteria|o__Neisseriales|f__Neisseriaceae|s__Neisseriaceae bacterium DSM 100970	1	Incertae-sedis	MaxiKraken2	Species	Neisseriaceae bacterium DSM 100970
d__Bacteria|p__Proteobacteria|c__Betaproteobacteria|o__Neisseriales|f__Chromobacteriaceae	4	Incertae-sedis	MaxiKraken2	Family	Chromobacteriaceae
d__Bacteria|p__Proteobacteria|c__Betaproteobacteria|o__Neisseriales|f__Chromobacteriaceae|g__Formivibrio	1	Incertae-sedis	MaxiKraken2	Genus	Formivibrio
d__Bacteria|p__Proteobacteria|c__Betaproteobacteria|o__Neisseriales|f__Chromobacteriaceae|g__Formivibrio|s__Formivibrio citricus	1	Incertae-sedis	MaxiKraken2	Species	Formivibrio citricus
d__Bacteria|p__Proteobacteria|c__Betaproteobacteria|o__Neisseriales|f__Chromobacteriaceae|g__Chromobacterium	1	Incertae-sedis	MaxiKraken2	Genus	Chromobacterium
d__Bacteria|p__Proteobacteria|c__Betaproteobacteria|o__Neisseriales|f__Chromobacteriaceae|g__Chromobacterium|s__Chromobacterium sp. ATCC 53434	1	Incertae-sedis	MaxiKraken2	Species	Chromobacterium sp. ATCC 53434
d__Bacteria|p__Proteobacteria|c__Betaproteobacteria|o__Neisseriales|f__Chromobacteriaceae|g__Aquitalea	1	Incertae-sedis	MaxiKraken2	Genus	Aquitalea
d__Bacteria|p__Proteobacteria|c__Betaproteobacteria|o__Neisseriales|f__Chromobacteriaceae|g__Aquitalea|s__Aquitalea sp. MWU14-2217	1	Incertae-sedis	MaxiKraken2	Species	Aquitalea sp. MWU14-2217
d__Bacteria|p__Proteobacteria|c__Betaproteobacteria|o__Neisseriales|f__Chromobacteriaceae|g__Paludibacterium	1	Incertae-sedis	MaxiKraken2	Genus	Paludibacterium
d__Bacteria|p__Proteobacteria|c__Betaproteobacteria|o__Neisseriales|f__Chromobacteriaceae|g__Paludibacterium|s__Paludibacterium yongneupense	1	Incertae-sedis	MaxiKraken2	Species	Paludibacterium yongneupense
d__Bacteria|p__Proteobacteria|c__Betaproteobacteria|o__Nitrosomonadales	4	Incertae-sedis	MaxiKraken2	Order	Nitrosomonadales
d__Bacteria|p__Proteobacteria|c__Betaproteobacteria|o__Nitrosomonadales|f__Nitrosomonadaceae	4	Incertae-sedis	MaxiKraken2	Family	Nitrosomonadaceae
d__Bacteria|p__Proteobacteria|c__Betaproteobacteria|o__Nitrosomonadales|f__Nitrosomonadaceae|g__Nitrosomonas	4	Incertae-sedis	MaxiKraken2	Genus	Nitrosomonas
d__Bacteria|p__Proteobacteria|c__Betaproteobacteria|o__Nitrosomonadales|f__Nitrosomonadaceae|g__Nitrosomonas|s__Nitrosomonas marina	1	Incertae-sedis	MaxiKraken2	Species	Nitrosomonas marina
d__Bacteria|p__Proteobacteria|c__Betaproteobacteria|o__Nitrosomonadales|f__Nitrosomonadaceae|g__Nitrosomonas|s__Nitrosomonas halophila	1	Incertae-sedis	MaxiKraken2	Species	Nitrosomonas halophila
d__Bacteria|p__Proteobacteria|c__Betaproteobacteria|o__Nitrosomonadales|f__Nitrosomonadaceae|g__Nitrosomonas|s__Nitrosomonas aestuarii	1	Incertae-sedis	MaxiKraken2	Species	Nitrosomonas aestuarii
d__Bacteria|p__Proteobacteria|c__Betaproteobacteria|o__Nitrosomonadales|f__Nitrosomonadaceae|g__Nitrosomonas|s__Nitrosomonas sp. Nm84	1	Incertae-sedis	MaxiKraken2	Species	Nitrosomonas sp. Nm84
d__Bacteria|p__Proteobacteria|c__Betaproteobacteria|o__Rhodocyclales	2	Incertae-sedis	MaxiKraken2	Order	Rhodocyclales
d__Bacteria|p__Proteobacteria|c__Betaproteobacteria|o__Rhodocyclales|f__Rhodocyclaceae	1	Incertae-sedis	MaxiKraken2	Family	Rhodocyclaceae
d__Bacteria|p__Proteobacteria|c__Betaproteobacteria|o__Rhodocyclales|f__Rhodocyclaceae|s__Rhodocyclaceae bacterium Paddy-1	1	Incertae-sedis	MaxiKraken2	Species	Rhodocyclaceae bacterium Paddy-1
d__Bacteria|p__Proteobacteria|c__Betaproteobacteria|o__Rhodocyclales|f__Zoogloeaceae	1	Incertae-sedis	MaxiKraken2	Family	Zoogloeaceae
d__Bacteria|p__Proteobacteria|c__Betaproteobacteria|o__Rhodocyclales|f__Zoogloeaceae|g__Zoogloea	1	Incertae-sedis	MaxiKraken2	Genus	Zoogloea
d__Bacteria|p__Proteobacteria|c__Betaproteobacteria|o__Rhodocyclales|f__Zoogloeaceae|g__Zoogloea|s__Zoogloea sp. LCSB751	1	Incertae-sedis	MaxiKraken2	Species	Zoogloea sp. LCSB751
d__Bacteria|p__Proteobacteria|c__Deltaproteobacteria	29	Incertae-sedis	MaxiKraken2	Class	Deltaproteobacteria
d__Bacteria|p__Proteobacteria|c__Deltaproteobacteria|o__Desulfovibrionales	8	Incertae-sedis	MaxiKraken2	Order	Desulfovibrionales
d__Bacteria|p__Proteobacteria|c__Deltaproteobacteria|o__Desulfovibrionales|f__Desulfovibrionaceae	6	Incertae-sedis	MaxiKraken2	Family	Desulfovibrionaceae
d__Bacteria|p__Proteobacteria|c__Deltaproteobacteria|o__Desulfovibrionales|f__Desulfovibrionaceae|g__Desulfovibrio	4	Incertae-sedis	MaxiKraken2	Genus	Desulfovibrio
d__Bacteria|p__Proteobacteria|c__Deltaproteobacteria|o__Desulfovibrionales|f__Desulfovibrionaceae|g__Desulfovibrio|s__Desulfovibrio fructosivorans	1	Incertae-sedis	MaxiKraken2	Species	Desulfovibrio fructosivorans
d__Bacteria|p__Proteobacteria|c__Deltaproteobacteria|o__Desulfovibrionales|f__Desulfovibrionaceae|g__Desulfovibrio|s__Desulfovibrio gigas	1	Incertae-sedis	MaxiKraken2	Species	Desulfovibrio gigas
d__Bacteria|p__Proteobacteria|c__Deltaproteobacteria|o__Desulfovibrionales|f__Desulfovibrionaceae|g__Desulfovibrio|s__Desulfovibrio inopinatus	1	Incertae-sedis	MaxiKraken2	Species	Desulfovibrio inopinatus
d__Bacteria|p__Proteobacteria|c__Deltaproteobacteria|o__Desulfovibrionales|f__Desulfovibrionaceae|g__Desulfovibrio|s__Desulfovibrio alcoholivorans	1	Incertae-sedis	MaxiKraken2	Species	Desulfovibrio alcoholivorans
d__Bacteria|p__Proteobacteria|c__Deltaproteobacteria|o__Desulfovibrionales|f__Desulfovibrionaceae|g__Pseudodesulfovibrio	2	Incertae-sedis	MaxiKraken2	Genus	Pseudodesulfovibrio
d__Bacteria|p__Proteobacteria|c__Deltaproteobacteria|o__Desulfovibrionales|f__Desulfovibrionaceae|g__Pseudodesulfovibrio|s__Pseudodesulfovibrio indicus	2	Incertae-sedis	MaxiKraken2	Species	Pseudodesulfovibrio indicus
d__Bacteria|p__Proteobacteria|c__Deltaproteobacteria|o__Desulfovibrionales|f__Desulfomicrobiaceae	2	Incertae-sedis	MaxiKraken2	Family	Desulfomicrobiaceae
d__Bacteria|p__Proteobacteria|c__Deltaproteobacteria|o__Desulfovibrionales|f__Desulfomicrobiaceae|g__Desulfomicrobium	2	Incertae-sedis	MaxiKraken2	Genus	Desulfomicrobium
d__Bacteria|p__Proteobacteria|c__Deltaproteobacteria|o__Desulfovibrionales|f__Desulfomicrobiaceae|g__Desulfomicrobium|s__Desulfomicrobium escambiense	1	Incertae-sedis	MaxiKraken2	Species	Desulfomicrobium escambiense
d__Bacteria|p__Proteobacteria|c__Deltaproteobacteria|o__Desulfovibrionales|f__Desulfomicrobiaceae|g__Desulfomicrobium|s__Desulfomicrobium orale	1	Incertae-sedis	MaxiKraken2	Species	Desulfomicrobium orale
d__Bacteria|p__Proteobacteria|c__Deltaproteobacteria|o__Desulfuromonadales	7	Incertae-sedis	MaxiKraken2	Order	Desulfuromonadales
d__Bacteria|p__Proteobacteria|c__Deltaproteobacteria|o__Desulfuromonadales|f__Geobacteraceae	4	Incertae-sedis	MaxiKraken2	Family	Geobacteraceae
d__Bacteria|p__Proteobacteria|c__Deltaproteobacteria|o__Desulfuromonadales|f__Geobacteraceae|g__Geobacter	2	Incertae-sedis	MaxiKraken2	Genus	Geobacter
d__Bacteria|p__Proteobacteria|c__Deltaproteobacteria|o__Desulfuromonadales|f__Geobacteraceae|g__Geobacter|s__Geobacter pickeringii	1	Incertae-sedis	MaxiKraken2	Species	Geobacter pickeringii
d__Bacteria|p__Proteobacteria|c__Deltaproteobacteria|o__Desulfuromonadales|f__Geobacteraceae|g__Geothermobacter	2	Incertae-sedis	MaxiKraken2	Genus	Geothermobacter
d__Bacteria|p__Proteobacteria|c__Deltaproteobacteria|o__Desulfuromonadales|f__Geobacteraceae|g__Geothermobacter|s__Geothermobacter sp. HR-1	2	Incertae-sedis	MaxiKraken2	Species	Geothermobacter sp. HR-1
d__Bacteria|p__Proteobacteria|c__Deltaproteobacteria|o__Desulfuromonadales|f__Desulfuromonadaceae	3	Incertae-sedis	MaxiKraken2	Family	Desulfuromonadaceae
d__Bacteria|p__Proteobacteria|c__Deltaproteobacteria|o__Desulfuromonadales|f__Desulfuromonadaceae|g__Desulfuromonas	2	Incertae-sedis	MaxiKraken2	Genus	Desulfuromonas
d__Bacteria|p__Proteobacteria|c__Deltaproteobacteria|o__Desulfuromonadales|f__Desulfuromonadaceae|g__Desulfuromonas|s__Desulfuromonas sp. TF	1	Incertae-sedis	MaxiKraken2	Species	Desulfuromonas sp. TF
d__Bacteria|p__Proteobacteria|c__Deltaproteobacteria|o__Desulfuromonadales|f__Desulfuromonadaceae|g__Pelobacter	1	Incertae-sedis	MaxiKraken2	Genus	Pelobacter
d__Bacteria|p__Proteobacteria|c__Deltaproteobacteria|o__Desulfuromonadales|f__Desulfuromonadaceae|g__Pelobacter|s__Pelobacter carbinolicus	1	Incertae-sedis	MaxiKraken2	Species	Pelobacter carbinolicus
d__Bacteria|p__Proteobacteria|c__Deltaproteobacteria|o__Myxococcales	5	Incertae-sedis	MaxiKraken2	Order	Myxococcales
d__Bacteria|p__Proteobacteria|c__Deltaproteobacteria|o__Myxococcales|f__Myxococcaceae	2	Incertae-sedis	MaxiKraken2	Family	Myxococcaceae
d__Bacteria|p__Proteobacteria|c__Deltaproteobacteria|o__Myxococcales|f__Myxococcaceae|g__Corallococcus	2	Incertae-sedis	MaxiKraken2	Genus	Corallococcus
d__Bacteria|p__Proteobacteria|c__Deltaproteobacteria|o__Myxococcales|f__Myxococcaceae|g__Corallococcus|s__Corallococcus sp. H22C18031201	1	Incertae-sedis	MaxiKraken2	Species	Corallococcus sp. H22C18031201
d__Bacteria|p__Proteobacteria|c__Deltaproteobacteria|o__Myxococcales|f__Polyangiaceae	2	Incertae-sedis	MaxiKraken2	Family	Polyangiaceae
d__Bacteria|p__Proteobacteria|c__Deltaproteobacteria|o__Myxococcales|f__Polyangiaceae|g__Chondromyces	2	Incertae-sedis	MaxiKraken2	Genus	Chondromyces
d__Bacteria|p__Proteobacteria|c__Deltaproteobacteria|o__Myxococcales|f__Polyangiaceae|g__Chondromyces|s__Chondromyces apiculatus	1	Incertae-sedis	MaxiKraken2	Species	Chondromyces apiculatus
d__Bacteria|p__Proteobacteria|c__Deltaproteobacteria|o__Myxococcales|f__Polyangiaceae|g__Chondromyces|s__Chondromyces crocatus	1	Incertae-sedis	MaxiKraken2	Species	Chondromyces crocatus
d__Bacteria|p__Proteobacteria|c__Deltaproteobacteria|o__Myxococcales|g__Enhygromyxa	1	Incertae-sedis	MaxiKraken2	Genus	Enhygromyxa
d__Bacteria|p__Proteobacteria|c__Deltaproteobacteria|o__Myxococcales|g__Enhygromyxa|s__Enhygromyxa salina	1	Incertae-sedis	MaxiKraken2	Species	Enhygromyxa salina
d__Bacteria|p__Proteobacteria|c__Deltaproteobacteria|o__Desulfobacterales	3	Incertae-sedis	MaxiKraken2	Order	Desulfobacterales
d__Bacteria|p__Proteobacteria|c__Deltaproteobacteria|o__Desulfobacterales|f__Desulfobacteraceae	2	Incertae-sedis	MaxiKraken2	Family	Desulfobacteraceae
d__Bacteria|p__Proteobacteria|c__Deltaproteobacteria|o__Desulfobacterales|f__Desulfobacteraceae|g__Desulfosarcina	1	Incertae-sedis	MaxiKraken2	Genus	Desulfosarcina
d__Bacteria|p__Proteobacteria|c__Deltaproteobacteria|o__Desulfobacterales|f__Desulfobacteraceae|g__Desulfosarcina|s__Desulfosarcina cetonica	1	Incertae-sedis	MaxiKraken2	Species	Desulfosarcina cetonica
d__Bacteria|p__Proteobacteria|c__Deltaproteobacteria|o__Desulfobacterales|f__Desulfobacteraceae|g__Desulfatiglans	1	Incertae-sedis	MaxiKraken2	Genus	Desulfatiglans
d__Bacteria|p__Proteobacteria|c__Deltaproteobacteria|o__Desulfobacterales|f__Desulfobacteraceae|g__Desulfatiglans|s__Desulfatiglans anilini	1	Incertae-sedis	MaxiKraken2	Species	Desulfatiglans anilini
d__Bacteria|p__Proteobacteria|c__Deltaproteobacteria|o__Desulfobacterales|f__Desulfobulbaceae	1	Incertae-sedis	MaxiKraken2	Family	Desulfobulbaceae
d__Bacteria|p__Proteobacteria|c__Deltaproteobacteria|o__Desulfobacterales|f__Desulfobulbaceae|g__Desulfofustis	1	Incertae-sedis	MaxiKraken2	Genus	Desulfofustis
d__Bacteria|p__Proteobacteria|c__Deltaproteobacteria|o__Desulfobacterales|f__Desulfobulbaceae|g__Desulfofustis|s__Desulfofustis glycolicus	1	Incertae-sedis	MaxiKraken2	Species	Desulfofustis glycolicus
d__Bacteria|p__Proteobacteria|c__Deltaproteobacteria|o__Desulfurellales	2	Incertae-sedis	MaxiKraken2	Order	Desulfurellales
d__Bacteria|p__Proteobacteria|c__Deltaproteobacteria|o__Desulfurellales|f__Desulfurellaceae	2	Incertae-sedis	MaxiKraken2	Family	Desulfurellaceae
d__Bacteria|p__Proteobacteria|c__Deltaproteobacteria|o__Desulfurellales|f__Desulfurellaceae|g__Hippea	2	Incertae-sedis	MaxiKraken2	Genus	Hippea
d__Bacteria|p__Proteobacteria|c__Deltaproteobacteria|o__Desulfurellales|f__Desulfurellaceae|g__Hippea|s__Hippea jasoniae	2	Incertae-sedis	MaxiKraken2	Species	Hippea jasoniae
d__Bacteria|p__Proteobacteria|c__Deltaproteobacteria|o__Syntrophobacterales	2	Incertae-sedis	MaxiKraken2	Order	Syntrophobacterales
d__Bacteria|p__Proteobacteria|c__Deltaproteobacteria|o__Syntrophobacterales|f__Syntrophobacteraceae	2	Incertae-sedis	MaxiKraken2	Family	Syntrophobacteraceae
d__Bacteria|p__Proteobacteria|c__Deltaproteobacteria|o__Syntrophobacterales|f__Syntrophobacteraceae|g__Desulfacinum	2	Incertae-sedis	MaxiKraken2	Genus	Desulfacinum
d__Bacteria|p__Proteobacteria|c__Deltaproteobacteria|o__Syntrophobacterales|f__Syntrophobacteraceae|g__Desulfacinum|s__Desulfacinum hydrothermale	2	Incertae-sedis	MaxiKraken2	Species	Desulfacinum hydrothermale
d__Bacteria|p__Proteobacteria|c__Deltaproteobacteria|s__delta proteobacterium PSCGC 5342	1	Incertae-sedis	MaxiKraken2	Species	delta proteobacterium PSCGC 5342
d__Bacteria|p__Proteobacteria|c__Deltaproteobacteria|o__Bradymonadales	1	Incertae-sedis	MaxiKraken2	Order	Bradymonadales
d__Bacteria|p__Proteobacteria|c__Deltaproteobacteria|o__Bradymonadales|s__Bradymonadales bacterium B210	1	Incertae-sedis	MaxiKraken2	Species	Bradymonadales bacterium B210
d__Bacteria|p__Proteobacteria|c__Epsilonproteobacteria	6	Incertae-sedis	MaxiKraken2	Class	Epsilonproteobacteria
d__Bacteria|p__Proteobacteria|c__Epsilonproteobacteria|o__Campylobacterales	5	Incertae-sedis	MaxiKraken2	Order	Campylobacterales
d__Bacteria|p__Proteobacteria|c__Epsilonproteobacteria|o__Campylobacterales|f__Campylobacteraceae	3	Incertae-sedis	MaxiKraken2	Family	Campylobacteraceae
d__Bacteria|p__Proteobacteria|c__Epsilonproteobacteria|o__Campylobacterales|f__Campylobacteraceae|g__Arcobacter	2	Incertae-sedis	MaxiKraken2	Genus	Arcobacter
d__Bacteria|p__Proteobacteria|c__Epsilonproteobacteria|o__Campylobacterales|f__Campylobacteraceae|g__Arcobacter|s__Arcobacter skirrowii	1	Incertae-sedis	MaxiKraken2	Species	Arcobacter skirrowii
d__Bacteria|p__Proteobacteria|c__Epsilonproteobacteria|o__Campylobacterales|f__Campylobacteraceae|g__Arcobacter|s__Arcobacter molluscorum	1	Incertae-sedis	MaxiKraken2	Species	Arcobacter molluscorum
d__Bacteria|p__Proteobacteria|c__Epsilonproteobacteria|o__Campylobacterales|f__Campylobacteraceae|g__Sulfurospirillum	1	Incertae-sedis	MaxiKraken2	Genus	Sulfurospirillum
d__Bacteria|p__Proteobacteria|c__Epsilonproteobacteria|o__Campylobacterales|f__Campylobacteraceae|g__Sulfurospirillum|s__Sulfurospirillum barnesii	1	Incertae-sedis	MaxiKraken2	Species	Sulfurospirillum barnesii
d__Bacteria|p__Proteobacteria|c__Epsilonproteobacteria|o__Campylobacterales|f__Helicobacteraceae	1	Incertae-sedis	MaxiKraken2	Family	Helicobacteraceae
d__Bacteria|p__Proteobacteria|c__Epsilonproteobacteria|o__Campylobacterales|f__Helicobacteraceae|g__Helicobacter	1	Incertae-sedis	MaxiKraken2	Genus	Helicobacter
d__Bacteria|p__Proteobacteria|c__Epsilonproteobacteria|o__Nautiliales	1	Incertae-sedis	MaxiKraken2	Order	Nautiliales
d__Bacteria|p__Proteobacteria|c__Epsilonproteobacteria|o__Nautiliales|f__Nautiliaceae	1	Incertae-sedis	MaxiKraken2	Family	Nautiliaceae
d__Bacteria|p__Proteobacteria|c__Epsilonproteobacteria|o__Nautiliales|f__Nautiliaceae|g__Lebetimonas	1	Incertae-sedis	MaxiKraken2	Genus	Lebetimonas
d__Bacteria|p__Firmicutes	203	Incertae-sedis	MaxiKraken2	Phylum	Firmicutes
d__Bacteria|p__Firmicutes|c__Bacilli	95	Incertae-sedis	MaxiKraken2	Class	Bacilli
d__Bacteria|p__Firmicutes|c__Bacilli|o__Bacillales	81	Incertae-sedis	MaxiKraken2	Order	Bacillales
d__Bacteria|p__Firmicutes|c__Bacilli|o__Bacillales|f__Bacillaceae	45	Incertae-sedis	MaxiKraken2	Family	Bacillaceae
d__Bacteria|p__Firmicutes|c__Bacilli|o__Bacillales|f__Bacillaceae|g__Bacillus	21	Incertae-sedis	MaxiKraken2	Genus	Bacillus
d__Bacteria|p__Firmicutes|c__Bacilli|o__Bacillales|f__Bacillaceae|g__Bacillus|s__Bacillus nealsonii	2	Incertae-sedis	MaxiKraken2	Species	Bacillus nealsonii
d__Bacteria|p__Firmicutes|c__Bacilli|o__Bacillales|f__Bacillaceae|g__Bacillus|s__Bacillus testis	1	Incertae-sedis	MaxiKraken2	Species	Bacillus testis
d__Bacteria|p__Firmicutes|c__Bacilli|o__Bacillales|f__Bacillaceae|g__Bacillus|s__Bacillus sp. OxB-1	1	Incertae-sedis	MaxiKraken2	Species	Bacillus sp. OxB-1
d__Bacteria|p__Firmicutes|c__Bacilli|o__Bacillales|f__Bacillaceae|g__Bacillus|s__Bacillus safensis	1	Incertae-sedis	MaxiKraken2	Species	Bacillus safensis
d__Bacteria|p__Firmicutes|c__Bacilli|o__Bacillales|f__Bacillaceae|g__Bacillus|s__Bacillus wudalianchiensis	1	Incertae-sedis	MaxiKraken2	Species	Bacillus wudalianchiensis
d__Bacteria|p__Firmicutes|c__Bacilli|o__Bacillales|f__Bacillaceae|g__Bacillus|s__Bacillus sp. MUM 116	1	Incertae-sedis	MaxiKraken2	Species	Bacillus sp. MUM 116
d__Bacteria|p__Firmicutes|c__Bacilli|o__Bacillales|f__Bacillaceae|g__Bacillus|s__Bacillus sp. FJAT-27245	1	Incertae-sedis	MaxiKraken2	Species	Bacillus sp. FJAT-27245
d__Bacteria|p__Firmicutes|c__Bacilli|o__Bacillales|f__Bacillaceae|g__Bacillus|s__[Brevibacterium] frigoritolerans	1	Incertae-sedis	MaxiKraken2	Species	[Brevibacterium] frigoritolerans
d__Bacteria|p__Firmicutes|c__Bacilli|o__Bacillales|f__Bacillaceae|g__Bacillus|s__Bacillus sp. VT-16-64	1	Incertae-sedis	MaxiKraken2	Species	Bacillus sp. VT-16-64
d__Bacteria|p__Firmicutes|c__Bacilli|o__Bacillales|f__Bacillaceae|g__Bacillus|s__Bacillus subterraneus	1	Incertae-sedis	MaxiKraken2	Species	Bacillus subterraneus
d__Bacteria|p__Firmicutes|c__Bacilli|o__Bacillales|f__Bacillaceae|g__Bacillus|s__Bacillus sp. LL01	1	Incertae-sedis	MaxiKraken2	Species	Bacillus sp. LL01
d__Bacteria|p__Firmicutes|c__Bacilli|o__Bacillales|f__Bacillaceae|g__Bacillus|s__Bacillus sp. OK048	1	Incertae-sedis	MaxiKraken2	Species	Bacillus sp. OK048
d__Bacteria|p__Firmicutes|c__Bacilli|o__Bacillales|f__Bacillaceae|g__Bacillus|s__Bacillus daliensis	1	Incertae-sedis	MaxiKraken2	Species	Bacillus daliensis
d__Bacteria|p__Firmicutes|c__Bacilli|o__Bacillales|f__Bacillaceae|g__Bacillus|s__Bacillus sp. FJAT-42376	1	Incertae-sedis	MaxiKraken2	Species	Bacillus sp. FJAT-42376
d__Bacteria|p__Firmicutes|c__Bacilli|o__Bacillales|f__Bacillaceae|g__Bacillus|s__Bacillus sp. SG-1	1	Incertae-sedis	MaxiKraken2	Species	Bacillus sp. SG-1
d__Bacteria|p__Firmicutes|c__Bacilli|o__Bacillales|f__Bacillaceae|g__Bacillus|s__Bacillus sp. 7884-1	1	Incertae-sedis	MaxiKraken2	Species	Bacillus sp. 7884-1
d__Bacteria|p__Firmicutes|c__Bacilli|o__Bacillales|f__Bacillaceae|g__Bacillus|s__Bacillus pseudofirmus	1	Incertae-sedis	MaxiKraken2	Species	Bacillus pseudofirmus
d__Bacteria|p__Firmicutes|c__Bacilli|o__Bacillales|f__Bacillaceae|g__Bacillus|s__Bacillus sp. J37	1	Incertae-sedis	MaxiKraken2	Species	Bacillus sp. J37
d__Bacteria|p__Firmicutes|c__Bacilli|o__Bacillales|f__Bacillaceae|g__Geobacillus	4	Incertae-sedis	MaxiKraken2	Genus	Geobacillus
d__Bacteria|p__Firmicutes|c__Bacilli|o__Bacillales|f__Bacillaceae|g__Anoxybacillus	3	Incertae-sedis	MaxiKraken2	Genus	Anoxybacillus
d__Bacteria|p__Firmicutes|c__Bacilli|o__Bacillales|f__Bacillaceae|g__Virgibacillus	2	Incertae-sedis	MaxiKraken2	Genus	Virgibacillus
d__Bacteria|p__Firmicutes|c__Bacilli|o__Bacillales|f__Bacillaceae|g__Virgibacillus|s__Virgibacillus profundi	1	Incertae-sedis	MaxiKraken2	Species	Virgibacillus profundi
d__Bacteria|p__Firmicutes|c__Bacilli|o__Bacillales|f__Bacillaceae|g__Virgibacillus|s__Virgibacillus siamensis	1	Incertae-sedis	MaxiKraken2	Species	Virgibacillus siamensis
d__Bacteria|p__Firmicutes|c__Bacilli|o__Bacillales|f__Bacillaceae|g__Oceanobacillus	2	Incertae-sedis	MaxiKraken2	Genus	Oceanobacillus
d__Bacteria|p__Firmicutes|c__Bacilli|o__Bacillales|f__Bacillaceae|g__Oceanobacillus|s__Oceanobacillus profundus	1	Incertae-sedis	MaxiKraken2	Species	Oceanobacillus profundus
d__Bacteria|p__Firmicutes|c__Bacilli|o__Bacillales|f__Bacillaceae|g__Oceanobacillus|s__Oceanobacillus picturae	1	Incertae-sedis	MaxiKraken2	Species	Oceanobacillus picturae
d__Bacteria|p__Firmicutes|c__Bacilli|o__Bacillales|f__Bacillaceae|g__Aeribacillus	1	Incertae-sedis	MaxiKraken2	Genus	Aeribacillus
d__Bacteria|p__Firmicutes|c__Bacilli|o__Bacillales|f__Bacillaceae|g__Aeribacillus|s__Aeribacillus pallidus	1	Incertae-sedis	MaxiKraken2	Species	Aeribacillus pallidus
d__Bacteria|p__Firmicutes|c__Bacilli|o__Bacillales|f__Bacillaceae|g__Salsuginibacillus	1	Incertae-sedis	MaxiKraken2	Genus	Salsuginibacillus
d__Bacteria|p__Firmicutes|c__Bacilli|o__Bacillales|f__Bacillaceae|g__Salsuginibacillus|s__Salsuginibacillus halophilus	1	Incertae-sedis	MaxiKraken2	Species	Salsuginibacillus halophilus
d__Bacteria|p__Firmicutes|c__Bacilli|o__Bacillales|f__Bacillaceae|g__Salimicrobium	1	Incertae-sedis	MaxiKraken2	Genus	Salimicrobium
d__Bacteria|p__Firmicutes|c__Bacilli|o__Bacillales|f__Bacillaceae|g__Pontibacillus	1	Incertae-sedis	MaxiKraken2	Genus	Pontibacillus
d__Bacteria|p__Firmicutes|c__Bacilli|o__Bacillales|f__Bacillaceae|g__Pontibacillus|s__Pontibacillus litoralis	1	Incertae-sedis	MaxiKraken2	Species	Pontibacillus litoralis
d__Bacteria|p__Firmicutes|c__Bacilli|o__Bacillales|f__Bacillaceae|g__Tenuibacillus	1	Incertae-sedis	MaxiKraken2	Genus	Tenuibacillus
d__Bacteria|p__Firmicutes|c__Bacilli|o__Bacillales|f__Bacillaceae|g__Tenuibacillus|s__Tenuibacillus multivorans	1	Incertae-sedis	MaxiKraken2	Species	Tenuibacillus multivorans
d__Bacteria|p__Firmicutes|c__Bacilli|o__Bacillales|f__Bacillaceae|g__Anaerobacillus	1	Incertae-sedis	MaxiKraken2	Genus	Anaerobacillus
d__Bacteria|p__Firmicutes|c__Bacilli|o__Bacillales|f__Bacillaceae|g__Lysinibacillus	1	Incertae-sedis	MaxiKraken2	Genus	Lysinibacillus
d__Bacteria|p__Firmicutes|c__Bacilli|o__Bacillales|f__Bacillaceae|g__Lysinibacillus|s__Lysinibacillus telephonicus	1	Incertae-sedis	MaxiKraken2	Species	Lysinibacillus telephonicus
d__Bacteria|p__Firmicutes|c__Bacilli|o__Bacillales|f__Bacillaceae|g__Halobacillus	1	Incertae-sedis	MaxiKraken2	Genus	Halobacillus
d__Bacteria|p__Firmicutes|c__Bacilli|o__Bacillales|f__Bacillaceae|g__Halobacillus|s__Halobacillus dabanensis	1	Incertae-sedis	MaxiKraken2	Species	Halobacillus dabanensis
d__Bacteria|p__Firmicutes|c__Bacilli|o__Bacillales|f__Paenibacillaceae	20	Incertae-sedis	MaxiKraken2	Family	Paenibacillaceae
d__Bacteria|p__Firmicutes|c__Bacilli|o__Bacillales|f__Paenibacillaceae|g__Paenibacillus	15	Incertae-sedis	MaxiKraken2	Genus	Paenibacillus
d__Bacteria|p__Firmicutes|c__Bacilli|o__Bacillales|f__Paenibacillaceae|g__Paenibacillus|s__Paenibacillus sp. Marseille-P3787	2	Incertae-sedis	MaxiKraken2	Species	Paenibacillus sp. Marseille-P3787
d__Bacteria|p__Firmicutes|c__Bacilli|o__Bacillales|f__Paenibacillaceae|g__Paenibacillus|s__Paenibacillus polymyxa	1	Incertae-sedis	MaxiKraken2	Species	Paenibacillus polymyxa
d__Bacteria|p__Firmicutes|c__Bacilli|o__Bacillales|f__Paenibacillaceae|g__Paenibacillus|s__Paenibacillus alvei	1	Incertae-sedis	MaxiKraken2	Species	Paenibacillus alvei
d__Bacteria|p__Firmicutes|c__Bacilli|o__Bacillales|f__Paenibacillaceae|g__Paenibacillus|s__Paenibacillus xerothermodurans	1	Incertae-sedis	MaxiKraken2	Species	Paenibacillus xerothermodurans
d__Bacteria|p__Firmicutes|c__Bacilli|o__Bacillales|f__Paenibacillaceae|g__Paenibacillus|s__Paenibacillus sp. KCOM 3021	1	Incertae-sedis	MaxiKraken2	Species	Paenibacillus sp. KCOM 3021
d__Bacteria|p__Firmicutes|c__Bacilli|o__Bacillales|f__Paenibacillaceae|g__Paenibacillus|s__Paenibacillus ginsengarvi	1	Incertae-sedis	MaxiKraken2	Species	Paenibacillus ginsengarvi
d__Bacteria|p__Firmicutes|c__Bacilli|o__Bacillales|f__Paenibacillaceae|g__Paenibacillus|s__Paenibacillus chibensis	1	Incertae-sedis	MaxiKraken2	Species	Paenibacillus chibensis
d__Bacteria|p__Firmicutes|c__Bacilli|o__Bacillales|f__Paenibacillaceae|g__Paenibacillus|s__Paenibacillus ginsengihumi	1	Incertae-sedis	MaxiKraken2	Species	Paenibacillus ginsengihumi
d__Bacteria|p__Firmicutes|c__Bacilli|o__Bacillales|f__Paenibacillaceae|g__Paenibacillus|s__Paenibacillus daejeonensis	1	Incertae-sedis	MaxiKraken2	Species	Paenibacillus daejeonensis
d__Bacteria|p__Firmicutes|c__Bacilli|o__Bacillales|f__Paenibacillaceae|g__Brevibacillus	2	Incertae-sedis	MaxiKraken2	Genus	Brevibacillus
d__Bacteria|p__Firmicutes|c__Bacilli|o__Bacillales|f__Paenibacillaceae|g__Brevibacillus|s__Brevibacillus sp. SCSIO 07484	1	Incertae-sedis	MaxiKraken2	Species	Brevibacillus sp. SCSIO 07484
d__Bacteria|p__Firmicutes|c__Bacilli|o__Bacillales|f__Paenibacillaceae|g__Brevibacillus|s__Brevibacillus nitrificans	1	Incertae-sedis	MaxiKraken2	Species	Brevibacillus nitrificans
d__Bacteria|p__Firmicutes|c__Bacilli|o__Bacillales|f__Paenibacillaceae|g__Ammoniphilus	1	Incertae-sedis	MaxiKraken2	Genus	Ammoniphilus
d__Bacteria|p__Firmicutes|c__Bacilli|o__Bacillales|f__Paenibacillaceae|g__Ammoniphilus|s__Ammoniphilus sp. CFH 90114	1	Incertae-sedis	MaxiKraken2	Species	Ammoniphilus sp. CFH 90114
d__Bacteria|p__Firmicutes|c__Bacilli|o__Bacillales|f__Paenibacillaceae|g__Saccharibacillus	1	Incertae-sedis	MaxiKraken2	Genus	Saccharibacillus
d__Bacteria|p__Firmicutes|c__Bacilli|o__Bacillales|f__Paenibacillaceae|g__Saccharibacillus|s__Saccharibacillus sacchari	1	Incertae-sedis	MaxiKraken2	Species	Saccharibacillus sacchari
d__Bacteria|p__Firmicutes|c__Bacilli|o__Bacillales|f__Paenibacillaceae|g__Gorillibacterium	1	Incertae-sedis	MaxiKraken2	Genus	Gorillibacterium
d__Bacteria|p__Firmicutes|c__Bacilli|o__Bacillales|f__Paenibacillaceae|g__Gorillibacterium|s__Gorillibacterium massiliense	1	Incertae-sedis	MaxiKraken2	Species	Gorillibacterium massiliense
d__Bacteria|p__Firmicutes|c__Bacilli|o__Bacillales|f__Alicyclobacillaceae	4	Incertae-sedis	MaxiKraken2	Family	Alicyclobacillaceae
d__Bacteria|p__Firmicutes|c__Bacilli|o__Bacillales|f__Alicyclobacillaceae|g__Tumebacillus	2	Incertae-sedis	MaxiKraken2	Genus	Tumebacillus
d__Bacteria|p__Firmicutes|c__Bacilli|o__Bacillales|f__Alicyclobacillaceae|g__Tumebacillus|s__Tumebacillus algifaecis	1	Incertae-sedis	MaxiKraken2	Species	Tumebacillus algifaecis
d__Bacteria|p__Firmicutes|c__Bacilli|o__Bacillales|f__Alicyclobacillaceae|g__Tumebacillus|s__Tumebacillus avium	1	Incertae-sedis	MaxiKraken2	Species	Tumebacillus avium
d__Bacteria|p__Firmicutes|c__Bacilli|o__Bacillales|f__Alicyclobacillaceae|g__Alicyclobacillus	1	Incertae-sedis	MaxiKraken2	Genus	Alicyclobacillus
d__Bacteria|p__Firmicutes|c__Bacilli|o__Bacillales|f__Alicyclobacillaceae|g__Alicyclobacillus|s__Alicyclobacillus shizuokensis	1	Incertae-sedis	MaxiKraken2	Species	Alicyclobacillus shizuokensis
d__Bacteria|p__Firmicutes|c__Bacilli|o__Bacillales|f__Alicyclobacillaceae|g__Effusibacillus	1	Incertae-sedis	MaxiKraken2	Genus	Effusibacillus
d__Bacteria|p__Firmicutes|c__Bacilli|o__Bacillales|f__Alicyclobacillaceae|g__Effusibacillus|s__Effusibacillus pohliae	1	Incertae-sedis	MaxiKraken2	Species	Effusibacillus pohliae
d__Bacteria|p__Firmicutes|c__Bacilli|o__Bacillales|f__Planococcaceae	2	Incertae-sedis	MaxiKraken2	Family	Planococcaceae
d__Bacteria|p__Firmicutes|c__Bacilli|o__Bacillales|f__Planococcaceae|g__Planococcus	1	Incertae-sedis	MaxiKraken2	Genus	Planococcus
d__Bacteria|p__Firmicutes|c__Bacilli|o__Bacillales|f__Planococcaceae|g__Planococcus|s__Planococcus antarcticus	1	Incertae-sedis	MaxiKraken2	Species	Planococcus antarcticus
d__Bacteria|p__Firmicutes|c__Bacilli|o__Bacillales|f__Planococcaceae|g__Sporosarcina	1	Incertae-sedis	MaxiKraken2	Genus	Sporosarcina
d__Bacteria|p__Firmicutes|c__Bacilli|o__Bacillales|f__Planococcaceae|g__Sporosarcina|s__Sporosarcina pasteurii	1	Incertae-sedis	MaxiKraken2	Species	Sporosarcina pasteurii
d__Bacteria|p__Firmicutes|c__Bacilli|o__Bacillales|f__Thermoactinomycetaceae	2	Incertae-sedis	MaxiKraken2	Family	Thermoactinomycetaceae
d__Bacteria|p__Firmicutes|c__Bacilli|o__Bacillales|f__Thermoactinomycetaceae|g__Lihuaxuella	1	Incertae-sedis	MaxiKraken2	Genus	Lihuaxuella
d__Bacteria|p__Firmicutes|c__Bacilli|o__Bacillales|f__Thermoactinomycetaceae|g__Lihuaxuella|s__Lihuaxuella thermophila	1	Incertae-sedis	MaxiKraken2	Species	Lihuaxuella thermophila
d__Bacteria|p__Firmicutes|c__Bacilli|o__Bacillales|f__Thermoactinomycetaceae|g__Risungbinella	1	Incertae-sedis	MaxiKraken2	Genus	Risungbinella
d__Bacteria|p__Firmicutes|c__Bacilli|o__Bacillales|f__Thermoactinomycetaceae|g__Risungbinella|s__Risungbinella massiliensis	1	Incertae-sedis	MaxiKraken2	Species	Risungbinella massiliensis
d__Bacteria|p__Firmicutes|c__Bacilli|o__Bacillales|f__Staphylococcaceae	1	Incertae-sedis	MaxiKraken2	Family	Staphylococcaceae
d__Bacteria|p__Firmicutes|c__Bacilli|o__Bacillales|f__Staphylococcaceae|g__Staphylococcus	1	Incertae-sedis	MaxiKraken2	Genus	Staphylococcus
d__Bacteria|p__Firmicutes|c__Bacilli|o__Bacillales|f__Sporolactobacillaceae	1	Incertae-sedis	MaxiKraken2	Family	Sporolactobacillaceae
d__Bacteria|p__Firmicutes|c__Bacilli|o__Bacillales|f__Sporolactobacillaceae|g__Sporolactobacillus	1	Incertae-sedis	MaxiKraken2	Genus	Sporolactobacillus
d__Bacteria|p__Firmicutes|c__Bacilli|o__Bacillales|f__Sporolactobacillaceae|g__Sporolactobacillus|s__Sporolactobacillus laevolacticus	1	Incertae-sedis	MaxiKraken2	Species	Sporolactobacillus laevolacticus
d__Bacteria|p__Firmicutes|c__Bacilli|o__Lactobacillales	12	Incertae-sedis	MaxiKraken2	Order	Lactobacillales
d__Bacteria|p__Firmicutes|c__Bacilli|o__Lactobacillales|f__Lactobacillaceae	5	Incertae-sedis	MaxiKraken2	Family	Lactobacillaceae
d__Bacteria|p__Firmicutes|c__Bacilli|o__Lactobacillales|f__Lactobacillaceae|g__Lactobacillus	5	Incertae-sedis	MaxiKraken2	Genus	Lactobacillus
d__Bacteria|p__Firmicutes|c__Bacilli|o__Lactobacillales|f__Lactobacillaceae|g__Lactobacillus|s__Lactobacillus perolens	1	Incertae-sedis	MaxiKraken2	Species	Lactobacillus perolens
d__Bacteria|p__Firmicutes|c__Bacilli|o__Lactobacillales|f__Lactobacillaceae|g__Lactobacillus|s__Lactobacillus iners	1	Incertae-sedis	MaxiKraken2	Species	Lactobacillus iners
d__Bacteria|p__Firmicutes|c__Bacilli|o__Lactobacillales|f__Lactobacillaceae|g__Lactobacillus|s__Lactobacillus ruminis	1	Incertae-sedis	MaxiKraken2	Species	Lactobacillus ruminis
d__Bacteria|p__Firmicutes|c__Bacilli|o__Lactobacillales|f__Lactobacillaceae|g__Lactobacillus|s__Lactobacillus sp. 247-4	1	Incertae-sedis	MaxiKraken2	Species	Lactobacillus sp. 247-4
d__Bacteria|p__Firmicutes|c__Bacilli|o__Lactobacillales|f__Enterococcaceae	3	Incertae-sedis	MaxiKraken2	Family	Enterococcaceae
d__Bacteria|p__Firmicutes|c__Bacilli|o__Lactobacillales|f__Enterococcaceae|g__Enterococcus	3	Incertae-sedis	MaxiKraken2	Genus	Enterococcus
d__Bacteria|p__Firmicutes|c__Bacilli|o__Lactobacillales|f__Enterococcaceae|g__Enterococcus|s__Enterococcus asini	1	Incertae-sedis	MaxiKraken2	Species	Enterococcus asini
d__Bacteria|p__Firmicutes|c__Bacilli|o__Lactobacillales|f__Enterococcaceae|g__Enterococcus|s__Enterococcus moraviensis	1	Incertae-sedis	MaxiKraken2	Species	Enterococcus moraviensis
d__Bacteria|p__Firmicutes|c__Bacilli|o__Lactobacillales|f__Enterococcaceae|g__Enterococcus|s__Enterococcus hermanniensis	1	Incertae-sedis	MaxiKraken2	Species	Enterococcus hermanniensis
d__Bacteria|p__Firmicutes|c__Bacilli|o__Lactobacillales|f__Streptococcaceae	2	Incertae-sedis	MaxiKraken2	Family	Streptococcaceae
d__Bacteria|p__Firmicutes|c__Bacilli|o__Lactobacillales|f__Streptococcaceae|g__Streptococcus	1	Incertae-sedis	MaxiKraken2	Genus	Streptococcus
d__Bacteria|p__Firmicutes|c__Bacilli|o__Lactobacillales|f__Streptococcaceae|g__Streptococcus|s__Streptococcus didelphis	1	Incertae-sedis	MaxiKraken2	Species	Streptococcus didelphis
d__Bacteria|p__Firmicutes|c__Bacilli|o__Lactobacillales|f__Carnobacteriaceae	2	Incertae-sedis	MaxiKraken2	Family	Carnobacteriaceae
d__Bacteria|p__Firmicutes|c__Bacilli|o__Lactobacillales|f__Carnobacteriaceae|g__Carnobacterium	1	Incertae-sedis	MaxiKraken2	Genus	Carnobacterium
d__Bacteria|p__Firmicutes|c__Bacilli|o__Lactobacillales|f__Carnobacteriaceae|g__Carnobacterium|s__Carnobacterium maltaromaticum	1	Incertae-sedis	MaxiKraken2	Species	Carnobacterium maltaromaticum
d__Bacteria|p__Firmicutes|c__Clostridia	84	Incertae-sedis	MaxiKraken2	Class	Clostridia
d__Bacteria|p__Firmicutes|c__Clostridia|o__Clostridiales	74	Incertae-sedis	MaxiKraken2	Order	Clostridiales
d__Bacteria|p__Firmicutes|c__Clostridia|o__Clostridiales|f__Clostridiaceae	27	Incertae-sedis	MaxiKraken2	Family	Clostridiaceae
d__Bacteria|p__Firmicutes|c__Clostridia|o__Clostridiales|f__Clostridiaceae|g__Clostridium	22	Incertae-sedis	MaxiKraken2	Genus	Clostridium
d__Bacteria|p__Firmicutes|c__Clostridia|o__Clostridiales|f__Clostridiaceae|g__Clostridium|s__Clostridium beijerinckii	2	Incertae-sedis	MaxiKraken2	Species	Clostridium beijerinckii
d__Bacteria|p__Firmicutes|c__Clostridia|o__Clostridiales|f__Clostridiaceae|g__Clostridium|s__Clostridium sp. AWRP	1	Incertae-sedis	MaxiKraken2	Species	Clostridium sp. AWRP
d__Bacteria|p__Firmicutes|c__Clostridia|o__Clostridiales|f__Clostridiaceae|g__Clostridium|s__Clostridium tagluense	1	Incertae-sedis	MaxiKraken2	Species	Clostridium tagluense
d__Bacteria|p__Firmicutes|c__Clostridia|o__Clostridiales|f__Clostridiaceae|g__Clostridium|s__Clostridium sp. ASF356	1	Incertae-sedis	MaxiKraken2	Species	Clostridium sp. ASF356
d__Bacteria|p__Firmicutes|c__Clostridia|o__Clostridiales|f__Clostridiaceae|g__Clostridium|s__Clostridium sp. USBA 49	1	Incertae-sedis	MaxiKraken2	Species	Clostridium sp. USBA 49
d__Bacteria|p__Firmicutes|c__Clostridia|o__Clostridiales|f__Clostridiaceae|g__Clostridium|s__Clostridium kluyveri	1	Incertae-sedis	MaxiKraken2	Species	Clostridium kluyveri
d__Bacteria|p__Firmicutes|c__Clostridia|o__Clostridiales|f__Clostridiaceae|g__Clostridium|s__Clostridium cylindrosporum	1	Incertae-sedis	MaxiKraken2	Species	Clostridium cylindrosporum
d__Bacteria|p__Firmicutes|c__Clostridia|o__Clostridiales|f__Clostridiaceae|g__Clostridium|s__Clostridium pasteurianum	1	Incertae-sedis	MaxiKraken2	Species	Clostridium pasteurianum
d__Bacteria|p__Firmicutes|c__Clostridia|o__Clostridiales|f__Clostridiaceae|g__Clostridium|s__Clostridium peptidivorans	1	Incertae-sedis	MaxiKraken2	Species	Clostridium peptidivorans
d__Bacteria|p__Firmicutes|c__Clostridia|o__Clostridiales|f__Clostridiaceae|g__Clostridium|s__Clostridium bornimense	1	Incertae-sedis	MaxiKraken2	Species	Clostridium bornimense
d__Bacteria|p__Firmicutes|c__Clostridia|o__Clostridiales|f__Clostridiaceae|g__Clostridium|s__Clostridium arbusti	1	Incertae-sedis	MaxiKraken2	Species	Clostridium arbusti
d__Bacteria|p__Firmicutes|c__Clostridia|o__Clostridiales|f__Clostridiaceae|g__Clostridium|s__Clostridium saccharobutylicum	1	Incertae-sedis	MaxiKraken2	Species	Clostridium saccharobutylicum
d__Bacteria|p__Firmicutes|c__Clostridia|o__Clostridiales|f__Clostridiaceae|g__Butyricicoccus	1	Incertae-sedis	MaxiKraken2	Genus	Butyricicoccus
d__Bacteria|p__Firmicutes|c__Clostridia|o__Clostridiales|f__Clostridiaceae|g__Natronincola	1	Incertae-sedis	MaxiKraken2	Genus	Natronincola
d__Bacteria|p__Firmicutes|c__Clostridia|o__Clostridiales|f__Clostridiaceae|g__Natronincola|s__Natronincola peptidivorans	1	Incertae-sedis	MaxiKraken2	Species	Natronincola peptidivorans
d__Bacteria|p__Firmicutes|c__Clostridia|o__Clostridiales|f__Clostridiaceae|g__Alkaliphilus	1	Incertae-sedis	MaxiKraken2	Genus	Alkaliphilus
d__Bacteria|p__Firmicutes|c__Clostridia|o__Clostridiales|f__Clostridiaceae|g__Alkaliphilus|s__Alkaliphilus peptidifermentans	1	Incertae-sedis	MaxiKraken2	Species	Alkaliphilus peptidifermentans
d__Bacteria|p__Firmicutes|c__Clostridia|o__Clostridiales|f__Clostridiaceae|g__Caloranaerobacter	1	Incertae-sedis	MaxiKraken2	Genus	Caloranaerobacter
d__Bacteria|p__Firmicutes|c__Clostridia|o__Clostridiales|f__Clostridiaceae|g__Caloranaerobacter|s__Caloranaerobacter sp. TR13	1	Incertae-sedis	MaxiKraken2	Species	Caloranaerobacter sp. TR13
d__Bacteria|p__Firmicutes|c__Clostridia|o__Clostridiales|f__Clostridiaceae|s__Clostridiaceae bacterium MJB2	1	Incertae-sedis	MaxiKraken2	Species	Clostridiaceae bacterium MJB2
d__Bacteria|p__Firmicutes|c__Clostridia|o__Clostridiales|f__Lachnospiraceae	18	Incertae-sedis	MaxiKraken2	Family	Lachnospiraceae
d__Bacteria|p__Firmicutes|c__Clostridia|o__Clostridiales|f__Lachnospiraceae|s__Lachnospiraceae bacterium NK4A179	2	Incertae-sedis	MaxiKraken2	Species	Lachnospiraceae bacterium NK4A179
d__Bacteria|p__Firmicutes|c__Clostridia|o__Clostridiales|f__Lachnospiraceae|s__Lachnospiraceae bacterium RM5	1	Incertae-sedis	MaxiKraken2	Species	Lachnospiraceae bacterium RM5
d__Bacteria|p__Firmicutes|c__Clostridia|o__Clostridiales|f__Lachnospiraceae|s__Lachnospiraceae bacterium FE2018	1	Incertae-sedis	MaxiKraken2	Species	Lachnospiraceae bacterium FE2018
d__Bacteria|p__Firmicutes|c__Clostridia|o__Clostridiales|f__Lachnospiraceae|s__Lachnospiraceae bacterium AM21-21	1	Incertae-sedis	MaxiKraken2	Species	Lachnospiraceae bacterium AM21-21
d__Bacteria|p__Firmicutes|c__Clostridia|o__Clostridiales|f__Lachnospiraceae|s__Lachnospiraceae bacterium oral taxon 500	1	Incertae-sedis	MaxiKraken2	Species	Lachnospiraceae bacterium oral taxon 500
d__Bacteria|p__Firmicutes|c__Clostridia|o__Clostridiales|f__Lachnospiraceae|g__Butyrivibrio	4	Incertae-sedis	MaxiKraken2	Genus	Butyrivibrio
d__Bacteria|p__Firmicutes|c__Clostridia|o__Clostridiales|f__Lachnospiraceae|g__Butyrivibrio|s__Butyrivibrio sp. AC2005	1	Incertae-sedis	MaxiKraken2	Species	Butyrivibrio sp. AC2005
d__Bacteria|p__Firmicutes|c__Clostridia|o__Clostridiales|f__Lachnospiraceae|g__Butyrivibrio|s__Butyrivibrio sp. FCS014	1	Incertae-sedis	MaxiKraken2	Species	Butyrivibrio sp. FCS014
d__Bacteria|p__Firmicutes|c__Clostridia|o__Clostridiales|f__Lachnospiraceae|g__Butyrivibrio|s__Butyrivibrio sp. NC2002	1	Incertae-sedis	MaxiKraken2	Species	Butyrivibrio sp. NC2002
d__Bacteria|p__Firmicutes|c__Clostridia|o__Clostridiales|f__Lachnospiraceae|g__Butyrivibrio|s__Butyrivibrio sp. AE3009	1	Incertae-sedis	MaxiKraken2	Species	Butyrivibrio sp. AE3009
d__Bacteria|p__Firmicutes|c__Clostridia|o__Clostridiales|f__Lachnospiraceae|g__Coprococcus	2	Incertae-sedis	MaxiKraken2	Genus	Coprococcus
d__Bacteria|p__Firmicutes|c__Clostridia|o__Clostridiales|f__Lachnospiraceae|g__Coprococcus|s__Coprococcus comes	1	Incertae-sedis	MaxiKraken2	Species	Coprococcus comes
d__Bacteria|p__Firmicutes|c__Clostridia|o__Clostridiales|f__Lachnospiraceae|g__Coprococcus|s__Coprococcus eutactus	1	Incertae-sedis	MaxiKraken2	Species	Coprococcus eutactus
d__Bacteria|p__Firmicutes|c__Clostridia|o__Clostridiales|f__Lachnospiraceae|g__Roseburia	1	Incertae-sedis	MaxiKraken2	Genus	Roseburia
d__Bacteria|p__Firmicutes|c__Clostridia|o__Clostridiales|f__Lachnospiraceae|g__Roseburia|s__Roseburia inulinivorans	1	Incertae-sedis	MaxiKraken2	Species	Roseburia inulinivorans
d__Bacteria|p__Firmicutes|c__Clostridia|o__Clostridiales|f__Lachnospiraceae|g__Lachnoclostridium	1	Incertae-sedis	MaxiKraken2	Genus	Lachnoclostridium
d__Bacteria|p__Firmicutes|c__Clostridia|o__Clostridiales|f__Lachnospiraceae|g__Tyzzerella	1	Incertae-sedis	MaxiKraken2	Genus	Tyzzerella
d__Bacteria|p__Firmicutes|c__Clostridia|o__Clostridiales|f__Lachnospiraceae|g__Tyzzerella|s__Tyzzerella sp. An114	1	Incertae-sedis	MaxiKraken2	Species	Tyzzerella sp. An114
d__Bacteria|p__Firmicutes|c__Clostridia|o__Clostridiales|f__Lachnospiraceae|g__Pseudobutyrivibrio	1	Incertae-sedis	MaxiKraken2	Genus	Pseudobutyrivibrio
d__Bacteria|p__Firmicutes|c__Clostridia|o__Clostridiales|f__Lachnospiraceae|g__Parasporobacterium	1	Incertae-sedis	MaxiKraken2	Genus	Parasporobacterium
d__Bacteria|p__Firmicutes|c__Clostridia|o__Clostridiales|f__Lachnospiraceae|g__Parasporobacterium|s__Parasporobacterium paucivorans	1	Incertae-sedis	MaxiKraken2	Species	Parasporobacterium paucivorans
d__Bacteria|p__Firmicutes|c__Clostridia|o__Clostridiales|f__Peptococcaceae	7	Incertae-sedis	MaxiKraken2	Family	Peptococcaceae
d__Bacteria|p__Firmicutes|c__Clostridia|o__Clostridiales|f__Peptococcaceae|g__Desulfotomaculum	4	Incertae-sedis	MaxiKraken2	Genus	Desulfotomaculum
d__Bacteria|p__Firmicutes|c__Clostridia|o__Clostridiales|f__Peptococcaceae|g__Desulfotomaculum|s__Desulfotomaculum ruminis	2	Incertae-sedis	MaxiKraken2	Species	Desulfotomaculum ruminis
d__Bacteria|p__Firmicutes|c__Clostridia|o__Clostridiales|f__Peptococcaceae|g__Desulfotomaculum|s__Desulfotomaculum putei	1	Incertae-sedis	MaxiKraken2	Species	Desulfotomaculum putei
d__Bacteria|p__Firmicutes|c__Clostridia|o__Clostridiales|f__Peptococcaceae|g__Desulfotomaculum|s__Desulfotomaculum copahuensis	1	Incertae-sedis	MaxiKraken2	Species	Desulfotomaculum copahuensis
d__Bacteria|p__Firmicutes|c__Clostridia|o__Clostridiales|f__Peptococcaceae|g__Desulfitobacterium	1	Incertae-sedis	MaxiKraken2	Genus	Desulfitobacterium
d__Bacteria|p__Firmicutes|c__Clostridia|o__Clostridiales|f__Peptococcaceae|g__Desulfitobacterium|s__Desulfitobacterium chlororespirans	1	Incertae-sedis	MaxiKraken2	Species	Desulfitobacterium chlororespirans
d__Bacteria|p__Firmicutes|c__Clostridia|o__Clostridiales|f__Peptococcaceae|g__Desulfallas	1	Incertae-sedis	MaxiKraken2	Genus	Desulfallas
d__Bacteria|p__Firmicutes|c__Clostridia|o__Clostridiales|f__Peptococcaceae|g__Desulfallas|s__Desulfallas geothermicus	1	Incertae-sedis	MaxiKraken2	Species	Desulfallas geothermicus
d__Bacteria|p__Firmicutes|c__Clostridia|o__Clostridiales|f__Peptococcaceae|g__Desulfosporosinus	1	Incertae-sedis	MaxiKraken2	Genus	Desulfosporosinus
d__Bacteria|p__Firmicutes|c__Clostridia|o__Clostridiales|f__Peptococcaceae|g__Desulfosporosinus|s__Desulfosporosinus orientis	1	Incertae-sedis	MaxiKraken2	Species	Desulfosporosinus orientis
d__Bacteria|p__Firmicutes|c__Clostridia|o__Clostridiales|f__Ruminococcaceae	5	Incertae-sedis	MaxiKraken2	Family	Ruminococcaceae
d__Bacteria|p__Firmicutes|c__Clostridia|o__Clostridiales|f__Ruminococcaceae|g__Marasmitruncus	2	Incertae-sedis	MaxiKraken2	Genus	Marasmitruncus
d__Bacteria|p__Firmicutes|c__Clostridia|o__Clostridiales|f__Ruminococcaceae|g__Marasmitruncus|s__Marasmitruncus massiliensis	2	Incertae-sedis	MaxiKraken2	Species	Marasmitruncus massiliensis
d__Bacteria|p__Firmicutes|c__Clostridia|o__Clostridiales|f__Ruminococcaceae|g__Neobitarella	1	Incertae-sedis	MaxiKraken2	Genus	Neobitarella
d__Bacteria|p__Firmicutes|c__Clostridia|o__Clostridiales|f__Ruminococcaceae|g__Neobitarella|s__Neobitarella massiliensis	1	Incertae-sedis	MaxiKraken2	Species	Neobitarella massiliensis
d__Bacteria|p__Firmicutes|c__Clostridia|o__Clostridiales|f__Ruminococcaceae|g__Agathobaculum	1	Incertae-sedis	MaxiKraken2	Genus	Agathobaculum
d__Bacteria|p__Firmicutes|c__Clostridia|o__Clostridiales|f__Ruminococcaceae|g__Agathobaculum|s__Agathobaculum desmolans	1	Incertae-sedis	MaxiKraken2	Species	Agathobaculum desmolans
d__Bacteria|p__Firmicutes|c__Clostridia|o__Clostridiales|f__Ruminococcaceae|g__Massilimaliae	1	Incertae-sedis	MaxiKraken2	Genus	Massilimaliae
d__Bacteria|p__Firmicutes|c__Clostridia|o__Clostridiales|f__Ruminococcaceae|g__Massilimaliae|s__Massilimaliae timonensis	1	Incertae-sedis	MaxiKraken2	Species	Massilimaliae timonensis
d__Bacteria|p__Firmicutes|c__Clostridia|o__Clostridiales|f__Syntrophomonadaceae	2	Incertae-sedis	MaxiKraken2	Family	Syntrophomonadaceae
d__Bacteria|p__Firmicutes|c__Clostridia|o__Clostridiales|f__Syntrophomonadaceae|g__Syntrophothermus	1	Incertae-sedis	MaxiKraken2	Genus	Syntrophothermus
d__Bacteria|p__Firmicutes|c__Clostridia|o__Clostridiales|f__Syntrophomonadaceae|g__Syntrophothermus|s__Syntrophothermus lipocalidus	1	Incertae-sedis	MaxiKraken2	Species	Syntrophothermus lipocalidus
d__Bacteria|p__Firmicutes|c__Clostridia|o__Clostridiales|f__Syntrophomonadaceae|g__Dethiobacter	1	Incertae-sedis	MaxiKraken2	Genus	Dethiobacter
d__Bacteria|p__Firmicutes|c__Clostridia|o__Clostridiales|f__Syntrophomonadaceae|g__Dethiobacter|s__Dethiobacter alkaliphilus	1	Incertae-sedis	MaxiKraken2	Species	Dethiobacter alkaliphilus
d__Bacteria|p__Firmicutes|c__Clostridia|o__Clostridiales|f__Peptostreptococcaceae	2	Incertae-sedis	MaxiKraken2	Family	Peptostreptococcaceae
d__Bacteria|p__Firmicutes|c__Clostridia|o__Clostridiales|f__Peptostreptococcaceae|g__Peptostreptococcus	1	Incertae-sedis	MaxiKraken2	Genus	Peptostreptococcus
d__Bacteria|p__Firmicutes|c__Clostridia|o__Clostridiales|f__Peptostreptococcaceae|g__Peptostreptococcus|s__Peptostreptococcus sp. Marseille-P4308	1	Incertae-sedis	MaxiKraken2	Species	Peptostreptococcus sp. Marseille-P4308
d__Bacteria|p__Firmicutes|c__Clostridia|o__Clostridiales|f__Peptostreptococcaceae|g__Peptoclostridium	1	Incertae-sedis	MaxiKraken2	Genus	Peptoclostridium
d__Bacteria|p__Firmicutes|c__Clostridia|o__Clostridiales|f__Peptostreptococcaceae|g__Peptoclostridium|s__Peptoclostridium acidaminophilum	1	Incertae-sedis	MaxiKraken2	Species	Peptoclostridium acidaminophilum
d__Bacteria|p__Firmicutes|c__Clostridia|o__Clostridiales|f__Eubacteriaceae	2	Incertae-sedis	MaxiKraken2	Family	Eubacteriaceae
d__Bacteria|p__Firmicutes|c__Clostridia|o__Clostridiales|f__Eubacteriaceae|g__Eubacterium	1	Incertae-sedis	MaxiKraken2	Genus	Eubacterium
d__Bacteria|p__Firmicutes|c__Clostridia|o__Clostridiales|f__Eubacteriaceae|g__Eubacterium|s__Eubacterium ramulus	1	Incertae-sedis	MaxiKraken2	Species	Eubacterium ramulus
d__Bacteria|p__Firmicutes|c__Clostridia|o__Clostridiales|f__Eubacteriaceae|g__Alkalibaculum	1	Incertae-sedis	MaxiKraken2	Genus	Alkalibaculum
d__Bacteria|p__Firmicutes|c__Clostridia|o__Clostridiales|f__Eubacteriaceae|g__Alkalibaculum|s__Alkalibaculum bacchi	1	Incertae-sedis	MaxiKraken2	Species	Alkalibaculum bacchi
d__Bacteria|p__Firmicutes|c__Clostridia|o__Clostridiales|f__Clostridiales Family XIII. Incertae Sedis	2	Incertae-sedis	MaxiKraken2	Family	Clostridiales Family XIII. Incertae Sedis
d__Bacteria|p__Firmicutes|c__Clostridia|o__Clostridiales|f__Clostridiales Family XIII. Incertae Sedis|g__Anaerovorax	1	Incertae-sedis	MaxiKraken2	Genus	Anaerovorax
d__Bacteria|p__Firmicutes|c__Clostridia|o__Clostridiales|f__Clostridiales Family XIII. Incertae Sedis|g__Anaerovorax|s__Anaerovorax odorimutans	1	Incertae-sedis	MaxiKraken2	Species	Anaerovorax odorimutans
d__Bacteria|p__Firmicutes|c__Clostridia|o__Clostridiales|f__Clostridiales Family XIII. Incertae Sedis|s__Clostridiales bacterium S5-A14a	1	Incertae-sedis	MaxiKraken2	Species	Clostridiales bacterium S5-A14a
d__Bacteria|p__Firmicutes|c__Clostridia|o__Clostridiales|f__Hungateiclostridiaceae	1	Incertae-sedis	MaxiKraken2	Family	Hungateiclostridiaceae
d__Bacteria|p__Firmicutes|c__Clostridia|o__Clostridiales|f__Hungateiclostridiaceae|g__Ruminiclostridium	1	Incertae-sedis	MaxiKraken2	Genus	Ruminiclostridium
d__Bacteria|p__Firmicutes|c__Clostridia|o__Clostridiales|f__Hungateiclostridiaceae|g__Ruminiclostridium|s__Ruminiclostridium papyrosolvens	1	Incertae-sedis	MaxiKraken2	Species	Ruminiclostridium papyrosolvens
d__Bacteria|p__Firmicutes|c__Clostridia|o__Clostridiales|f__Proteinivoraceae	1	Incertae-sedis	MaxiKraken2	Family	Proteinivoraceae
d__Bacteria|p__Firmicutes|c__Clostridia|o__Clostridiales|f__Proteinivoraceae|g__Anaerobranca	1	Incertae-sedis	MaxiKraken2	Genus	Anaerobranca
d__Bacteria|p__Firmicutes|c__Clostridia|o__Clostridiales|f__Proteinivoraceae|g__Anaerobranca|s__Anaerobranca gottschalkii	1	Incertae-sedis	MaxiKraken2	Species	Anaerobranca gottschalkii
d__Bacteria|p__Firmicutes|c__Clostridia|o__Thermoanaerobacterales	8	Incertae-sedis	MaxiKraken2	Order	Thermoanaerobacterales
d__Bacteria|p__Firmicutes|c__Clostridia|o__Thermoanaerobacterales|f__Thermoanaerobacteraceae	4	Incertae-sedis	MaxiKraken2	Family	Thermoanaerobacteraceae
d__Bacteria|p__Firmicutes|c__Clostridia|o__Thermoanaerobacterales|f__Thermoanaerobacteraceae|g__Caldanaerobacter	2	Incertae-sedis	MaxiKraken2	Genus	Caldanaerobacter
d__Bacteria|p__Firmicutes|c__Clostridia|o__Thermoanaerobacterales|f__Thermoanaerobacteraceae|g__Caldanaerobacter|s__Caldanaerobacter subterraneus	2	Incertae-sedis	MaxiKraken2	Species	Caldanaerobacter subterraneus
d__Bacteria|p__Firmicutes|c__Clostridia|o__Thermoanaerobacterales|f__Thermoanaerobacteraceae|g__Thermoanaerobacter	1	Incertae-sedis	MaxiKraken2	Genus	Thermoanaerobacter
d__Bacteria|p__Firmicutes|c__Clostridia|o__Thermoanaerobacterales|f__Thermoanaerobacteraceae|g__Moorella	1	Incertae-sedis	MaxiKraken2	Genus	Moorella
d__Bacteria|p__Firmicutes|c__Clostridia|o__Thermoanaerobacterales|f__Thermoanaerobacterales Family III. Incertae Sedis	4	Incertae-sedis	MaxiKraken2	Family	Thermoanaerobacterales Family III. Incertae Sedis
d__Bacteria|p__Firmicutes|c__Clostridia|o__Thermoanaerobacterales|f__Thermoanaerobacterales Family III. Incertae Sedis|g__Thermoanaerobacterium	2	Incertae-sedis	MaxiKraken2	Genus	Thermoanaerobacterium
d__Bacteria|p__Firmicutes|c__Clostridia|o__Thermoanaerobacterales|f__Thermoanaerobacterales Family III. Incertae Sedis|g__Thermoanaerobacterium|s__Thermoanaerobacterium thermosaccharolyticum	2	Incertae-sedis	MaxiKraken2	Species	Thermoanaerobacterium thermosaccharolyticum
d__Bacteria|p__Firmicutes|c__Clostridia|o__Thermoanaerobacterales|f__Thermoanaerobacterales Family III. Incertae Sedis|g__Caldicellulosiruptor	2	Incertae-sedis	MaxiKraken2	Genus	Caldicellulosiruptor
d__Bacteria|p__Firmicutes|c__Clostridia|o__Thermoanaerobacterales|f__Thermoanaerobacterales Family III. Incertae Sedis|g__Caldicellulosiruptor|s__Caldicellulosiruptor bescii	1	Incertae-sedis	MaxiKraken2	Species	Caldicellulosiruptor bescii
d__Bacteria|p__Firmicutes|c__Clostridia|o__Thermoanaerobacterales|f__Thermoanaerobacterales Family III. Incertae Sedis|g__Caldicellulosiruptor|s__Caldicellulosiruptor danielii	1	Incertae-sedis	MaxiKraken2	Species	Caldicellulosiruptor danielii
d__Bacteria|p__Firmicutes|c__Clostridia|o__Halanaerobiales	1	Incertae-sedis	MaxiKraken2	Order	Halanaerobiales
d__Bacteria|p__Firmicutes|c__Clostridia|o__Halanaerobiales|f__Halanaerobiaceae	1	Incertae-sedis	MaxiKraken2	Family	Halanaerobiaceae
d__Bacteria|p__Firmicutes|c__Clostridia|o__Halanaerobiales|f__Halanaerobiaceae|g__Halanaerobium	1	Incertae-sedis	MaxiKraken2	Genus	Halanaerobium
d__Bacteria|p__Firmicutes|c__Clostridia|o__Halanaerobiales|f__Halanaerobiaceae|g__Halanaerobium|s__Halanaerobium saccharolyticum	1	Incertae-sedis	MaxiKraken2	Species	Halanaerobium saccharolyticum
d__Bacteria|p__Firmicutes|c__Clostridia|o__Candidatus Comantemales	1	Incertae-sedis	MaxiKraken2	Order	Candidatus Comantemales
d__Bacteria|p__Firmicutes|c__Clostridia|o__Candidatus Comantemales|f__Candidatus Comatemaea	1	Incertae-sedis	MaxiKraken2	Family	Candidatus Comatemaea
d__Bacteria|p__Firmicutes|c__Clostridia|o__Candidatus Comantemales|f__Candidatus Comatemaea|g__Candidatus Borkfalki	1	Incertae-sedis	MaxiKraken2	Genus	Candidatus Borkfalki
d__Bacteria|p__Firmicutes|c__Clostridia|o__Candidatus Comantemales|f__Candidatus Comatemaea|g__Candidatus Borkfalki|s__Candidatus Borkfalki ceftriaxensis	1	Incertae-sedis	MaxiKraken2	Species	Candidatus Borkfalki ceftriaxensis
d__Bacteria|p__Firmicutes|c__Tissierellia	4	Incertae-sedis	MaxiKraken2	Class	Tissierellia
d__Bacteria|p__Firmicutes|c__Tissierellia|o__Tissierellales	3	Incertae-sedis	MaxiKraken2	Order	Tissierellales
d__Bacteria|p__Firmicutes|c__Tissierellia|o__Tissierellales|f__Peptoniphilaceae	2	Incertae-sedis	MaxiKraken2	Family	Peptoniphilaceae
d__Bacteria|p__Firmicutes|c__Tissierellia|o__Tissierellales|f__Peptoniphilaceae|g__Peptoniphilus	2	Incertae-sedis	MaxiKraken2	Genus	Peptoniphilus
d__Bacteria|p__Firmicutes|c__Tissierellia|o__Tissierellales|f__Peptoniphilaceae|g__Peptoniphilus|s__Peptoniphilus sp. Marseille-P3761	1	Incertae-sedis	MaxiKraken2	Species	Peptoniphilus sp. Marseille-P3761
d__Bacteria|p__Firmicutes|c__Tissierellia|o__Tissierellales|f__Peptoniphilaceae|g__Peptoniphilus|s__Peptoniphilus sp. BV3C26	1	Incertae-sedis	MaxiKraken2	Species	Peptoniphilus sp. BV3C26
d__Bacteria|p__Firmicutes|c__Tissierellia|o__Tissierellales|f__Tissierellaceae	1	Incertae-sedis	MaxiKraken2	Family	Tissierellaceae
d__Bacteria|p__Firmicutes|c__Tissierellia|o__Tissierellales|f__Tissierellaceae|s__[Clostridium] ultunense	1	Incertae-sedis	MaxiKraken2	Species	[Clostridium] ultunense
d__Bacteria|p__Firmicutes|c__Tissierellia|g__Sedimentibacter	1	Incertae-sedis	MaxiKraken2	Genus	Sedimentibacter
d__Bacteria|p__Firmicutes|c__Tissierellia|g__Sedimentibacter|s__Sedimentibacter sp. B4	1	Incertae-sedis	MaxiKraken2	Species	Sedimentibacter sp. B4
d__Bacteria|p__Firmicutes|c__Negativicutes	3	Incertae-sedis	MaxiKraken2	Class	Negativicutes
d__Bacteria|p__Firmicutes|c__Negativicutes|o__Selenomonadales	2	Incertae-sedis	MaxiKraken2	Order	Selenomonadales
d__Bacteria|p__Firmicutes|c__Negativicutes|o__Selenomonadales|f__Sporomusaceae	2	Incertae-sedis	MaxiKraken2	Family	Sporomusaceae
d__Bacteria|p__Firmicutes|c__Negativicutes|o__Selenomonadales|f__Sporomusaceae|g__Sporomusa	2	Incertae-sedis	MaxiKraken2	Genus	Sporomusa
d__Bacteria|p__Firmicutes|c__Negativicutes|o__Selenomonadales|f__Sporomusaceae|g__Sporomusa|s__Sporomusa acidovorans	1	Incertae-sedis	MaxiKraken2	Species	Sporomusa acidovorans
d__Bacteria|p__Firmicutes|c__Negativicutes|o__Veillonellales	1	Incertae-sedis	MaxiKraken2	Order	Veillonellales
d__Bacteria|p__Firmicutes|c__Negativicutes|o__Veillonellales|f__Veillonellaceae	1	Incertae-sedis	MaxiKraken2	Family	Veillonellaceae
d__Bacteria|p__Firmicutes|c__Negativicutes|o__Veillonellales|f__Veillonellaceae|g__Lucifera	1	Incertae-sedis	MaxiKraken2	Genus	Lucifera
d__Bacteria|p__Firmicutes|c__Negativicutes|o__Veillonellales|f__Veillonellaceae|g__Lucifera|s__Lucifera butyrica	1	Incertae-sedis	MaxiKraken2	Species	Lucifera butyrica
d__Bacteria|p__Firmicutes|c__Erysipelotrichia	2	Incertae-sedis	MaxiKraken2	Class	Erysipelotrichia
d__Bacteria|p__Firmicutes|c__Erysipelotrichia|o__Erysipelotrichales	2	Incertae-sedis	MaxiKraken2	Order	Erysipelotrichales
d__Bacteria|p__Firmicutes|c__Erysipelotrichia|o__Erysipelotrichales|f__Erysipelotrichaceae	2	Incertae-sedis	MaxiKraken2	Family	Erysipelotrichaceae
d__Bacteria|p__Firmicutes|c__Erysipelotrichia|o__Erysipelotrichales|f__Erysipelotrichaceae|g__Holdemania	1	Incertae-sedis	MaxiKraken2	Genus	Holdemania
d__Bacteria|p__Firmicutes|c__Erysipelotrichia|o__Erysipelotrichales|f__Erysipelotrichaceae|g__Holdemania|s__Holdemania sp. Marseille-P2844	1	Incertae-sedis	MaxiKraken2	Species	Holdemania sp. Marseille-P2844
d__Bacteria|p__Actinobacteria	60	Incertae-sedis	MaxiKraken2	Phylum	Actinobacteria
d__Bacteria|p__Actinobacteria|c__Actinobacteria	55	Incertae-sedis	MaxiKraken2	Class	Actinobacteria
d__Bacteria|p__Actinobacteria|c__Actinobacteria|o__Corynebacteriales	13	Incertae-sedis	MaxiKraken2	Order	Corynebacteriales
d__Bacteria|p__Actinobacteria|c__Actinobacteria|o__Corynebacteriales|f__Mycobacteriaceae	7	Incertae-sedis	MaxiKraken2	Family	Mycobacteriaceae
d__Bacteria|p__Actinobacteria|c__Actinobacteria|o__Corynebacteriales|f__Mycobacteriaceae|g__Mycobacterium	7	Incertae-sedis	MaxiKraken2	Genus	Mycobacterium
d__Bacteria|p__Actinobacteria|c__Actinobacteria|o__Corynebacteriales|f__Mycobacteriaceae|g__Mycobacterium|s__Mycobacterium canettii	1	Incertae-sedis	MaxiKraken2	Species	Mycobacterium canettii
d__Bacteria|p__Actinobacteria|c__Actinobacteria|o__Corynebacteriales|f__Mycobacteriaceae|g__Mycobacterium|s__Mycobacterium sp. AB308	1	Incertae-sedis	MaxiKraken2	Species	Mycobacterium sp. AB308
d__Bacteria|p__Actinobacteria|c__Actinobacteria|o__Corynebacteriales|f__Mycobacteriaceae|g__Mycobacterium|s__Mycobacterium kansasii	1	Incertae-sedis	MaxiKraken2	Species	Mycobacterium kansasii
d__Bacteria|p__Actinobacteria|c__Actinobacteria|o__Corynebacteriales|f__Mycobacteriaceae|g__Mycobacterium|s__Mycobacterium malmoense	1	Incertae-sedis	MaxiKraken2	Species	Mycobacterium malmoense
d__Bacteria|p__Actinobacteria|c__Actinobacteria|o__Corynebacteriales|f__Mycobacteriaceae|g__Mycobacterium|s__Mycobacterium colombiense	1	Incertae-sedis	MaxiKraken2	Species	Mycobacterium colombiense
d__Bacteria|p__Actinobacteria|c__Actinobacteria|o__Corynebacteriales|f__Nocardiaceae	4	Incertae-sedis	MaxiKraken2	Family	Nocardiaceae
d__Bacteria|p__Actinobacteria|c__Actinobacteria|o__Corynebacteriales|f__Nocardiaceae|g__Nocardia	2	Incertae-sedis	MaxiKraken2	Genus	Nocardia
d__Bacteria|p__Actinobacteria|c__Actinobacteria|o__Corynebacteriales|f__Nocardiaceae|g__Nocardia|s__Nocardia thailandica	1	Incertae-sedis	MaxiKraken2	Species	Nocardia thailandica
d__Bacteria|p__Actinobacteria|c__Actinobacteria|o__Corynebacteriales|f__Nocardiaceae|g__Nocardia|s__Nocardia altamirensis	1	Incertae-sedis	MaxiKraken2	Species	Nocardia altamirensis
d__Bacteria|p__Actinobacteria|c__Actinobacteria|o__Corynebacteriales|f__Nocardiaceae|g__Rhodococcus	2	Incertae-sedis	MaxiKraken2	Genus	Rhodococcus
d__Bacteria|p__Actinobacteria|c__Actinobacteria|o__Corynebacteriales|f__Nocardiaceae|g__Rhodococcus|s__Rhodococcus aetherivorans	1	Incertae-sedis	MaxiKraken2	Species	Rhodococcus aetherivorans
d__Bacteria|p__Actinobacteria|c__Actinobacteria|o__Corynebacteriales|f__Gordoniaceae	2	Incertae-sedis	MaxiKraken2	Family	Gordoniaceae
d__Bacteria|p__Actinobacteria|c__Actinobacteria|o__Corynebacteriales|f__Gordoniaceae|g__Gordonia	1	Incertae-sedis	MaxiKraken2	Genus	Gordonia
d__Bacteria|p__Actinobacteria|c__Actinobacteria|o__Corynebacteriales|f__Gordoniaceae|g__Gordonia|s__Gordonia rubripertincta	1	Incertae-sedis	MaxiKraken2	Species	Gordonia rubripertincta
d__Bacteria|p__Actinobacteria|c__Actinobacteria|o__Corynebacteriales|f__Gordoniaceae|g__Millisia	1	Incertae-sedis	MaxiKraken2	Genus	Millisia
d__Bacteria|p__Actinobacteria|c__Actinobacteria|o__Corynebacteriales|f__Gordoniaceae|g__Millisia|s__Millisia brevis	1	Incertae-sedis	MaxiKraken2	Species	Millisia brevis
d__Bacteria|p__Actinobacteria|c__Actinobacteria|o__Micrococcales	10	Incertae-sedis	MaxiKraken2	Order	Micrococcales
d__Bacteria|p__Actinobacteria|c__Actinobacteria|o__Micrococcales|f__Microbacteriaceae	7	Incertae-sedis	MaxiKraken2	Family	Microbacteriaceae
d__Bacteria|p__Actinobacteria|c__Actinobacteria|o__Micrococcales|f__Microbacteriaceae|g__Microbacterium	2	Incertae-sedis	MaxiKraken2	Genus	Microbacterium
d__Bacteria|p__Actinobacteria|c__Actinobacteria|o__Micrococcales|f__Microbacteriaceae|g__Microbacterium|s__Microbacterium sp. Leaf288	1	Incertae-sedis	MaxiKraken2	Species	Microbacterium sp. Leaf288
d__Bacteria|p__Actinobacteria|c__Actinobacteria|o__Micrococcales|f__Microbacteriaceae|g__Microbacterium|s__Microbacterium sp. Marseille-P5731	1	Incertae-sedis	MaxiKraken2	Species	Microbacterium sp. Marseille-P5731
d__Bacteria|p__Actinobacteria|c__Actinobacteria|o__Micrococcales|f__Microbacteriaceae|g__Curtobacterium	1	Incertae-sedis	MaxiKraken2	Genus	Curtobacterium
d__Bacteria|p__Actinobacteria|c__Actinobacteria|o__Micrococcales|f__Microbacteriaceae|g__Rathayibacter	1	Incertae-sedis	MaxiKraken2	Genus	Rathayibacter
d__Bacteria|p__Actinobacteria|c__Actinobacteria|o__Micrococcales|f__Microbacteriaceae|g__Leucobacter	1	Incertae-sedis	MaxiKraken2	Genus	Leucobacter
d__Bacteria|p__Actinobacteria|c__Actinobacteria|o__Micrococcales|f__Microbacteriaceae|g__Glaciihabitans	1	Incertae-sedis	MaxiKraken2	Genus	Glaciihabitans
d__Bacteria|p__Actinobacteria|c__Actinobacteria|o__Micrococcales|f__Microbacteriaceae|g__Glaciihabitans|s__Glaciihabitans tibetensis	1	Incertae-sedis	MaxiKraken2	Species	Glaciihabitans tibetensis
d__Bacteria|p__Actinobacteria|c__Actinobacteria|o__Micrococcales|f__Microbacteriaceae|g__Frigoribacterium	1	Incertae-sedis	MaxiKraken2	Genus	Frigoribacterium
d__Bacteria|p__Actinobacteria|c__Actinobacteria|o__Micrococcales|f__Microbacteriaceae|g__Frigoribacterium|s__Frigoribacterium sp. PhB107	1	Incertae-sedis	MaxiKraken2	Species	Frigoribacterium sp. PhB107
d__Bacteria|p__Actinobacteria|c__Actinobacteria|o__Micrococcales|f__Micrococcaceae	2	Incertae-sedis	MaxiKraken2	Family	Micrococcaceae
d__Bacteria|p__Actinobacteria|c__Actinobacteria|o__Micrococcales|f__Micrococcaceae|g__Arthrobacter	1	Incertae-sedis	MaxiKraken2	Genus	Arthrobacter
d__Bacteria|p__Actinobacteria|c__Actinobacteria|o__Micrococcales|f__Micrococcaceae|g__Kocuria	1	Incertae-sedis	MaxiKraken2	Genus	Kocuria
d__Bacteria|p__Actinobacteria|c__Actinobacteria|o__Micrococcales|f__Micrococcaceae|g__Kocuria|s__Kocuria sp. 257	1	Incertae-sedis	MaxiKraken2	Species	Kocuria sp. 257
d__Bacteria|p__Actinobacteria|c__Actinobacteria|o__Micrococcales|f__Intrasporangiaceae	1	Incertae-sedis	MaxiKraken2	Family	Intrasporangiaceae
d__Bacteria|p__Actinobacteria|c__Actinobacteria|o__Micrococcales|f__Intrasporangiaceae|g__Tetrasphaera	1	Incertae-sedis	MaxiKraken2	Genus	Tetrasphaera
d__Bacteria|p__Actinobacteria|c__Actinobacteria|o__Micrococcales|f__Intrasporangiaceae|g__Tetrasphaera|s__Tetrasphaera duodecadis	1	Incertae-sedis	MaxiKraken2	Species	Tetrasphaera duodecadis
d__Bacteria|p__Actinobacteria|c__Actinobacteria|o__Streptomycetales	10	Incertae-sedis	MaxiKraken2	Order	Streptomycetales
d__Bacteria|p__Actinobacteria|c__Actinobacteria|o__Streptomycetales|f__Streptomycetaceae	10	Incertae-sedis	MaxiKraken2	Family	Streptomycetaceae
d__Bacteria|p__Actinobacteria|c__Actinobacteria|o__Streptomycetales|f__Streptomycetaceae|g__Streptomyces	10	Incertae-sedis	MaxiKraken2	Genus	Streptomyces
d__Bacteria|p__Actinobacteria|c__Actinobacteria|o__Streptomycetales|f__Streptomycetaceae|g__Streptomyces|s__Candidatus Streptomyces philanthi	1	Incertae-sedis	MaxiKraken2	Species	Candidatus Streptomyces philanthi
d__Bacteria|p__Actinobacteria|c__Actinobacteria|o__Streptomycetales|f__Streptomycetaceae|g__Streptomyces|s__Streptomyces lydicus	1	Incertae-sedis	MaxiKraken2	Species	Streptomyces lydicus
d__Bacteria|p__Actinobacteria|c__Actinobacteria|o__Streptomycetales|f__Streptomycetaceae|g__Streptomyces|s__Streptomyces violens	1	Incertae-sedis	MaxiKraken2	Species	Streptomyces violens
d__Bacteria|p__Actinobacteria|c__Actinobacteria|o__Streptomycetales|f__Streptomycetaceae|g__Streptomyces|s__Streptomyces avermitilis	1	Incertae-sedis	MaxiKraken2	Species	Streptomyces avermitilis
d__Bacteria|p__Actinobacteria|c__Actinobacteria|o__Streptomycetales|f__Streptomycetaceae|g__Streptomyces|s__Streptomyces murinus	1	Incertae-sedis	MaxiKraken2	Species	Streptomyces murinus
d__Bacteria|p__Actinobacteria|c__Actinobacteria|o__Streptomycetales|f__Streptomycetaceae|g__Streptomyces|s__Streptomyces sp. CNT372	1	Incertae-sedis	MaxiKraken2	Species	Streptomyces sp. CNT372
d__Bacteria|p__Actinobacteria|c__Actinobacteria|o__Streptomycetales|f__Streptomycetaceae|g__Streptomyces|s__Streptomyces shenzhenensis	1	Incertae-sedis	MaxiKraken2	Species	Streptomyces shenzhenensis
d__Bacteria|p__Actinobacteria|c__Actinobacteria|o__Streptomycetales|f__Streptomycetaceae|g__Streptomyces|s__Streptomyces sp. NRRL B-24720	1	Incertae-sedis	MaxiKraken2	Species	Streptomyces sp. NRRL B-24720
d__Bacteria|p__Actinobacteria|c__Actinobacteria|o__Streptomycetales|f__Streptomycetaceae|g__Streptomyces|s__Streptomyces sp. NBRC 110611	1	Incertae-sedis	MaxiKraken2	Species	Streptomyces sp. NBRC 110611
[truncated: 39,743 more rows]
